# Supplementary material for: Integrated Genomic Analysis of Primary Prostate Tumor Foci and Corresponding Lymph Node Metastases Identifies Mutations and Pathways Associated with Metastasis
Source: Cancers (Basel). 2023 Nov 30;15(23):5671. doi: 10.3390/cancers15235671 (PMC10705102; doi:10.3390/cancers15235671)
Supplement: Supplementary file 1 [file cancers-15-05671-s001.zip]

Archive with 18 entries (18 files):
- Fig_S1_patient_sample_flowchart.jpg
- Fig_S2_GSEA_PTF_vs_LNM.jpg
- Fig_S3_OXPHOS_geneset_flowchart.jpg
- Table_S10_GSEA_All.AA.PTF.v.W.PTF.xlsx
- Table_S11_somatic_mutation_data.xlsx
- Table_S12_intersection.NP.PTF.met.PTF.non.met.sig.xlsx
- Table_S13_PTF.met.v.PTF.NonMet.NP.GSEA.xlsx
- Table_S14_combined_study_clinical_data.xlsx
- Table_S15_genes_enriched_in_mets_or_primary.xlsx
- Table_S1_clinical_metadata.xlsx
- Table_S2_RNAseq_sample.metadata.165samples.xlsx
- Table_S3_RNAseq.readcounts.165samples.xlsx
- Table_S4_WES_metadata.xlsx
- Table_S5_DESeq_res_BLN.MLN.xlsx
- Table_S6_DESeq_res_PTF_v_LNM.xlsx
- Table_S7_N.v.PTF.ML.sig.05.trend.xlsx
- Table_S8_GSEA_AA.PTF.G7.vs.W.PTF.G7.xlsx
- Table_S9_GSEA_AA.PTF.G9.vs.W.PTF.G9.xlsx
