# Supplementary material for: Integrated Genomic Analysis of Primary Prostate Tumor Foci and Corresponding Lymph Node Metastases Identifies Mutations and Pathways Associated with Metastasis
Source: Cancers (Basel). 2023 Nov 30;15(23):5671. doi: 10.3390/cancers15235671 (PMC10705102; doi:10.3390/cancers15235671)
Supplement: Supplementary file 1 [file cancers-15-05671-s001.zip › Table_S10_GSEA_All.AA.PTF.v.W.PTF.xlsx]

## Sheet: Supp-Table-All-AA-PTF.v.W-PTF
geneSet	description	link	enrichmentScore	normalizedEnrichmentScore	pValue	FDR	size	plotPath	leadingEdgeNum	leadingEdgeId	userId
HALLMARK_INTERFERON_ALPHA_RESPONSE	interferon alpha response	http://www.broadinstitute.org/gsea/msigdb/cards/HALLMARK_INTERFERON_ALPHA_RESPONSE	0.483249	2.185	0	0	97	./Project_wg_result1699886619_GSEA/HALLMARK_INTERFERON_ALPHA_RESPONSE.png	54	4599;3660;8519;9636;55281;3959;4061;3665;23424;94240;3433;55603;6737;10964;7318;5720;6773;27074;219285;7706;115361;5721;4343;64135;103;8767;834;55601;3437;64761;716;81894;91543;2634;54809;10906;23070;10628;3430;55072;85441;10561;55008;51667;64108;87178;10379;684;85363;129607;1997;3107;1435;11054	ENSG00000013374;ENSG00000059378;ENSG00000060491;ENSG00000068079;ENSG00000078081;ENSG00000092010;ENSG00000092098;ENSG00000100911;ENSG00000104312;ENSG00000108679;ENSG00000112773;ENSG00000115267;ENSG00000119917;ENSG00000119922;ENSG00000120690;ENSG00000121060;ENSG00000130303;ENSG00000130589;ENSG00000132109;ENSG00000132256;ENSG00000133106;ENSG00000134321;ENSG00000134326;ENSG00000135148;ENSG00000136514…
HALLMARK_UV_RESPONSE_DN	UV response: downregulated genes	http://www.broadinstitute.org/gsea/msigdb/cards/HALLMARK_UV_RESPONSE_DN	0.442077	2.13751	0	0	144	./Project_wg_result1699886619_GSEA/HALLMARK_UV_RESPONSE_DN.png	55	307;9975;2202;6256;120;1432;92;10370;11044;1027;9112;23116;57178;3397;1628;5577;10516;1281;1290;8821;6541;7048;2064;1278;5578;1277;4233;10240;5737;490;5797;4853;4493;5159;25836;7049;8455;55109;2697;4092;23345;5468;8621;23266;1739;4052;4325;7410;594;8476;5999;10401;5728;5922;54468	ENSG00000005249;ENSG00000049323;ENSG00000065883;ENSG00000069702;ENSG00000070961;ENSG00000075711;ENSG00000083123;ENSG00000088812;ENSG00000101665;ENSG00000102738;ENSG00000105516;ENSG00000105976;ENSG00000108175;ENSG00000108821;ENSG00000109452;ENSG00000111276;ENSG00000112062;ENSG00000112941;ENSG00000113721;ENSG00000115380;ENSG00000117114;ENSG00000117152;ENSG00000121989;ENSG00000122420;ENSG00000125968…
HALLMARK_OXIDATIVE_PHOSPHORYLATION	oxidative phosphorylation and citric acid cycle	http://www.broadinstitute.org/gsea/msigdb/cards/HALLMARK_OXIDATIVE_PHOSPHORYLATION	0.428164	2.13201	0	0	199	./Project_wg_result1699886619_GSEA/HALLMARK_OXIDATIVE_PHOSPHORYLATION.png	87	1327;4723;4259;840;50;1632;89941;56898;8802;5160;5447;2230;23479;30;2879;3421;51606;51382;6389;4724;10312;1329;7384;1537;1892;4722;539;10128;4713;529;1743;4712;1347;51660;509;29796;1345;7385;54884;1666;506;6390;2806;1528;7417;9131;10989;8050;3420;29088;518;4697;10935;3418;4718;2271;8604;34;10884;4700;513;64960;10476;1737;4714;4976;481;9868;528;1349;6834;23530;4706;5264;4719;5250;4191;10449;4190;1…	ENSG00000004779;ENSG00000010256;ENSG00000014641;ENSG00000023228;ENSG00000042445;ENSG00000047249;ENSG00000060762;ENSG00000060971;ENSG00000067829;ENSG00000073578;ENSG00000075415;ENSG00000084754;ENSG00000091483;ENSG00000099624;ENSG00000099795;ENSG00000100243;ENSG00000100412;ENSG00000100554;ENSG00000101365;ENSG00000104325;ENSG00000107537;ENSG00000108528;ENSG00000110435;ENSG00000110719;ENSG00000110955…
HALLMARK_ADIPOGENESIS	adipocyte development	http://www.broadinstitute.org/gsea/msigdb/cards/HALLMARK_ADIPOGENESIS	0.426499	2.13138	0	0	198	./Project_wg_result1699886619_GSEA/HALLMARK_ADIPOGENESIS.png	80	4259;7316;1384;847;50;54996;23344;6576;1468;977;5211;4023;2101;7263;83871;134147;6510;8802;7423;1629;5447;1580;2879;3033;3421;2053;26275;4199;65124;7384;4189;1537;4836;1892;4722;539;6647;8694;4713;10113;226;10010;29796;56894;8082;54884;1666;6623;84274;6390;57678;6888;334;369;5468;9131;10989;29088;84522;10935;10313;34;5209;1737;284;10400;79602;1349;29103;901;4706;5264;4191;10449;6239;83549;6453;73…	ENSG00000004779;ENSG00000006831;ENSG00000010256;ENSG00000042445;ENSG00000065833;ENSG00000067829;ENSG00000078061;ENSG00000084234;ENSG00000095321;ENSG00000099795;ENSG00000100075;ENSG00000100412;ENSG00000104325;ENSG00000105281;ENSG00000107537;ENSG00000109113;ENSG00000110871;ENSG00000117054;ENSG00000117118;ENSG00000117791;ENSG00000119927;ENSG00000120675;ENSG00000120915;ENSG00000121691;ENSG00000123096…
HALLMARK_ESTROGEN_RESPONSE_LATE	late estrogen response	http://www.broadinstitute.org/gsea/msigdb/cards/HALLMARK_ESTROGEN_RESPONSE_LATE	0.417082	2.118	0	0	200	./Project_wg_result1699886619_GSEA/HALLMARK_ESTROGEN_RESPONSE_LATE.png	66	3880;1152;399665;4192;3993;5618;2261;645;445;5603;120;2222;7033;5104;3705;760;2171;7466;1844;7517;7263;6337;4665;5577;26509;3860;2288;1154;4681;7031;596;27134;58495;2582;960;57834;9547;9536;9368;8204;10105;6196;1345;51195;595;22824;224;5777;6509;8309;771;2852;64215;11098;3716;9215;3418;29107;1952;64065;8140;11057;23650;56339;3613;6478	ENSG00000004478;ENSG00000005249;ENSG00000026508;ENSG00000068078;ENSG00000071242;ENSG00000072210;ENSG00000073350;ENSG00000074410;ENSG00000079459;ENSG00000090013;ENSG00000100605;ENSG00000103257;ENSG00000104267;ENSG00000105289;ENSG00000108179;ENSG00000108352;ENSG00000109062;ENSG00000109501;ENSG00000110092;ENSG00000110492;ENSG00000111319;ENSG00000111679;ENSG00000112378;ENSG00000113494;ENSG00000114737…
HALLMARK_P53_PATHWAY	p53 pathway	http://www.broadinstitute.org/gsea/msigdb/cards/HALLMARK_P53_PATHWAY	0.405743	2.05194	0	0	200	./Project_wg_result1699886619_GSEA/HALLMARK_P53_PATHWAY.png	72	64787;3006;6382;10458;975;3275;5429;6256;1649;55602;1643;56997;8722;11059;23479;26355;7508;23654;5111;6281;1050;10608;26471;64393;6275;5784;6141;3691;127544;10769;10614;3714;317;22824;2877;54884;694;57761;7040;3725;3265;834;6667;3732;4851;57799;4013;64065;51768;578;55240;8518;1969;54541;6520;25873;9618;10399;50619;27244;23612;51447;63874;29948;896;2872;10906;894;51181;55766;5883;29946	ENSG00000023892;ENSG00000030110;ENSG00000042445;ENSG00000063177;ENSG00000064115;ENSG00000068745;ENSG00000070061;ENSG00000076604;ENSG00000080546;ENSG00000085117;ENSG00000099875;ENSG00000100439;ENSG00000101255;ENSG00000105329;ENSG00000110002;ENSG00000110651;ENSG00000112378;ENSG00000112576;ENSG00000114023;ENSG00000115107;ENSG00000115884;ENSG00000116514;ENSG00000118971;ENSG00000120868;ENSG00000123124…
HALLMARK_MITOTIC_SPINDLE	cell cycle progression: mitotic spindle assembly	http://www.broadinstitute.org/gsea/msigdb/cards/HALLMARK_MITOTIC_SPINDLE	0.402277	2.02099	0	0	200	./Project_wg_result1699886619_GSEA/HALLMARK_MITOTIC_SPINDLE.png	74	4983;201176;89941;25777;85378;4628;23580;11064;6709;6904;10928;832;11190;22920;9462;10565;23192;9266;10128;7248;9564;23332;29;4853;4763;55125;7204;8440;11346;134549;1778;4627;393;7430;8874;9793;2017;9113;22994;57580;50650;1739;10051;4082;6711;5116;81;151987;8476;8409;11135;10844;667;55722;996;4650;5108;10013;9735;4001;3835;6453;5922;983;396;23637;2317;5311;23365;55755;9126;55201;9585;3832	ENSG00000004897;ENSG00000011454;ENSG00000017797;ENSG00000038382;ENSG00000050820;ENSG00000066777;ENSG00000071051;ENSG00000074054;ENSG00000075391;ENSG00000075711;ENSG00000075945;ENSG00000077549;ENSG00000078674;ENSG00000079482;ENSG00000079616;ENSG00000085733;ENSG00000089820;ENSG00000092820;ENSG00000094631;ENSG00000099331;ENSG00000100242;ENSG00000100345;ENSG00000101639;ENSG00000102606;ENSG00000105443…
HALLMARK_HEME_METABOLISM	heme metabolism and erythroid lineage	http://www.broadinstitute.org/gsea/msigdb/cards/HALLMARK_HEME_METABOLISM	0.395763	1.98553	0	0	197	./Project_wg_result1699886619_GSEA/HALLMARK_HEME_METABOLISM.png	70	54855;84809;1497;8991;8364;645;4259;6513;6583;847;9429;3029;6007;760;210;2235;682;2057;25901;23568;51257;9258;4354;7779;7001;8850;23305;8273;6535;26130;9091;23052;2729;10422;25796;9663;1508;54977;10171;10840;2145;26020;51646;55030;5498;80344;5886;5091;55544;996;51218;23530;896;644;571;80148;7351;6917;10133;27429;23039;4329;140609;118;23608;23365;831;9541;63891;55589	ENSG00000001084;ENSG00000004897;ENSG00000007541;ENSG00000024862;ENSG00000040531;ENSG00000063854;ENSG00000066926;ENSG00000087274;ENSG00000090013;ENSG00000099785;ENSG00000100897;ENSG00000101577;ENSG00000102931;ENSG00000104267;ENSG00000106605;ENSG00000108799;ENSG00000112576;ENSG00000112992;ENSG00000114166;ENSG00000115317;ENSG00000117394;ENSG00000118777;ENSG00000119711;ENSG00000119801;ENSG00000120158…
HALLMARK_ESTROGEN_RESPONSE_EARLY	early estrogen response	http://www.broadinstitute.org/gsea/msigdb/cards/HALLMARK_ESTROGEN_RESPONSE_EARLY	0.387163	1.95434	0	0	200	./Project_wg_result1699886619_GSEA/HALLMARK_ESTROGEN_RESPONSE_EARLY.png	62	3880;79754;399665;645;6513;120;2222;7033;3705;9145;7466;54020;54898;6337;3898;23541;26509;3860;1999;2288;1154;4681;7031;596;27134;58495;23389;960;9536;9368;10514;8204;10105;23052;6196;51195;595;7739;8800;3856;6509;744;9249;60436;771;2697;56944;11098;29107;3875;1366;1952;84187;8140;64798;375449;11057;8165;3983;6478;79875;22876	ENSG00000004478;ENSG00000026508;ENSG00000066382;ENSG00000069020;ENSG00000071242;ENSG00000074410;ENSG00000079459;ENSG00000090013;ENSG00000099204;ENSG00000100003;ENSG00000100321;ENSG00000100605;ENSG00000103257;ENSG00000105289;ENSG00000108179;ENSG00000108352;ENSG00000109062;ENSG00000109501;ENSG00000110092;ENSG00000111057;ENSG00000111319;ENSG00000114737;ENSG00000115902;ENSG00000116774;ENSG00000117394…
HALLMARK_APICAL_JUNCTION	apical junction complex consisting of adherens and tight junctions	http://www.broadinstitute.org/gsea/msigdb/cards/HALLMARK_APICAL_JUNCTION	0.376912	1.88851	0	0.000431	197	./Project_wg_result1699886619_GSEA/HALLMARK_APICAL_JUNCTION.png	69	71;4192;7106;2593;10458;51466;6714;5603;3673;1384;1272;5310;1432;2886;4628;1462;3914;1307;3033;5747;26119;54413;6810;1825;8751;7248;6850;3691;4763;92359;57463;10205;51148;1265;10487;11096;24146;4597;4627;84552;23114;147;3265;60412;1364;9353;1739;1366;81607;51474;7070;81;7410;3728;208;5291;3636;1495;5871;5728;2200;4902;6237;1001;5788;7122;253559;7185;5335	ENSG00000008710;ENSG00000018236;ENSG00000038427;ENSG00000044115;ENSG00000050405;ENSG00000051382;ENSG00000056558;ENSG00000062038;ENSG00000064666;ENSG00000075711;ENSG00000081237;ENSG00000084636;ENSG00000095321;ENSG00000100345;ENSG00000103496;ENSG00000105221;ENSG00000106404;ENSG00000110492;ENSG00000112062;ENSG00000124181;ENSG00000126458;ENSG00000130005;ENSG00000130402;ENSG00000130545;ENSG00000131236…
HALLMARK_SPERMATOGENESIS	sperm development and male fertility	http://www.broadinstitute.org/gsea/msigdb/cards/HALLMARK_SPERMATOGENESIS	-0.272921	-1.36487	0.0352645	0.0678358	133	./Project_wg_result1699886619_GSEA/HALLMARK_SPERMATOGENESIS.png	35	27285;165721;7141;2571;4842;3306;419;9063;4956;1459;5161;3211;5232;26330;3416;4543;8161;135138;6447;126669;5576;4889;10038;23175;11144;56903;10693;51087;148066;51298;6558;51686;84779;9133;9053	ENSG00000006047;ENSG00000064651;ENSG00000070770;ENSG00000078043;ENSG00000089250;ENSG00000092850;ENSG00000100206;ENSG00000105428;ENSG00000105549;ENSG00000105679;ENSG00000112530;ENSG00000114302;ENSG00000118245;ENSG00000119912;ENSG00000120094;ENSG00000121058;ENSG00000126803;ENSG00000128683;ENSG00000129484;ENSG00000132141;ENSG00000134324;ENSG00000135525;ENSG00000143450;ENSG00000155087;ENSG00000156219…
HALLMARK_IL6_JAK_STAT3_SIGNALING	IL6 STAT3 signaling during acute phase response	http://www.broadinstitute.org/gsea/msigdb/cards/HALLMARK_IL6_JAK_STAT3_SIGNALING	-0.330685	-1.49815	0.0113379	0.077857	83	./Project_wg_result1699886619_GSEA/HALLMARK_IL6_JAK_STAT3_SIGNALING.png	21	5196;3460;4050;7850;5320;1439;4055;5292;9021;3594;3459;55540;3553;1441;3559;948;3162;3569;2919;2921;23765	ENSG00000027697;ENSG00000056736;ENSG00000096996;ENSG00000100292;ENSG00000100368;ENSG00000111321;ENSG00000115590;ENSG00000119535;ENSG00000125538;ENSG00000134460;ENSG00000135218;ENSG00000136244;ENSG00000137193;ENSG00000159128;ENSG00000163734;ENSG00000163737;ENSG00000163739;ENSG00000177663;ENSG00000184557;ENSG00000188257;ENSG00000227507
HALLMARK_TNFA_SIGNALING_VIA_NFKB	TNFA signaling via NF_B	http://www.broadinstitute.org/gsea/msigdb/cards/HALLMARK_TNFA_SIGNALING_VIA_NFKB	-0.258559	-1.36571	0.00928074	0.0899338	200	./Project_wg_result1699886619_GSEA/HALLMARK_TNFA_SIGNALING_VIA_NFKB.png	44	4929;3604;11182;5142;3383;687;1052;79693;4616;9021;3164;1827;1026;5187;2355;2353;8848;57018;1906;6446;8660;374;1880;1958;7128;6351;6347;3553;10365;7538;6303;6515;25976;10135;4783;2683;6648;7832;3569;2919;7422;2921;2152;2920	ENSG00000049249;ENSG00000059804;ENSG00000075426;ENSG00000078401;ENSG00000081041;ENSG00000086062;ENSG00000090339;ENSG00000099860;ENSG00000102804;ENSG00000105835;ENSG00000108691;ENSG00000109321;ENSG00000112096;ENSG00000112715;ENSG00000117525;ENSG00000118503;ENSG00000118515;ENSG00000119138;ENSG00000120738;ENSG00000123358;ENSG00000124762;ENSG00000125538;ENSG00000127528;ENSG00000128016;ENSG00000130066…
HALLMARK_ANDROGEN_RESPONSE	androgen response	http://www.broadinstitute.org/gsea/msigdb/cards/HALLMARK_ANDROGEN_RESPONSE	-0.296074	-1.40008	0.0336538	0.100405	101	./Project_wg_result1699886619_GSEA/HALLMARK_ANDROGEN_RESPONSE.png	20	8848;60481;9455;6446;27347;2289;6652;6319;6303;2683;3992;2181;10397;79689;658;51171;9053;8611;2982;55839	ENSG00000012660;ENSG00000067113;ENSG00000086062;ENSG00000087076;ENSG00000096060;ENSG00000099194;ENSG00000102804;ENSG00000103942;ENSG00000104419;ENSG00000118515;ENSG00000123983;ENSG00000127954;ENSG00000130066;ENSG00000135525;ENSG00000138696;ENSG00000140263;ENSG00000149485;ENSG00000164116;ENSG00000166451;ENSG00000198648
HALLMARK_PANCREAS_BETA_CELLS	genes specific to pancreatic beta cells	http://www.broadinstitute.org/gsea/msigdb/cards/HALLMARK_PANCREAS_BETA_CELLS	-0.327362	-1.25767	0.150215	0.129659	39	./Project_wg_result1699886619_GSEA/HALLMARK_PANCREAS_BETA_CELLS.png	20	3375;5078;1641;5080;57818;4821;5063;3642;3651;6812;4825;4760;10590;6514;5313;23478;2641;50674;6833;57586	ENSG00000006071;ENSG00000007372;ENSG00000019505;ENSG00000077264;ENSG00000077279;ENSG00000079689;ENSG00000106331;ENSG00000115263;ENSG00000121351;ENSG00000122859;ENSG00000125820;ENSG00000136854;ENSG00000139515;ENSG00000140612;ENSG00000143627;ENSG00000152254;ENSG00000162992;ENSG00000163581;ENSG00000163623;ENSG00000173404
HALLMARK_INFLAMMATORY_RESPONSE	inflammation	http://www.broadinstitute.org/gsea/msigdb/cards/HALLMARK_INFLAMMATORY_RESPONSE	-0.22834	-1.20093	0.0943396	0.165157	199	./Project_wg_result1699886619_GSEA/HALLMARK_INFLAMMATORY_RESPONSE.png	52	5791;10316;5970;4283;3600;5025;10148;4224;8877;1839;2069;4084;8807;3560;3249;5329;3460;3552;3976;4481;7855;3604;5142;23601;3383;131566;5663;9153;1240;5008;23095;1026;1906;6542;1880;728;6347;3553;6369;5739;2867;10135;1441;27032;7439;2357;7832;3569;3576;136;2152;6324	ENSG00000003989;ENSG00000011422;ENSG00000017260;ENSG00000038945;ENSG00000049249;ENSG00000054523;ENSG00000057019;ENSG00000059728;ENSG00000078401;ENSG00000080815;ENSG00000090339;ENSG00000099985;ENSG00000100385;ENSG00000105246;ENSG00000105707;ENSG00000105711;ENSG00000105835;ENSG00000106178;ENSG00000108691;ENSG00000112818;ENSG00000113070;ENSG00000115008;ENSG00000115607;ENSG00000117525;ENSG00000119535…
HALLMARK_ALLOGRAFT_REJECTION	allograft rejection	http://www.broadinstitute.org/gsea/msigdb/cards/HALLMARK_ALLOGRAFT_REJECTION	-0.212708	-1.12273	0.189974	0.247612	199	./Project_wg_result1699886619_GSEA/HALLMARK_ALLOGRAFT_REJECTION.png	51	3111;4153;3848;4843;7334;4283;6170;3600;2147;941;3565;3112;4689;2069;5582;10261;6123;8807;6357;3560;43;5196;9450;3460;3596;6356;4050;3976;4318;2268;924;3383;942;3594;3459;3824;717;7453;2589;6351;6347;3553;9437;2213;1029;3559;2650;6891;3569;3108;3109	ENSG00000000938;ENSG00000007171;ENSG00000027697;ENSG00000072694;ENSG00000087085;ENSG00000090339;ENSG00000096996;ENSG00000100365;ENSG00000100385;ENSG00000100985;ENSG00000108691;ENSG00000112799;ENSG00000113520;ENSG00000114013;ENSG00000115607;ENSG00000121594;ENSG00000124882;ENSG00000125538;ENSG00000126583;ENSG00000128342;ENSG00000134460;ENSG00000134539;ENSG00000136244;ENSG00000138755;ENSG00000140105…
HALLMARK_MYC_TARGETS_V2	MYC targets, variant 2	http://www.broadinstitute.org/gsea/msigdb/cards/HALLMARK_MYC_TARGETS_V2	-0.198304	-0.843821	0.747748	0.828146	58	./Project_wg_result1699886619_GSEA/HALLMARK_MYC_TARGETS_V2.png	14	81887;23160;23223;5347;23082;80324;79711;29078;705;79077;51388;6652;83743;51491	ENSG00000001497;ENSG00000048162;ENSG00000052749;ENSG00000105447;ENSG00000112578;ENSG00000123545;ENSG00000132603;ENSG00000140263;ENSG00000148840;ENSG00000163811;ENSG00000166851;ENSG00000177192;ENSG00000179958;ENSG00000196497
