# Supplementary material for: Integrated Genomic Analysis of Primary Prostate Tumor Foci and Corresponding Lymph Node Metastases Identifies Mutations and Pathways Associated with Metastasis
Source: Cancers (Basel). 2023 Nov 30;15(23):5671. doi: 10.3390/cancers15235671 (PMC10705102; doi:10.3390/cancers15235671)
Supplement: Supplementary file 1 [file cancers-15-05671-s001.zip › Table_S1_clinical_metadata.xlsx]

## Sheet: Table_S1_clinical_metadata
PatientID	Race	Age	Pre_biopsy_PSA_(ng/mL)	Bx.Gleason.Sum	RP.Gleason.Sum	Group	Definitive Treatment	Adjuvant/Salvage Treatments
PCM001	White	50.0521	31.78	8	9	Met	Radical Prostatectomy	Androgen Deprivation Therapy (ADT)
PCM002	White	53.7096	3.3	6	9	Non.Met	Radical Prostatectomy	Pelvic Node Radiation Therapy,Prostate Bed Radiation Therapy,Androgen Deprivation Therapy (ADT)
PCM003	Asian	77.2247	10.62	10	9	Met	Radical Prostatectomy	Pelvic Radiation Therapy,Pelvic Node Radiation Therapy,Prostate Bed Radiation Therapy
PCM004	White	71.2301	5.41	9	9	Non.Met	Radical Prostatectomy
PCM005	White	51.0438	24.7	7	7	Met	Radical Prostatectomy
PCM006	Unknown	62.8137	4.2	9	9	Non.Met	Radical Prostatectomy
PCM007	White	64.9863	13.7	7	9	Non.Met	Radical Prostatectomy
PCM008	White	73.9452	8.6	9	9	Met	Radical Prostatectomy	Androgen Deprivation Therapy (ADT),Chemotherapy
PCM009	White	55.1753	24.7	8	8	Met	Radical Prostatectomy	Pelvic Node Radiation Therapy,Prostate Bed Radiation Therapy,Androgen Deprivation Therapy (ADT)
PCM010	White	69.989	5.3	9	9	Met	Radical Prostatectomy	Pelvic Radiation Therapy
PCM012	White	42.8685	22.5	7	7	Non.Met	Radical Prostatectomy
PCM013	AA	62.737	97.37	8	9	Met	Radical Prostatectomy	Pelvic Node Radiation Therapy,Prostate Bed Radiation Therapy,Androgen Deprivation Therapy (ADT)
PCM015	Unknown	64.5699	6.58	8	7	Non.Met	Radical Prostatectomy
PCM016	AA	66.937	4.7	9	9	Non.Met	Radical Prostatectomy
PCM021	White	68.8822	44.5	9	9	Met	Radical Prostatectomy	Pelvic Node Radiation Therapy,Prostate Bed Radiation Therapy,Androgen Deprivation Therapy (ADT)
PCM022	AA	67.0658	19.52	7	7	Non.Met	Radical Prostatectomy
PCM023	White	55.9973	10.78	9	9	Non.Met	Radical Prostatectomy	Prostate Bed Radiation Therapy
PCM024	Asian	55.1973	7.43	8	7	Non.Met	Radical Prostatectomy
PCM025	White	67.2274	7.27	8	7	Non.Met	Radical Prostatectomy	Prostate Bed Radiation Therapy
PCM026	White	61.863	2.49	8	7	Non.Met	Radical Prostatectomy
PCM027	AA	60.8466	42.74	7	7	Non.Met	Radical Prostatectomy
PCM029	AA	52.9342	18.19	8	7	Non.Met	Radical Prostatectomy
PCM030	AA	63.263	60.72	8	9	Non.Met	Radical Prostatectomy	Pelvic Node Radiation Therapy,Prostate Bed Radiation Therapy
PCM031	AA	65.4986	6.92	9	7	Non.Met	Radical Prostatectomy
PCM032	White	64.8	16.2	9	9	Met	Radical Prostatectomy
PCM033	AA	62.5151	4.92	8	7	Met	Radical Prostatectomy	Pelvic Node Radiation Therapy,Prostate Bed Radiation Therapy,Androgen Deprivation Therapy (ADT)
PCM034	White	61.6932	115.85	9	9	Met	Radical Prostatectomy
PCM035	AA	56.9644	5.5	8	7	Non.Met	Radical Prostatectomy
PCM036	AA	60.0795	19.34	10	9	Non.Met	Radical Prostatectomy	Pelvic Radiation Therapy
PCM037	White	65.6411	150.8	8	9	Met	Radical Prostatectomy
PCM038	White	71.1945	6	7	9	Met	Radical Prostatectomy	Androgen Deprivation Therapy (ADT)
PCM039	AA	64.7589	33.89	8	9	Met	Radical Prostatectomy
PCM041	White	68.3534	76.64	9	9	Met	Radical Prostatectomy	Pelvic Radiation Therapy,Androgen Deprivation Therapy (ADT)
PCM043	AA	73.4438	9.47	NA	8	Non.Met	Radical Prostatectomy
PCM044	AA	53.2521	19.27	9	7	Met	Radical Prostatectomy	Prostate Bed Radiation Therapy,Androgen Deprivation Therapy (ADT)
PCM045	AA	51.2986	18.7	8	9	Non.Met	Radical Prostatectomy
PCM047	White	63.211	NA	10	9	Non.Met	Radical Prostatectomy	Prostate Bed Radiation Therapy,Androgen Deprivation Therapy (ADT)
PCM049	White	53.8795	64.8	9	9	Met	Radical Prostatectomy	Pelvic Radiation Therapy,Androgen Deprivation Therapy (ADT)
PCM050	White	65.2795	23.05	9	9	Met	Radical Prostatectomy	Androgen Deprivation Therapy (ADT)
PCM051	White	71.6329	7.3	9	9	Non.Met	Radical Prostatectomy
PCM053	White	62.4411	16	10	9	Met	Radical Prostatectomy
PCM054	Unknown	48.2356	9.5	7	9	Met	Radical Prostatectomy	Pelvic Node Radiation Therapy,Prostate Bed Radiation Therapy,Androgen Deprivation Therapy (ADT)
PCM055	Unknown	55.7397	NA	NA	NA	NA	Radical Prostatectomy	NA
