# Supplementary material for: Integrated Genomic Analysis of Primary Prostate Tumor Foci and Corresponding Lymph Node Metastases Identifies Mutations and Pathways Associated with Metastasis
Source: Cancers (Basel). 2023 Nov 30;15(23):5671. doi: 10.3390/cancers15235671 (PMC10705102; doi:10.3390/cancers15235671)
Supplement: Supplementary file 1 [file cancers-15-05671-s001.zip › Table_S3_RNAseq.readcounts.165samples.xlsx]

## Sheet: Table_S3_RNAseq.readcounts.165s
gene_id	gene_name	PCM001L1	PCM001L2	PCM001P1	PCM001P3	PCM001P4	PCM002L1	PCM002P1	PCM002P3	PCM003L1	PCM003L2	PCM003P2	PCM003P3	PCM003P4	PCM004L1	PCM004P1	PCM004P3	PCM005P1	PCM006L1	PCM006P2	PCM006P3	PCM007L1	PCM007P1	PCM007P3B	PCM007P4	PCM008L2	PCM008L3	PCM008P1	PCM008P2	PCM008P4	PCM009L1	PCM009L2	PCM009P2	PCM009P3	PCM009P4	PCM010L1	PCM010L2	PCM010P2	PCM010P3	PCM010P4	PCM012L1	PCM012P2	PCM012P3	PCM013P1	PCM015L1	PCM015P3	PCM015P8	PCM016L1	PCM016P1
ENSG00000000003.14	ENSG00000000003.14	63	140	367	292	187	92	51	368	310	156	630	384	263	90	77	214	95	61	218	276	83	434	442	167	100	346	646	409	431	64	241	371	418	302	45	114	339	320	172	111	727	388	272	79	413	296	201	462
ENSG00000000005.5	ENSG00000000005.5	24	9	1	4	30	4	1	19	97	10	6	4	21	9	2	7	15	7	8	22	12	11	15	3	28	17	15	10	9	7	31	19	19	31	12	7	14	30	21	34	31	60	119	5	11	14	66	16
ENSG00000000419.12	ENSG00000000419.12	178	134	236	180	130	220	34	276	224	185	286	217	121	129	55	108	36	224	102	118	186	207	316	146	152	149	261	215	158	172	101	151	181	159	101	155	182	180	144	128	360	159	205	152	177	126	148	209
ENSG00000000457.13	ENSG00000000457.13	335	162	226	178	206	321	39	217	276	313	350	224	195	246	26	86	84	333	128	185	348	231	313	150	342	238	307	345	215	200	230	177	169	153	197	307	252	202	171	165	532	231	208	315	220	173	247	253
ENSG00000000460.16	ENSG00000000460.16	165	118	87	40	114	189	9	94	114	142	135	55	114	146	7	26	52	322	52	125	140	73	74	44	207	93	127	54	60	150	160	51	88	43	135	149	63	78	62	122	124	121	68	162	93	64	166	60
ENSG00000000938.12	ENSG00000000938.12	285	49	17	47	81	414	36	177	194	119	59	42	79	262	43	92	57	917	68	146	324	137	332	151	325	93	116	46	66	234	126	126	116	55	225	282	113	71	52	216	169	119	83	270	119	119	194	109
ENSG00000000971.15	ENSG00000000971.15	706	114	175	481	426	577	88	631	1936	285	672	612	470	1070	96	293	98	396	209	413	783	1680	1951	831	630	798	1586	535	529	611	277	776	791	813	299	452	587	614	495	847	678	513	679	800	496	513	1157	1009
ENSG00000001036.13	ENSG00000001036.13	127	71	127	202	141	170	31	263	153	135	248	189	102	118	36	58	40	123	95	90	139	196	191	72	117	136	227	183	160	124	131	145	177	154	110	121	159	147	130	110	206	109	185	149	189	159	131	193
ENSG00000001084.10	ENSG00000001084.10	397	305	624	582	545	1178	82	1130	603	504	766	587	501	761	159	352	156	908	351	495	650	475	681	423	457	349	513	541	593	608	409	568	574	489	334	429	751	505	360	513	1134	731	620	767	741	570	671	671
ENSG00000001167.14	ENSG00000001167.14	580	384	785	399	323	701	89	720	571	446	744	515	389	411	116	219	137	618	250	344	662	574	560	303	655	682	617	608	647	464	255	389	370	265	335	530	441	378	323	458	787	329	548	632	376	289	560	619
ENSG00000001460.17	ENSG00000001460.17	128	160	92	112	118	108	18	109	99	183	153	94	194	42	30	106	96	95	134	256	64	84	79	58	207	145	137	118	103	112	218	146	106	52	139	173	86	65	32	63	250	294	96	70	251	153	90	72
ENSG00000001461.16	ENSG00000001461.16	664	287	558	1029	540	609	87	1149	588	1109	1540	1144	706	445	259	413	305	595	1049	1597	631	748	950	629	641	398	513	736	564	551	483	1402	706	311	386	576	590	303	274	378	2891	2771	568	732	3136	1850	451	439
ENSG00000001497.16	ENSG00000001497.16	583	536	1034	622	475	610	110	676	893	341	573	481	361	557	146	393	196	686	233	420	591	512	719	312	622	682	1149	622	910	484	288	438	460	366	317	597	595	513	417	608	983	675	867	662	575	436	713	698
ENSG00000001561.6	ENSG00000001561.6	155	610	1550	906	608	231	33	599	267	335	602	498	262	172	45	117	64	219	89	149	172	304	380	142	147	334	242	390	270	176	143	178	204	293	103	297	313	371	454	94	711	161	2317	175	223	182	189	281
ENSG00000001617.11	ENSG00000001617.11	97	440	209	522	426	43	56	282	265	235	290	320	351	34	64	112	94	44	161	315	70	500	432	175	165	181	193	118	190	53	152	222	187	199	68	170	214	129	178	110	706	391	396	50	201	232	119	295
ENSG00000001626.14	ENSG00000001626.14	48	113	15	20	146	16	20	91	22	139	205	77	208	21	39	110	86	18	119	181	8	113	407	251	103	76	138	68	40	14	259	85	119	26	46	56	163	24	28	43	103	217	95	17	142	273	14	90
ENSG00000001629.9	ENSG00000001629.9	670	515	1157	850	605	843	95	1089	937	808	1455	935	562	684	113	247	149	1044	422	429	740	814	999	459	690	943	1225	1083	1121	662	412	732	723	668	392	667	820	744	624	628	1185	530	1080	819	604	536	901	952
ENSG00000001630.15	ENSG00000001630.15	20	22	39	33	25	13	8	45	40	57	103	99	47	10	20	22	7	13	23	35	14	37	60	31	19	67	80	53	74	5	4	41	13	17	13	15	38	42	24	19	88	45	36	9	47	29	28	43
ENSG00000001631.14	ENSG00000001631.14	901	344	785	652	563	962	94	1010	953	737	1322	796	556	726	80	227	173	1132	420	429	894	768	1032	467	898	889	1292	1279	1084	596	336	540	538	475	410	656	813	705	560	675	1266	613	795	945	686	388	926	857
ENSG00000002016.16	ENSG00000002016.16	331	279	239	159	147	312	20	226	314	170	175	158	181	188	22	59	104	321	117	206	268	194	211	93	331	224	354	319	303	243	169	184	145	120	173	279	186	132	132	336	337	206	165	252	168	109	329	211
ENSG00000002079.12	ENSG00000002079.12	81	249	31	19	146	17	10	20	31	215	75	58	156	21	11	51	109	40	130	303	24	36	36	13	212	127	50	33	43	34	226	44	39	13	81	90	34	34	23	84	81	115	55	12	132	101	37	24
ENSG00000002330.13	ENSG00000002330.13	60	89	118	98	107	38	17	88	68	53	130	98	83	45	10	36	14	48	34	53	54	81	80	34	86	96	121	110	115	44	29	58	54	64	36	81	55	53	41	53	137	60	112	69	66	68	68	86
ENSG00000002549.12	ENSG00000002549.12	580	280	432	331	222	1114	55	466	847	263	542	368	284	586	80	200	109	789	202	299	706	547	664	234	543	351	661	376	370	748	306	307	364	246	362	503	407	339	235	514	664	272	319	796	390	304	631	401
ENSG00000002587.9	ENSG00000002587.9	190	215	141	96	124	178	16	98	101	128	129	81	143	183	28	69	85	145	97	150	99	57	76	48	254	153	161	104	102	159	158	119	102	107	163	152	61	107	73	138	119	177	184	62	117	105	135	103
ENSG00000002726.19	ENSG00000002726.19	38	71	10	11	45	17	7	99	10	72	12	22	87	7	34	67	50	21	43	170	22	6	21	46	122	90	20	29	28	18	64	14	16	3	40	44	3	10	5	23	74	76	18	12	134	51	17	14
ENSG00000002745.12	ENSG00000002745.12	94	63	8	36	71	107	0	32	20	89	25	14	35	44	5	12	17	236	20	52	112	25	61	23	106	25	11	9	2	68	65	25	7	56	76	44	18	44	27	40	40	36	42	42	45	34	37	21
ENSG00000002746.14	ENSG00000002746.14	87	184	85	51	171	7	21	93	61	215	252	95	244	8	34	65	134	28	158	350	10	187	264	110	266	94	424	184	71	44	243	168	143	67	98	106	122	89	36	66	382	346	85	13	388	201	12	210
ENSG00000002822.15	ENSG00000002822.15	623	421	434	312	383	469	57	492	527	585	560	455	376	390	78	184	206	700	295	448	607	355	476	201	679	304	429	287	349	488	362	368	349	248	343	597	421	303	262	485	577	429	372	609	345	293	513	471
ENSG00000002834.17	ENSG00000002834.17	1308	442	1100	925	733	1582	231	1200	2210	736	1425	1020	676	1163	126	366	220	1854	280	570	1521	1106	1485	515	1545	625	1192	567	943	1265	292	658	645	592	724	1001	746	715	571	1249	1164	723	1331	1806	701	652	1679	767
ENSG00000002919.14	ENSG00000002919.14	239	176	140	105	115	358	20	147	143	201	206	143	138	266	44	62	59	401	80	142	241	132	172	71	294	149	160	102	97	239	179	105	105	57	207	269	109	110	91	178	257	118	143	332	134	125	218	136
ENSG00000002933.7	ENSG00000002933.7	130	78	22	18	46	153	6	51	225	127	107	46	93	124	6	34	34	106	30	108	240	139	269	134	151	118	263	92	122	166	93	61	97	49	135	126	64	53	46	100	59	55	28	232	83	106	109	66
ENSG00000003056.7	ENSG00000003056.7	645	240	406	370	361	822	83	587	501	282	506	339	248	602	113	286	111	670	216	272	783	548	732	281	603	398	732	482	468	612	280	418	368	322	450	678	476	323	294	459	723	420	601	880	481	400	620	461
ENSG00000003096.13	ENSG00000003096.13	32	47	34	92	119	28	22	196	209	39	134	111	110	31	12	38	35	30	66	83	28	114	138	77	65	77	195	173	119	15	38	96	51	113	12	26	129	141	86	63	112	73	160	33	83	84	51	129
ENSG00000003137.8	ENSG00000003137.8	122	65	37	96	151	41	2	45	185	80	28	39	68	95	1	13	49	70	21	86	80	69	59	7	169	52	75	57	24	95	102	18	47	41	63	60	16	24	17	63	74	84	250	103	52	31	125	9
ENSG00000003147.17	ENSG00000003147.17	209	558	1227	810	485	244	136	864	707	937	1711	1110	412	277	188	388	201	204	621	499	240	745	626	197	269	2012	2700	4034	3792	243	389	434	523	310	154	526	918	691	398	354	1702	741	521	271	670	420	339	882
ENSG00000003249.13	ENSG00000003249.13	56	139	154	78	79	42	14	91	68	140	223	145	100	33	13	54	27	63	111	140	51	92	67	14	98	79	103	74	111	61	131	75	81	59	56	106	43	42	20	46	126	104	70	47	98	44	39	61
ENSG00000003393.14	ENSG00000003393.14	432	432	650	430	402	418	76	599	814	329	580	390	391	359	95	236	164	417	273	472	442	677	809	418	543	562	791	624	612	341	397	464	469	431	256	390	487	501	324	434	998	552	410	463	565	413	438	588
ENSG00000003400.14	ENSG00000003400.14	765	105	66	125	180	981	90	183	547	318	350	209	230	681	24	48	83	578	116	173	715	233	280	170	752	182	257	118	104	520	336	172	210	148	424	410	121	132	98	392	152	166	200	1024	153	125	545	134
ENSG00000003402.19	ENSG00000003402.19	4639	1077	2516	2876	2472	7259	718	4977	5718	2327	4518	3239	2266	6936	680	1814	769	5436	1376	1908	5556	4033	6020	2863	4299	2011	4462	2517	2813	6164	1741	3080	3043	2990	2943	3765	3546	2911	2624	4559	5583	3473	4748	6499	3257	2741	7233	4078
ENSG00000003436.14	ENSG00000003436.14	1557	114	118	233	206	2484	86	544	1642	383	360	303	251	2120	100	333	141	1414	217	339	2004	659	890	475	1366	432	1281	320	360	1876	350	533	568	496	1084	654	453	534	333	2179	719	423	368	2527	540	375	2399	524
ENSG00000003509.15	ENSG00000003509.15	311	133	372	173	160	325	33	257	243	159	285	216	150	302	58	129	59	285	102	138	310	286	288	168	342	208	271	278	239	231	240	217	208	161	257	447	233	204	161	207	429	186	239	315	203	207	259	275
ENSG00000003756.16	ENSG00000003756.16	2030	1694	2016	1424	1163	2453	296	2328	2305	1417	1887	1308	1098	1962	294	719	382	2579	762	982	2132	2163	2287	1174	1955	1551	2606	2505	2818	1821	670	1506	1326	1226	1065	1875	1831	1454	1292	1658	3625	1616	1871	2240	1368	1230	2220	2291
ENSG00000003987.13	ENSG00000003987.13	130	139	93	61	99	145	15	60	145	78	53	36	93	109	10	53	55	134	34	94	123	74	80	37	171	127	66	90	86	118	132	57	64	41	99	81	58	74	53	149	191	104	107	120	79	70	141	80
ENSG00000003989.16	ENSG00000003989.16	255	291	651	623	626	261	107	1372	1259	607	1365	1090	687	395	403	1128	155	190	655	819	301	1356	1304	656	283	1316	1019	997	1144	241	704	1041	1304	630	177	394	878	758	634	426	2384	970	881	157	817	713	560	986
ENSG00000004059.10	ENSG00000004059.10	92	308	382	226	182	146	22	385	203	168	256	197	127	119	34	69	46	120	160	141	149	207	202	87	131	175	254	181	175	138	137	165	202	161	103	270	206	187	125	109	419	149	172	161	133	160	123	269
ENSG00000004139.13	ENSG00000004139.13	235	164	219	264	257	225	30	260	234	219	275	210	239	244	39	79	106	298	102	213	240	230	265	130	325	340	380	366	370	184	152	181	155	172	191	241	230	196	171	185	372	198	263	288	205	146	206	301
ENSG00000004142.11	ENSG00000004142.11	169	231	389	428	395	238	44	443	339	292	462	292	237	161	68	145	70	212	201	216	212	398	403	181	171	266	492	329	339	211	248	321	318	266	104	289	346	263	227	230	675	250	421	211	346	251	271	365
ENSG00000004399.12	ENSG00000004399.12	1652	354	461	506	553	1489	94	761	4428	655	848	640	548	1585	94	278	313	1901	242	616	1994	1065	1392	526	1524	809	2013	835	1437	1896	382	973	957	833	1155	1101	674	737	637	2153	1061	605	754	2195	671	854	2998	1249
ENSG00000004455.16	ENSG00000004455.16	562	503	825	555	521	668	135	826	691	616	904	629	397	610	117	349	207	664	365	414	624	766	872	431	677	748	1143	777	942	552	451	554	517	393	386	573	702	511	389	494	1160	635	673	642	574	471	677	786
ENSG00000004468.12	ENSG00000004468.12	555	90	70	1827	1281	863	124	680	80	251	136	170	245	446	211	323	121	369	121	455	430	302	390	190	634	68	94	85	18	492	207	270	112	394	304	335	66	328	677	215	977	603	2023	718	1053	767	369	261
ENSG00000004478.7	ENSG00000004478.7	307	926	1447	875	725	326	281	1621	640	1442	1813	1461	773	301	197	520	292	441	611	667	426	1025	943	500	455	1562	1993	1798	1652	331	708	801	955	645	216	817	870	1087	712	363	1234	625	963	389	875	649	408	893
ENSG00000004487.15	ENSG00000004487.15	744	782	1901	1313	1019	820	177	1632	1088	533	1377	961	714	696	210	479	259	806	472	571	750	1358	1281	645	764	1259	2203	1612	1654	603	474	899	827	871	404	847	1285	1096	810	687	2245	963	1314	802	944	748	956	1525
ENSG00000004534.14	ENSG00000004534.14	3161	1500	2641	1910	1598	3085	386	2934	3153	1743	2377	1748	1289	3353	524	1323	618	3742	1132	1442	3473	2851	3380	1551	3026	2673	3700	3255	4424	2703	1035	2022	2119	1606	1851	2842	3118	2484	1937	2759	4028	2393	3052	3837	2337	1956	2842	2728
ENSG00000004660.14	ENSG00000004660.14	143	182	202	234	287	117	24	260	163	122	164	198	209	79	31	85	81	114	128	225	106	209	211	64	220	214	141	119	143	82	161	181	139	279	108	183	162	237	191	123	168	163	305	106	181	166	187	194
ENSG00000004700.15	ENSG00000004700.15	301	110	189	157	115	400	29	284	372	211	331	200	198	265	35	78	69	328	120	164	327	283	383	149	352	168	315	176	152	329	135	218	235	224	253	269	242	201	157	279	302	155	197	335	172	118	274	202
ENSG00000004766.15	ENSG00000004766.15	428	240	528	301	213	437	20	355	456	375	453	392	256	316	50	91	81	515	202	242	416	271	337	139	411	256	393	447	291	361	203	196	219	240	265	322	405	334	227	298	488	261	284	414	307	197	399	340
ENSG00000004776.11	ENSG00000004776.11	68	13	57	191	304	112	92	480	521	44	213	218	181	147	100	368	102	122	62	216	180	498	481	357	116	246	1036	302	332	129	15	530	339	539	75	45	393	568	392	741	463	728	944	210	365	578	713	409
ENSG00000004777.18	ENSG00000004777.18	202	253	331	178	195	125	28	208	257	161	222	163	178	137	37	78	106	165	87	223	121	194	183	84	227	242	295	306	333	155	115	174	139	145	102	238	160	154	142	155	259	266	209	179	167	189	187	262
ENSG00000004779.9	ENSG00000004779.9	127	102	303	209	122	187	26	253	199	175	321	219	116	127	39	56	45	150	112	99	152	224	242	94	153	226	352	271	175	124	134	133	150	149	87	195	223	241	192	107	309	123	204	184	147	127	157	191
ENSG00000004799.7	ENSG00000004799.7	1543	145	384	4272	5548	5619	194	8730	4771	266	316	2544	2425	8708	1504	2223	144	1886	347	1324	4583	1073	1247	1637	2153	1752	1033	504	1687	4966	508	2531	2213	3615	2841	1563	1736	6279	6943	11642	9640	6839	65273	4345	1619	2848	11799	4084
ENSG00000004809.13	ENSG00000004809.13	20	42	8	3	36	1	1	3	3	29	4	1	39	3	4	17	41	10	29	61	4	5	22	4	59	32	4	8	4	14	43	19	12	5	15	22	5	6	5	26	28	33	9	2	27	21	5	6
ENSG00000004838.13	ENSG00000004838.13	93	194	83	90	50	31	7	12	33	81	51	23	58	26	10	18	51	63	20	58	24	9	27	10	145	69	24	23	23	43	123	21	37	18	72	99	35	16	8	21	22	63	47	33	47	55	32	5
ENSG00000004846.16	ENSG00000004846.16	31	81	25	66	126	6	3	38	21	121	38	39	100	4	15	22	57	26	66	120	4	13	16	3	118	72	9	21	36	26	154	48	55	63	62	52	18	49	27	40	59	90	67	6	65	76	24	35
ENSG00000004848.6	ENSG00000004848.6	16	33	17	3	21	3	0	0	3	64	33	13	28	1	3	11	27	4	75	90	3	11	2	10	20	28	7	13	17	12	35	23	27	6	11	20	18	6	3	6	41	18	44	2	13	20	1	23
ENSG00000004864.13	ENSG00000004864.13	199	202	313	300	299	180	47	599	295	467	724	448	266	176	35	135	74	215	197	246	230	419	435	198	220	436	642	765	501	149	219	221	279	311	143	227	416	351	339	184	618	274	621	200	257	212	242	473
ENSG00000004866.18	ENSG00000004866.18	122	135	121	223	232	136	46	365	193	317	449	276	215	116	44	125	93	110	163	234	94	296	298	153	181	207	318	585	313	116	235	199	220	185	115	182	277	208	188	150	406	287	504	106	294	241	175	281
ENSG00000004897.11	ENSG00000004897.11	548	287	681	508	405	608	107	919	950	440	836	601	395	489	114	377	147	680	299	417	654	743	1146	533	592	664	1023	728	708	560	325	517	510	466	347	459	740	673	511	537	1151	525	746	569	652	397	601	782
ENSG00000004939.13	ENSG00000004939.13	61	77	7	3	111	2	5	7	53	102	19	8	83	4	9	11	56	28	46	143	29	12	11	10	138	111	19	5	3	16	122	21	10	2	39	80	5	13	8	46	28	64	33	10	51	28	35	4
ENSG00000004948.13	ENSG00000004948.13	25	31	2	2	43	6	2	3	13	71	13	3	45	5	6	12	30	8	25	92	3	4	6	4	82	41	4	13	2	8	58	12	8	4	48	29	6	8	2	20	25	48	21	5	32	31	11	10
ENSG00000004961.14	ENSG00000004961.14	88	78	121	91	84	127	26	146	166	95	143	93	47	78	38	71	33	132	58	72	124	122	178	60	117	139	207	130	123	107	56	101	104	72	58	90	114	112	76	88	204	105	184	114	107	52	111	110
ENSG00000004975.11	ENSG00000004975.11	341	291	432	321	435	229	54	437	347	273	467	337	324	208	73	189	152	328	188	293	285	442	401	230	377	195	405	305	228	251	201	341	240	290	188	330	312	258	252	305	672	437	433	293	331	310	348	450
ENSG00000005001.9	ENSG00000005001.9	19	128	221	103	127	3	54	135	3	52	135	78	98	3	66	88	36	10	51	84	3	193	146	86	53	61	99	27	15	7	57	30	19	21	15	70	46	25	38	12	106	103	124	5	86	106	2	40
ENSG00000005007.12	ENSG00000005007.12	993	853	1791	1204	1152	1197	280	1933	1150	1113	1769	1265	948	854	234	640	339	1092	705	766	1101	1836	1855	806	1023	1258	2083	1917	1988	915	673	1326	1074	1077	600	1553	1371	1135	1024	948	2905	1172	1657	1151	959	925	1109	1715
ENSG00000005020.12	ENSG00000005020.12	775	308	517	568	362	1073	73	500	1169	459	746	564	313	680	42	136	101	951	268	271	947	373	499	197	848	435	645	583	476	700	306	291	339	296	553	676	489	505	370	762	674	282	397	808	299	229	1097	355
ENSG00000005022.5	ENSG00000005022.5	213	206	387	274	213	362	45	512	303	190	418	262	199	253	84	150	57	272	223	154	351	385	419	191	281	843	784	740	597	243	180	258	290	293	190	422	432	343	217	263	653	204	325	367	241	245	289	437
ENSG00000005059.15	ENSG00000005059.15	475	71	65	46	53	552	21	103	164	147	117	73	78	385	22	49	21	495	43	80	406	86	183	53	329	71	94	49	63	309	147	68	92	55	218	251	90	70	66	258	112	79	83	449	66	54	301	94
ENSG00000005073.5	ENSG00000005073.5	5	63	111	64	70	4	11	58	27	153	236	103	88	4	11	20	24	3	46	78	2	147	91	36	31	89	166	140	126	5	75	69	90	82	7	44	141	78	61	6	166	61	61	6	81	53	5	103
ENSG00000005075.15	ENSG00000005075.15	127	129	193	156	123	193	41	248	212	272	422	232	173	104	32	92	54	190	137	140	124	134	166	79	140	230	591	429	337	102	46	73	86	89	65	142	168	157	97	127	308	160	205	160	180	140	152	155
ENSG00000005100.12	ENSG00000005100.12	233	266	534	302	240	290	49	409	208	149	305	202	153	172	55	165	78	206	172	255	255	267	403	192	253	254	307	251	294	221	181	234	199	195	165	247	337	262	219	183	498	267	300	253	229	230	226	361
ENSG00000005102.12	ENSG00000005102.12	190	30	32	72	54	122	4	67	632	61	139	197	84	169	8	18	25	224	31	70	108	48	55	13	157	81	171	75	116	129	50	41	61	54	87	75	51	60	39	160	63	41	46	191	40	53	248	53
ENSG00000005108.15	ENSG00000005108.15	216	545	455	1639	412	158	52	384	1556	215	1818	2016	637	205	70	244	245	173	167	377	166	1104	1251	505	341	4773	5671	10442	5457	131	399	449	354	419	146	1038	647	1150	678	284	937	482	495	160	620	291	499	825
ENSG00000005156.11	ENSG00000005156.11	582	1089	1890	991	661	534	149	1076	585	1011	1537	1135	656	452	175	402	300	585	557	694	535	550	780	334	649	1024	1185	1039	1186	481	762	781	692	546	322	770	919	709	505	524	1914	807	708	710	858	613	599	1147
ENSG00000005175.9	ENSG00000005175.9	487	259	463	306	255	534	91	632	342	319	515	356	249	394	54	174	91	576	184	259	492	415	532	234	479	229	493	277	253	405	196	261	269	232	247	345	409	319	279	348	557	300	298	499	346	167	441	457
ENSG00000005187.11	ENSG00000005187.11	154	102	203	282	195	93	37	299	44	464	860	420	201	56	49	135	149	545	304	288	77	369	257	64	181	128	142	139	98	93	832	358	304	207	76	1587	1018	454	401	50	646	309	137	53	367	160	60	163
ENSG00000005189.19	ENSG00000005189.19	35	105	88	65	99	32	5	74	52	137	176	101	117	56	35	57	56	31	116	162	24	105	74	24	100	124	111	67	65	37	193	100	146	66	52	109	92	89	62	45	294	152	57	26	135	120	58	86
ENSG00000005194.14	ENSG00000005194.14	129	107	138	110	129	186	26	220	123	85	141	93	93	128	39	64	50	120	78	106	123	161	198	88	142	128	196	111	115	144	120	129	109	87	112	172	98	104	88	124	251	145	156	237	120	99	132	159
ENSG00000005206.16	ENSG00000005206.16	431	362	519	370	409	496	57	470	332	311	408	273	256	453	71	177	131	411	158	258	587	305	429	212	585	328	459	455	621	435	216	348	336	309	329	580	381	265	268	401	560	408	425	515	276	267	533	474
ENSG00000005238.19	ENSG00000005238.19	176	179	176	184	161	131	24	287	223	262	309	200	188	105	36	91	104	123	107	203	114	227	239	89	239	314	311	193	301	105	302	183	231	140	133	247	150	128	117	132	489	251	210	126	221	199	167	265
ENSG00000005243.9	ENSG00000005243.9	88	81	45	86	149	39	9	165	254	63	132	92	108	64	30	67	49	65	50	140	45	146	263	113	106	72	268	125	112	57	141	182	193	135	65	47	165	162	78	135	231	131	173	87	149	151	171	161
ENSG00000005249.12	ENSG00000005249.12	184	132	210	215	148	230	45	358	2482	536	811	595	221	272	33	129	86	262	115	169	146	512	605	274	185	197	797	491	321	296	202	258	344	260	112	266	324	450	270	380	504	293	228	284	355	209	1434	323
ENSG00000005302.17	ENSG00000005302.17	1002	226	377	288	194	984	45	430	403	455	436	303	190	834	29	99	78	1111	160	191	1001	294	468	181	728	372	487	353	367	687	303	258	250	192	447	681	302	229	205	466	484	221	299	1049	253	203	699	325
ENSG00000005339.13	ENSG00000005339.13	2866	1444	4250	2324	2270	3194	701	4449	4393	1702	3022	2243	1911	2765	633	1729	932	4128	1252	2034	3548	3487	4286	2108	3287	2500	5771	3376	4856	3089	979	2764	2535	2275	1759	3128	3652	2801	2360	3161	5016	3568	3349	3772	2684	2252	4326	4254
ENSG00000005379.15	ENSG00000005379.15	812	778	917	761	784	506	163	745	668	474	595	495	610	543	101	240	320	729	365	646	747	614	873	388	939	595	1332	887	1018	668	358	677	586	631	384	767	735	567	590	730	1212	905	997	714	679	587	693	1096
ENSG00000005381.7	ENSG00000005381.7	43	65	3	0	68	10	3	5	5	44	13	8	40	13	3	14	39	18	17	75	11	13	11	6	93	47	4	1	3	8	55	20	15	3	19	34	5	11	14	21	13	40	20	14	35	31	19	3
ENSG00000005421.8	ENSG00000005421.8	22	49	8	9	27	5	5	626	20	43	24	17	39	7	5	5	41	9	24	43	11	3	4	2	46	41	10	18	19	5	64	17	13	8	22	38	4	14	9	19	30	32	20	8	22	9	11	8
ENSG00000005436.13	ENSG00000005436.13	243	396	1141	373	251	352	53	549	429	265	456	301	220	285	68	180	82	299	303	297	311	464	512	197	276	323	448	489	393	247	315	341	426	261	154	249	467	445	330	226	864	269	337	349	415	201	325	455
ENSG00000005448.16	ENSG00000005448.16	101	121	127	67	93	77	14	73	178	60	65	57	88	79	8	38	40	77	28	104	71	55	72	38	128	90	104	86	110	71	145	67	71	52	70	109	68	54	57	83	101	114	105	104	60	47	85	84
ENSG00000005469.11	ENSG00000005469.11	191	199	294	551	471	236	47	1296	209	1268	806	660	368	148	59	162	53	199	375	297	154	497	384	272	209	307	389	437	280	119	204	289	342	277	121	242	350	378	273	147	709	289	870	138	415	225	162	298
ENSG00000005471.15	ENSG00000005471.15	198	97	24	24	88	249	16	37	82	175	83	47	86	200	7	32	93	540	62	185	291	48	59	22	413	98	26	35	27	203	226	46	63	37	241	232	34	43	26	211	90	152	75	121	65	79	248	31
ENSG00000005483.19	ENSG00000005483.19	3006	1126	2748	2299	1845	3149	661	3953	3957	2259	3714	2924	1665	2773	622	1724	583	3810	1197	1709	3086	3484	3848	2005	2693	2889	4999	3477	4658	2811	939	2220	1981	1786	1642	2142	3134	2514	1939	2636	4164	2620	3590	3245	2336	1685	3293	3055
ENSG00000005486.16	ENSG00000005486.16	127	167	182	355	532	164	59	687	261	286	501	337	318	112	49	156	81	131	171	249	154	294	309	147	191	275	455	322	330	147	111	239	216	298	103	300	338	309	365	122	594	332	1043	130	315	262	151	294
ENSG00000005513.9	ENSG00000005513.9	66	41	15	14	42	48	11	65	284	39	20	16	39	69	5	26	24	39	27	63	48	38	35	8	76	79	33	31	79	51	39	33	28	13	51	91	25	46	23	31	21	26	19	53	26	23	39	62
ENSG00000005700.14	ENSG00000005700.14	915	747	1891	1407	941	1048	175	1566	992	680	1289	957	702	861	165	532	171	922	346	551	849	1283	1465	714	821	1068	1311	1300	960	671	507	735	807	792	453	843	1153	1117	887	549	2389	872	1505	827	992	693	744	989
ENSG00000005801.16	ENSG00000005801.16	423	337	793	345	246	465	36	497	223	224	409	272	233	385	56	148	81	463	152	210	454	290	358	247	455	397	389	380	325	371	229	187	226	219	199	234	256	261	145	230	414	242	285	394	274	152	318	458
ENSG00000005810.17	ENSG00000005810.17	5727	2132	2959	2972	2008	6695	371	3136	5232	2673	3963	2917	1957	5438	361	1311	649	6932	901	1452	6812	3557	4667	2124	5832	2176	4112	2821	2937	5438	1692	2516	2462	2131	3627	4045	2536	2203	1847	4307	3753	2071	2833	6252	2518	2018	6200	2750
ENSG00000005812.10	ENSG00000005812.10	1002	602	1092	1038	582	1128	160	1138	1173	907	1513	960	600	815	130	379	173	1178	444	473	1016	1111	1260	487	896	494	969	895	699	687	484	804	873	637	457	530	816	832	676	823	1965	766	1022	877	750	516	1177	718
ENSG00000005844.17	ENSG00000005844.17	1831	174	105	68	160	1933	15	87	310	659	444	184	205	1434	25	77	89	1624	104	229	2114	210	285	111	1740	217	335	118	107	1729	457	167	171	93	1050	1562	208	125	106	1073	172	159	114	2150	239	144	1194	125
ENSG00000005882.11	ENSG00000005882.11	146	130	94	117	151	106	27	119	263	97	149	87	157	77	11	54	95	153	74	155	104	153	182	62	174	106	303	108	154	74	109	106	86	131	72	110	118	78	93	169	197	163	343	134	137	106	259	157
ENSG00000005884.17	ENSG00000005884.17	274	228	226	365	528	211	103	547	1055	248	549	453	565	179	143	456	208	422	210	512	297	671	1172	610	410	635	903	613	612	196	190	515	380	416	154	297	371	247	238	384	610	497	490	279	492	501	490	686
ENSG00000005889.15	ENSG00000005889.15	1056	553	1627	1088	873	1032	186	2074	1067	917	1255	1197	923	822	248	782	381	983	508	794	916	1970	2138	1030	818	1014	1837	1111	1199	729	456	908	716	841	464	1103	1702	1639	1121	622	4904	1572	1535	983	1975	861	908	3350
ENSG00000005893.15	ENSG00000005893.15	528	648	1602	1218	638	724	153	1308	802	725	1592	1024	662	625	190	408	147	562	549	591	514	1392	1114	628	550	655	823	749	494	492	514	899	868	789	312	620	1029	869	738	426	2071	697	1016	603	1065	626	536	941
ENSG00000005961.17	ENSG00000005961.17	70	96	22	11	98	15	1	14	77	100	30	22	106	14	7	24	65	31	38	157	21	18	44	8	126	72	37	32	17	23	95	33	35	26	39	77	22	30	23	68	47	54	48	19	78	29	32	21
ENSG00000005981.12	ENSG00000005981.12	17	61	11	5	33	7	1	22	5	48	17	3	36	5	4	8	17	9	14	82	1	1	7	2	44	35	7	19	12	11	76	13	13	9	33	19	3	11	2	14	26	32	27	3	27	17	4	4
ENSG00000006007.11	ENSG00000006007.11	121	254	513	378	349	162	114	589	303	326	776	426	269	110	78	203	118	148	180	220	136	575	530	241	167	380	454	499	500	154	155	338	315	309	131	343	567	351	267	149	1078	420	393	158	460	302	231	523
ENSG00000006015.17	ENSG00000006015.17	180	111	145	133	168	200	14	155	169	176	243	166	142	140	30	74	80	216	105	147	250	124	174	77	249	211	240	129	250	212	168	155	185	170	126	192	125	82	127	186	245	115	194	233	142	148	240	207
ENSG00000006016.10	ENSG00000006016.10	35	42	25	31	36	31	6	36	29	29	47	18	40	21	2	12	15	32	19	37	31	15	15	4	69	124	33	15	94	20	35	61	83	46	30	37	25	49	42	61	28	19	49	19	15	63	44	34
ENSG00000006025.11	ENSG00000006025.11	272	357	244	196	250	241	32	134	214	169	130	98	172	215	19	51	98	276	69	210	230	209	241	76	286	201	232	220	279	222	145	198	185	132	167	236	181	156	133	221	364	259	272	224	178	165	247	233
ENSG00000006042.11	ENSG00000006042.11	77	282	531	321	259	54	53	454	260	225	518	317	284	58	67	124	78	45	186	298	60	608	474	201	101	205	344	248	269	53	184	358	362	293	62	191	377	380	236	89	920	398	143	28	476	297	96	518
ENSG00000006047.12	ENSG00000006047.12	68	75	30	13	94	22	3	33	105	47	22	14	93	32	21	30	52	37	33	71	19	18	35	7	91	62	18	16	22	29	78	62	33	24	45	47	26	53	12	94	82	93	106	28	35	47	127	38
ENSG00000006059.3	ENSG00000006059.3	12	20	2	0	22	0	1	0	0	13	10	1	29	0	2	1	15	2	6	43	3	1	1	1	40	20	0	0	0	1	28	9	2	0	10	22	0	1	0	10	9	9	6	0	14	16	1	0
ENSG00000006062.13	ENSG00000006062.13	882	177	221	199	255	889	147	370	365	335	309	190	266	656	100	253	102	937	135	231	919	363	508	354	1005	205	386	151	239	917	150	235	205	177	499	544	233	146	144	632	353	286	265	1019	197	178	701	252
ENSG00000006071.11	ENSG00000006071.11	107	190	26	162	335	21	5	74	121	165	40	46	179	32	15	53	108	46	80	256	44	36	70	94	228	174	145	86	140	42	237	93	46	168	86	155	68	102	112	166	236	156	359	34	137	99	147	176
ENSG00000006116.3	ENSG00000006116.3	31	37	4	1	49	6	2	2	9	47	15	4	56	5	1	11	25	3	21	57	3	1	9	0	72	32	8	1	3	3	55	11	18	5	24	31	14	10	1	18	20	32	13	3	42	23	8	2
ENSG00000006118.14	ENSG00000006118.14	203	274	452	286	217	155	24	301	212	237	460	299	192	183	26	54	124	250	82	187	227	374	299	63	377	423	428	434	665	122	152	115	127	87	178	317	145	200	137	151	337	169	117	207	157	96	148	205
ENSG00000006125.16	ENSG00000006125.16	1249	963	2229	1753	1362	1490	314	2327	2138	956	1773	1506	1100	1197	366	799	311	1650	791	1062	1421	1709	2150	982	1332	1346	2535	1642	1661	1250	772	1345	1303	1326	763	1286	1512	1452	1288	1156	2737	1503	2420	1528	1516	1236	1559	1891
ENSG00000006128.11	ENSG00000006128.11	13	24	2	5	10	0	2	6	6	23	12	7	30	2	0	5	10	0	13	23	0	4	14	14	26	87	23	78	69	2	37	10	12	9	2	150	25	31	35	3	24	22	11	0	12	11	3	3
ENSG00000006194.9	ENSG00000006194.9	406	245	626	306	303	394	79	542	375	356	490	342	273	299	83	196	112	344	207	276	404	448	496	266	427	418	496	417	516	268	223	318	282	268	234	455	495	386	325	287	645	305	324	362	278	207	380	553
ENSG00000006210.6	ENSG00000006210.6	254	79	132	245	289	140	64	651	742	112	413	288	449	158	90	337	130	298	151	398	196	943	1141	583	246	176	578	284	280	112	124	342	227	256	133	148	352	298	248	318	669	605	449	142	467	500	457	521
ENSG00000006282.20	ENSG00000006282.20	195	219	422	260	291	196	49	504	270	195	376	271	276	189	56	128	133	253	205	273	207	465	421	196	381	497	750	671	581	142	198	353	300	281	170	453	496	340	292	350	898	443	243	127	289	268	178	504
ENSG00000006283.17	ENSG00000006283.17	94	203	26	30	163	18	22	103	55	206	102	66	229	29	31	65	116	48	96	315	37	44	74	30	241	243	154	75	38	43	196	103	92	73	99	157	36	92	63	51	108	203	108	17	178	128	47	50
ENSG00000006327.13	ENSG00000006327.13	21	23	55	67	92	10	158	537	119	41	235	102	192	6	134	395	23	18	101	126	15	361	708	364	45	209	207	93	143	10	21	92	62	51	17	46	82	76	77	18	233	100	133	11	94	53	13	76
ENSG00000006377.10	ENSG00000006377.10	14	50	10	15	52	12	2	30	4	38	9	12	48	13	1	8	24	7	23	50	10	2	11	3	62	39	42	50	44	17	46	17	14	7	26	38	11	17	7	31	35	32	40	10	25	18	42	10
ENSG00000006432.15	ENSG00000006432.15	213	300	289	161	235	233	86	314	86	318	385	239	245	184	50	119	218	473	170	280	294	197	226	95	450	383	312	363	429	179	354	167	196	118	263	370	220	188	113	196	347	262	268	175	241	204	153	293
ENSG00000006451.7	ENSG00000006451.7	287	362	638	350	231	335	76	483	561	327	558	476	235	253	52	171	86	294	192	284	318	433	422	159	277	330	586	404	406	282	154	197	226	247	171	295	374	408	245	281	447	241	320	361	324	179	368	303
ENSG00000006453.13	ENSG00000006453.13	125	1036	2688	711	393	104	174	1151	188	1438	1994	1397	608	79	160	378	136	96	613	478	88	757	524	265	175	812	984	899	1046	100	257	420	364	211	64	400	523	367	236	69	1121	622	251	80	507	408	148	609
ENSG00000006459.10	ENSG00000006459.10	1414	888	2579	1351	704	1249	315	2114	1200	848	1480	826	488	820	268	652	188	2096	765	665	1427	1310	1564	717	1303	1055	1530	1065	1282	956	584	669	765	522	626	945	1329	1118	754	726	2035	714	871	1206	662	469	1198	997
ENSG00000006468.13	ENSG00000006468.13	117	255	155	288	247	94	26	296	346	166	400	232	333	102	30	68	107	92	108	270	88	336	289	98	191	193	356	339	224	73	198	133	195	305	117	106	319	312	302	142	356	312	162	99	227	180	108	241
ENSG00000006530.15	ENSG00000006530.15	539	309	455	343	279	558	83	505	493	398	473	316	272	642	69	155	103	663	257	325	499	414	495	230	570	505	764	550	582	520	347	293	342	261	354	503	459	411	288	379	730	370	385	594	376	279	504	432
ENSG00000006534.15	ENSG00000006534.15	136	201	118	143	165	126	17	84	124	111	127	95	119	101	22	29	67	64	58	143	96	92	134	50	205	156	135	87	88	123	109	83	93	100	88	190	98	68	70	104	98	101	84	113	122	100	120	97
ENSG00000006555.10	ENSG00000006555.10	110	100	78	65	147	93	14	55	34	89	90	45	108	81	18	57	57	81	44	154	92	57	80	58	155	59	37	35	16	89	84	78	43	29	87	92	52	43	25	49	143	155	75	108	113	66	70	52
ENSG00000006576.16	ENSG00000006576.16	713	193	415	330	229	1009	33	458	357	405	390	258	232	887	46	101	96	1141	140	245	856	453	516	204	770	394	458	433	296	699	289	263	265	305	500	459	347	280	264	493	520	242	386	663	317	211	685	396
ENSG00000006606.8	ENSG00000006606.8	6	8	3	2	10	0	0	1	9	10	6	2	11	1	3	4	10	6	10	18	3	2	3	0	23	16	2	1	0	4	10	6	2	1	3	16	2	2	1	7	5	5	3	2	12	6	1	0
ENSG00000006607.13	ENSG00000006607.13	689	520	692	571	636	889	148	1071	924	557	749	533	550	588	138	367	228	1008	309	548	735	745	964	548	854	840	1134	996	978	632	532	487	503	460	561	970	894	733	637	625	1308	651	860	711	600	425	856	983
ENSG00000006611.15	ENSG00000006611.15	48	96	17	3	75	6	2	6	15	86	33	6	107	11	14	33	85	12	43	166	15	6	9	5	136	90	11	5	22	22	147	29	28	2	52	52	8	15	7	71	54	85	36	13	68	61	57	13
ENSG00000006625.17	ENSG00000006625.17	50	71	160	164	73	69	11	211	41	445	568	341	106	59	21	63	19	43	163	107	31	143	131	66	48	270	203	268	221	44	153	73	130	90	20	114	121	162	76	39	186	73	108	43	118	57	39	96
ENSG00000006634.7	ENSG00000006634.7	173	124	322	131	73	175	25	181	69	140	169	135	81	118	26	72	27	189	107	98	139	206	131	64	154	175	167	188	111	132	77	60	78	70	70	119	101	80	60	77	190	75	72	100	89	56	110	126
ENSG00000006638.11	ENSG00000006638.11	52	39	9	20	44	17	5	35	83	34	20	22	38	15	10	27	20	70	15	56	39	37	46	17	71	90	76	22	33	28	34	47	36	37	21	43	11	42	20	114	23	37	52	51	35	57	100	34
ENSG00000006652.13	ENSG00000006652.13	332	317	821	408	284	297	141	753	934	687	954	680	467	318	120	232	135	427	455	401	370	884	697	485	337	1001	1023	1374	1087	260	470	424	506	358	168	530	760	677	548	335	1205	391	661	227	509	361	375	666
ENSG00000006659.12	ENSG00000006659.12	10	20	2	1	19	4	3	2	1	22	4	0	22	0	7	3	18	4	9	22	4	1	1	0	28	6	0	2	0	2	28	3	5	2	11	23	0	3	0	3	9	22	4	1	12	6	2	0
ENSG00000006695.10	ENSG00000006695.10	134	87	180	114	117	146	17	178	108	79	154	97	85	133	19	70	75	159	78	113	143	128	171	56	173	109	157	100	128	124	106	114	100	68	96	165	123	100	91	128	239	130	156	171	117	106	143	142
ENSG00000006704.10	ENSG00000006704.10	95	462	725	441	449	35	75	681	173	267	513	428	330	70	74	228	157	56	194	331	44	482	501	227	214	402	668	583	612	47	194	273	254	279	58	243	382	308	308	128	605	415	754	76	294	273	138	649
ENSG00000006712.14	ENSG00000006712.14	378	352	658	467	508	364	240	732	814	430	716	569	423	290	232	632	246	504	273	490	386	645	820	291	435	601	1186	682	1049	356	228	548	443	380	220	481	708	542	437	459	1094	805	939	419	638	517	519	842
ENSG00000006715.15	ENSG00000006715.15	1046	620	1399	1023	723	1181	174	1274	1214	1397	2489	1619	835	857	159	418	283	1279	708	842	1016	1402	1542	588	1035	845	1547	1184	953	896	647	966	928	887	586	907	1267	1149	840	909	1871	943	960	1011	999	844	1098	1119
ENSG00000006740.16	ENSG00000006740.16	217	265	223	261	329	193	80	280	322	168	290	212	264	181	48	155	127	872	119	260	175	289	353	138	314	146	339	132	152	183	219	226	258	190	169	146	191	166	185	221	392	319	360	167	287	205	282	271
ENSG00000006744.18	ENSG00000006744.18	514	407	716	463	497	552	73	672	566	328	517	483	375	491	111	218	193	701	300	478	562	517	610	225	578	316	588	377	375	459	308	505	442	464	318	512	478	436	358	522	785	490	545	664	501	399	665	684
ENSG00000006747.14	ENSG00000006747.14	72	183	60	106	124	13	51	130	232	165	994	564	329	26	54	156	90	24	275	308	21	1035	639	38	176	235	243	356	267	45	251	197	330	77	89	135	130	59	60	52	314	338	93	18	186	268	126	304
ENSG00000006756.15	ENSG00000006756.15	123	347	657	500	459	162	68	728	414	404	814	618	420	129	119	236	155	121	254	376	164	518	492	222	153	749	846	797	851	154	308	512	452	437	138	526	682	575	447	162	1632	580	586	150	587	406	272	699
ENSG00000006757.11	ENSG00000006757.11	31	61	113	99	101	50	22	133	76	89	114	79	73	36	24	42	34	48	68	68	46	68	99	42	66	119	147	107	117	33	82	102	95	77	38	93	87	64	57	50	237	126	119	57	126	81	70	127
ENSG00000006788.12	ENSG00000006788.12	83	114	15	10	162	29	8	12	6	119	31	7	119	22	11	25	134	27	54	207	12	14	12	7	204	82	14	23	10	39	149	35	25	5	79	83	8	26	13	76	83	132	58	29	93	114	50	15
ENSG00000006831.9	ENSG00000006831.9	410	442	739	1001	787	520	89	1114	848	467	928	652	433	444	102	346	158	451	303	451	529	860	918	450	488	504	623	506	590	420	374	595	555	701	306	608	696	728	531	428	1152	627	1274	437	592	479	669	710
ENSG00000006837.11	ENSG00000006837.11	47	101	94	47	62	20	4	31	64	40	57	26	51	23	5	14	35	41	33	49	20	30	38	8	61	26	67	44	43	33	36	37	13	21	30	38	26	47	26	30	60	56	34	29	48	48	23	25
ENSG00000007001.12	ENSG00000007001.12	22	73	38	15	43	6	0	5	14	50	19	22	37	6	4	18	28	6	22	59	10	12	18	4	66	29	19	12	13	17	60	16	23	7	32	23	9	27	9	27	33	53	27	14	35	23	12	7
ENSG00000007038.10	ENSG00000007038.10	19	33	17	5	42	7	0	12	4	33	2	5	27	6	6	27	23	6	9	70	4	8	4	5	36	19	3	10	1	9	39	16	3	2	20	27	15	5	4	10	7	38	18	9	22	14	4	2
ENSG00000007047.14	ENSG00000007047.14	280	340	438	306	367	279	109	540	534	327	422	326	417	251	114	250	219	261	195	355	280	594	619	326	338	415	900	511	629	246	176	359	321	333	167	320	396	306	300	318	769	613	574	310	401	346	359	648
ENSG00000007062.11	ENSG00000007062.11	41	125	14	17	123	4	7	42	8	111	56	64	139	10	13	72	105	21	72	179	8	80	130	143	142	63	84	15	9	21	213	59	57	25	94	53	26	37	38	56	67	151	109	9	195	115	19	45
ENSG00000007080.10	ENSG00000007080.10	93	160	195	162	156	143	77	297	413	150	287	263	157	108	60	145	66	171	104	211	146	218	330	97	166	272	467	244	425	103	137	214	227	216	91	218	245	241	185	202	328	308	301	161	195	185	220	269
ENSG00000007129.17	ENSG00000007129.17	134	34	11	15	26	128	4	34	37	46	22	31	58	103	7	13	31	166	18	61	176	25	25	21	164	38	19	13	14	119	75	70	44	30	102	170	45	22	25	85	31	49	64	147	41	45	106	19
ENSG00000007168.12	ENSG00000007168.12	1404	645	1908	1277	1052	1492	245	2026	2283	598	1648	1258	902	1500	247	720	291	1727	501	728	1428	1745	2423	1210	1318	1076	1892	1278	1342	1117	572	1159	1147	1148	796	1010	1702	1468	1204	1081	2388	1139	1594	1433	1237	1029	1531	1784
ENSG00000007171.16	ENSG00000007171.16	98	95	11	2	75	69	8	15	26	79	34	9	106	42	6	30	59	42	44	120	58	28	27	13	178	80	24	9	8	112	134	25	14	3	72	81	7	8	14	78	64	84	19	85	69	68	58	5
ENSG00000007174.17	ENSG00000007174.17	122	369	80	108	368	32	22	83	74	256	173	99	346	46	29	102	271	75	201	528	18	91	89	23	463	193	50	60	28	78	472	128	160	81	195	160	63	79	50	141	273	426	151	31	267	266	50	57
ENSG00000007202.14	ENSG00000007202.14	1333	1442	2001	1769	1157	1567	226	1695	1711	1075	2076	1326	820	1287	218	553	464	1693	762	820	1722	1320	1787	802	1392	1497	2283	1880	2046	1327	806	1126	1189	1042	875	1779	1665	1403	1054	1138	2217	971	1689	1678	1212	1016	1493	2063
ENSG00000007216.14	ENSG00000007216.14	26	55	9	45	93	1	1	56	3	53	11	46	91	3	3	13	37	9	24	112	6	4	2	4	67	44	2	2	4	9	71	17	8	5	28	47	4	20	55	8	12	45	312	9	37	33	3	5
ENSG00000007237.18	ENSG00000007237.18	389	164	166	432	463	460	64	852	3767	220	683	476	462	541	113	287	209	314	259	669	423	708	843	322	556	523	939	594	1027	493	247	681	652	814	269	369	555	1004	745	673	548	378	637	611	445	574	851	727
ENSG00000007255.10	ENSG00000007255.10	116	98	112	76	85	82	14	77	62	79	106	56	66	61	11	36	25	92	44	79	84	62	76	23	69	112	124	114	146	71	43	75	57	43	31	100	60	66	45	64	198	72	80	89	50	44	67	76
ENSG00000007264.13	ENSG00000007264.13	116	56	37	8	50	82	1	23	23	84	91	51	63	68	13	26	54	62	50	104	91	28	30	8	184	138	184	114	152	73	81	41	22	8	90	123	30	22	19	71	42	58	18	87	41	35	70	62
ENSG00000007306.14	ENSG00000007306.14	7	32	7	0	17	4	11	0	1	27	3	2	17	2	0	0	12	4	13	55	4	1	2	2	32	18	1	1	0	11	37	12	5	0	19	36	3	2	2	13	19	30	6	1	20	15	1	4
ENSG00000007312.12	ENSG00000007312.12	377	43	6	9	52	408	4	4	27	176	35	10	36	268	4	15	22	702	20	59	432	14	22	18	630	24	18	7	8	264	92	21	9	6	284	340	11	9	9	192	10	31	22	182	19	17	293	7
ENSG00000007314.11	ENSG00000007314.11	119	125	17	13	123	30	6	4	314	144	21	17	113	43	17	44	86	120	45	189	62	42	30	15	220	117	15	7	16	67	143	33	29	8	121	132	11	28	19	158	69	147	48	46	103	59	306	14
ENSG00000007341.18	ENSG00000007341.18	290	187	274	196	201	266	52	359	310	213	369	276	212	309	40	141	92	339	135	189	242	259	367	177	293	264	371	307	302	244	180	191	202	183	171	242	252	274	224	213	511	249	306	263	267	177	254	317
ENSG00000007350.16	ENSG00000007350.16	31	42	2	2	19	6	0	1	13	32	8	0	47	7	3	5	16	9	17	48	16	2	5	1	71	22	12	14	0	10	52	11	9	0	45	23	7	5	4	13	15	30	23	10	19	34	4	4
ENSG00000007372.20	ENSG00000007372.20	100	248	76	49	192	53	14	23	70	173	70	32	182	39	27	50	127	68	97	283	34	31	35	23	224	138	54	42	20	66	281	78	70	16	112	153	70	65	32	84	92	177	105	57	133	119	50	31
ENSG00000007376.7	ENSG00000007376.7	96	55	39	49	88	61	12	119	44	70	71	49	63	52	13	37	46	87	45	72	81	56	65	31	116	102	93	94	127	79	70	62	59	52	63	117	64	59	30	43	72	68	91	82	68	67	65	89
ENSG00000007384.15	ENSG00000007384.15	101	145	130	208	273	52	52	405	494	276	485	282	292	73	79	162	133	70	204	270	68	416	399	210	164	300	496	325	499	89	166	358	326	208	93	258	284	228	209	133	561	336	279	80	262	328	178	501
ENSG00000007392.16	ENSG00000007392.16	1285	334	748	661	552	1154	196	1521	1355	444	793	675	640	1211	197	501	239	1676	418	587	1311	1273	1641	858	1038	1304	1713	1722	1865	952	422	844	772	674	552	934	1277	1122	855	1110	1736	957	1167	1261	834	663	1129	1224
ENSG00000007402.11	ENSG00000007402.11	103	594	481	238	194	58	46	148	135	186	172	110	127	58	34	106	115	110	95	191	70	220	219	79	171	255	216	251	269	65	114	159	138	87	83	166	167	143	105	96	349	262	121	72	187	126	81	157
ENSG00000007516.13	ENSG00000007516.13	105	594	371	256	184	61	54	107	235	265	221	241	173	97	23	67	57	380	120	151	110	193	146	53	137	208	222	213	284	80	164	166	122	81	77	252	251	193	150	85	333	140	90	100	106	98	122	213
ENSG00000007520.3	ENSG00000007520.3	95	124	215	148	149	97	24	174	211	127	258	200	113	88	18	52	47	116	97	128	118	150	213	59	99	128	237	204	259	121	98	182	164	166	64	171	155	171	106	111	304	129	169	110	166	143	146	165
ENSG00000007541.15	ENSG00000007541.15	136	115	81	115	172	117	33	255	139	135	203	170	151	127	31	64	68	120	99	156	132	145	169	89	181	182	206	220	222	121	138	197	149	114	90	209	222	189	169	106	300	152	276	170	163	174	134	199
ENSG00000007545.15	ENSG00000007545.15	218	238	567	266	223	231	48	354	324	144	302	234	182	183	42	123	78	261	119	180	231	312	405	181	210	287	471	407	530	206	141	253	190	221	127	287	401	324	224	219	535	219	308	236	235	196	253	378
ENSG00000007866.18	ENSG00000007866.18	91	386	608	618	592	84	209	1065	348	192	568	500	528	82	238	494	269	102	274	519	93	936	1265	615	152	421	956	536	574	98	177	618	502	569	88	202	675	547	464	330	1069	726	834	138	532	547	434	972
ENSG00000007908.15	ENSG00000007908.15	45	51	87	133	107	16	30	88	327	73	341	460	481	22	44	98	63	98	211	531	37	268	207	602	82	359	1234	228	490	23	91	393	217	180	29	55	157	190	68	32	319	241	101	21	251	196	22	175
ENSG00000007923.15	ENSG00000007923.15	356	334	651	282	342	369	68	392	451	296	408	338	256	295	71	186	127	366	162	298	391	363	430	194	337	420	679	517	554	328	289	313	300	241	215	423	354	300	244	345	604	395	422	379	370	291	410	453
ENSG00000007933.12	ENSG00000007933.12	73	49	16	17	57	49	2	5	63	60	84	22	42	47	7	13	29	400	25	76	146	25	19	9	118	39	24	8	19	104	108	29	57	6	51	44	23	25	16	62	51	84	15	59	19	22	71	38
ENSG00000007944.14	ENSG00000007944.14	528	143	398	575	356	399	41	528	589	238	610	343	298	519	38	97	77	776	213	256	526	602	667	253	412	390	475	581	508	489	203	271	334	501	269	338	562	408	344	493	736	300	485	603	273	358	641	431
ENSG00000007952.17	ENSG00000007952.17	7	17	1	8	40	6	4	13	7	20	8	5	28	3	1	9	17	7	16	36	4	6	2	4	28	20	8	4	0	2	30	6	10	13	20	8	3	6	11	12	20	43	92	2	27	16	7	3
ENSG00000007968.6	ENSG00000007968.6	58	69	53	9	61	19	4	26	11	91	20	7	66	23	3	21	31	45	22	99	20	24	16	2	118	54	32	15	18	26	98	18	21	17	60	86	9	18	9	33	29	69	21	43	53	62	20	2
ENSG00000008018.8	ENSG00000008018.8	333	350	809	479	319	479	68	668	448	366	770	536	279	390	90	260	92	478	232	227	433	581	579	306	376	472	723	637	421	351	270	422	400	406	238	444	554	468	392	321	981	325	453	396	391	360	382	498
ENSG00000008056.12	ENSG00000008056.12	39	39	29	28	45	43	10	35	250	34	30	28	37	31	11	31	32	25	13	38	33	47	84	60	54	88	59	49	160	27	25	36	42	12	26	38	28	25	36	30	37	39	44	29	56	18	41	36
ENSG00000008083.13	ENSG00000008083.13	851	429	832	481	395	787	90	537	766	416	554	380	355	702	77	202	121	915	212	378	796	840	713	262	820	670	975	867	941	695	283	405	371	377	477	658	410	424	356	697	919	561	725	874	517	371	835	591
ENSG00000008086.10	ENSG00000008086.10	249	305	430	678	540	272	104	514	479	516	697	524	433	224	90	439	170	231	307	452	225	594	491	280	247	325	519	391	394	262	492	615	553	521	164	319	469	538	458	214	1817	977	972	255	708	651	316	405
ENSG00000008118.9	ENSG00000008118.9	23	63	14	23	94	4	8	61	8	63	17	33	84	3	18	40	57	11	35	107	3	96	102	67	51	41	138	26	13	10	75	57	18	75	25	24	40	63	60	17	118	127	60	5	85	57	4	91
ENSG00000008128.22	ENSG00000008128.22	48	47	32	18	31	34	3	21	63	25	21	18	17	48	4	8	14	50	6	15	74	28	52	24	56	18	35	21	27	46	14	15	11	13	13	30	20	15	6	40	84	27	37	65	15	19	28	33
ENSG00000008130.15	ENSG00000008130.15	583	645	831	585	457	533	74	745	668	546	771	467	384	437	118	254	158	759	328	414	716	643	779	339	683	595	821	722	790	414	309	447	465	327	325	645	498	384	322	507	966	493	537	609	415	440	584	727
ENSG00000008196.12	ENSG00000008196.12	20	77	5	4	93	3	1	16	198	64	16	10	111	3	15	25	63	6	33	103	1	2	4	2	97	55	5	7	27	10	104	30	22	17	39	48	6	29	21	38	25	88	25	1	43	43	6	15
ENSG00000008197.4	ENSG00000008197.4	23	34	3	0	34	0	2	1	0	52	6	3	36	3	2	18	40	8	8	70	0	5	5	2	57	33	1	4	2	9	88	8	8	2	23	26	1	7	0	14	15	45	10	0	31	16	3	1
ENSG00000008226.19	ENSG00000008226.19	140	156	51	59	132	71	18	46	84	138	40	48	156	120	18	38	108	113	77	208	88	39	61	28	244	132	105	34	30	101	148	97	83	54	81	140	25	26	40	88	157	179	78	126	116	111	122	55
ENSG00000008256.15	ENSG00000008256.15	248	454	891	700	361	239	120	899	1154	411	878	467	359	269	60	182	170	234	334	313	205	564	662	189	317	976	1173	1519	1629	231	208	311	434	380	153	474	666	587	463	467	1083	318	359	247	324	312	608	566
ENSG00000008277.14	ENSG00000008277.14	553	176	268	534	470	410	131	868	835	299	1550	890	766	582	82	306	233	401	341	652	393	2828	2345	506	477	675	955	1023	903	388	323	848	1014	627	278	253	1072	931	622	594	1340	760	501	445	1085	876	707	1480
ENSG00000008282.8	ENSG00000008282.8	483	303	512	529	487	639	64	740	492	584	918	691	435	561	64	273	102	663	297	303	624	670	715	360	568	404	823	496	440	403	269	388	390	466	354	496	769	699	459	393	1008	358	754	451	506	315	561	471
ENSG00000008283.15	ENSG00000008283.15	145	645	987	1090	868	135	153	988	1134	1713	2580	1504	716	120	152	444	189	122	498	578	75	846	702	345	203	568	667	687	815	138	573	896	855	531	97	566	750	489	460	111	1894	790	1031	107	1125	812	138	722
ENSG00000008294.20	ENSG00000008294.20	1477	716	1768	1522	1103	1557	457	2824	3903	1120	2052	1574	1177	1580	437	1288	449	1590	757	1219	1570	2549	3231	1738	1418	1953	3411	2186	2680	1395	703	1667	1654	1500	835	1157	1964	1907	1491	1815	2890	1452	1933	1676	1708	1229	2269	2406
ENSG00000008300.14	ENSG00000008300.14	158	478	341	140	195	51	9	75	190	323	124	68	214	81	33	72	137	172	114	276	78	67	113	31	316	907	603	767	1145	92	286	106	111	84	155	252	116	96	112	88	119	169	108	69	150	116	95	113
ENSG00000008311.14	ENSG00000008311.14	329	270	615	362	316	265	80	689	798	311	645	473	454	325	186	355	137	211	317	325	240	788	915	527	278	358	659	407	392	265	222	566	519	386	173	283	705	507	411	263	1057	663	550	228	557	455	355	728
ENSG00000008323.15	ENSG00000008323.15	135	186	97	54	106	74	30	71	275	112	134	76	99	117	30	44	91	116	53	118	89	48	70	45	182	140	140	46	70	69	86	57	42	28	57	119	68	60	26	130	98	99	77	85	87	85	167	54
ENSG00000008324.10	ENSG00000008324.10	59	79	105	62	54	96	11	94	45	95	104	63	50	48	17	29	14	50	40	60	56	63	80	30	75	83	64	80	71	51	60	65	56	48	55	77	97	53	47	42	329	56	41	50	56	30	47	86
ENSG00000008382.15	ENSG00000008382.15	133	159	303	216	160	160	45	151	180	119	249	137	139	82	34	95	51	150	105	120	136	173	233	70	187	165	265	179	231	89	87	113	111	102	62	118	137	125	70	135	312	154	143	180	121	67	189	218
ENSG00000008394.12	ENSG00000008394.12	49	93	181	279	181	49	80	583	1403	382	1175	722	280	58	138	375	142	118	337	358	23	652	582	205	139	122	530	237	161	119	118	197	201	194	65	135	345	250	179	134	514	285	172	61	517	301	553	427
ENSG00000008405.11	ENSG00000008405.11	134	219	244	206	200	143	97	645	162	211	306	237	194	115	103	407	60	130	195	212	153	441	598	415	168	438	372	418	336	117	151	267	219	197	96	257	346	347	233	119	621	298	373	148	229	171	132	285
ENSG00000008438.4	ENSG00000008438.4	18	28	9	9	19	13	3	12	18	16	16	9	17	15	4	7	3	17	13	27	10	5	7	4	23	17	19	14	17	12	11	16	12	5	8	13	10	11	6	8	18	26	12	15	21	4	14	23
ENSG00000008441.16	ENSG00000008441.16	606	3873	7923	4858	3924	606	1030	6761	3252	3593	8049	5529	3610	747	1006	3071	1688	658	3231	4205	710	5544	5911	2389	707	4333	8082	5498	7689	556	1736	5328	5112	4169	383	1409	5362	4165	3251	1708	11239	7674	4189	823	5871	4520	2042	6180
ENSG00000008513.14	ENSG00000008513.14	1146	320	455	511	692	1459	142	1481	973	522	545	490	488	1160	239	688	226	1524	305	517	1225	1076	1599	996	1223	623	1117	399	525	1259	411	621	529	939	775	1020	613	831	722	924	1414	694	2463	1522	606	494	1437	777
ENSG00000008516.16	ENSG00000008516.16	148	60	81	35	44	132	13	63	66	61	46	31	65	111	17	33	28	84	38	70	150	55	93	56	134	51	85	40	71	98	66	62	49	18	83	117	68	45	47	96	63	85	37	154	40	31	99	38
ENSG00000008517.16	ENSG00000008517.16	269	53	41	45	63	357	27	142	172	150	206	141	90	302	38	56	42	417	41	102	410	280	332	139	261	96	312	123	99	367	119	158	121	112	174	322	152	122	92	216	136	164	47	261	183	110	168	54
ENSG00000008710.17	ENSG00000008710.17	910	847	1386	1127	1280	748	177	1798	2101	470	1275	964	1055	737	193	598	425	912	453	844	1216	2012	2795	1277	991	1116	2451	1677	1789	799	387	1362	1237	1631	529	1098	1429	1079	1239	1405	1961	1313	1798	1117	871	1115	1906	2419
ENSG00000008735.13	ENSG00000008735.13	63	266	324	200	153	5	12	172	222	425	293	228	133	14	13	55	74	14	102	189	18	43	54	23	108	434	300	466	659	25	197	116	144	81	43	120	74	92	59	22	173	124	96	12	111	96	15	133
ENSG00000008838.17	ENSG00000008838.17	436	414	451	320	414	370	70	424	462	397	511	339	426	358	104	225	159	474	198	416	453	456	555	250	528	493	797	520	554	382	330	472	417	343	304	502	410	292	234	546	887	557	514	464	357	335	529	544
ENSG00000008853.16	ENSG00000008853.16	385	295	259	331	389	377	42	579	393	194	274	246	296	257	56	106	90	864	81	237	396	318	519	155	575	171	374	203	198	284	175	199	201	283	311	359	218	342	512	352	331	235	2162	414	250	247	444	249
ENSG00000008869.11	ENSG00000008869.11	1029	738	1569	722	568	1122	88	751	877	617	974	614	467	750	118	216	184	1341	452	458	1073	846	917	344	905	851	1006	976	1017	849	784	695	833	555	592	933	765	587	477	653	1513	600	682	1034	646	598	941	771
ENSG00000008952.16	ENSG00000008952.16	1708	1066	1973	2464	1856	2293	664	3040	3295	2552	5560	4542	1843	1834	569	1493	676	2015	1102	1420	1768	2890	3498	1532	1787	1927	5101	2733	3564	1636	840	2039	1885	1931	1022	1552	3053	2478	2003	1736	4765	2642	4113	1782	2684	1544	2380	3015
ENSG00000008988.9	ENSG00000008988.9	2612	1006	3864	2453	1484	5114	266	5675	2678	1819	3165	2160	1714	3146	288	847	275	4071	1732	1471	4220	3469	3380	1517	3627	2531	4262	3822	2431	2497	951	1828	1558	2086	1741	3280	2658	2174	1739	2102	4963	1840	1960	3899	2333	1471	3170	3321
ENSG00000009307.15	ENSG00000009307.15	3695	2389	6210	5325	3871	5173	936	7892	7581	3964	9156	5856	3820	3993	967	2674	1191	4759	2738	3297	4553	8294	9325	3887	3645	4751	11005	7002	6314	3671	2205	5347	5510	5215	2315	5566	8424	8235	5682	4065	10079	4963	6587	4670	5552	4235	6249	7800
ENSG00000009335.17	ENSG00000009335.17	1094	1068	2004	1352	918	1270	175	2296	1244	1373	1811	1117	796	1050	255	665	253	1330	790	802	1186	1397	1744	861	1185	2206	3085	3723	2839	1014	877	1056	1093	1048	659	1335	1656	1520	1081	911	2333	1022	1330	1297	1051	731	1217	1558
ENSG00000009413.15	ENSG00000009413.15	1297	734	1434	1789	1355	1486	275	2014	2629	537	1345	1178	1156	1294	264	653	353	1606	579	996	1426	2421	2901	1566	1329	1225	2918	1841	1489	1266	352	1401	1220	1685	783	788	1538	1611	1341	1371	2754	1779	2519	1450	1428	1187	2020	1917
ENSG00000009694.13	ENSG00000009694.13	444	2664	7822	708	290	356	29	485	461	277	3279	2943	566	417	115	549	373	263	225	452	297	1281	934	448	219	1581	1308	831	1312	400	1458	1289	357	408	191	533	402	272	286	299	974	936	357	366	616	2007	272	838
ENSG00000009709.11	ENSG00000009709.11	35	77	2	0	56	3	4	2	0	64	14	6	63	4	11	19	69	11	38	147	3	9	15	4	122	73	2	4	6	10	86	19	17	1	30	48	4	12	4	21	40	95	25	2	70	37	4	3
ENSG00000009724.16	ENSG00000009724.16	223	146	167	115	117	248	11	94	206	107	69	40	67	237	19	24	51	236	56	122	213	61	135	41	206	89	155	73	54	191	112	67	57	69	94	134	79	67	40	133	155	126	108	256	144	73	226	97
ENSG00000009765.14	ENSG00000009765.14	33	102	18	9	99	5	6	85	8	204	408	182	124	5	13	32	77	21	44	161	2	17	19	3	128	61	8	6	19	18	173	36	60	28	74	98	49	52	22	37	103	128	32	3	64	57	10	15
ENSG00000009780.15	ENSG00000009780.15	205	120	178	196	186	223	16	256	297	157	271	192	157	177	16	80	42	241	79	159	211	217	288	129	221	191	327	182	180	191	114	214	205	194	137	202	258	239	156	204	331	197	255	215	205	151	267	265
ENSG00000009790.14	ENSG00000009790.14	2111	128	98	81	152	2064	12	81	171	599	358	146	162	1482	16	56	56	2561	103	191	2158	174	230	94	1752	147	226	100	99	1469	402	147	195	112	1004	1188	178	125	107	888	175	153	76	2304	175	135	1171	122
ENSG00000009830.11	ENSG00000009830.11	157	303	307	231	345	122	41	312	273	178	263	184	276	130	64	175	166	153	158	295	147	229	326	193	274	314	495	322	426	142	276	215	246	213	140	240	279	205	215	169	368	288	310	162	259	230	215	326
ENSG00000009844.15	ENSG00000009844.15	270	185	363	205	209	371	37	300	307	289	381	247	220	243	38	124	81	274	112	176	223	210	309	138	304	204	380	279	168	213	189	164	204	142	171	201	236	247	176	209	368	222	217	290	253	148	284	271
ENSG00000009950.15	ENSG00000009950.15	61	102	28	23	127	26	10	64	443	92	25	12	91	47	13	25	66	70	49	149	23	25	50	21	131	138	23	15	52	64	65	63	44	26	48	63	29	16	14	129	44	100	46	50	49	56	400	37
ENSG00000009954.10	ENSG00000009954.10	1636	1204	2711	2635	1880	1814	558	4822	3365	1505	3021	2623	1488	1533	528	1337	597	2258	1244	1653	1980	2695	3631	1596	1834	2980	6095	3905	5509	1826	710	1916	1740	2006	1073	1970	3419	2684	2086	1711	3742	2077	3656	2130	2296	1613	2351	3461
ENSG00000010017.12	ENSG00000010017.12	556	328	847	597	469	529	122	991	648	633	1106	730	460	399	198	455	165	688	354	354	537	1027	983	499	460	705	869	697	836	427	333	554	600	460	327	488	679	568	422	424	1564	799	775	534	675	398	498	1080
ENSG00000010030.13	ENSG00000010030.13	44	60	11	4	31	39	5	25	27	49	51	40	41	34	8	8	21	63	28	57	18	26	33	24	72	38	28	9	15	30	53	26	24	10	35	37	26	14	6	26	25	26	12	30	35	24	9	23
ENSG00000010072.15	ENSG00000010072.15	180	88	124	124	122	256	33	185	231	162	241	167	137	155	30	79	42	214	85	140	215	106	192	89	227	135	220	114	143	166	110	124	106	96	131	131	136	143	103	144	250	179	141	201	114	112	172	190
ENSG00000010165.19	ENSG00000010165.19	217	199	236	149	182	213	25	213	258	295	417	240	185	147	43	96	110	215	115	198	246	251	239	101	239	213	249	208	236	194	204	179	168	161	154	303	195	223	125	147	377	194	225	233	213	173	195	242
ENSG00000010219.13	ENSG00000010219.13	154	193	119	117	215	190	24	175	159	223	244	135	176	112	27	53	100	219	117	242	203	180	192	76	326	152	232	166	139	150	201	128	99	142	177	173	186	160	94	123	254	224	247	138	216	175	186	137
ENSG00000010244.16	ENSG00000010244.16	3787	1669	3165	2095	1491	4415	336	2535	2352	1807	2616	1664	1321	4353	335	917	407	4160	925	1122	3710	2572	3122	1675	2982	1830	2751	2115	1915	3129	1409	1710	1723	1450	1924	2371	2410	2055	1699	1823	3769	1708	2564	3818	1969	1341	2739	2390
ENSG00000010256.10	ENSG00000010256.10	187	318	521	354	327	280	65	460	398	347	576	408	336	207	68	167	127	246	237	264	267	511	515	238	284	359	636	446	433	194	296	437	398	381	209	501	431	401	265	272	794	368	506	258	320	400	350	416
ENSG00000010270.13	ENSG00000010270.13	197	327	838	391	204	222	38	541	286	816	999	713	251	183	72	159	88	200	367	300	192	501	440	183	207	357	348	349	284	160	238	385	362	253	129	330	571	539	309	142	781	369	251	182	370	225	187	477
ENSG00000010278.11	ENSG00000010278.11	180	1072	2662	2310	1782	223	483	2667	1159	1382	2532	1841	1114	258	563	1527	302	191	979	1314	212	1826	1732	889	291	1050	1405	1109	1274	170	816	1735	1291	1231	134	848	1700	1676	1750	512	4261	2628	5437	263	1945	1519	474	1465
ENSG00000010282.14	ENSG00000010282.14	17	53	3	2	26	2	6	3	19	44	9	6	35	4	9	29	41	9	17	76	9	25	13	2	52	32	6	6	5	14	67	33	21	11	43	57	25	10	7	43	17	49	34	4	33	23	6	4
ENSG00000010292.12	ENSG00000010292.12	464	797	1234	493	475	546	68	479	475	448	486	305	328	406	40	144	188	648	252	371	547	428	504	169	622	462	932	571	705	496	362	380	397	324	361	690	531	373	300	436	729	411	421	627	376	400	491	432
ENSG00000010295.19	ENSG00000010295.19	562	171	88	139	188	470	24	187	481	184	206	142	195	399	26	81	116	519	75	225	518	226	266	121	614	189	458	172	201	462	186	190	195	200	299	377	206	174	163	479	275	245	210	551	178	258	481	248
ENSG00000010310.8	ENSG00000010310.8	151	103	42	34	126	87	15	26	138	109	91	44	85	115	20	43	63	83	52	149	139	39	85	54	200	91	41	49	27	103	89	60	40	19	86	105	65	29	11	90	57	125	82	145	78	75	114	34
ENSG00000010318.19	ENSG00000010318.19	152	255	200	176	170	131	10	73	187	175	139	107	154	139	16	51	63	125	73	147	105	93	96	52	192	163	170	130	165	114	174	102	129	88	105	131	132	70	70	128	201	182	162	101	146	123	158	114
ENSG00000010319.6	ENSG00000010319.6	133	247	82	135	146	106	18	123	2706	132	121	89	129	102	25	39	79	224	114	215	161	102	155	61	239	213	118	118	347	133	154	113	125	94	81	107	124	144	88	390	204	145	143	113	99	138	1002	236
ENSG00000010322.15	ENSG00000010322.15	1286	2680	2770	2143	1556	1187	333	2225	2430	1405	1920	1431	1335	1144	310	786	565	1534	768	1069	1483	2707	2945	1192	1288	1958	4355	2913	4414	1094	466	1770	1357	1986	709	1396	1992	1708	1461	1410	4552	2496	2371	1496	1685	1594	1791	3229
ENSG00000010327.10	ENSG00000010327.10	2489	497	311	548	532	2569	87	1016	2302	612	913	626	491	2364	99	283	266	1437	231	546	3266	1147	2063	751	1746	862	1544	924	1098	3146	389	963	920	1186	2198	1576	836	744	755	2983	1060	643	640	5563	635	929	2416	944
ENSG00000010361.13	ENSG00000010361.13	130	103	82	60	116	58	14	64	133	64	105	45	93	59	14	27	47	71	55	87	68	77	76	31	127	128	137	124	153	72	108	94	69	61	87	91	61	50	50	77	125	104	108	52	65	104	72	83
ENSG00000010379.15	ENSG00000010379.15	46	75	6	8	59	7	3	1	15	95	17	6	88	13	14	12	55	19	40	134	10	12	15	1	156	70	13	12	10	29	141	40	13	8	61	46	6	16	4	39	54	96	29	12	57	36	17	5
ENSG00000010404.17	ENSG00000010404.17	886	202	575	819	795	1106	162	1360	1605	436	1203	834	730	1135	174	506	145	1008	419	566	1000	1298	1606	855	946	810	1270	885	894	769	284	661	784	896	512	747	1249	1271	1005	684	1496	708	1647	929	966	667	1111	1336
ENSG00000010438.16	ENSG00000010438.16	25	48	7	2	43	4	0	3	26	36	16	4	44	2	5	18	29	8	13	52	9	8	4	3	62	40	3	8	18	17	38	33	12	4	22	32	6	9	2	23	13	32	9	11	30	31	7	5
ENSG00000010539.11	ENSG00000010539.11	205	148	159	122	143	216	33	152	128	171	177	89	137	185	27	53	91	217	115	157	221	151	129	72	252	182	188	149	153	157	224	115	90	97	144	215	137	154	83	130	297	174	125	163	142	98	147	168
ENSG00000010610.9	ENSG00000010610.9	1550	187	141	154	231	1849	33	218	307	450	435	206	200	1601	40	88	102	1270	122	202	1701	345	479	136	1279	219	375	210	174	1444	334	231	277	220	890	1187	282	212	137	1073	242	215	191	2125	335	255	913	209
ENSG00000010626.14	ENSG00000010626.14	110	153	79	56	81	62	6	63	121	104	127	62	99	68	28	47	57	63	65	130	43	66	102	36	155	111	170	103	130	44	127	65	104	63	84	130	66	64	60	86	115	114	90	76	121	104	90	77
ENSG00000010671.15	ENSG00000010671.15	517	50	26	27	49	712	7	39	119	233	91	50	76	482	15	40	31	1148	44	86	701	66	129	38	781	61	105	47	45	447	159	52	57	34	387	380	65	32	35	338	66	92	33	466	64	80	527	42
ENSG00000010704.18	ENSG00000010704.18	167	89	52	117	160	119	18	113	203	294	567	353	221	125	15	81	60	96	69	125	120	149	126	66	235	98	149	103	90	102	120	127	122	149	145	99	102	123	115	126	174	133	198	145	140	105	180	104
ENSG00000010803.16	ENSG00000010803.16	357	893	1300	754	651	415	116	1111	545	352	765	533	455	410	172	404	232	471	362	499	456	797	1061	543	482	597	1246	896	906	390	382	582	589	513	267	507	716	526	513	403	1382	646	835	475	644	533	521	1044
ENSG00000010810.17	ENSG00000010810.17	2364	167	277	290	279	2975	74	479	1732	727	588	398	389	3010	87	204	146	1820	243	416	2458	844	1280	558	1745	495	853	434	683	2824	690	522	521	447	1354	1873	552	496	387	1794	891	495	571	2789	544	451	2075	754
ENSG00000010818.8	ENSG00000010818.8	1673	266	467	914	947	1761	352	2711	1693	982	1441	1021	846	1295	466	1201	342	2827	669	917	1739	1658	2356	1205	1563	1100	1801	1328	1436	1440	522	907	923	733	889	1301	1084	754	742	1519	1418	1088	1851	2040	1111	724	1830	1471
ENSG00000010932.15	ENSG00000010932.15	26	48	10	12	37	12	3	10	98	43	19	14	33	22	3	15	13	30	20	70	22	6	9	4	53	34	4	10	23	12	43	28	38	16	33	28	7	17	14	36	19	57	9	21	21	21	27	6
ENSG00000011007.12	ENSG00000011007.12	427	437	850	592	460	625	154	1100	741	466	852	656	457	587	150	464	168	637	391	488	671	688	911	395	587	630	1040	804	980	644	412	573	517	431	385	737	689	547	441	496	1180	600	800	696	620	447	857	883
ENSG00000011009.10	ENSG00000011009.10	139	168	221	149	146	162	34	256	147	181	253	191	145	111	55	94	63	162	70	126	123	205	215	75	155	297	367	373	328	126	122	139	152	125	81	228	164	120	109	92	291	176	174	164	161	114	110	186
ENSG00000011021.21	ENSG00000011021.21	534	531	451	398	415	484	91	407	780	366	448	295	335	405	68	179	163	798	278	471	477	584	562	233	668	311	628	479	612	453	352	419	459	388	297	460	459	379	306	438	964	487	319	476	494	460	629	507
ENSG00000011028.13	ENSG00000011028.13	230	195	403	1002	934	136	238	1760	974	198	1322	1120	915	241	210	502	264	215	317	723	202	1642	1945	973	239	527	1805	955	1032	202	159	1222	1170	1495	273	698	1307	1239	1007	473	1505	1044	1150	201	653	1072	433	1478
ENSG00000011083.8	ENSG00000011083.8	41	136	11	9	99	9	0	4	4	69	16	9	64	7	13	38	63	18	37	113	10	6	11	0	146	75	16	7	13	15	116	21	13	1	45	83	30	19	31	15	28	73	30	6	59	34	18	1
ENSG00000011105.11	ENSG00000011105.11	324	411	671	727	580	277	114	994	947	386	877	685	612	294	77	279	168	273	270	440	282	1234	1133	418	303	612	1054	953	976	247	216	466	484	534	156	370	556	568	455	499	1126	598	946	336	661	631	612	919
ENSG00000011114.14	ENSG00000011114.14	816	565	1242	900	717	802	139	1147	1143	495	1026	778	626	754	178	408	263	883	371	623	846	1004	1243	544	855	735	1267	921	1039	700	470	706	726	735	497	693	1017	898	702	721	1447	704	1118	973	739	686	1052	1145
ENSG00000011132.11	ENSG00000011132.11	183	168	141	116	141	160	32	149	135	137	137	96	131	151	26	78	45	181	63	158	196	131	157	80	223	195	146	163	183	184	105	105	94	86	112	243	115	103	80	145	180	150	149	176	130	95	149	117
ENSG00000011143.16	ENSG00000011143.16	119	148	135	88	139	98	9	112	127	111	98	82	126	92	14	53	81	92	60	151	116	89	117	55	184	163	140	131	130	78	149	118	90	89	119	179	112	112	64	102	200	162	92	97	116	143	100	106
ENSG00000011198.7	ENSG00000011198.7	90	123	148	110	121	63	23	207	304	142	191	132	114	83	37	115	41	91	70	136	77	175	253	142	120	147	201	143	100	76	123	115	119	99	69	118	163	131	93	126	253	121	132	94	153	100	164	174
ENSG00000011201.10	ENSG00000011201.10	44	103	101	135	99	33	18	306	179	268	254	137	117	38	61	179	82	35	83	150	26	119	202	122	54	140	91	114	138	40	138	289	160	171	27	124	212	148	167	46	603	438	373	32	323	268	66	417
ENSG00000011243.17	ENSG00000011243.17	602	398	653	473	423	449	81	649	604	365	598	429	312	470	61	207	135	694	220	272	630	731	730	276	550	555	769	779	792	465	190	509	417	420	263	595	472	368	359	668	1130	492	535	601	389	367	622	704
ENSG00000011258.15	ENSG00000011258.15	765	387	1132	542	453	741	52	691	725	445	677	561	394	640	82	165	112	940	293	375	688	710	716	343	690	527	754	754	598	526	297	396	415	390	369	604	610	556	435	462	1178	470	444	624	527	347	643	633
ENSG00000011260.13	ENSG00000011260.13	335	187	355	202	185	388	57	440	239	226	346	248	140	241	49	151	61	354	166	123	330	340	391	208	348	307	415	399	316	251	181	194	206	203	200	276	297	212	175	217	455	182	194	312	269	101	225	319
ENSG00000011275.18	ENSG00000011275.18	1432	741	1207	871	662	1414	110	1048	1195	835	1205	837	678	1237	129	348	209	1480	420	595	1398	996	1369	616	1316	860	1891	1626	1333	1112	458	753	734	745	711	1181	982	781	629	1098	1417	654	778	1652	790	644	1525	1150
ENSG00000011295.15	ENSG00000011295.15	848	676	1355	802	608	821	99	1246	884	379	671	472	391	897	144	403	178	972	384	435	850	826	960	583	688	541	799	663	563	719	381	556	497	450	473	618	741	628	514	566	1609	564	925	903	719	540	812	1056
ENSG00000011304.17	ENSG00000011304.17	1067	1036	1974	1261	1046	1299	335	2288	1167	941	1780	1144	857	1055	326	759	309	1483	643	862	1355	1741	1678	956	1099	1327	2263	1800	1979	1229	612	1091	1090	931	709	1556	1277	1010	864	957	2065	1198	1385	1430	1087	934	1231	1604
ENSG00000011332.19	ENSG00000011332.19	28	104	28	8	73	18	3	13	46	61	27	12	60	21	5	19	48	42	22	122	23	21	40	11	105	86	37	21	50	19	56	28	15	5	24	59	15	18	11	29	19	53	31	15	48	30	25	27
ENSG00000011347.9	ENSG00000011347.9	83	1527	2055	1955	1064	28	444	1591	331	2656	5174	3393	1354	28	542	1126	514	66	1058	1361	50	2399	1633	597	163	2118	1481	2365	3568	52	790	2067	1795	756	44	906	1686	1074	703	85	6037	3513	370	46	2315	1965	109	1708
ENSG00000011376.9	ENSG00000011376.9	251	300	380	241	251	288	37	357	187	290	275	220	228	204	42	115	130	290	244	324	308	314	334	146	358	283	363	385	324	240	300	267	274	191	190	346	287	247	175	256	485	380	267	254	234	202	286	408
ENSG00000011405.13	ENSG00000011405.13	1292	854	2054	1877	1508	1604	332	2516	2467	1062	3077	2032	1225	1449	371	941	417	1528	837	1048	1401	2343	2549	1340	1266	1469	2308	1991	1921	1289	778	1601	1691	1435	698	1155	2072	1750	1464	1438	3758	1746	2497	1658	1729	1195	1919	2423
ENSG00000011422.11	ENSG00000011422.11	145	106	68	93	115	57	154	157	295	113	184	184	239	58	83	166	78	83	107	301	115	417	328	218	163	500	645	148	298	86	129	160	92	53	78	110	71	104	66	123	129	144	123	90	136	120	68	88
ENSG00000011426.10	ENSG00000011426.10	29	206	285	88	87	67	9	97	32	291	169	138	107	33	11	18	52	32	93	98	51	62	67	18	111	121	137	63	59	41	95	59	67	48	52	59	45	72	26	50	87	81	65	48	60	66	35	37
ENSG00000011451.17	ENSG00000011451.17	284	593	708	411	457	339	110	822	504	296	520	350	359	272	86	227	187	322	260	434	393	557	589	292	402	569	922	701	753	343	283	442	380	392	223	455	432	400	304	415	791	577	616	419	385	413	495	707
ENSG00000011454.16	ENSG00000011454.16	1107	873	1887	1550	1119	1152	227	2176	1990	880	1973	1484	1042	1060	250	657	398	1296	600	896	1150	1711	2188	1003	1047	1606	2803	2174	2267	862	589	1501	1444	1184	666	1081	1692	1603	1121	1200	3075	1604	1797	1196	1546	1186	1638	1843
ENSG00000011465.16	ENSG00000011465.16	1383	184	783	2091	1799	1207	419	4720	5956	631	2194	2889	1745	1900	354	968	421	1154	622	1650	1326	4976	4390	2173	911	1617	6090	2744	2062	1191	491	2999	3200	4585	620	903	2860	4722	3256	2861	3617	1813	2743	1513	2312	1511	3656	3947
ENSG00000011478.11	ENSG00000011478.11	109	105	109	78	97	75	16	63	35	91	95	61	68	45	13	45	39	62	52	98	54	101	61	29	113	81	97	52	71	36	69	61	53	49	56	100	74	39	30	38	145	71	67	58	70	65	57	105
ENSG00000011485.14	ENSG00000011485.14	351	513	917	442	407	391	90	651	507	348	457	401	345	318	71	200	167	273	215	381	400	588	610	261	361	444	806	637	581	386	238	456	389	372	202	422	478	455	338	411	802	488	458	496	438	372	489	635
ENSG00000011523.13	ENSG00000011523.13	1009	371	521	555	539	1266	85	725	1814	430	586	484	436	1206	72	215	218	1119	307	518	1125	797	972	419	950	540	1165	628	701	972	393	594	537	564	628	735	695	674	445	962	998	549	656	1163	669	489	1357	885
ENSG00000011566.14	ENSG00000011566.14	396	514	1110	691	413	330	138	942	821	490	1060	661	488	334	103	282	136	353	349	385	348	1185	1052	516	356	677	925	996	768	274	506	625	841	531	179	419	975	703	540	329	1683	654	571	357	587	386	622	955
ENSG00000011590.13	ENSG00000011590.13	197	119	102	89	97	93	3	67	94	126	143	77	114	152	10	48	40	410	41	106	138	29	67	23	239	81	97	74	128	122	114	47	34	21	113	145	62	68	54	86	108	98	73	112	65	38	137	120
ENSG00000011600.11	ENSG00000011600.11	190	34	53	68	55	333	17	139	209	70	242	101	96	188	20	79	50	222	35	104	258	171	260	91	233	110	252	144	149	305	88	103	145	104	177	234	107	89	68	193	127	64	96	266	111	123	225	91
ENSG00000011638.10	ENSG00000011638.10	107	137	224	197	187	135	25	197	196	238	378	285	179	112	26	70	55	119	107	153	91	286	240	87	158	222	182	258	193	108	119	175	187	188	75	201	251	228	153	200	323	165	141	95	189	121	284	228
ENSG00000011677.12	ENSG00000011677.12	17	40	1	6	43	1	0	13	3	50	8	9	62	12	2	6	25	8	19	61	3	3	12	3	42	35	8	5	5	9	63	15	11	22	34	23	5	14	13	21	25	67	31	2	30	23	3	8
ENSG00000012048.20	ENSG00000012048.20	182	217	285	130	163	185	19	163	217	250	217	143	156	124	24	52	107	174	106	222	141	167	150	87	274	291	320	180	217	131	202	146	138	91	143	169	124	148	97	140	202	183	124	195	170	97	173	116
ENSG00000012061.15	ENSG00000012061.15	255	187	223	181	248	212	75	298	352	266	349	252	244	199	78	234	105	271	158	288	269	363	410	219	299	331	438	319	378	183	185	257	195	197	192	287	252	207	162	274	617	399	267	246	281	262	245	316
ENSG00000012124.14	ENSG00000012124.14	1597	109	32	28	112	2216	14	22	156	633	70	30	84	1475	14	35	87	2632	44	169	2435	174	147	81	3160	87	101	29	29	1633	399	61	76	46	1428	1544	55	88	78	1206	99	120	41	1320	125	62	1747	28
ENSG00000012171.17	ENSG00000012171.17	64	338	206	241	326	20	43	379	1750	157	214	286	286	27	67	116	145	30	84	278	55	244	309	167	128	333	619	288	570	51	137	413	323	380	83	159	367	450	379	147	358	237	445	43	167	242	209	538
ENSG00000012174.11	ENSG00000012174.11	244	198	322	241	193	242	27	278	250	252	421	257	214	225	50	97	68	206	166	178	200	359	342	150	211	284	322	286	185	167	188	252	238	187	123	252	272	312	230	168	598	246	314	206	275	230	199	301
ENSG00000012211.12	ENSG00000012211.12	93	90	77	57	111	68	27	128	93	72	105	71	118	53	18	54	40	92	49	105	84	89	114	65	101	82	161	85	101	63	45	76	67	65	84	88	75	53	54	63	132	112	125	73	69	53	70	116
ENSG00000012223.12	ENSG00000012223.12	149	66	141	1780	3007	220	12	5441	54	102	1931	1082	1050	88	63	262	52	83	454	137	228	2103	4543	4534	262	46	105	459	18	187	120	679	776	2629	99	113	888	919	2263	118	1972	462	8164	189	6475	3030	88	210
ENSG00000012232.8	ENSG00000012232.8	391	359	396	382	416	348	65	635	692	237	504	354	448	272	99	214	195	385	196	470	326	569	705	342	469	378	672	428	433	285	421	491	463	489	315	471	534	485	342	437	797	481	516	364	462	557	434	505
ENSG00000012504.13	ENSG00000012504.13	16	61	7	2	46	2	0	29	7	59	10	5	73	1	5	11	38	10	24	96	0	11	12	5	82	34	33	4	1	11	116	17	13	3	44	33	3	19	0	22	37	63	22	0	35	34	7	12
ENSG00000012660.13	ENSG00000012660.13	1045	966	1895	3988	2866	1512	288	4187	1683	3247	7423	6477	1875	1278	577	1718	256	3032	1350	1308	1473	2210	2346	1418	1365	1785	2442	2261	2302	1138	2015	1772	1756	2211	757	3659	4474	5300	3809	830	5969	2372	9492	1083	3110	1536	1255	2972
ENSG00000012779.10	ENSG00000012779.10	505	69	79	83	100	740	34	152	124	262	200	119	110	473	20	64	62	944	90	148	754	203	323	148	737	124	264	133	146	513	151	195	208	85	410	470	249	108	86	284	317	152	80	591	166	175	499	217
ENSG00000012817.15	ENSG00000012817.15	2065	486	1045	1075	929	2202	153	1426	1772	777	1255	862	779	2192	181	447	246	2328	437	609	2331	1503	1784	794	1805	834	1755	1241	1274	1875	530	1137	898	1131	1247	1602	1439	1164	979	1822	2455	1165	1233	2344	1041	1039	2350	1591
ENSG00000012822.15	ENSG00000012822.15	1186	709	1103	981	993	1147	266	1681	2488	613	1477	959	822	1123	225	577	423	1443	594	957	1195	1820	2032	722	1124	985	2013	1408	1865	1138	491	1297	1198	1109	656	953	1454	1010	898	1615	2355	1586	1672	1279	1200	1254	1900	1597
ENSG00000012963.13	ENSG00000012963.13	131	195	345	247	200	204	44	421	213	199	374	234	169	183	60	169	81	185	136	172	209	323	326	167	206	183	282	255	165	194	180	228	249	194	129	218	267	235	191	159	472	196	230	186	265	154	207	282
ENSG00000012983.11	ENSG00000012983.11	655	322	809	856	568	810	166	1340	1090	370	1059	760	545	752	160	488	155	883	354	523	679	1139	1331	734	637	663	1142	876	842	527	354	695	701	822	352	492	1058	990	772	643	1483	772	1040	654	672	570	709	1230
ENSG00000013016.14	ENSG00000013016.14	169	120	93	128	141	308	31	213	226	152	229	155	175	211	41	87	88	367	83	173	205	213	277	107	340	275	614	430	353	193	180	206	247	136	166	281	226	200	140	164	314	227	182	187	303	187	261	417
ENSG00000013275.7	ENSG00000013275.7	278	326	602	496	356	332	95	619	388	404	617	475	317	230	141	291	116	307	254	325	379	448	610	308	318	448	802	542	579	246	207	435	353	298	172	469	533	401	331	251	895	461	544	344	445	296	316	553
ENSG00000013288.8	ENSG00000013288.8	636	585	743	814	600	704	145	714	890	708	1489	919	617	626	147	426	258	780	374	499	747	951	941	395	692	446	1124	584	674	742	386	771	764	598	509	933	839	659	475	632	1623	854	632	867	956	834	800	781
ENSG00000013293.5	ENSG00000013293.5	44	112	25	17	80	5	7	22	439	92	78	31	100	10	6	24	82	14	45	147	12	43	42	15	147	143	51	58	241	13	144	97	88	24	51	54	36	32	48	34	85	116	46	9	88	90	22	37
ENSG00000013297.10	ENSG00000013297.10	66	122	45	66	128	34	18	65	180	130	207	120	140	24	20	41	86	46	73	201	19	229	299	104	127	95	273	103	117	28	123	154	153	84	68	47	151	110	83	84	146	158	87	19	180	203	92	123
ENSG00000013306.15	ENSG00000013306.15	199	312	384	313	254	209	58	434	208	438	673	452	213	143	72	164	134	266	264	245	239	263	316	142	221	511	613	527	631	166	252	249	264	205	150	366	333	252	201	224	563	300	317	270	337	298	211	513
ENSG00000013364.18	ENSG00000013364.18	876	149	305	485	469	1016	190	855	912	417	771	642	535	690	128	380	141	986	272	422	1054	1047	1422	577	877	405	1047	456	563	784	197	630	625	596	527	749	710	488	407	783	780	500	614	1203	443	522	932	669
ENSG00000013374.15	ENSG00000013374.15	803	434	728	587	461	881	143	997	941	511	873	667	428	657	118	300	192	829	382	456	789	770	928	417	690	956	1842	1622	1655	679	386	560	601	476	434	710	892	640	520	552	1024	537	633	636	625	432	778	750
ENSG00000013375.15	ENSG00000013375.15	399	1416	2664	1197	649	412	264	1354	458	914	1357	915	528	394	146	387	228	452	372	381	402	1169	950	445	418	792	935	861	870	374	538	647	681	591	238	716	1053	824	652	272	2292	676	1023	413	956	621	368	677
ENSG00000013392.7	ENSG00000013392.7	84	328	506	178	123	62	26	241	61	91	192	110	96	43	13	62	37	76	85	88	45	157	100	56	59	181	198	154	131	28	110	106	79	62	45	186	155	125	104	48	409	123	98	62	188	123	47	104
ENSG00000013441.15	ENSG00000013441.15	2713	742	2223	1528	1092	2965	375	2604	2948	1059	2256	1897	1288	2956	365	1054	371	3583	858	1014	2872	2487	3008	1583	2758	2248	2902	2698	2355	2554	722	1523	1447	1227	1310	1658	1920	2064	1476	2483	3462	1570	2004	2575	1565	1022	2427	2148
ENSG00000013503.9	ENSG00000013503.9	182	214	209	195	167	164	14	243	191	191	210	154	155	108	26	52	68	208	131	161	138	147	194	80	214	192	251	173	146	134	148	121	131	105	143	169	156	146	120	105	288	166	143	243	179	146	177	198
ENSG00000013523.9	ENSG00000013523.9	354	248	383	266	257	389	46	323	475	218	275	167	229	339	41	98	127	344	172	261	343	385	407	181	364	344	535	459	468	290	252	272	209	218	235	402	338	292	224	273	420	318	251	330	277	278	328	369
ENSG00000013561.17	ENSG00000013561.17	342	479	692	558	417	444	79	691	551	478	1213	663	413	443	86	289	143	428	275	352	392	678	661	292	353	344	720	576	452	363	439	465	579	448	260	534	762	707	498	345	1138	457	496	418	559	337	500	598
ENSG00000013563.13	ENSG00000013563.13	154	74	76	88	102	142	14	78	145	121	183	131	82	191	30	38	65	128	62	79	124	99	126	43	149	118	193	135	204	126	91	106	125	95	72	122	97	113	84	139	162	138	146	133	120	95	162	161
ENSG00000013573.16	ENSG00000013573.16	223	268	260	76	144	131	18	102	216	233	223	110	225	128	15	50	131	442	168	300	605	356	479	209	607	366	505	365	484	141	202	80	93	42	236	294	170	113	141	415	669	403	334	186	154	100	327	234
ENSG00000013583.8	ENSG00000013583.8	202	120	226	233	242	214	54	356	310	227	366	264	193	177	45	74	73	180	129	194	192	342	382	167	178	237	476	260	225	202	86	208	205	159	92	246	344	261	175	232	412	226	253	213	263	197	278	298
ENSG00000013588.5	ENSG00000013588.5	85	191	149	117	204	12	481	1116	105	230	1124	748	490	16	242	785	107	29	290	673	47	1229	1815	1418	158	915	1414	174	418	44	187	251	308	156	98	159	387	211	169	67	307	272	215	15	253	364	81	402
ENSG00000013619.13	ENSG00000013619.13	83	41	46	44	108	84	37	317	303	70	113	79	131	87	65	203	64	89	56	148	83	241	421	262	131	125	440	112	167	121	71	170	124	177	46	57	155	223	175	105	275	221	343	108	156	95	180	268
ENSG00000013725.14	ENSG00000013725.14	925	121	70	70	91	880	10	70	76	271	192	70	114	699	12	42	47	1056	53	134	918	128	153	38	618	103	104	42	68	623	239	67	98	39	493	837	89	69	57	450	90	100	54	1287	96	46	508	64
ENSG00000013810.18	ENSG00000013810.18	377	410	694	226	238	432	14	189	172	299	204	140	166	362	13	51	84	506	97	160	519	141	180	60	447	198	265	220	248	456	239	152	161	139	288	537	132	113	110	365	159	159	246	625	114	103	316	100
ENSG00000014123.9	ENSG00000014123.9	802	309	916	861	601	751	125	810	842	488	925	690	520	621	103	307	171	760	270	391	684	995	943	392	614	656	1242	908	728	593	271	530	559	610	319	533	867	725	551	566	1670	716	916	701	826	452	744	691
ENSG00000014138.8	ENSG00000014138.8	363	183	148	180	217	290	35	160	237	187	298	183	220	257	38	70	82	310	127	176	300	171	192	91	347	185	249	179	158	292	201	158	153	158	214	317	187	147	113	221	291	227	186	296	159	128	260	221
ENSG00000014164.6	ENSG00000014164.6	193	209	225	123	173	215	34	353	186	196	252	178	140	206	35	112	98	307	89	168	306	255	301	129	279	187	275	210	220	205	118	189	158	164	178	323	198	177	171	277	338	215	228	279	143	160	300	269
ENSG00000014216.15	ENSG00000014216.15	515	521	869	1577	1134	603	152	1066	645	570	1293	1078	795	521	138	415	209	749	355	644	652	1093	1135	552	641	549	974	629	669	503	412	809	689	726	371	810	921	606	543	629	1569	937	985	613	766	799	677	1064
ENSG00000014257.15	ENSG00000014257.15	42	3909	10118	9427	9006	54	5595	55888	36	10021	25078	19134	8837	65	14524	32986	856	49	18373	21398	38	12254	17367	12717	90	1876	1096	6114	1993	29	14297	27892	14494	6576	41	10982	13940	3908	3213	65	107104	51954	2286	49	61169	32466	42	14932
ENSG00000014641.17	ENSG00000014641.17	366	283	486	481	345	539	78	560	626	419	703	581	344	477	83	191	115	472	230	241	436	582	585	242	460	390	682	631	417	412	357	485	486	470	276	428	450	442	330	333	877	398	552	500	474	370	512	502
ENSG00000014824.13	ENSG00000014824.13	674	753	1457	1263	793	715	185	1589	843	958	1920	1227	731	627	194	478	232	755	729	602	704	1359	1201	565	606	800	1232	1240	1105	563	614	875	861	748	341	784	1186	1054	793	475	2140	768	1181	712	1025	656	694	947
ENSG00000014914.19	ENSG00000014914.19	108	122	111	116	192	51	35	243	298	150	212	165	277	56	41	78	113	48	86	247	43	250	290	109	197	216	352	172	144	39	207	136	130	188	121	125	165	259	156	133	235	189	250	61	166	191	138	185
ENSG00000014919.12	ENSG00000014919.12	368	383	781	585	383	512	81	614	493	278	399	380	305	443	79	203	124	445	295	295	425	484	466	226	468	436	733	573	509	385	188	371	276	335	280	320	441	409	359	306	894	469	536	485	457	295	503	561
ENSG00000015133.18	ENSG00000015133.18	2570	920	1797	948	929	2980	160	830	970	1239	1370	647	780	2351	128	274	344	3219	584	939	2991	996	1235	345	2251	1083	1669	1792	2081	2207	846	746	858	564	1492	2410	890	666	522	1756	1849	1217	939	3252	875	513	2167	1096
ENSG00000015153.14	ENSG00000015153.14	679	297	457	448	350	882	79	670	461	330	529	333	279	897	106	253	133	822	229	351	747	549	747	407	573	464	548	385	394	557	322	355	422	376	350	411	502	486	321	461	1137	455	739	627	527	325	551	645
ENSG00000015171.18	ENSG00000015171.18	858	764	1957	1573	1084	1017	267	2060	1959	877	2030	1446	977	941	263	751	407	1066	699	897	955	1776	2334	1036	816	1218	2821	1668	1892	833	511	1317	1384	1317	536	724	1647	1410	1094	1071	2824	1416	1595	1068	1628	1085	1383	2048
ENSG00000015285.10	ENSG00000015285.10	377	99	129	93	47	592	19	78	116	140	115	49	63	459	17	48	36	512	41	72	555	101	196	73	516	81	178	50	83	519	122	95	82	74	316	429	70	77	54	307	129	69	87	637	74	98	376	78
ENSG00000015413.9	ENSG00000015413.9	31	36	7	96	63	16	3	95	15	33	34	94	70	18	5	11	13	9	24	48	18	10	7	1	64	44	4	34	25	8	43	24	22	98	46	75	42	157	71	17	17	30	39	17	26	27	15	16
ENSG00000015475.18	ENSG00000015475.18	200	116	119	74	88	224	22	146	104	115	138	102	112	144	20	49	40	145	50	115	207	129	166	70	189	141	210	178	165	137	111	74	113	69	98	159	136	103	69	104	184	115	98	185	104	41	155	174
ENSG00000015479.17	ENSG00000015479.17	925	341	808	619	473	1091	121	1030	706	371	810	603	435	1156	120	297	131	1183	283	343	860	947	840	639	842	631	966	914	727	742	455	491	591	466	470	654	956	1019	704	514	1375	557	939	810	576	357	739	821
ENSG00000015520.14	ENSG00000015520.14	42	99	10	0	68	3	4	6	25	114	23	7	87	10	9	27	74	14	39	120	4	13	19	9	155	73	19	2	6	17	103	22	11	7	62	71	12	16	4	33	31	53	34	8	45	32	18	19
ENSG00000015532.9	ENSG00000015532.9	390	292	401	347	340	363	58	384	357	423	547	372	344	316	51	133	123	447	170	279	420	454	471	161	409	221	501	322	304	334	229	369	330	317	193	393	358	288	248	356	810	445	394	456	353	291	459	524
ENSG00000015592.16	ENSG00000015592.16	18	53	10	2	29	3	0	4	125	36	10	3	55	4	6	15	31	12	23	72	2	7	14	1	65	26	7	13	39	12	62	17	18	2	30	18	10	5	11	19	17	40	19	3	28	22	13	12
ENSG00000015676.17	ENSG00000015676.17	950	643	928	829	732	901	88	1251	1113	1052	1448	1031	694	861	138	335	273	1032	581	711	949	957	1096	510	922	821	1574	1051	1059	782	529	832	794	834	489	1061	1052	956	684	776	1408	761	990	1120	847	793	1074	1043
ENSG00000016082.14	ENSG00000016082.14	10	33	46	93	137	2	14	201	66	28	222	114	146	3	22	53	59	2	69	158	1	187	246	86	55	46	193	152	65	6	36	156	142	166	11	15	208	261	187	11	350	194	174	5	196	170	4	287
ENSG00000016391.10	ENSG00000016391.10	96	1566	2527	883	447	64	62	392	37	316	501	325	267	38	50	127	255	262	401	394	49	557	361	141	134	446	514	641	1392	34	225	296	333	132	77	699	1257	650	558	63	2599	402	101	54	357	234	51	1024
ENSG00000016402.13	ENSG00000016402.13	21	89	65	90	137	4	30	146	38	268	456	245	194	4	35	72	58	7	146	183	9	183	182	75	62	138	366	297	220	11	217	131	180	116	42	282	232	205	165	24	548	145	115	5	231	145	11	130
ENSG00000016490.15	ENSG00000016490.15	17	84	205	49	59	3	1	4	10	49	13	5	33	2	8	13	51	6	14	57	1	5	1	0	55	22	3	1	1	8	52	3	8	1	48	23	1	6	0	25	32	73	22	3	16	28	1	2
ENSG00000016602.9	ENSG00000016602.9	5	22	3	0	44	5	1	13	5	40	15	10	29	0	3	11	19	3	27	62	1	5	58	64	28	25	29	3	0	11	20	16	7	11	28	15	8	3	0	9	28	40	15	2	20	11	6	19
ENSG00000016864.16	ENSG00000016864.16	285	490	755	506	306	352	74	381	323	295	444	254	274	286	43	96	107	309	173	201	284	343	358	184	307	294	430	399	370	263	195	231	247	240	168	305	364	287	197	228	606	236	328	289	314	186	281	371
ENSG00000017260.19	ENSG00000017260.19	858	1995	2943	2772	1557	866	487	2821	1234	1852	3809	3038	1466	835	620	1386	458	981	1379	1765	805	3244	2467	1111	800	2409	2586	4186	3832	722	1167	1922	1917	1134	501	1218	2441	1596	1052	598	6640	2386	1015	827	3040	1904	838	2689
ENSG00000017427.15	ENSG00000017427.15	65	25	51	195	182	61	64	325	158	54	167	253	205	69	72	144	207	51	71	211	43	408	512	226	95	67	597	152	179	68	205	328	179	231	56	98	279	472	253	157	664	694	394	75	563	194	82	174
ENSG00000017483.14	ENSG00000017483.14	63	57	6	23	51	58	13	19	28	56	31	28	64	38	7	43	47	73	30	98	50	68	75	33	125	44	138	41	7	42	66	38	21	13	53	60	27	38	19	53	59	64	61	51	78	71	26	25
ENSG00000017797.11	ENSG00000017797.11	614	944	2122	2705	2277	727	433	2272	1695	809	1526	1441	970	572	207	419	406	749	654	901	672	2046	1611	499	600	953	1830	1238	1838	631	378	900	900	1266	371	959	1628	2069	1628	713	2068	994	3474	648	1075	749	938	2098
ENSG00000018189.12	ENSG00000018189.12	1198	437	1049	938	757	1338	344	2447	2092	727	1467	1099	879	1451	442	894	276	1139	669	856	1283	1771	2136	1193	1222	840	1486	1036	1078	1023	490	1018	898	947	613	752	1203	1129	905	1108	1863	912	1251	1204	1119	792	1380	1406
ENSG00000018236.14	ENSG00000018236.14	208	161	396	586	479	139	100	1163	1994	183	710	563	637	222	110	508	273	168	218	403	167	1847	1776	540	263	185	1684	1001	414	183	105	601	415	913	162	125	1414	1167	803	328	911	566	722	185	763	391	380	1666
ENSG00000018280.16	ENSG00000018280.16	112	199	134	61	148	72	24	170	96	110	55	33	153	68	55	148	85	46	55	207	83	355	646	259	153	223	222	67	77	81	175	242	144	75	85	121	92	122	106	160	311	185	114	49	178	264	98	129
ENSG00000018408.14	ENSG00000018408.14	395	345	1090	1228	886	506	422	2415	1826	468	2056	1330	1059	496	446	1235	522	433	515	1079	485	2706	3733	1474	488	937	2903	1321	1523	385	300	1622	1572	1494	245	345	2035	1931	1353	1058	3142	1739	1941	528	1533	1289	1105	2363
ENSG00000018510.12	ENSG00000018510.12	509	225	494	397	295	629	53	516	735	209	557	320	283	485	59	199	97	564	167	252	531	456	785	346	476	340	647	586	410	505	222	388	417	419	298	383	566	469	385	433	655	238	567	583	413	238	604	553
ENSG00000018607.6	ENSG00000018607.6	1	8	0	2	8	0	1	0	4	14	4	0	12	0	1	1	13	2	5	19	2	1	0	0	14	6	1	0	0	7	13	5	2	1	7	3	0	1	0	1	9	19	3	0	7	3	1	0
ENSG00000018610.13	ENSG00000018610.13	144	121	230	189	167	206	42	190	280	155	295	191	137	122	58	82	44	189	100	113	186	217	295	157	204	177	357	244	214	109	79	141	122	146	100	159	220	188	137	139	318	230	225	195	195	123	208	234
ENSG00000018625.14	ENSG00000018625.14	181	149	101	181	382	298	65	482	4595	194	220	296	463	369	111	311	456	293	187	587	370	883	906	500	386	669	1631	345	940	297	228	1207	683	652	189	186	815	950	738	1717	1201	863	1273	487	664	802	3105	952
ENSG00000018699.11	ENSG00000018699.11	234	155	253	141	133	284	23	242	295	170	237	160	138	236	25	90	58	313	123	149	250	232	221	108	267	223	274	238	182	249	219	162	189	139	177	210	222	159	111	179	327	162	134	280	177	144	232	219
ENSG00000018869.16	ENSG00000018869.16	71	170	156	71	94	74	18	95	83	72	102	43	90	38	15	34	32	53	53	83	47	54	82	33	85	81	87	91	61	33	73	54	49	41	49	69	65	71	38	41	124	76	57	35	85	69	63	73
ENSG00000019102.11	ENSG00000019102.11	37	47	49	87	128	7	39	197	86	51	73	77	132	13	22	44	48	27	25	114	14	461	220	42	70	41	39	30	17	10	79	69	30	37	22	34	74	29	26	20	55	78	39	10	51	82	38	61
ENSG00000019144.16	ENSG00000019144.16	1098	745	1240	2064	1704	799	741	3935	6137	772	2934	2264	1933	1437	731	2402	661	937	795	1842	784	4867	6525	3080	1156	2397	5078	2530	4307	1031	681	2187	2388	2188	520	1202	2531	3031	2205	2015	3746	2278	2467	1108	1798	1960	2881	3487
ENSG00000019169.10	ENSG00000019169.10	1365	33	6	4	57	2011	7	14	17	242	15	13	34	1049	5	18	52	1239	26	95	1848	23	112	13	944	51	38	7	7	1974	128	30	14	10	1281	473	42	29	19	2076	38	57	24	2514	31	33	668	8
ENSG00000019186.9	ENSG00000019186.9	13	39	6	19	64	7	1	3	0	31	24	22	46	5	3	12	30	6	50	68	4	67	120	126	64	24	37	11	1	7	60	16	9	2	10	13	21	6	10	18	25	39	20	12	60	82	4	18
ENSG00000019485.12	ENSG00000019485.12	318	253	214	291	432	263	62	389	549	241	254	254	433	261	58	173	217	378	171	403	296	326	598	276	451	385	644	269	262	293	255	387	291	336	256	281	393	436	348	334	590	451	571	312	373	345	416	517
ENSG00000019505.7	ENSG00000019505.7	32	58	41	3	48	2	11	50	18	47	67	41	83	3	6	20	40	11	21	101	1	7	13	16	65	441	170	441	451	8	53	63	35	6	28	83	209	66	38	20	234	59	14	4	65	31	3	96
ENSG00000019549.8	ENSG00000019549.8	129	42	46	140	147	170	40	381	265	68	134	165	161	214	33	165	85	113	83	188	111	332	355	239	122	76	477	97	89	271	110	317	291	321	127	119	254	312	260	355	493	402	284	237	572	217	503	435
ENSG00000019582.14	ENSG00000019582.14	12120	712	2429	3145	2425	27821	1140	6693	12954	6531	15178	6857	4136	18003	982	2592	1142	23712	1657	2396	19205	8507	8806	2953	20258	3235	12794	4317	6144	19226	3897	5311	6969	4868	11508	15014	6700	5103	3716	14682	6282	3932	4745	17985	7329	5370	21678	4839
ENSG00000019991.15	ENSG00000019991.15	182	82	78	160	160	83	93	302	413	120	399	211	264	128	42	85	85	99	138	211	118	535	693	359	204	258	425	172	227	84	92	199	250	173	76	86	316	201	167	187	297	211	173	109	243	264	185	236
ENSG00000019995.6	ENSG00000019995.6	268	257	587	456	268	279	60	455	432	170	426	334	206	264	65	155	90	342	151	226	263	457	531	263	294	351	561	369	367	277	172	331	319	311	171	227	328	313	279	277	703	380	451	283	347	269	345	484
ENSG00000020129.15	ENSG00000020129.15	166	301	362	213	230	166	70	398	307	224	391	282	237	131	39	159	120	170	178	277	191	335	355	121	194	343	482	414	594	128	200	267	237	202	121	250	278	203	195	150	417	208	270	215	240	207	193	390
ENSG00000020181.17	ENSG00000020181.17	541	150	379	1052	1067	420	182	1571	1452	256	1195	905	1100	490	171	456	351	395	384	813	525	2155	2443	946	530	415	2766	1245	1031	353	137	1399	1136	1602	259	425	1590	1376	1224	1042	2360	1745	1564	577	1052	1175	1163	1957
ENSG00000020219.9	ENSG00000020219.9	12	34	12	6	39	2	1	2	3	34	7	3	16	4	2	6	20	10	9	26	1	0	11	3	34	21	3	4	4	4	25	6	6	1	13	5	3	6	10	4	12	17	19	0	14	7	1	0
ENSG00000020256.19	ENSG00000020256.19	179	224	303	169	245	151	38	198	243	195	251	159	192	122	33	86	108	257	146	253	166	211	248	108	300	243	374	231	294	159	162	177	147	164	136	215	200	165	135	175	365	256	192	199	286	201	187	277
ENSG00000020426.10	ENSG00000020426.10	234	148	409	243	168	235	36	330	277	181	334	251	158	187	39	73	64	219	122	131	200	318	312	134	199	223	287	286	273	149	105	183	193	148	126	185	247	187	141	194	520	259	190	248	229	158	219	274
ENSG00000020577.13	ENSG00000020577.13	592	183	390	793	739	578	541	3052	1461	766	1318	824	883	607	747	2408	319	559	566	1068	619	2336	5042	2953	811	1410	2817	1054	1628	560	448	1458	1199	1205	388	397	1495	1236	938	842	2826	1707	1703	581	1092	1156	1201	1536
ENSG00000020633.18	ENSG00000020633.18	603	69	64	19	53	752	26	83	70	221	180	69	100	616	19	55	42	803	44	106	781	202	245	102	672	126	174	69	84	638	190	88	81	59	428	546	94	69	77	421	157	118	73	829	100	71	562	132
ENSG00000020922.12	ENSG00000020922.12	822	436	1103	591	510	839	69	631	898	538	988	681	525	827	94	259	147	903	350	417	879	725	908	371	703	537	953	672	698	615	370	446	402	407	388	522	568	543	382	541	1138	584	541	931	685	421	626	587
ENSG00000021300.13	ENSG00000021300.13	190	230	237	137	118	114	48	176	501	181	456	408	163	98	49	74	93	160	205	265	113	87	82	20	226	248	213	149	334	104	182	164	131	56	121	242	175	145	105	91	240	140	166	181	177	90	90	292
ENSG00000021355.12	ENSG00000021355.12	494	62	104	232	224	702	33	271	483	157	231	192	183	547	43	169	59	475	92	192	615	317	509	295	494	208	414	138	161	492	103	286	260	177	276	321	219	177	190	550	326	184	210	685	231	193	530	212
ENSG00000021461.16	ENSG00000021461.16	15	63	9	7	52	5	1	45	12	58	16	9	53	9	8	14	34	5	29	63	7	12	24	3	61	42	1	2	10	11	86	20	20	13	29	28	15	12	4	22	37	64	25	7	28	51	8	7
ENSG00000021488.12	ENSG00000021488.12	29	52	6	7	38	4	3	28	11	43	19	8	50	8	2	5	41	7	30	63	2	16	5	3	78	63	21	12	2	12	44	20	21	4	18	22	22	9	13	13	28	32	17	14	32	51	7	16
ENSG00000021574.11	ENSG00000021574.11	344	291	775	358	258	388	36	471	346	219	457	259	217	234	38	110	80	409	164	190	306	322	433	206	367	351	393	402	284	218	310	255	354	261	197	241	417	387	237	200	586	212	322	286	289	156	254	404
ENSG00000021645.18	ENSG00000021645.18	151	299	100	234	413	77	42	366	906	1304	583	386	455	76	64	155	282	96	328	527	80	148	340	120	401	276	319	200	284	100	766	390	628	427	154	209	190	281	302	199	314	447	931	84	248	337	108	277
ENSG00000021762.19	ENSG00000021762.19	274	351	407	378	515	231	99	694	784	458	851	685	494	281	124	269	261	226	303	457	254	885	1012	369	387	486	787	448	591	252	405	722	805	557	155	420	682	506	486	522	903	625	896	395	513	651	592	981
ENSG00000021776.10	ENSG00000021776.10	1105	579	1110	801	732	1200	131	1097	1109	675	1155	798	580	1075	179	426	225	1292	497	623	1154	972	1243	590	1096	895	1290	1019	863	940	549	695	731	678	617	954	1083	833	713	737	1611	821	981	1281	871	629	1123	1056
ENSG00000021826.14	ENSG00000021826.14	67	136	24	21	168	18	3	38	157	128	54	48	163	19	24	39	119	37	67	245	24	34	49	25	210	115	60	25	21	46	214	67	61	34	90	164	104	51	37	85	769	194	79	40	73	85	104	42
ENSG00000021852.12	ENSG00000021852.12	27	44	1	0	44	2	2	0	1	37	6	7	54	1	4	5	30	23	25	87	1	1	6	1	71	31	7	6	0	15	83	11	9	2	22	25	2	9	1	31	26	48	17	4	37	33	1	5
ENSG00000022267.16	ENSG00000022267.16	351	42	364	897	870	458	340	2890	3751	185	1334	1263	1126	763	424	1130	520	735	409	1079	751	2022	3409	1546	706	1404	3777	1550	1257	400	167	2576	1691	2205	289	214	1985	1764	1589	2121	3441	2462	3115	1020	1748	2077	3730	2762
ENSG00000022277.12	ENSG00000022277.12	395	213	434	414	347	500	73	547	755	386	658	521	301	415	105	241	131	470	237	316	475	567	693	304	382	383	922	527	613	394	288	501	467	425	265	392	567	448	342	479	875	538	503	512	492	411	505	525
ENSG00000022355.15	ENSG00000022355.15	22	40	9	6	69	3	6	12	12	48	4	9	63	3	8	23	28	8	19	66	5	19	12	0	90	41	2	14	6	14	120	27	21	6	36	39	13	20	8	16	25	69	25	3	26	7	6	3
ENSG00000022556.15	ENSG00000022556.15	121	1060	1237	350	289	54	8	153	17	88	37	33	126	9	5	14	76	56	185	231	109	151	188	80	157	76	18	5	3	32	104	22	22	7	84	259	188	144	131	38	23	68	76	11	103	60	23	27
ENSG00000022567.9	ENSG00000022567.9	198	281	317	241	292	185	60	345	268	268	438	269	276	142	69	150	171	219	150	310	247	351	452	196	282	245	368	242	189	167	191	303	203	233	145	300	394	285	221	285	535	281	398	277	364	275	312	527
ENSG00000022840.15	ENSG00000022840.15	1065	911	2595	1360	1103	1211	299	2431	1726	1225	2387	1555	1028	931	386	879	390	1278	779	903	1163	1880	2041	901	1073	1115	1912	1480	1691	992	863	1391	1494	1161	620	1306	1386	1267	950	1032	3057	1346	1644	1268	1259	1124	1350	1840
ENSG00000022976.15	ENSG00000022976.15	217	159	257	138	156	166	20	135	180	159	202	123	131	145	13	47	62	202	112	167	160	112	150	66	225	144	234	205	230	141	123	138	132	104	127	208	149	100	83	141	269	185	137	179	124	139	229	163
ENSG00000023041.11	ENSG00000023041.11	495	283	673	475	273	431	67	443	392	260	555	364	234	491	57	146	93	573	189	247	491	392	441	269	373	356	371	356	336	365	254	288	317	303	262	321	327	263	237	289	773	303	427	423	346	233	465	437
ENSG00000023171.14	ENSG00000023171.14	429	187	57	138	410	229	10	134	497	215	137	85	224	248	24	80	150	528	126	336	260	132	124	62	398	196	138	93	212	244	307	121	112	141	215	315	103	87	118	256	215	260	596	299	177	172	179	104
ENSG00000023191.16	ENSG00000023191.16	485	359	362	394	434	530	92	658	709	435	691	540	416	422	108	212	160	574	266	376	570	608	673	382	570	479	907	589	695	495	308	598	498	492	366	722	506	461	407	573	922	545	572	683	454	465	647	669
ENSG00000023228.13	ENSG00000023228.13	763	1099	2487	1640	1247	1051	244	2143	1719	819	1714	1289	935	801	220	617	433	1017	717	869	934	1613	1921	851	901	1104	2341	1750	1534	809	667	1183	1288	1184	502	896	1387	1358	1033	922	2477	1159	1817	1016	1384	776	1187	1729
ENSG00000023287.12	ENSG00000023287.12	1017	734	2032	1368	869	1019	184	2183	1629	950	2079	1484	831	1032	172	507	241	1207	643	710	984	1977	1971	881	911	1184	1483	1365	1422	858	511	1128	1142	918	571	951	1681	1304	1045	919	2316	1041	1266	1037	1148	784	1142	1388
ENSG00000023318.7	ENSG00000023318.7	577	361	654	610	567	874	164	947	755	538	1214	874	428	640	149	372	201	747	262	357	723	840	862	412	619	553	1097	808	637	622	481	568	595	554	402	605	827	686	525	497	1333	598	1078	734	792	468	661	617
ENSG00000023330.14	ENSG00000023330.14	213	318	395	507	527	195	82	747	343	235	350	282	340	140	107	296	98	239	171	239	194	453	559	323	248	212	532	280	257	204	151	308	256	246	129	249	313	248	314	183	668	330	1195	185	286	223	252	340
ENSG00000023445.13	ENSG00000023445.13	2819	90	240	260	245	5619	117	597	551	701	624	368	258	3610	160	379	68	2987	290	320	2848	779	847	491	2348	396	666	230	268	3588	786	385	416	381	1777	2237	533	404	371	2201	519	389	449	3101	662	306	2532	416
ENSG00000023516.8	ENSG00000023516.8	2178	454	1889	2193	1282	2321	193	1879	2566	917	1727	1307	1106	2028	189	572	297	2768	593	859	2289	2072	2404	1149	2048	1312	2207	2081	1626	1635	886	1608	1568	1680	1126	1480	1942	1894	1501	1552	3255	1192	1720	2069	1583	962	2335	2007
ENSG00000023572.8	ENSG00000023572.8	29	45	91	101	65	53	8	154	57	219	290	188	100	26	15	26	19	27	64	56	41	92	83	34	35	97	122	142	75	40	118	151	221	142	29	76	106	135	105	36	175	66	49	26	90	48	33	64
ENSG00000023608.4	ENSG00000023608.4	64	65	223	109	103	62	17	140	134	85	175	136	95	43	13	44	32	100	58	93	76	155	208	93	82	99	141	127	99	65	83	129	139	99	41	67	120	86	73	88	186	128	122	82	85	63	111	117
ENSG00000023697.12	ENSG00000023697.12	158	48	69	101	126	229	28	188	189	115	187	122	134	154	18	47	34	225	61	114	174	192	268	119	148	122	200	131	80	168	80	120	120	134	127	123	149	152	101	157	243	153	165	203	169	120	189	183
ENSG00000023734.10	ENSG00000023734.10	305	262	754	505	397	356	95	1039	546	330	823	578	339	317	143	380	120	349	267	329	361	593	778	442	349	716	931	780	710	312	156	399	380	412	188	426	667	603	451	310	824	468	662	322	499	325	404	718
ENSG00000023839.10	ENSG00000023839.10	88	118	24	7	102	46	7	27	53	84	38	11	111	52	15	28	89	65	67	169	35	22	45	18	185	84	39	27	17	62	145	46	49	24	93	85	20	8	15	75	79	115	67	82	65	73	53	22
ENSG00000023892.10	ENSG00000023892.10	1048	123	263	182	179	992	42	189	185	353	345	205	192	724	30	83	100	1155	129	207	1134	283	345	141	911	105	243	115	119	819	191	232	182	136	510	863	211	102	101	588	510	379	118	1348	250	217	737	245
ENSG00000023902.13	ENSG00000023902.13	1255	510	616	343	322	1301	150	496	935	490	754	466	369	976	121	329	246	1337	203	476	1180	811	1188	478	1254	539	1549	485	742	892	303	628	486	369	663	904	625	500	420	745	989	567	586	1030	522	575	938	641
ENSG00000023909.9	ENSG00000023909.9	150	204	360	306	278	136	17	234	200	188	313	178	171	147	38	129	42	122	108	159	122	186	238	172	166	226	183	136	160	122	164	161	142	178	104	120	169	159	154	115	393	169	242	130	174	139	112	186
ENSG00000024048.10	ENSG00000024048.10	1638	672	1475	1288	997	1866	175	1645	1821	1014	1790	1250	924	1450	211	618	284	1845	585	789	1597	1866	2079	987	1576	1083	1982	1503	1311	1252	633	1194	1121	1156	848	1213	1493	1306	1056	1293	2624	1106	1570	1645	1307	911	1706	1695
ENSG00000024422.11	ENSG00000024422.11	316	110	232	566	624	391	211	1067	2936	204	681	576	547	463	191	795	370	451	242	673	400	1017	1509	630	399	607	2226	719	929	430	137	921	744	963	244	298	916	1075	895	1287	1050	889	1164	672	838	1046	1962	1164
ENSG00000024526.16	ENSG00000024526.16	17	59	96	67	39	22	10	43	3	69	54	40	35	7	7	10	23	10	66	110	12	43	19	27	40	64	38	31	25	7	70	36	48	19	22	22	17	34	12	12	23	32	23	6	32	23	13	10
ENSG00000024862.16	ENSG00000024862.16	86	48	174	158	135	182	30	146	202	117	306	183	90	113	19	57	39	185	112	101	166	193	156	46	132	82	156	113	93	101	111	137	145	121	85	130	141	133	126	162	346	161	129	123	192	112	169	118
ENSG00000025039.14	ENSG00000025039.14	103	292	280	302	343	164	53	326	232	242	482	252	214	113	61	117	76	123	178	245	157	421	285	113	224	370	354	513	343	133	209	205	199	169	154	301	304	298	198	151	652	344	291	146	342	239	214	211
ENSG00000025156.12	ENSG00000025156.12	235	109	225	156	140	247	21	270	210	96	153	207	117	219	43	67	63	177	75	108	243	275	231	106	178	198	298	260	205	177	108	228	193	180	171	386	327	213	153	175	362	191	204	285	181	155	171	233
ENSG00000025293.15	ENSG00000025293.15	1062	613	1126	852	490	1196	136	1145	888	787	1254	819	590	998	135	415	215	1092	417	575	1164	1116	1318	611	1154	703	1362	1015	1030	911	576	725	781	585	642	1000	982	898	669	840	1387	661	867	1202	751	620	1047	1122
ENSG00000025423.11	ENSG00000025423.11	37	74	185	718	223	7	119	340	13	161	296	195	273	12	38	155	95	18	73	136	17	950	617	120	95	45	333	189	66	12	1177	715	2103	474	39	105	311	406	250	100	1013	229	240	18	486	158	72	432
ENSG00000025434.18	ENSG00000025434.18	683	204	157	211	255	473	20	189	568	240	279	200	246	323	30	57	72	429	117	240	506	253	219	64	629	170	235	201	368	332	186	161	164	153	286	353	197	217	163	436	350	182	289	557	186	140	428	179
ENSG00000025708.13	ENSG00000025708.13	526	141	219	142	141	576	23	210	383	196	466	234	175	425	38	108	35	615	81	158	450	347	377	228	515	208	254	136	281	486	151	192	287	132	216	361	182	95	85	323	218	156	119	557	190	207	321	161
ENSG00000025770.18	ENSG00000025770.18	183	173	185	205	183	187	23	193	253	186	247	160	175	161	37	70	58	204	102	153	178	185	214	99	257	151	202	163	176	177	113	154	147	177	107	227	156	108	107	168	285	146	154	193	165	159	158	188
ENSG00000025772.7	ENSG00000025772.7	101	128	184	142	121	116	37	293	132	110	215	115	105	85	50	95	59	142	95	122	105	161	204	102	132	168	213	207	212	87	88	127	128	95	68	123	105	122	69	89	217	148	181	121	150	98	111	173
ENSG00000025796.13	ENSG00000025796.13	1054	1022	2927	2370	1560	1109	428	2630	1863	921	1998	1531	965	996	431	1132	465	1098	946	1134	1045	2423	2503	1099	951	1417	3094	1814	2486	853	483	1325	1270	1205	533	1057	2180	1906	1511	900	3257	1724	2566	1122	2020	1117	1218	2232
ENSG00000025800.13	ENSG00000025800.13	742	536	1120	934	849	900	197	1462	1032	782	1476	990	738	731	217	663	289	866	413	671	820	1200	1433	795	765	885	1607	1134	1010	693	519	985	713	864	451	863	1058	1015	799	666	1889	985	1422	923	963	834	868	1266
ENSG00000026025.13	ENSG00000026025.13	3267	171	810	1723	1258	4196	381	3474	12770	1102	2351	1893	1298	5061	380	989	309	4162	604	1417	4425	3042	3021	1359	3752	2979	3723	1860	3107	3966	585	2746	3361	3071	1790	2017	2156	2808	2214	5103	2514	1047	2138	5302	1439	1970	7274	2396
ENSG00000026036.21	ENSG00000026036.21	100	76	61	74	95	76	12	98	124	80	73	52	64	101	9	24	24	108	51	68	127	101	111	56	126	84	78	81	86	102	55	98	78	82	75	102	65	49	57	85	110	68	80	125	68	68	120	99
ENSG00000026103.19	ENSG00000026103.19	314	55	66	127	130	343	20	266	269	124	233	202	219	278	34	119	39	273	146	151	298	405	452	298	301	311	596	323	229	229	88	190	184	175	149	214	255	243	192	166	375	225	255	258	262	122	246	240
ENSG00000026297.15	ENSG00000026297.15	1721	350	764	616	534	2996	70	676	588	808	855	523	505	2420	72	159	158	1898	275	395	2678	924	1263	388	2165	671	1124	776	1069	1607	581	512	489	545	1071	1260	802	749	520	1097	586	453	989	2053	625	336	1777	798
ENSG00000026508.16	ENSG00000026508.16	4300	458	1216	1642	1695	5311	1190	6582	2912	1551	3980	3203	1946	4960	1033	3174	523	5317	2235	1532	4919	4145	5497	3023	3829	1363	3161	1611	1765	4711	989	2494	1859	2053	2289	2672	2296	1862	1580	2665	3344	2350	4012	5886	3451	1989	4099	3406
ENSG00000026559.13	ENSG00000026559.13	57	60	197	66	168	69	9	140	21	66	53	69	96	19	9	42	48	42	29	118	29	55	102	50	121	53	53	45	67	30	82	84	35	155	28	78	84	199	155	52	180	148	340	3	87	55	13	122
ENSG00000026652.13	ENSG00000026652.13	217	171	107	132	210	178	53	262	444	172	249	140	214	178	42	111	146	226	108	256	187	273	368	135	261	206	358	180	190	188	300	209	185	179	127	134	188	215	170	247	331	283	279	247	252	179	290	253
ENSG00000026751.16	ENSG00000026751.16	553	68	55	28	77	1036	23	69	44	308	199	85	112	442	13	29	52	445	82	130	436	81	107	28	847	95	178	49	29	618	182	134	67	75	381	280	51	55	27	279	78	95	57	530	123	96	356	66
ENSG00000026950.16	ENSG00000026950.16	1488	108	216	284	301	2010	36	389	1058	582	795	511	353	1486	53	159	129	1356	212	283	1606	617	611	239	1239	224	606	335	370	1374	503	369	395	344	732	1077	532	372	305	1115	710	456	451	1988	470	390	1176	375
ENSG00000027001.9	ENSG00000027001.9	127	1567	1027	528	228	105	194	218	113	301	963	494	197	114	84	385	186	136	469	467	88	1216	683	90	168	97	159	167	107	113	303	541	311	145	82	262	145	154	105	77	474	548	229	126	282	519	94	256
ENSG00000027075.13	ENSG00000027075.13	1478	457	507	497	441	1686	91	753	1082	580	880	541	429	1584	126	317	205	1122	316	416	1476	845	897	350	997	415	820	552	694	1530	759	566	559	465	869	1353	720	506	429	1155	1313	697	737	2173	603	535	1273	761
ENSG00000027644.4	ENSG00000027644.4	58	117	10	11	141	13	12	68	58	114	26	47	122	21	20	101	74	31	64	192	6	50	97	57	138	71	235	33	50	19	107	34	26	10	48	68	93	78	53	40	148	152	36	20	108	57	34	64
ENSG00000027697.12	ENSG00000027697.12	658	149	569	560	368	1383	117	774	729	362	663	393	320	961	143	392	92	621	232	263	1046	912	1145	526	716	519	827	672	468	766	347	531	692	535	459	835	909	642	507	699	1718	573	648	1000	736	527	1128	742
ENSG00000027847.13	ENSG00000027847.13	284	371	404	247	242	299	65	268	266	182	273	209	201	316	51	150	112	344	100	248	285	271	333	146	366	182	410	209	238	275	188	224	240	186	195	306	313	246	181	235	414	313	283	411	326	245	266	305
ENSG00000027869.11	ENSG00000027869.11	98	53	22	9	45	100	9	34	63	94	90	32	49	92	22	50	41	113	41	81	109	82	89	40	121	68	115	20	59	127	72	52	37	22	98	103	49	52	22	88	88	90	42	124	88	53	93	72
ENSG00000028116.16	ENSG00000028116.16	260	208	362	240	197	393	34	332	263	175	296	204	180	212	32	91	86	350	114	184	273	205	341	142	320	244	290	207	167	319	261	217	267	137	164	242	215	217	164	264	459	219	249	290	244	173	276	232
ENSG00000028137.16	ENSG00000028137.16	722	89	108	91	121	634	34	222	641	206	236	159	155	545	44	121	79	826	95	203	773	638	729	300	596	277	514	180	365	685	158	222	197	165	417	454	198	199	140	480	264	138	194	853	212	226	691	214
ENSG00000028203.17	ENSG00000028203.17	837	691	1607	1066	765	837	132	1831	1187	747	1545	1033	741	664	143	385	227	1017	429	588	733	1336	1472	570	790	972	1216	1547	1034	592	372	651	625	631	496	646	926	838	647	637	1749	893	1050	665	912	549	847	1058
ENSG00000028277.20	ENSG00000028277.20	1002	154	105	77	167	1206	40	179	312	481	310	135	196	752	32	84	134	1997	115	266	1412	124	216	114	1486	140	357	117	132	1014	287	185	146	101	771	806	141	144	115	689	201	194	169	1170	247	181	1074	119
ENSG00000028310.17	ENSG00000028310.17	813	526	797	529	416	807	116	662	715	492	721	555	447	778	108	330	227	780	261	430	677	540	742	295	765	732	870	628	814	595	401	398	436	338	438	734	675	598	433	569	939	568	641	798	526	424	756	773
ENSG00000028528.14	ENSG00000028528.14	1785	929	2064	2285	1817	1940	500	3633	3018	1411	2575	2003	1327	1652	490	1334	431	2048	899	1341	1841	2442	3167	1406	1719	1564	2944	1873	1967	1542	562	1578	1268	1588	987	1564	2463	1943	1611	1636	3711	1992	3032	1933	1909	1414	2175	2444
ENSG00000028839.9	ENSG00000028839.9	145	115	216	158	135	145	33	251	127	595	426	223	171	143	47	106	45	171	212	170	138	245	184	127	136	219	186	181	157	91	138	207	208	135	81	151	160	137	116	107	369	200	175	125	205	144	124	162
ENSG00000029153.14	ENSG00000029153.14	127	93	47	31	59	171	30	111	84	93	105	47	127	114	22	111	42	101	63	113	130	144	271	150	208	80	83	27	29	110	132	39	64	47	90	92	50	45	33	91	50	101	24	163	103	95	98	46
ENSG00000029363.15	ENSG00000029363.15	2806	1220	3294	2189	1470	2891	405	2891	2757	1670	2774	2043	1338	2789	454	1327	450	3158	894	1171	2619	2786	3303	1611	2321	2234	3501	2553	3101	2083	1014	1509	1610	1512	1289	1910	2395	2068	1607	1931	4280	2156	2833	2967	2034	1032	2528	2914
ENSG00000029364.11	ENSG00000029364.11	482	863	1592	1149	802	637	141	1197	618	698	1610	893	534	462	149	471	172	587	488	482	515	1011	837	407	544	680	977	1187	857	437	506	628	599	585	322	789	970	867	678	360	1994	691	944	509	919	655	501	969
ENSG00000029534.19	ENSG00000029534.19	166	230	36	33	188	58	17	22	121	295	169	75	221	73	24	64	99	132	169	354	85	90	86	18	337	168	71	36	23	83	280	103	160	55	130	139	39	54	35	102	111	195	89	56	167	99	93	40
ENSG00000029559.6	ENSG00000029559.6	8	23	2	0	26	3	4	0	1	19	4	0	22	4	0	3	22	3	7	31	0	0	6	0	28	16	3	4	1	3	30	10	14	4	12	8	1	4	2	9	16	26	8	0	19	38	3	3
ENSG00000029639.10	ENSG00000029639.10	196	112	142	80	90	202	5	75	98	75	112	73	109	128	13	35	30	228	57	92	200	93	92	37	169	103	100	103	71	138	91	57	89	70	133	115	98	71	59	98	182	58	111	156	93	57	107	87
ENSG00000029725.16	ENSG00000029725.16	1610	1816	5166	2176	1539	1723	355	2215	1628	745	1896	1372	1036	1397	303	926	428	2375	808	895	1724	2219	2230	1005	1496	1185	2417	1702	1938	1451	587	1355	1269	1067	921	1379	1868	1357	1071	1326	3253	1437	1469	1749	1584	949	1907	2492
ENSG00000029993.14	ENSG00000029993.14	60	189	597	306	172	67	63	325	114	161	349	237	124	66	88	215	87	45	130	146	51	158	198	113	47	231	290	168	213	65	141	186	229	134	50	86	264	233	138	71	320	227	214	58	220	149	55	243
ENSG00000030066.13	ENSG00000030066.13	847	440	1038	589	487	914	64	843	800	445	822	548	481	796	120	274	169	1127	260	384	866	690	837	502	824	633	830	620	608	678	401	447	463	440	504	658	672	556	399	551	930	571	524	947	595	397	798	758
ENSG00000030110.12	ENSG00000030110.12	129	70	69	35	73	87	8	91	62	61	107	54	49	87	8	33	27	115	21	78	93	78	121	32	107	84	46	66	53	80	59	69	39	34	52	91	46	47	33	72	93	40	60	102	53	93	93	90
ENSG00000030304.13	ENSG00000030304.13	150	67	24	40	118	83	11	90	71	86	35	32	110	94	18	46	68	59	55	143	99	56	82	76	162	74	83	51	71	98	131	55	54	53	106	93	39	52	50	87	142	149	118	87	102	130	62	73
ENSG00000030419.16	ENSG00000030419.16	723	220	217	583	574	585	78	495	288	331	626	470	460	756	63	117	99	655	248	309	662	562	603	326	521	253	343	514	305	598	416	315	350	426	348	710	579	535	395	336	793	351	712	455	379	213	423	400
ENSG00000030582.16	ENSG00000030582.16	817	531	783	1045	770	1183	112	928	798	1169	1896	1138	636	788	137	286	216	991	393	528	1203	891	873	394	1007	385	1111	717	571	1182	620	959	843	926	723	1199	857	626	529	1044	1735	657	958	1596	781	866	1075	931
ENSG00000031003.10	ENSG00000031003.10	1097	497	1075	1107	920	1365	134	1622	1249	759	1449	1125	760	1016	146	467	242	1566	406	675	1232	1188	1843	881	1265	780	1888	1150	839	933	491	912	918	1150	668	967	1393	1310	1026	1028	1913	876	1296	1182	1149	695	1297	1435
ENSG00000031081.10	ENSG00000031081.10	955	181	249	273	414	1228	95	603	2620	436	684	472	404	1019	112	251	188	1023	216	482	1046	558	799	310	1129	458	807	397	669	1061	343	563	616	497	585	702	491	497	395	1092	838	437	594	1251	416	459	1756	599
ENSG00000031691.6	ENSG00000031691.6	37	40	64	28	27	40	5	42	68	61	33	48	47	29	6	14	21	33	17	45	46	42	45	15	47	35	38	37	30	49	62	37	33	21	33	26	44	28	16	41	72	51	38	38	45	25	40	41
ENSG00000031698.12	ENSG00000031698.12	702	536	1003	724	666	764	165	1090	1219	494	1068	772	643	639	181	491	234	805	424	592	781	969	1244	535	742	1112	2219	1440	1682	685	371	749	693	649	419	928	1025	867	713	675	1447	762	1060	801	754	661	861	1021
ENSG00000031823.14	ENSG00000031823.14	730	464	872	533	572	721	111	779	667	413	753	476	507	643	89	348	207	862	324	471	698	756	917	396	856	596	1086	913	919	612	345	581	511	491	366	731	602	551	447	601	1292	631	691	797	587	508	843	963
ENSG00000032219.18	ENSG00000032219.18	1153	523	1499	817	647	1219	165	932	1573	715	1047	813	559	972	134	274	219	1344	398	609	1245	1021	1347	472	1091	637	1385	810	1027	1116	450	749	737	703	695	716	912	717	582	1037	1424	902	995	1186	710	504	1287	1000
ENSG00000032389.12	ENSG00000032389.12	227	192	287	141	145	260	25	135	127	205	236	124	170	182	34	66	68	242	84	185	203	143	144	78	299	150	193	202	147	185	229	167	132	96	146	230	131	146	83	140	273	173	156	244	171	142	172	185
ENSG00000032444.15	ENSG00000032444.15	457	380	392	253	317	461	45	331	439	333	431	296	282	360	34	110	109	542	145	221	611	340	545	197	554	329	509	340	413	413	156	310	256	287	280	491	329	239	234	437	466	246	344	522	260	293	396	413
ENSG00000032742.17	ENSG00000032742.17	260	245	396	285	275	285	39	443	470	233	279	295	270	266	52	123	103	347	172	257	303	354	453	184	281	189	370	438	341	265	179	208	226	223	209	290	423	429	308	220	559	297	446	279	301	221	320	415
ENSG00000033011.11	ENSG00000033011.11	70	87	130	68	78	80	18	80	73	93	94	71	71	76	9	27	41	86	58	64	89	70	70	30	84	76	89	72	61	71	101	67	57	52	60	124	97	69	36	69	132	79	80	110	89	68	70	77
ENSG00000033030.13	ENSG00000033030.13	495	297	415	348	343	527	72	673	530	307	466	325	302	490	80	255	131	660	198	290	505	415	570	302	571	392	547	367	461	479	294	362	302	304	282	445	385	386	299	358	678	375	597	484	374	262	442	517
ENSG00000033050.7	ENSG00000033050.7	290	320	365	267	263	337	70	803	417	411	479	368	283	271	121	354	154	435	255	321	421	394	681	335	344	882	1156	1081	986	274	234	282	307	272	212	530	483	477	300	341	548	308	431	305	290	326	356	506
ENSG00000033100.14	ENSG00000033100.14	398	458	464	405	363	382	87	614	287	366	610	377	325	354	68	200	117	449	178	235	411	421	629	298	378	585	883	923	960	375	229	370	289	336	231	525	494	341	314	281	870	282	519	463	315	307	359	521
ENSG00000033122.18	ENSG00000033122.18	138	230	385	60	119	112	5	86	272	128	92	61	161	84	23	49	103	85	112	229	133	28	83	32	262	423	275	428	460	75	214	125	96	75	143	203	90	92	62	229	226	189	92	177	130	117	226	164
ENSG00000033170.16	ENSG00000033170.16	621	348	647	357	316	780	27	394	828	293	414	368	259	523	27	90	82	958	138	195	690	360	406	161	719	245	509	422	290	505	251	272	249	249	360	440	328	264	256	444	390	228	588	741	324	197	530	329
ENSG00000033178.12	ENSG00000033178.12	894	464	1007	745	494	1160	116	980	708	744	1210	787	520	793	174	438	189	1152	394	484	869	1106	1090	650	803	721	877	879	649	643	431	585	566	545	518	636	764	677	514	553	1644	606	757	884	787	399	726	962
ENSG00000033327.12	ENSG00000033327.12	742	341	422	633	474	673	212	840	1943	324	718	580	469	806	163	416	287	1342	274	721	684	1293	1616	521	796	665	1792	775	1391	646	345	529	616	596	418	463	856	787	573	1054	1016	756	1006	737	717	665	1334	1081
ENSG00000033627.14	ENSG00000033627.14	625	538	753	699	607	553	373	1153	1582	800	1162	829	679	540	269	592	234	860	610	892	543	1268	1203	584	797	1208	1332	1229	1389	527	531	784	664	557	419	725	839	843	603	609	1735	990	944	540	902	904	726	845
ENSG00000033800.13	ENSG00000033800.13	1300	545	1011	1165	974	1371	154	1468	1060	533	947	756	628	1309	170	450	253	1398	403	589	1203	1258	1441	700	1166	653	1515	1024	770	1044	446	966	757	1102	681	892	1182	1119	971	961	2336	1248	2059	1209	1131	687	1210	1211
ENSG00000033867.16	ENSG00000033867.16	1046	397	1413	941	564	1608	280	2021	703	599	1188	702	581	1932	419	1010	196	835	570	604	1261	1779	2343	1351	829	1028	1615	1013	972	1265	692	854	904	932	662	898	1206	1121	807	1030	2746	832	1288	1259	880	733	1267	1192
ENSG00000034053.14	ENSG00000034053.14	446	186	202	43	124	493	25	121	112	207	138	105	152	413	21	81	95	216	49	214	389	255	295	130	405	257	323	272	316	481	227	104	139	78	231	481	242	174	120	298	196	208	92	809	208	181	289	285
ENSG00000034152.18	ENSG00000034152.18	262	329	408	279	277	274	143	588	282	199	455	311	273	201	115	360	128	351	190	284	346	511	639	412	405	361	423	212	240	227	193	290	196	159	148	294	198	168	126	241	439	222	237	263	261	158	241	317
ENSG00000034239.10	ENSG00000034239.10	40	80	31	82	67	10	11	41	11	77	80	78	105	27	13	39	43	13	36	100	7	43	61	57	81	101	130	75	84	14	98	55	39	47	38	28	31	51	20	34	92	122	94	3	130	46	19	55
ENSG00000034510.5	ENSG00000034510.5	2621	725	2303	1457	720	3800	240	2289	3611	1100	2250	1791	792	2707	271	753	226	3263	412	794	3047	1661	2459	657	2322	834	2220	957	1473	3084	788	1461	1722	1339	1633	2560	1512	1695	850	2494	1563	636	942	3723	1074	1243	2914	1447
ENSG00000034533.11	ENSG00000034533.11	169	101	92	64	63	170	12	108	129	110	137	90	104	136	29	37	42	171	33	84	143	82	89	50	154	79	115	126	70	118	102	79	71	43	134	102	83	73	65	86	146	89	73	128	103	62	148	78
ENSG00000034677.11	ENSG00000034677.11	1371	371	1144	541	434	1514	95	1061	1234	659	863	677	545	1726	110	326	133	1694	324	481	1352	1141	1334	711	1326	1181	1341	1096	922	1192	434	662	602	511	778	1030	852	718	549	1073	1390	607	744	1232	714	472	1461	900
ENSG00000034693.14	ENSG00000034693.14	172	61	131	163	95	175	9	121	171	128	203	172	105	171	20	40	35	175	79	90	175	161	161	88	171	119	180	135	115	123	81	111	145	115	102	116	158	90	104	123	221	132	136	161	165	95	165	155
ENSG00000034713.7	ENSG00000034713.7	327	215	781	498	354	412	64	504	585	366	791	531	353	332	95	231	102	474	270	290	359	604	546	280	318	243	476	403	287	305	309	446	397	362	185	321	411	401	295	339	1024	417	462	329	400	313	374	404
ENSG00000034971.14	ENSG00000034971.14	25	22	9	12	40	62	12	33	160	27	61	17	48	45	11	22	15	20	21	72	35	161	168	24	78	100	22	23	101	9	27	74	108	50	34	22	64	45	64	307	15	24	50	158	62	62	445	215
ENSG00000035115.21	ENSG00000035115.21	601	565	1182	717	615	695	78	875	509	432	688	468	448	583	60	198	141	685	218	350	613	642	712	431	625	605	926	996	835	459	292	347	294	441	379	978	1003	911	732	454	1639	562	750	753	589	453	549	847
ENSG00000035141.7	ENSG00000035141.7	195	200	427	253	197	237	34	385	135	217	475	251	163	218	29	95	70	249	176	186	217	280	251	108	206	330	424	426	376	169	218	170	308	156	123	232	312	286	183	128	461	153	261	219	237	194	183	344
ENSG00000035403.16	ENSG00000035403.16	1064	446	1498	2779	2286	1261	776	5211	3887	710	3535	2623	2495	1254	850	2378	1405	1300	1119	2254	2015	5992	9022	3842	1227	2221	8563	3585	2594	1191	419	5136	3518	4507	775	886	4553	4003	3233	3221	6095	4163	4935	2163	4028	3554	3873	5556
ENSG00000035499.12	ENSG00000035499.12	24	57	89	50	33	21	4	15	38	33	27	14	36	8	1	18	24	15	15	47	14	22	11	2	39	71	25	22	25	23	40	9	21	5	32	26	6	17	10	11	30	27	20	18	18	13	21	10
ENSG00000035664.11	ENSG00000035664.11	318	206	234	315	504	215	73	394	660	234	369	212	359	207	60	161	152	244	176	374	221	349	380	121	448	278	180	181	245	232	203	146	109	224	220	273	286	181	178	293	405	298	365	193	247	170	613	358
ENSG00000035681.7	ENSG00000035681.7	681	463	840	421	346	893	60	834	547	446	703	456	385	642	90	246	155	726	316	359	755	610	762	379	631	668	972	934	838	601	395	458	356	370	399	768	707	545	429	479	1109	418	320	656	479	324	651	606
ENSG00000035687.9	ENSG00000035687.9	536	206	550	559	335	598	81	587	423	454	581	450	271	546	96	222	76	521	171	272	507	465	638	311	451	520	789	594	558	377	282	372	373	332	271	471	592	553	394	307	953	406	611	479	403	273	403	564
ENSG00000035720.7	ENSG00000035720.7	327	28	3	52	43	345	21	22	17	111	19	16	28	267	8	10	17	575	15	50	316	14	26	11	388	30	14	6	7	279	111	32	12	27	240	176	9	20	22	165	24	47	97	267	40	11	263	5
ENSG00000035862.12	ENSG00000035862.12	852	130	913	2023	1540	981	437	3275	4047	453	2571	1727	1338	1234	430	1249	536	924	604	1526	905	4067	4586	1972	927	1690	4614	2316	2663	952	372	2791	2993	3433	586	749	3327	3439	2623	1955	3370	2132	2997	1187	2146	3001	2450	3793
ENSG00000035928.14	ENSG00000035928.14	767	519	1298	865	733	981	144	1203	1066	657	1250	978	614	744	122	313	324	939	479	609	831	1481	1277	440	827	533	1136	775	834	775	452	683	774	648	488	703	901	689	591	704	1375	794	974	893	789	504	963	943
ENSG00000036054.12	ENSG00000036054.12	448	208	505	369	308	553	56	605	605	532	967	600	385	409	78	195	95	489	221	293	444	569	684	352	481	382	532	493	405	302	267	333	387	302	246	322	471	391	333	312	839	317	530	413	401	260	480	486
ENSG00000036257.12	ENSG00000036257.12	960	990	1790	1078	652	1176	201	1213	1011	755	1195	826	572	961	228	489	276	1321	454	514	1052	1005	1192	622	1013	717	1141	863	892	859	574	708	746	610	602	810	901	753	556	778	1549	670	904	983	782	516	1066	1069
ENSG00000036448.9	ENSG00000036448.9	98	222	153	104	186	25	7	32	70	185	76	44	160	32	29	85	155	46	93	306	55	378	238	54	243	138	191	110	90	35	258	79	83	50	119	129	108	87	50	61	198	402	117	39	226	191	54	99
ENSG00000036473.6	ENSG00000036473.6	18	21	0	0	10	24	0	0	13	25	2	2	9	3	0	0	8	9	11	21	5	0	0	2	39	4	1	2	0	21	15	11	4	0	20	13	0	3	0	40	1	7	5	24	6	5	31	0
ENSG00000036530.8	ENSG00000036530.8	145	172	134	69	113	69	21	78	136	155	90	59	110	64	11	60	114	61	58	188	61	90	105	49	148	113	157	127	91	92	157	102	108	47	82	88	68	70	57	82	168	145	102	126	128	71	79	123
ENSG00000036549.12	ENSG00000036549.12	1091	698	1944	1169	789	1168	129	1487	1185	782	1562	1025	702	925	247	564	229	1176	532	601	1060	1102	1277	635	1013	958	1426	1287	1141	850	407	749	572	680	565	1003	1301	1008	793	750	1912	785	1022	1203	983	649	968	1236
ENSG00000036565.14	ENSG00000036565.14	39	157	108	5	82	9	11	5	229	55	10	7	77	20	12	23	61	25	25	132	11	8	10	2	140	63	15	34	27	23	156	28	19	5	52	52	3	17	5	52	62	93	24	9	54	62	5	22
ENSG00000036672.15	ENSG00000036672.15	51	60	9	27	90	17	12	40	65	24	16	15	67	25	13	45	43	19	35	115	19	51	62	24	97	68	76	16	35	19	78	56	54	30	30	56	26	55	44	48	53	114	62	20	71	59	87	75
ENSG00000036828.13	ENSG00000036828.13	29	73	8	0	66	6	4	3	0	103	16	11	90	11	11	17	57	13	41	91	12	12	22	2	137	55	3	0	3	19	123	22	7	4	54	62	3	26	1	24	39	67	27	7	50	31	3	2
ENSG00000037042.8	ENSG00000037042.8	189	131	136	182	230	157	33	189	422	114	184	154	192	162	42	95	79	210	91	147	157	212	271	116	190	173	356	216	252	146	105	203	155	187	104	167	173	165	115	238	342	307	204	192	198	175	290	273
ENSG00000037241.7	ENSG00000037241.7	45	101	100	106	56	60	17	111	65	83	162	108	93	38	18	23	30	37	47	102	56	90	109	45	64	106	138	126	99	48	115	72	87	67	33	92	96	123	50	52	135	64	91	42	81	45	38	76
ENSG00000037280.15	ENSG00000037280.15	692	186	93	108	191	641	16	122	537	314	142	110	143	529	31	56	152	617	83	236	717	133	233	105	699	200	285	169	222	801	201	146	168	170	414	444	110	134	130	1200	297	221	212	1013	203	179	1052	180
ENSG00000037474.14	ENSG00000037474.14	843	653	762	544	411	692	121	932	614	606	1047	754	500	599	194	507	171	849	367	427	794	845	938	449	685	784	979	834	933	573	500	569	623	430	469	999	998	780	550	519	1197	589	586	623	522	429	818	1091
ENSG00000037637.10	ENSG00000037637.10	552	742	1003	595	446	785	123	807	531	485	728	442	460	654	131	386	182	642	345	473	607	803	797	382	593	606	853	772	718	532	447	570	469	370	348	623	613	594	435	560	1290	583	769	631	608	509	634	781
ENSG00000037749.11	ENSG00000037749.11	285	208	241	202	191	372	36	321	346	191	421	287	205	267	36	97	77	283	125	188	314	362	355	171	320	244	395	254	271	260	254	186	239	224	189	261	285	272	218	186	458	214	250	262	253	133	294	252
ENSG00000037757.13	ENSG00000037757.13	149	154	217	200	188	185	27	174	155	116	157	94	88	76	10	27	37	169	84	108	200	142	200	100	160	120	159	190	179	176	57	137	105	119	85	169	144	116	88	127	228	110	140	209	116	137	292	343
ENSG00000037897.16	ENSG00000037897.16	44	62	49	17	55	32	18	156	32	72	64	45	68	21	21	62	40	46	55	81	25	47	72	52	84	125	89	103	110	30	71	50	46	34	55	77	66	53	44	28	80	90	76	37	63	57	30	83
ENSG00000037965.5	ENSG00000037965.5	60	33	4	2	20	33	1	14	164	42	7	2	21	60	2	11	21	41	11	47	39	6	13	0	63	38	7	5	16	36	56	18	26	9	40	35	7	8	13	144	9	30	12	66	15	20	175	10
ENSG00000038002.8	ENSG00000038002.8	148	63	89	109	87	155	21	134	106	93	129	101	73	138	30	27	41	125	61	99	136	119	79	33	184	74	175	119	110	105	113	107	147	118	84	114	104	66	54	88	232	91	60	150	127	105	122	65
ENSG00000038210.12	ENSG00000038210.12	109	82	135	120	82	107	18	93	78	85	164	136	72	70	8	39	23	133	71	55	86	151	95	49	108	70	115	77	72	66	63	70	104	68	66	84	94	77	67	47	237	66	110	84	67	34	64	92
ENSG00000038219.12	ENSG00000038219.12	3974	2771	4108	3174	2273	3840	476	3430	5125	2067	3279	2737	1913	3077	468	1120	683	4275	1119	1584	3668	3086	3908	1609	3747	1984	4619	2779	3627	3324	1213	2308	2127	2196	1948	2369	2691	2367	1807	3261	4502	2997	3191	3930	2513	1748	4362	3646
ENSG00000038274.16	ENSG00000038274.16	697	191	379	430	419	1004	41	529	498	386	603	437	402	637	51	141	88	1044	241	254	771	609	591	275	731	219	554	337	223	512	439	349	452	399	417	607	591	492	339	440	857	384	506	657	459	286	550	379
ENSG00000038295.7	ENSG00000038295.7	177	95	30	52	123	160	6	149	600	124	90	82	127	139	30	63	71	163	116	132	196	78	156	75	194	116	140	75	125	112	87	119	113	110	87	63	49	111	55	221	109	154	132	133	90	113	266	102
ENSG00000038358.14	ENSG00000038358.14	416	268	403	326	316	427	72	447	398	204	295	248	281	318	101	195	119	485	158	273	453	520	549	264	409	221	482	302	273	324	229	359	302	228	252	406	290	222	178	324	759	379	369	466	303	270	484	474
ENSG00000038382.17	ENSG00000038382.17	1888	2466	3819	3097	1859	2547	706	5254	3486	1318	3294	2162	1710	2022	836	2099	810	2383	1318	1633	2425	4231	5647	2766	2280	2288	3838	3255	3479	1764	1484	2808	2784	2362	1164	2006	3169	2427	1953	2221	5452	2662	2227	2126	2501	2343	3304	4140
ENSG00000038427.15	ENSG00000038427.15	296	538	1325	3750	1430	348	640	4345	1998	741	2963	3155	1367	349	199	622	252	317	365	1064	548	6697	9171	2786	362	2442	3680	3000	2501	203	1036	2103	4412	4826	213	813	2994	3809	2388	651	1058	651	851	391	1690	1454	884	2140
ENSG00000038532.14	ENSG00000038532.14	828	559	742	588	632	800	127	762	662	542	647	472	516	665	188	387	316	921	323	617	842	664	1051	568	1015	625	988	644	822	783	535	568	568	490	475	857	734	565	474	656	1408	820	721	941	677	573	825	673
ENSG00000038945.14	ENSG00000038945.14	46	157	218	237	158	101	40	416	306	210	693	413	251	55	42	123	79	137	92	242	77	514	628	219	214	280	490	318	241	82	141	166	272	192	65	124	263	313	174	132	338	147	165	66	204	148	189	198
ENSG00000039068.18	ENSG00000039068.18	237	2123	4450	3312	2319	284	617	3877	192	2088	3888	2526	1669	250	648	1429	705	208	1311	1506	230	3501	2362	1030	366	1416	1996	2088	1694	206	1097	2102	1755	1202	140	1177	1781	1157	1010	209	7604	3069	2287	173	3365	1807	187	2477
ENSG00000039123.15	ENSG00000039123.15	974	1123	1845	1332	851	1057	166	1322	1219	428	773	647	517	914	224	485	228	1113	322	553	1012	966	1332	629	941	1006	1485	1087	1009	828	326	688	566	627	504	695	730	677	511	725	1704	988	1044	1002	881	561	1002	1040
ENSG00000039139.9	ENSG00000039139.9	77	1920	2207	1037	326	14	581	1422	46	388	2087	925	434	18	368	808	605	31	1455	971	8	1267	1052	118	273	5619	7691	8231	7174	39	1667	1286	3087	501	125	290	716	330	218	94	1573	944	96	18	943	834	20	1294
ENSG00000039319.16	ENSG00000039319.16	868	1079	2116	1176	603	1009	160	1480	1166	497	1074	860	690	732	163	393	254	987	328	510	830	1615	1589	880	1039	732	1187	1187	915	626	384	760	687	662	514	778	1266	1092	834	723	2100	723	955	928	927	558	900	1184
ENSG00000039523.17	ENSG00000039523.17	984	230	291	368	411	954	177	806	1028	476	588	418	415	780	135	428	242	1533	267	423	1179	695	893	425	1238	426	974	510	756	774	318	489	449	421	563	816	475	490	411	818	839	499	609	1047	436	431	1021	722
ENSG00000039537.13	ENSG00000039537.13	106	74	6	14	83	41	3	13	88	78	35	19	71	76	14	9	53	24	31	122	58	14	24	15	157	65	69	14	11	95	121	54	56	24	68	54	13	33	18	132	55	88	35	92	52	54	129	20
ENSG00000039560.13	ENSG00000039560.13	1008	223	569	705	632	1395	191	1408	1144	439	1137	928	668	994	167	372	220	1111	216	515	940	1180	2058	733	1028	705	1854	1247	1431	1047	262	624	629	789	546	960	841	1187	721	1039	1231	761	1278	1176	716	516	957	1030
ENSG00000039600.10	ENSG00000039600.10	25	49	2	2	32	14	1	0	10	53	17	3	35	16	3	4	41	16	30	57	8	12	13	7	51	32	17	3	3	17	71	12	17	2	32	36	3	5	5	17	24	41	14	9	34	19	7	11
ENSG00000039650.9	ENSG00000039650.9	525	353	495	343	313	409	60	349	427	323	404	302	278	390	59	190	120	496	172	258	484	374	378	182	560	394	461	529	727	425	207	279	241	233	256	538	294	208	222	384	923	338	349	504	284	303	418	430
ENSG00000039987.6	ENSG00000039987.6	31	45	31	0	36	3	4	10	12	50	10	8	30	8	4	6	17	12	13	63	7	7	8	3	71	44	16	9	6	15	41	15	12	4	31	35	7	7	7	14	10	31	25	3	20	11	9	9
ENSG00000040199.18	ENSG00000040199.18	456	193	234	259	277	293	65	489	429	302	382	232	293	274	72	274	147	465	168	347	318	389	566	286	419	271	431	209	255	299	285	272	280	210	228	288	296	302	240	269	608	313	345	299	300	230	395	368
ENSG00000040275.16	ENSG00000040275.16	119	154	207	111	136	152	14	105	133	112	165	119	110	102	16	51	67	121	64	114	127	87	143	54	190	164	249	133	159	109	125	112	108	65	110	145	117	120	88	87	183	124	67	133	105	81	78	64
ENSG00000040341.17	ENSG00000040341.17	427	541	898	505	362	439	53	623	465	399	833	498	288	423	73	167	120	477	199	260	411	425	500	211	430	470	692	558	448	418	305	366	398	324	280	430	513	528	390	296	682	358	398	462	388	233	406	426
ENSG00000040487.12	ENSG00000040487.12	123	107	70	67	82	77	26	91	109	80	119	64	86	70	11	50	53	90	48	98	94	73	95	41	125	76	97	82	65	99	96	62	50	42	45	88	61	59	42	84	109	70	59	106	99	75	103	76
ENSG00000040531.14	ENSG00000040531.14	197	184	302	298	345	216	45	441	343	111	267	254	223	168	45	135	68	232	101	157	243	234	342	183	287	134	303	189	153	188	127	187	216	254	140	174	199	183	184	198	315	189	442	227	186	136	261	272
ENSG00000040608.13	ENSG00000040608.13	46	46	21	7	47	12	0	10	13	42	23	17	44	20	5	11	22	15	15	49	15	13	12	3	54	47	20	12	18	13	38	16	17	11	22	34	10	13	11	20	13	41	10	24	37	22	27	22
ENSG00000040633.12	ENSG00000040633.12	381	330	489	383	347	365	107	704	416	279	556	501	378	225	113	324	156	419	169	348	332	502	556	196	495	305	502	280	433	191	219	317	291	248	214	333	436	341	261	235	683	446	533	279	354	278	313	577
ENSG00000040731.10	ENSG00000040731.10	22	59	38	8	66	3	19	38	8	45	43	31	105	4	11	19	64	6	48	92	1	174	107	53	62	116	246	297	141	11	60	52	45	21	32	611	124	140	114	30	111	141	31	1	142	80	2	97
ENSG00000040933.15	ENSG00000040933.15	2395	499	597	511	504	2230	83	695	1188	788	948	527	593	1911	119	260	229	1908	259	564	2183	1072	1348	574	1694	792	1125	910	846	1794	713	645	716	630	1134	1788	867	773	566	1464	1023	549	598	2653	599	556	1580	1000
ENSG00000041353.9	ENSG00000041353.9	56	631	1108	823	383	56	74	537	79	624	1977	966	515	76	87	236	70	34	584	518	42	828	389	188	101	428	593	799	461	74	377	403	472	226	59	347	629	525	284	45	1712	596	197	89	724	350	32	316
ENSG00000041357.15	ENSG00000041357.15	396	346	830	570	373	528	129	824	470	443	942	682	361	362	122	244	174	406	372	455	434	689	730	265	403	488	810	669	543	360	347	508	528	347	243	446	597	500	347	366	931	558	420	428	585	362	431	549
ENSG00000041515.15	ENSG00000041515.15	90	174	43	23	130	35	5	98	49	135	41	23	91	52	9	25	82	62	67	178	23	24	35	16	205	74	25	23	10	57	197	50	44	26	84	87	34	38	33	57	107	151	121	35	80	78	41	18
ENSG00000041802.10	ENSG00000041802.10	429	268	461	321	307	426	91	614	491	377	505	421	275	492	101	276	131	470	212	288	407	396	554	301	552	420	668	524	575	372	225	286	262	267	398	610	671	412	356	324	669	367	501	499	328	247	399	512
ENSG00000041880.14	ENSG00000041880.14	116	154	136	140	186	115	13	128	161	116	120	79	166	99	22	49	50	102	32	141	113	94	152	78	154	139	209	173	196	115	83	135	91	116	91	169	138	98	94	124	152	146	144	116	113	128	124	125
ENSG00000041982.15	ENSG00000041982.15	1661	258	706	1582	1067	1436	542	3025	1159	727	2620	1439	1800	1877	824	1662	377	1130	953	1864	1625	3231	5710	2786	1532	1599	3125	1508	2269	972	655	3745	2252	1623	851	913	1953	1412	1019	1412	6214	2511	1566	2658	1754	2104	2160	1598
ENSG00000041988.15	ENSG00000041988.15	83	88	101	67	91	72	19	97	129	84	109	65	69	51	10	30	35	75	42	92	84	104	79	41	126	87	124	96	95	73	65	75	62	77	55	100	75	85	53	69	180	77	61	81	78	105	99	111
ENSG00000042062.11	ENSG00000042062.11	510	208	109	46	144	561	20	65	233	195	91	58	132	466	23	88	105	581	76	163	519	126	195	105	631	177	385	76	81	577	154	138	141	74	329	251	62	61	56	471	193	187	106	701	204	151	578	97
ENSG00000042088.13	ENSG00000042088.13	324	377	338	173	165	310	26	207	147	224	218	141	168	313	29	71	85	386	104	218	385	153	195	94	377	308	297	458	212	278	220	118	131	119	215	308	180	138	100	238	299	209	123	310	170	104	248	213
ENSG00000042286.14	ENSG00000042286.14	142	215	297	223	250	146	22	198	647	169	201	150	163	92	38	58	88	224	105	216	146	155	314	125	269	161	335	156	175	171	108	164	154	151	127	151	178	155	140	176	203	186	323	152	159	148	391	160
ENSG00000042304.10	ENSG00000042304.10	27	44	3	1	30	2	0	0	3	28	5	2	31	3	7	8	17	13	17	41	1	0	2	1	35	19	0	2	1	2	59	14	7	1	13	12	0	4	4	19	20	42	15	2	22	20	4	0
ENSG00000042317.16	ENSG00000042317.16	120	140	142	126	145	114	18	179	235	86	122	103	136	97	16	67	77	69	73	133	58	123	171	95	147	105	220	145	141	100	120	112	143	126	72	93	145	147	113	92	350	172	154	77	168	113	120	210
ENSG00000042429.10	ENSG00000042429.10	439	280	492	389	245	551	65	630	383	261	439	357	254	493	82	157	139	531	223	295	519	410	509	251	506	413	475	420	391	418	307	299	245	279	278	372	353	352	295	288	705	333	457	447	308	242	412	407
ENSG00000042445.13	ENSG00000042445.13	242	353	368	656	414	285	53	679	1758	508	721	483	343	250	67	189	116	395	239	314	367	425	497	204	289	320	402	354	435	265	390	404	398	303	222	361	477	401	306	355	902	444	506	255	393	332	873	394
ENSG00000042493.15	ENSG00000042493.15	199	88	109	176	217	186	12	125	57	134	223	130	236	186	50	67	53	298	91	167	258	144	145	96	367	114	178	109	61	191	188	179	116	136	160	243	128	74	111	104	204	117	268	193	126	168	221	102
ENSG00000042753.11	ENSG00000042753.11	168	197	307	214	150	159	28	260	173	429	595	382	198	106	83	249	87	140	227	226	118	211	228	89	178	171	285	191	215	125	190	209	215	151	98	183	159	180	129	130	366	227	210	146	188	174	143	222
ENSG00000042781.12	ENSG00000042781.12	112	303	43	23	197	47	10	12	62	298	85	30	222	53	20	44	169	49	109	335	63	34	40	10	285	188	34	39	7	65	349	64	67	18	315	163	25	64	18	122	155	263	110	31	133	114	62	21
ENSG00000042813.7	ENSG00000042813.7	6	25	3	3	20	3	0	5	4	33	0	4	20	1	1	3	18	12	14	29	1	4	2	0	20	16	2	8	0	2	44	8	7	4	22	11	5	2	7	13	25	23	13	6	18	12	1	0
ENSG00000042832.11	ENSG00000042832.11	111	234	34	43	256	24	14	152	33	227	121	70	263	36	38	116	139	61	262	517	34	106	99	98	277	213	106	136	101	70	367	145	106	155	184	187	144	80	94	96	229	307	256	62	173	252	29	105
ENSG00000042980.12	ENSG00000042980.12	2136	173	253	324	242	2583	21	162	311	950	680	401	294	2624	34	76	104	5281	144	187	2812	524	621	281	2665	155	315	154	228	2007	591	270	241	205	1901	1400	277	209	199	1391	294	217	324	1758	387	188	2190	208
ENSG00000043039.6	ENSG00000043039.6	46	58	73	83	109	37	91	25	0	67	78	87	98	33	22	22	48	34	78	171	18	105	76	28	92	48	58	20	35	43	106	65	43	21	39	67	74	40	20	47	114	98	32	50	45	53	33	48
ENSG00000043093.13	ENSG00000043093.13	505	257	565	456	375	528	79	631	499	508	978	643	371	476	72	195	117	453	233	289	426	470	681	288	410	446	661	563	456	368	312	335	406	437	293	333	647	639	448	346	869	342	595	404	499	281	395	640
ENSG00000043143.20	ENSG00000043143.20	1292	491	869	752	908	1630	97	908	1157	620	915	704	676	1333	94	194	254	2096	295	569	1672	765	899	349	1620	360	1110	610	576	1479	368	644	544	728	911	1424	989	723	678	1128	1010	514	1032	1638	674	606	1523	909
ENSG00000043355.10	ENSG00000043355.10	6	44	24	1	25	8	0	28	3	59	120	72	63	11	2	7	35	5	57	73	6	14	7	0	42	43	34	48	92	8	76	27	47	13	19	46	23	20	10	14	16	37	9	4	10	16	6	50
ENSG00000043462.11	ENSG00000043462.11	1769	105	186	151	207	1899	71	485	449	465	529	280	282	1477	76	235	145	1704	154	286	1575	526	666	307	1272	254	784	225	242	1545	507	308	327	230	901	1179	433	237	199	937	447	275	223	2165	436	273	1002	322
ENSG00000043514.15	ENSG00000043514.15	219	226	456	320	283	253	35	413	233	203	343	191	171	254	62	150	55	256	179	195	190	345	483	229	217	325	500	470	420	185	267	254	239	234	126	224	336	269	235	152	666	248	324	216	287	168	225	399
ENSG00000043591.5	ENSG00000043591.5	19	471	1101	487	123	14	63	258	164	444	542	263	92	12	54	77	46	19	237	180	15	352	213	29	35	370	259	452	416	18	290	353	332	150	22	151	233	102	89	29	648	442	59	17	315	202	40	284
ENSG00000044012.3	ENSG00000044012.3	3	15	1	0	10	0	1	0	0	12	0	0	10	1	0	4	9	2	1	16	0	1	0	0	7	10	0	0	0	3	12	2	1	0	6	0	0	0	1	4	1	9	1	0	11	0	0	0
ENSG00000044090.8	ENSG00000044090.8	428	624	920	508	541	374	78	591	432	333	475	319	318	381	73	204	223	466	262	393	410	514	626	267	524	510	900	618	826	375	387	494	472	437	235	542	524	436	388	392	1031	528	503	462	518	464	476	677
ENSG00000044115.20	ENSG00000044115.20	1007	1422	3012	2770	1938	1248	507	4079	3964	2010	4743	3647	1861	1060	537	1407	580	1237	1222	1478	1236	3497	3990	2042	1195	1666	3674	2249	2229	1125	1371	2638	3200	2436	605	1996	3583	2841	2317	1757	5176	2102	2969	1378	2387	1883	2194	3226
ENSG00000044446.11	ENSG00000044446.11	449	456	617	516	450	485	55	563	546	332	560	348	373	418	92	236	124	548	317	353	523	512	696	297	439	666	754	615	793	344	374	534	503	418	281	518	526	386	321	375	1282	625	541	475	506	539	513	720
ENSG00000044459.14	ENSG00000044459.14	371	255	590	348	296	336	41	422	990	214	379	337	259	352	62	140	181	281	111	332	293	447	579	202	473	550	798	507	572	330	261	363	393	361	189	275	415	481	342	489	782	412	333	396	444	221	567	654
ENSG00000044524.10	ENSG00000044524.10	203	81	409	804	375	125	139	1643	477	165	1380	822	861	186	109	572	175	114	300	449	199	5132	3911	1507	276	528	2641	1353	637	117	177	811	823	772	132	405	1530	1054	812	181	1902	606	356	107	1382	693	269	2051
ENSG00000044574.7	ENSG00000044574.7	987	1425	2891	2857	2197	1511	687	4103	2220	1870	6723	5019	1781	1055	547	1430	753	1076	1014	1215	1475	2820	3618	1567	1169	2462	4699	2608	2821	1207	1811	2333	2860	2015	696	2644	3937	2747	2219	1123	6619	2307	3946	1867	3034	1584	1213	3517
ENSG00000046604.12	ENSG00000046604.12	59	282	689	652	487	30	91	1166	564	442	1009	769	530	65	148	536	147	113	492	542	65	843	599	350	135	542	770	878	756	64	662	646	693	484	43	842	1171	1142	685	190	1946	755	314	72	860	487	333	1021
ENSG00000046647.13	ENSG00000046647.13	114	141	248	199	206	131	16	176	271	88	173	123	122	120	33	73	43	143	81	133	137	167	178	76	151	273	234	273	269	106	78	135	125	154	74	138	172	122	137	107	339	154	244	131	113	90	155	233
ENSG00000046651.14	ENSG00000046651.14	1253	431	1038	982	573	1290	141	777	791	748	902	709	439	876	151	291	157	1482	491	460	1342	873	990	495	922	779	901	749	713	961	429	547	624	489	643	891	734	511	474	735	1376	752	717	1216	767	460	868	784
ENSG00000046653.14	ENSG00000046653.14	372	138	271	446	400	359	68	919	2460	194	493	609	491	370	102	369	107	378	241	313	292	917	1159	650	331	286	1158	494	622	278	189	539	492	664	202	292	735	1108	857	227	1061	453	933	322	645	372	306	825
ENSG00000046774.9	ENSG00000046774.9	4	21	2	0	15	0	1	0	1	26	45	32	21	0	0	3	11	0	2	17	0	2	3	2	18	6	0	0	0	4	24	4	2	0	11	8	0	3	0	7	2	5	15	0	21	12	1	2
ENSG00000046889.18	ENSG00000046889.18	402	162	228	561	402	320	77	843	2734	225	646	682	584	501	77	219	172	435	257	481	477	1346	1826	821	475	408	1886	800	572	364	205	582	661	702	234	254	761	956	698	879	1005	568	632	450	764	532	1074	1057
ENSG00000047056.14	ENSG00000047056.14	567	329	614	374	350	591	65	433	406	366	482	281	279	408	71	175	134	548	176	343	620	553	508	200	539	316	484	401	419	399	339	335	372	302	321	500	369	291	240	382	856	408	409	538	397	288	434	439
ENSG00000047188.15	ENSG00000047188.15	1107	539	1041	688	521	1236	152	980	853	458	882	654	519	1049	144	396	157	1192	325	465	1116	884	1032	706	992	891	1101	914	790	905	334	653	534	486	625	1009	960	746	616	695	1587	693	770	1059	680	448	1028	1126
ENSG00000047230.14	ENSG00000047230.14	268	389	600	356	262	265	47	427	354	256	452	319	261	244	78	129	77	330	186	228	255	474	403	194	237	405	465	392	329	191	200	272	241	252	166	278	354	319	210	233	766	284	275	206	325	299	272	374
ENSG00000047249.16	ENSG00000047249.16	271	211	505	338	247	308	57	550	305	309	537	377	250	224	61	154	76	344	184	220	286	427	482	221	303	282	393	386	312	219	260	291	227	287	178	278	338	333	257	216	689	284	379	294	338	223	295	345
ENSG00000047315.14	ENSG00000047315.14	1252	742	1709	1042	792	1472	179	1526	1160	834	1496	1019	642	1321	212	622	274	1370	487	551	1304	1181	1467	731	1166	1293	1729	1227	1277	1062	459	804	652	732	703	1124	1234	961	760	944	2210	945	1216	1377	1015	646	1198	1282
ENSG00000047346.12	ENSG00000047346.12	1901	1121	1727	1672	1352	2059	214	1886	1385	1376	1988	1447	797	1716	149	369	288	1827	474	594	1920	1486	1549	647	1845	940	1534	1531	1637	1283	648	846	955	883	708	1213	1831	1433	1213	1212	3116	1354	2215	1515	1077	608	1806	1460
ENSG00000047365.11	ENSG00000047365.11	1231	146	204	188	249	1835	61	601	730	567	890	473	381	1326	113	279	134	1369	311	371	1431	456	610	336	1063	330	707	531	501	1394	525	366	498	290	794	901	485	354	305	726	723	320	254	1221	405	235	996	560
ENSG00000047410.13	ENSG00000047410.13	2879	1882	4291	4261	2713	3227	592	4743	4295	2615	5098	3848	2149	2744	616	1604	666	3733	1288	1703	3150	3672	4647	1882	2857	3046	5308	3784	4819	2899	1051	2290	2448	2463	1651	2642	3781	3527	2708	2794	4834	2858	4237	3364	2733	1712	3281	3871
ENSG00000047457.13	ENSG00000047457.13	571	91	62	41	95	530	12	183	161	210	521	133	175	606	16	79	73	405	97	128	462	341	979	424	511	131	165	60	61	446	253	167	508	93	293	219	548	35	45	266	117	251	57	601	157	375	375	142
ENSG00000047578.12	ENSG00000047578.12	375	1134	1243	663	514	338	115	666	433	524	809	551	401	291	103	315	263	376	344	552	355	697	773	316	455	564	825	758	1001	340	376	631	569	422	213	755	754	480	461	365	993	803	529	385	666	600	408	705
ENSG00000047579.19	ENSG00000047579.19	276	94	182	174	157	311	32	195	258	202	244	146	147	177	12	72	70	325	85	167	289	226	274	84	334	209	327	174	205	221	111	149	162	133	191	219	212	167	107	219	300	165	172	316	157	144	297	216
ENSG00000047597.5	ENSG00000047597.5	13	23	10	23	26	20	2	18	58	28	14	15	35	16	7	13	15	11	10	33	12	26	29	18	34	140	72	112	74	9	49	32	39	35	26	27	32	22	17	17	56	47	36	17	37	28	40	59
ENSG00000047617.14	ENSG00000047617.14	114	165	64	72	130	63	17	83	477	165	75	86	145	72	20	56	135	98	92	226	61	111	205	82	259	247	355	170	302	161	213	158	158	80	94	148	108	139	108	230	219	237	200	95	196	102	343	213
ENSG00000047621.11	ENSG00000047621.11	247	209	483	182	180	372	57	340	269	177	370	243	206	247	44	102	76	293	129	192	259	311	377	176	316	254	289	247	201	257	189	231	231	182	172	257	237	238	156	212	506	260	213	254	256	181	279	264
ENSG00000047634.14	ENSG00000047634.14	319	53	158	201	185	434	27	314	342	89	288	191	173	343	54	128	56	172	102	159	311	407	386	220	228	233	290	247	176	257	100	137	112	153	134	231	221	222	188	194	521	256	440	326	303	147	298	245
ENSG00000047644.17	ENSG00000047644.17	576	288	405	1611	1978	969	118	1826	1043	472	863	754	738	649	121	357	104	991	338	574	769	848	1318	551	675	687	876	622	722	635	335	733	699	1431	436	730	836	1063	1245	823	1415	961	4612	573	701	744	921	822
ENSG00000047648.21	ENSG00000047648.21	135	1408	2773	2235	1405	129	255	2130	345	484	1038	1005	815	141	190	628	319	119	456	754	175	2144	1469	528	166	849	1223	1269	978	137	394	812	353	727	90	550	1056	1074	986	280	3581	1307	2172	180	898	792	364	1372
ENSG00000047662.4	ENSG00000047662.4	89	84	32	35	67	53	1	30	75	66	30	15	65	43	11	35	58	58	45	101	29	24	62	21	103	72	47	31	38	53	125	43	23	15	45	50	21	34	21	57	70	77	53	74	46	49	55	39
ENSG00000047849.21	ENSG00000047849.21	1873	1211	2779	2885	2522	2187	600	5179	7060	1650	3354	2691	1990	2000	618	1634	908	2274	1264	1933	2133	4482	5479	2496	2000	3165	8345	3721	4888	2095	835	2940	2931	3183	1123	1711	3487	2971	2608	2708	4200	2881	4632	2600	2538	2587	4130	4666
ENSG00000047932.13	ENSG00000047932.13	466	245	623	435	323	544	45	652	590	216	488	344	280	489	54	143	79	580	146	241	525	571	663	286	442	385	637	498	411	448	185	322	364	368	274	334	527	480	370	410	711	279	562	509	449	262	475	554
ENSG00000047936.10	ENSG00000047936.10	39	106	32	41	168	3	7	103	3	74	19	12	90	2	7	22	66	9	38	115	2	4	9	11	108	57	7	12	12	20	174	29	38	67	97	57	14	40	72	32	56	120	130	6	47	65	6	4
ENSG00000048028.11	ENSG00000048028.11	423	263	491	461	430	548	54	656	349	297	325	249	318	366	56	147	120	754	295	332	475	539	730	309	498	341	525	443	334	372	273	341	354	313	298	376	515	397	329	335	716	398	684	388	368	241	514	448
ENSG00000048052.21	ENSG00000048052.21	902	204	194	414	485	1205	93	577	899	442	622	556	677	731	109	269	182	1349	298	584	804	692	1133	424	1076	571	1167	2117	705	825	458	570	505	873	648	723	1044	1649	1134	688	981	745	934	742	640	544	890	747
ENSG00000048140.17	ENSG00000048140.17	185	335	367	248	243	213	44	363	234	197	424	293	264	170	56	152	97	186	121	234	182	213	314	146	276	267	271	234	380	170	269	154	240	152	131	296	312	260	207	151	362	214	264	206	221	187	185	308
ENSG00000048162.19	ENSG00000048162.19	83	102	148	111	61	93	35	162	99	73	108	108	76	103	27	100	42	106	57	100	114	96	119	75	117	148	165	110	175	79	107	71	62	71	77	97	117	103	56	96	139	90	117	108	83	52	93	145
ENSG00000048342.15	ENSG00000048342.15	478	310	733	670	550	567	105	1034	1326	285	800	626	534	361	110	223	258	557	263	600	426	913	999	432	468	537	1367	915	859	427	286	514	520	588	284	464	843	710	654	654	1351	741	899	651	696	543	785	1032
ENSG00000048392.11	ENSG00000048392.11	400	361	887	597	416	395	47	709	401	552	895	503	387	291	58	200	83	563	292	307	361	661	705	315	418	428	632	503	377	268	228	362	368	390	226	456	720	706	469	234	1233	328	512	318	491	295	287	585
ENSG00000048405.9	ENSG00000048405.9	649	387	840	572	353	815	108	753	641	303	480	317	304	540	87	282	89	800	350	343	683	530	698	381	642	366	583	440	399	577	256	309	455	348	329	515	570	453	346	448	828	391	447	684	439	250	580	608
ENSG00000048462.10	ENSG00000048462.10	43	21	15	13	20	95	1	21	23	30	16	23	18	48	2	2	9	73	8	23	50	11	11	6	70	24	14	8	19	62	31	9	6	6	55	29	0	4	3	21	10	19	36	81	37	20	40	6
ENSG00000048471.13	ENSG00000048471.13	1366	354	564	498	473	1574	75	567	1027	604	734	393	449	1258	86	168	213	1834	225	452	1283	615	663	259	1745	468	864	552	595	1142	538	549	547	533	862	1274	576	519	410	1404	882	546	478	1297	512	426	1523	624
ENSG00000048540.14	ENSG00000048540.14	72	103	87	541	622	34	11	600	581	112	355	457	402	57	37	109	167	50	128	210	44	543	588	187	151	158	656	402	173	56	140	267	255	743	88	64	420	880	634	165	383	237	1740	67	440	224	336	425
ENSG00000048544.5	ENSG00000048544.5	144	89	198	162	132	183	29	266	238	171	296	189	107	137	31	82	44	175	66	89	189	188	233	124	173	172	299	257	208	146	82	136	154	132	79	144	176	160	121	159	248	136	165	202	139	84	207	220
ENSG00000048545.13	ENSG00000048545.13	11	25	6	5	34	3	2	1	5	28	3	1	26	4	0	15	20	1	12	42	7	1	4	1	47	19	8	2	3	7	40	5	8	1	20	16	2	8	0	16	14	23	10	2	16	10	4	3
ENSG00000048649.13	ENSG00000048649.13	1718	983	2624	2016	1446	1983	457	2654	2841	1235	2590	2288	1347	1655	349	910	532	2245	829	1149	2023	2752	3200	1282	1733	1812	3945	2415	2907	1658	729	1530	1642	1612	1038	1398	2189	1889	1390	1684	3207	1947	2540	2067	1725	1274	2183	2435
ENSG00000048707.13	ENSG00000048707.13	3924	2413	2907	2717	2456	4194	596	4623	4946	2807	5241	3041	2459	3932	679	1854	834	4528	1873	2423	4296	4322	5391	2639	3453	3047	5283	4147	4197	3454	1988	3398	3453	2968	2253	3475	3658	3026	2710	3507	6244	3293	4103	4332	3221	3007	4639	4443
ENSG00000048740.17	ENSG00000048740.17	2428	225	391	465	420	4926	176	877	1501	703	674	394	430	4797	154	341	220	3197	246	541	2776	925	1438	610	1835	320	1102	513	486	2517	1062	935	930	815	1531	2273	1217	978	704	2078	1359	923	977	2946	1166	752	2389	1185
ENSG00000048828.16	ENSG00000048828.16	1104	1052	2478	1802	1407	1488	248	2803	1585	1628	3727	2605	1195	1207	308	824	365	1547	904	985	1456	1811	2301	946	1153	1905	2798	2489	2779	1207	777	1325	1410	1253	709	1414	1890	1424	1194	1037	2637	1328	2079	1582	1452	1073	1418	1978
ENSG00000048991.16	ENSG00000048991.16	687	281	926	638	463	787	142	792	672	547	885	572	371	625	98	287	239	844	228	436	780	715	829	338	768	919	1178	933	1085	687	416	466	572	364	443	605	657	552	434	585	931	658	604	826	588	323	733	738
ENSG00000049089.13	ENSG00000049089.13	179	911	1830	608	517	122	41	293	71	137	195	191	250	128	49	182	557	675	101	226	97	320	233	104	243	4745	1845	1878	4528	121	271	271	200	202	111	567	506	313	334	144	3002	292	822	113	254	146	129	3097
ENSG00000049130.13	ENSG00000049130.13	230	279	287	357	320	296	46	380	716	99	554	431	326	314	55	219	82	187	128	217	209	540	487	317	270	250	902	508	276	186	176	319	294	314	104	183	404	403	311	250	545	343	660	239	570	206	335	478
ENSG00000049167.13	ENSG00000049167.13	182	69	158	116	61	175	22	184	135	94	126	73	83	107	22	52	41	128	52	83	129	105	129	74	157	168	161	157	149	107	61	76	72	56	96	80	109	110	53	117	205	100	95	125	103	60	118	144
ENSG00000049192.14	ENSG00000049192.14	152	90	49	71	121	138	12	55	171	115	117	63	152	90	10	35	149	522	46	174	156	108	136	40	197	113	101	83	63	118	113	86	105	80	130	123	71	70	62	107	107	169	98	107	117	90	157	93
ENSG00000049239.12	ENSG00000049239.12	1234	751	1347	1513	1510	1169	247	1738	1442	757	1636	1076	842	1368	262	490	327	1216	597	878	1351	2010	2358	1178	1068	988	2148	1407	1462	1273	672	1519	1533	1491	774	1407	1738	1410	1312	1087	2104	1383	1843	1428	1362	1349	1596	1707
ENSG00000049245.12	ENSG00000049245.12	392	187	459	409	350	517	53	539	749	250	729	430	332	372	107	215	96	382	175	312	413	550	774	380	361	315	683	439	385	344	197	437	482	479	214	311	539	460	404	427	843	347	572	495	512	388	579	598
ENSG00000049246.14	ENSG00000049246.14	307	175	287	329	403	317	96	716	1001	187	765	656	537	288	75	176	223	190	224	373	416	942	859	372	280	362	734	498	421	748	294	1077	1002	996	198	229	440	517	380	298	703	497	569	480	631	460	917	1338
ENSG00000049247.13	ENSG00000049247.13	9	8	0	0	9	10	0	0	4	10	15	4	14	6	1	5	20	4	5	22	2	4	4	1	29	18	0	1	0	8	7	2	9	0	11	7	1	2	0	8	9	27	8	3	10	5	9	2
ENSG00000049249.8	ENSG00000049249.8	200	49	17	3	38	526	7	5	9	87	49	15	45	525	13	21	43	132	26	93	258	32	21	10	329	26	16	5	8	347	142	51	27	10	159	183	21	24	12	158	43	63	19	318	35	43	230	8
ENSG00000049283.17	ENSG00000049283.17	48	328	311	285	398	15	42	252	35	288	341	234	232	16	30	62	100	21	143	288	17	283	190	70	92	209	317	371	444	17	183	253	218	161	41	179	223	132	126	47	389	181	200	21	235	107	20	216
ENSG00000049323.15	ENSG00000049323.15	198	138	873	1942	1262	269	359	3471	1407	300	2065	1399	1381	238	287	1122	563	266	416	1048	347	4180	5562	2362	473	1344	6832	2769	1692	186	316	1597	1905	2765	227	441	3252	2113	1964	618	2861	1425	2068	270	1503	1879	1001	4326
ENSG00000049449.8	ENSG00000049449.8	345	493	1358	1363	1054	371	175	1856	898	367	1362	1252	632	357	237	662	234	296	321	535	286	1456	1823	679	400	871	2086	1162	1186	318	311	805	710	1050	216	420	1123	1074	841	434	1954	1074	919	434	1165	660	539	1192
ENSG00000049540.16	ENSG00000049540.16	269	210	656	1572	881	244	589	3892	1585	388	2046	1332	1027	372	607	2228	306	323	423	866	315	4814	7970	3915	411	1318	7926	2757	1939	249	392	1114	1903	1836	184	437	1802	1590	1272	1020	1632	1238	1258	465	1203	1710	2231	2450
ENSG00000049541.10	ENSG00000049541.10	125	142	213	116	103	104	16	218	122	182	231	161	145	59	23	45	42	102	77	133	113	135	173	87	173	225	211	170	143	95	80	65	78	52	93	116	137	93	57	83	180	85	75	105	95	112	96	159
ENSG00000049618.21	ENSG00000049618.21	2351	1513	2815	2292	2066	2998	490	2917	2868	1443	2340	1947	1542	2706	396	1051	655	3419	999	1594	3090	3010	3274	1482	2743	2077	4644	2915	3523	2680	1142	2003	1868	2036	1761	2746	2732	2365	1912	2413	4102	2441	3135	2999	2236	1877	3268	2851
ENSG00000049656.13	ENSG00000049656.13	657	496	769	668	459	851	108	854	574	555	1200	806	484	550	147	458	170	742	387	480	652	725	897	354	704	672	764	518	594	550	445	539	507	459	304	785	693	614	458	458	1304	494	630	759	624	448	604	757
ENSG00000049759.16	ENSG00000049759.16	303	5826	10475	5904	3459	263	632	6968	618	9422	10832	5839	2544	292	1271	3144	632	240	6484	3622	236	3817	2636	1238	455	7564	4684	8417	7165	260	7733	5732	7286	2387	282	7766	6573	4283	3402	215	26350	5127	3961	250	5574	5181	320	12782
ENSG00000049768.14	ENSG00000049768.14	115	49	36	21	32	76	3	23	37	68	44	19	26	87	15	15	11	126	25	53	123	46	48	11	92	34	28	22	28	111	69	14	42	15	57	137	34	19	17	65	48	32	29	100	54	0	95	30
ENSG00000049769.12	ENSG00000049769.12	202	127	126	108	109	130	5	103	194	176	156	137	90	134	8	27	49	151	67	75	173	117	209	66	203	95	183	111	115	143	76	98	82	115	81	127	101	115	109	118	152	93	150	174	96	84	188	133
ENSG00000049860.13	ENSG00000049860.13	348	134	301	479	729	431	129	988	519	265	736	430	486	381	147	368	168	359	187	293	400	909	750	343	328	392	860	624	578	351	162	528	472	516	212	655	1181	751	560	342	1900	609	461	476	765	561	464	620
ENSG00000049883.14	ENSG00000049883.14	276	96	89	142	225	337	30	233	302	206	210	154	217	257	18	90	121	317	104	253	316	141	207	95	371	207	255	238	181	301	216	169	171	181	248	320	251	308	182	226	320	251	217	332	233	178	280	189
ENSG00000050030.13	ENSG00000050030.13	106	91	80	155	134	97	35	169	114	186	220	185	147	94	41	115	63	99	90	169	110	173	173	102	146	202	254	183	156	81	159	216	225	118	120	177	223	244	146	84	426	259	215	119	197	122	95	223
ENSG00000050130.17	ENSG00000050130.17	201	191	525	255	181	244	29	270	244	145	302	193	144	231	49	102	73	190	117	122	202	289	281	137	183	175	291	264	263	166	151	183	223	169	125	215	273	219	155	144	586	187	236	228	236	222	192	232
ENSG00000050165.17	ENSG00000050165.17	194	88	355	877	724	159	175	1656	1685	219	1189	832	868	186	224	747	165	171	305	597	217	2137	2194	1058	219	549	2370	1073	1016	99	144	1044	805	1169	114	303	1204	1190	983	323	1294	1011	1076	235	991	1033	468	1604
ENSG00000050327.14	ENSG00000050327.14	81	240	318	302	226	93	95	499	227	444	585	394	425	62	70	153	82	37	183	170	63	263	295	152	140	193	352	338	342	60	169	232	195	147	34	111	205	138	135	92	600	434	217	167	477	289	144	446
ENSG00000050344.8	ENSG00000050344.8	633	236	441	263	212	1156	40	409	373	320	480	291	163	846	26	105	71	900	114	144	800	257	365	219	686	629	651	650	551	725	235	184	227	195	449	495	355	343	284	389	527	192	242	672	289	192	539	320
ENSG00000050393.11	ENSG00000050393.11	226	225	357	393	470	230	50	484	387	248	500	351	216	196	52	123	85	254	176	280	245	386	341	142	323	338	475	432	390	214	232	252	260	270	151	223	284	290	289	198	476	255	780	245	322	173	240	307
ENSG00000050405.13	ENSG00000050405.13	1021	398	915	1332	1157	1016	259	2019	3403	718	2330	1620	1000	1094	307	691	340	1068	599	920	1035	1865	2107	1099	919	961	1980	1374	1509	1024	472	1246	1183	1009	469	810	1370	1003	834	1344	2297	1163	1459	1176	1184	875	2203	1257
ENSG00000050426.15	ENSG00000050426.15	596	491	840	533	461	733	62	772	619	355	497	379	317	762	76	235	138	571	297	392	599	495	565	288	609	574	815	648	630	533	326	452	413	385	375	653	614	499	358	432	948	486	603	655	561	467	672	680
ENSG00000050438.16	ENSG00000050438.16	365	301	167	118	304	262	32	246	339	243	180	107	332	248	31	57	155	240	120	341	150	158	211	62	458	215	152	115	110	207	364	113	128	118	287	299	136	295	197	207	271	340	214	256	266	170	159	157
ENSG00000050555.17	ENSG00000050555.17	101	159	80	298	359	34	10	539	29	91	141	228	217	19	12	44	97	31	91	230	30	304	170	101	192	158	508	227	118	37	142	138	125	289	55	107	118	213	152	79	678	157	195	24	172	151	43	188
ENSG00000050628.20	ENSG00000050628.20	81	129	58	219	234	70	24	367	778	82	158	193	192	76	39	46	79	86	73	167	81	129	181	75	155	175	115	167	180	93	129	215	186	292	79	59	165	344	250	117	206	274	323	71	134	78	217	242
ENSG00000050730.15	ENSG00000050730.15	39	53	10	0	45	31	2	13	10	63	34	13	62	13	4	24	32	32	25	55	21	12	24	8	76	28	19	3	4	22	60	10	17	5	44	51	11	17	5	30	37	50	23	16	31	29	28	9
ENSG00000050748.17	ENSG00000050748.17	542	706	951	1015	524	582	66	738	595	607	1116	755	449	462	85	264	203	602	315	392	524	704	767	343	542	706	962	780	764	447	589	578	772	484	253	553	702	684	440	405	1242	553	683	496	578	429	507	809
ENSG00000050767.15	ENSG00000050767.15	117	146	52	68	153	42	9	97	116	100	41	77	149	40	15	62	66	49	69	192	53	71	133	92	183	90	65	35	45	87	124	147	70	145	66	82	64	127	112	77	241	339	319	84	178	78	64	91
ENSG00000050820.16	ENSG00000050820.16	254	251	529	402	451	174	182	828	759	439	740	502	481	201	155	405	183	220	221	423	252	823	1047	538	422	444	795	513	619	179	254	450	444	432	146	238	428	321	292	392	867	494	567	274	353	431	423	585
ENSG00000051009.10	ENSG00000051009.10	271	432	508	329	341	301	63	464	423	275	569	383	297	288	79	189	128	321	192	278	316	368	439	169	333	288	414	366	366	225	270	310	267	260	210	439	334	280	276	269	585	380	488	346	365	288	329	385
ENSG00000051108.14	ENSG00000051108.14	1373	592	1185	2386	1639	2076	643	3303	856	1540	2943	1312	809	1941	423	991	283	1597	725	1236	1645	2937	2588	1254	1224	627	945	967	868	2078	873	2247	1895	1605	857	1303	2210	1261	1134	1147	7946	3231	2672	1880	2357	2094	1518	2982
ENSG00000051128.18	ENSG00000051128.18	59	78	117	40	50	40	12	88	104	63	99	67	53	32	11	32	23	68	40	81	34	73	58	21	78	60	87	67	101	48	69	64	73	55	54	65	65	76	49	67	105	66	56	57	69	62	79	66
ENSG00000051180.16	ENSG00000051180.16	50	77	81	22	55	35	9	37	42	71	52	23	60	40	8	14	22	50	35	80	45	28	34	15	81	69	60	23	35	32	68	20	20	16	42	49	13	38	16	26	44	79	19	40	41	59	26	29
ENSG00000051341.13	ENSG00000051341.13	113	150	261	76	94	117	6	77	27	227	125	63	129	69	4	29	110	72	62	179	72	65	34	13	196	138	91	65	87	102	215	51	84	35	136	150	25	42	22	98	80	134	63	53	75	37	56	32
ENSG00000051382.8	ENSG00000051382.8	580	906	1934	729	502	625	65	571	627	1064	1671	1120	452	492	71	213	147	595	419	419	524	626	671	304	575	457	586	598	457	438	396	415	430	423	310	539	593	447	379	352	1107	493	637	625	548	366	584	591
ENSG00000051523.10	ENSG00000051523.10	871	61	78	159	196	1249	29	152	267	343	274	151	155	928	27	61	40	1403	74	164	1277	243	397	130	1109	109	254	131	83	819	178	221	168	176	657	844	162	123	123	670	250	132	194	1104	146	153	745	154
ENSG00000051596.9	ENSG00000051596.9	85	110	190	89	67	133	2	63	44	64	43	40	43	83	4	27	23	107	35	28	95	42	56	14	154	30	63	46	27	47	50	22	42	35	49	84	43	50	34	63	58	76	31	173	56	43	48	31
ENSG00000051620.10	ENSG00000051620.10	644	2063	4175	1371	938	604	245	1831	1137	2263	3474	1993	909	610	197	557	355	810	909	932	709	1256	1298	595	600	1076	1774	1849	1866	600	1052	1045	1135	818	422	1497	1825	1718	1164	485	2751	1209	917	804	1303	856	980	1433
ENSG00000051825.14	ENSG00000051825.14	698	644	1263	350	258	706	45	515	363	578	531	286	262	536	43	117	116	644	205	210	646	338	369	201	680	438	738	579	498	537	329	274	273	242	448	622	382	316	281	437	521	278	363	784	394	202	465	385
ENSG00000052126.14	ENSG00000052126.14	368	796	1572	1598	1416	247	185	2364	1058	568	1815	1589	1193	287	180	512	357	249	710	975	247	2157	2207	1057	383	954	2901	1723	1638	261	508	1119	1050	1532	241	502	1693	1785	1403	465	1973	1280	1930	279	1522	889	579	1920
ENSG00000052344.15	ENSG00000052344.15	44	258	342	249	184	20	70	232	21	272	558	312	145	27	55	118	66	13	185	236	22	308	195	71	83	185	156	142	337	17	151	163	119	76	29	217	271	108	99	30	760	274	120	29	377	254	21	243
ENSG00000052723.11	ENSG00000052723.11	380	246	483	434	270	565	61	578	425	320	625	426	264	426	50	163	68	482	221	278	503	457	534	282	387	374	423	497	318	374	231	334	337	339	253	353	445	508	360	278	694	238	426	459	389	208	456	428
ENSG00000052749.13	ENSG00000052749.13	216	378	397	202	241	147	103	536	315	208	247	205	267	152	124	363	176	270	228	393	169	259	382	269	353	718	551	451	634	157	207	251	174	112	184	239	229	177	143	204	439	338	234	230	282	214	144	388
ENSG00000052795.12	ENSG00000052795.12	522	1058	3499	775	618	924	211	1428	1058	262	657	416	432	771	228	700	220	384	392	514	682	1328	1728	1420	576	1287	2732	2464	2100	776	503	704	588	510	457	723	1119	924	766	778	2790	675	1230	823	735	548	994	1054
ENSG00000052802.12	ENSG00000052802.12	102	203	179	151	118	128	47	184	184	190	724	388	215	99	92	135	28	98	55	165	84	132	335	229	176	159	151	141	182	83	110	210	123	100	65	104	170	135	80	74	521	555	144	90	236	167	95	92
ENSG00000052841.14	ENSG00000052841.14	1753	839	1696	1240	1049	1920	198	1877	1704	983	2145	1474	997	1808	282	665	345	2113	680	896	1917	1785	1993	927	1767	1214	1900	1627	1646	1647	768	1140	1133	1011	965	1432	1517	1238	982	1452	3007	1477	1418	1935	1309	1085	1922	1872
ENSG00000052850.5	ENSG00000052850.5	42	110	28	15	73	21	7	106	39	67	70	44	79	13	6	17	55	23	21	112	18	25	22	7	117	73	38	26	26	26	103	26	23	16	40	118	20	25	29	37	26	73	19	22	52	21	22	25
ENSG00000053108.16	ENSG00000053108.16	40	67	26	15	61	13	2	48	22	73	81	49	96	25	10	19	65	25	51	186	9	11	18	19	138	74	25	37	32	27	137	47	57	16	51	70	36	47	21	31	81	87	25	1	81	44	16	21
ENSG00000053254.15	ENSG00000053254.15	1528	604	1198	1717	1446	1924	365	2202	2318	781	2011	1377	1020	1615	318	774	388	1937	837	1227	1649	2579	2808	1122	1578	731	2269	1303	1201	1469	676	1424	1409	1402	931	1400	1830	1563	1243	1909	2661	1569	2241	1874	1569	1184	2442	1969
ENSG00000053328.8	ENSG00000053328.8	19	29	8	29	44	15	3	59	69	21	76	58	67	14	10	21	25	12	19	46	16	78	115	41	39	35	77	29	25	18	20	46	56	50	14	38	67	56	48	49	79	39	59	22	53	56	75	76
ENSG00000053371.12	ENSG00000053371.12	97	105	173	177	158	95	40	201	171	158	264	168	127	77	24	61	55	104	98	148	109	217	159	59	124	128	215	134	145	95	129	138	183	137	64	154	133	119	114	124	340	199	191	133	180	133	143	209
ENSG00000053372.4	ENSG00000053372.4	104	188	343	180	157	130	45	299	169	150	236	194	161	131	47	148	59	114	85	167	148	213	268	152	162	309	356	275	327	113	113	132	132	122	70	193	181	164	108	115	349	166	190	139	148	102	149	238
ENSG00000053438.8	ENSG00000053438.8	162	78	138	116	127	159	19	149	280	84	147	122	105	174	30	82	53	185	56	108	135	128	174	83	147	103	205	165	167	109	49	88	74	68	81	121	101	121	63	124	174	114	146	178	121	53	167	166
ENSG00000053501.12	ENSG00000053501.12	142	90	78	85	129	116	8	121	139	91	112	76	75	77	21	49	51	130	76	119	144	120	120	46	206	149	201	144	165	130	100	100	91	46	98	212	105	112	78	140	199	116	107	171	103	67	135	121
ENSG00000053524.11	ENSG00000053524.11	161	280	79	75	288	77	34	95	164	300	227	126	300	93	46	90	207	106	158	422	80	191	248	96	378	362	425	313	301	108	490	192	189	103	184	223	158	138	84	125	364	419	122	60	220	212	66	252
ENSG00000053702.14	ENSG00000053702.14	442	170	269	190	227	391	39	289	701	161	212	151	167	393	26	78	84	495	111	220	376	166	257	114	410	274	456	312	480	361	142	185	165	187	210	316	277	192	206	307	356	260	265	519	256	215	425	283
ENSG00000053747.15	ENSG00000053747.15	813	242	288	652	832	690	171	1659	2126	417	1062	1177	866	977	164	461	329	950	340	896	806	1114	1718	722	946	4124	4502	7221	8008	707	439	1054	757	1088	487	938	1265	1386	1212	910	2372	1200	1344	788	691	869	1457	3046
ENSG00000053770.11	ENSG00000053770.11	625	240	483	453	420	775	79	647	490	349	637	425	313	598	85	308	143	786	244	297	663	422	624	323	627	314	665	469	449	485	290	355	340	354	370	478	552	513	461	354	828	415	780	576	454	280	557	595
ENSG00000053900.10	ENSG00000053900.10	640	213	390	465	496	834	36	624	593	300	490	510	401	684	33	151	85	826	182	300	631	443	622	319	591	242	508	371	263	608	293	384	397	561	352	383	424	415	369	450	791	362	1320	580	418	316	551	494
ENSG00000053918.15	ENSG00000053918.15	201	101	101	468	782	167	15	449	74	138	160	230	193	157	21	21	59	182	36	116	244	127	126	58	233	77	107	65	85	147	114	91	89	397	119	216	88	154	285	134	115	123	1204	279	113	61	160	123
ENSG00000054116.11	ENSG00000054116.11	211	195	335	254	219	315	51	331	256	265	436	323	216	197	44	134	87	264	125	188	255	307	398	167	246	274	432	326	295	185	218	226	228	216	154	244	320	230	197	163	521	214	295	238	254	195	204	316
ENSG00000054118.13	ENSG00000054118.13	2173	2739	6573	3437	2257	2549	894	4288	3524	2436	4695	3102	1863	1989	890	2227	1045	2747	1553	2170	2236	4183	4427	1707	2009	2964	5460	3721	4568	2078	1451	2975	2952	2096	1162	2344	3319	2559	1964	2234	7906	4840	3179	2544	3335	2211	2777	4692
ENSG00000054148.17	ENSG00000054148.17	131	300	350	215	228	158	49	361	225	234	457	288	218	108	37	86	51	147	121	122	124	286	253	107	128	371	582	562	635	97	89	245	188	173	75	289	214	153	178	141	537	280	260	170	244	156	135	374
ENSG00000054179.11	ENSG00000054179.11	33	96	77	52	55	5	13	84	162	137	147	94	80	12	25	61	37	8	61	99	10	63	75	33	51	130	78	90	164	6	85	107	61	40	20	75	71	56	53	25	220	127	41	12	97	94	17	85
ENSG00000054219.10	ENSG00000054219.10	314	60	19	9	47	330	6	25	33	83	59	23	50	313	3	24	32	287	22	58	229	33	59	23	252	38	41	14	18	207	102	20	28	18	165	187	33	42	33	125	44	74	22	229	51	53	149	28
ENSG00000054267.20	ENSG00000054267.20	1985	1043	2602	1790	1234	2077	406	2386	2264	1834	2748	2089	1237	1748	399	1127	365	2528	794	1020	1991	1952	2481	1095	1916	1792	2500	1940	2271	1784	683	1299	1393	1170	969	1690	2003	1835	1302	1635	3318	1871	1700	2151	1538	1003	1881	2258
ENSG00000054277.12	ENSG00000054277.12	70	35	45	20	44	65	5	28	33	69	40	19	36	52	4	10	27	121	30	52	66	19	22	9	88	28	22	17	22	60	80	26	21	23	48	59	14	17	14	48	34	34	14	61	36	30	56	28
ENSG00000054282.15	ENSG00000054282.15	558	228	411	466	395	569	54	515	950	441	680	469	397	479	57	180	115	544	228	382	592	539	760	357	631	548	844	685	733	555	233	476	397	376	354	429	514	424	341	571	852	505	493	655	486	304	710	633
ENSG00000054356.13	ENSG00000054356.13	57	128	24	1	119	9	3	10	375	107	21	7	108	7	9	45	66	13	41	170	10	15	13	6	161	141	10	17	161	21	126	54	56	8	75	87	17	40	22	22	47	94	39	13	60	41	10	12
ENSG00000054392.12	ENSG00000054392.12	250	107	74	99	196	206	36	166	198	190	218	181	243	206	31	133	88	356	102	216	250	132	169	96	296	121	255	146	175	191	232	135	128	121	179	215	228	203	160	163	418	316	252	195	281	185	206	231
ENSG00000054523.17	ENSG00000054523.17	949	1457	2423	2009	1421	972	377	2514	3295	1385	2805	1803	1284	1064	443	1237	575	988	1080	1443	1009	2630	3140	1378	1166	2950	3706	3118	3235	879	854	1760	1617	1299	617	1056	1849	1633	1311	1369	3733	2064	2401	1129	1901	1606	1859	2772
ENSG00000054598.6	ENSG00000054598.6	95	69	125	116	136	82	107	212	992	76	432	167	160	136	109	241	84	140	150	365	148	367	448	248	164	414	418	109	524	99	83	439	477	97	80	86	443	211	182	333	853	374	269	141	252	389	414	410
ENSG00000054611.13	ENSG00000054611.13	759	244	333	316	361	895	43	320	570	415	375	296	289	741	48	117	113	1274	147	255	1030	371	485	198	933	268	575	314	380	634	264	256	246	260	462	610	298	241	207	661	503	331	389	772	307	260	906	368
ENSG00000054654.15	ENSG00000054654.15	5293	1373	2642	2820	2971	7511	711	4535	15562	3421	6268	4292	3195	5729	538	1672	728	8971	1997	2935	5499	5130	7023	3540	4861	3384	5654	3403	4211	5747	1996	4034	4315	3073	2607	4265	4057	2558	2281	6890	7035	4248	3225	5806	3890	2807	9715	4624
ENSG00000054690.13	ENSG00000054690.13	127	3671	5724	2277	1219	75	320	1870	234	463	858	550	565	80	178	349	367	104	665	881	93	1378	814	246	287	945	1044	1518	2024	90	760	832	698	475	111	1951	1402	902	841	145	4741	1045	826	77	1356	754	96	2057
ENSG00000054793.13	ENSG00000054793.13	286	714	2085	1767	1499	321	342	2603	2536	622	2098	1479	1266	345	340	903	362	335	855	1235	339	2375	2999	1437	436	1813	2782	2245	2418	415	669	1505	1535	1484	245	1033	2255	1547	1239	852	3629	1374	1961	458	1825	1575	1609	2793
ENSG00000054796.12	ENSG00000054796.12	7	8	5	0	13	2	0	3	2	7	1	1	21	0	0	6	17	1	6	20	0	0	5	0	29	7	0	0	0	1	20	3	2	0	6	2	2	1	0	7	5	17	2	0	5	15	3	1
ENSG00000054803.3	ENSG00000054803.3	8	20	46	2	29	0	2	4	27	10	8	10	20	3	2	17	15	5	15	17	0	2	8	1	30	17	44	5	19	3	18	8	6	1	9	13	15	9	9	3	13	11	49	5	14	8	4	7
ENSG00000054938.15	ENSG00000054938.15	34	90	44	8	84	10	45	67	13	63	82	48	121	9	50	57	141	15	58	247	6	132	455	96	137	87	254	120	37	25	114	164	99	58	56	56	107	46	60	44	61	81	128	7	94	170	12	50
ENSG00000054965.10	ENSG00000054965.10	1091	573	992	1024	947	1200	210	1293	1663	782	1544	1074	738	1067	167	394	330	1421	471	683	1256	1417	1515	606	1385	1050	2010	1248	1315	984	586	1006	1045	1097	680	1005	1084	1009	903	983	1686	1052	1357	1373	1042	925	1501	1235
ENSG00000054967.12	ENSG00000054967.12	566	113	59	49	84	419	27	101	221	231	85	72	98	351	25	88	48	705	49	150	641	176	199	137	714	182	186	66	113	323	105	97	64	36	309	282	62	64	57	255	113	88	58	424	82	74	365	76
ENSG00000054983.16	ENSG00000054983.16	401	392	690	651	299	402	49	305	583	202	255	218	261	394	76	253	120	390	107	285	355	637	576	279	397	297	565	376	381	294	185	305	239	225	280	297	403	355	282	296	786	414	376	374	365	330	380	428
ENSG00000055044.10	ENSG00000055044.10	768	435	1208	672	451	797	219	1224	634	457	758	739	406	619	238	684	178	944	326	440	712	741	1028	641	664	1084	1329	1048	1227	645	297	506	438	420	393	641	707	577	425	530	994	646	722	806	548	331	626	1096
ENSG00000055070.16	ENSG00000055070.16	460	361	646	441	453	586	102	731	596	375	701	466	320	466	104	315	156	592	231	321	557	619	784	301	483	452	847	590	728	489	279	510	450	393	285	531	478	453	356	452	855	560	602	563	531	471	564	694
ENSG00000055118.14	ENSG00000055118.14	55	153	75	106	187	32	26	158	171	94	137	106	178	33	35	81	120	85	79	211	52	246	413	176	107	374	741	562	513	39	67	232	133	246	46	59	233	203	172	180	309	248	275	80	256	223	153	340
ENSG00000055130.15	ENSG00000055130.15	694	549	1121	542	462	869	124	1112	904	582	800	545	451	675	105	338	132	992	341	421	830	876	1171	548	726	977	1371	1381	881	673	250	610	592	573	437	598	706	604	478	667	1170	540	707	840	569	392	858	816
ENSG00000055147.17	ENSG00000055147.17	364	148	273	242	277	401	50	393	445	286	597	457	272	361	60	131	86	383	218	276	342	300	427	168	400	300	452	391	299	261	349	255	327	260	259	382	451	439	249	275	581	267	316	361	343	278	364	371
ENSG00000055163.18	ENSG00000055163.18	2490	491	628	386	447	3110	97	579	810	910	678	422	482	2335	63	175	226	3581	253	456	3334	538	531	241	2729	1173	1144	1173	1191	2303	922	452	660	351	1642	2355	665	499	388	1670	1018	572	773	3325	414	364	2187	742
ENSG00000055208.17	ENSG00000055208.17	1177	640	1307	1347	832	1328	318	1584	1557	908	2165	1329	818	1216	207	633	309	1562	654	838	1412	1574	1705	757	1232	961	1995	1785	1711	1147	454	1102	1008	989	607	1168	1670	1355	1043	895	2128	1229	1587	1274	1238	935	1416	1720
ENSG00000055211.12	ENSG00000055211.12	245	191	454	473	286	280	64	504	548	226	562	397	217	236	53	196	92	311	153	182	319	535	625	258	251	241	512	278	322	238	113	312	322	334	132	202	363	310	267	274	791	316	484	243	365	249	410	463
ENSG00000055332.16	ENSG00000055332.16	1133	798	2135	1609	1193	1683	315	2205	3111	923	3009	2449	1367	1165	272	812	361	2180	706	983	1304	2073	2332	1043	1357	1857	3617	3182	3066	1290	838	1381	1632	1264	686	1464	2136	1882	1424	1141	3554	1436	1811	1288	1777	1125	1500	2240
ENSG00000055483.19	ENSG00000055483.19	1088	639	1016	749	836	1041	307	1327	1321	760	1025	827	784	938	309	819	301	1055	447	899	885	1409	1257	801	1043	1664	1789	1293	1871	816	562	880	787	668	637	1047	1010	860	695	937	1599	973	1178	1153	858	685	1121	1724
ENSG00000055609.17	ENSG00000055609.17	5065	4111	9227	5543	4471	6012	945	8324	6717	6086	8388	5773	3597	5135	1021	2778	1365	6367	3605	3688	6163	6367	7294	3384	5207	5218	10554	7912	8983	4746	2752	4324	4357	3920	2956	5174	5802	4961	4281	4962	8992	4687	8157	6231	5041	3383	6326	6809
ENSG00000055732.12	ENSG00000055732.12	81	73	31	27	81	95	15	52	101	70	80	31	70	84	25	33	81	73	61	124	52	37	31	15	115	80	47	57	163	77	128	52	54	28	105	102	119	50	38	102	200	128	57	41	56	62	89	85
ENSG00000055813.5	ENSG00000055813.5	39	30	4	17	43	7	7	37	242	32	13	16	49	31	5	16	27	12	12	45	18	35	52	40	52	58	93	8	26	20	50	36	20	31	18	32	21	30	23	74	40	37	83	17	59	43	181	32
ENSG00000055917.15	ENSG00000055917.15	2302	1490	3771	2217	1577	2721	284	2878	2306	1424	2789	1898	1442	2153	323	862	374	2981	1125	1231	2475	2841	2952	1511	2094	1977	3025	2897	2167	1926	1230	1816	1919	1557	1288	2143	2502	2236	1615	1640	4316	1775	2038	2554	2054	1508	2359	2568
ENSG00000055950.16	ENSG00000055950.16	84	123	250	165	120	108	26	163	156	95	143	111	90	116	24	58	49	136	137	151	108	177	155	75	131	162	242	160	103	104	90	129	98	120	80	109	131	95	82	99	303	128	143	130	175	174	136	165
ENSG00000055955.15	ENSG00000055955.15	23	28	10	7	14	10	1	8	22	15	12	2	10	12	0	7	10	17	5	24	16	2	11	10	28	9	7	6	20	13	31	10	10	10	11	20	13	12	8	24	8	13	3	8	17	15	17	5
ENSG00000055957.10	ENSG00000055957.10	33	123	10	4	69	5	2	4	20	74	21	7	57	18	5	28	40	15	34	97	5	6	15	8	96	48	7	8	3	24	96	25	10	5	27	64	15	20	4	32	24	55	15	15	36	27	16	1
ENSG00000056050.6	ENSG00000056050.6	73	42	102	73	40	80	7	88	114	75	136	89	47	33	12	31	13	71	30	37	66	88	87	36	54	62	101	88	65	39	29	60	35	65	47	62	77	88	51	52	146	73	90	79	87	46	83	97
ENSG00000056097.15	ENSG00000056097.15	1058	606	1380	1261	908	1287	312	1877	1738	901	1928	1308	849	996	280	661	374	1497	666	802	1245	1684	1861	810	1121	960	2218	1584	1560	974	594	1086	1113	964	654	1050	1512	1253	1043	1067	2314	1398	1542	1293	1228	906	1368	1852
ENSG00000056277.15	ENSG00000056277.15	144	89	173	105	92	136	20	122	146	97	124	84	97	130	27	63	49	160	73	97	139	144	148	71	125	160	175	120	116	144	71	101	93	73	76	84	120	108	77	120	214	137	131	159	120	62	156	166
ENSG00000056291.17	ENSG00000056291.17	18	27	45	485	159	8	1	15	6	34	9	7	45	2	3	10	21	17	14	46	6	3	6	4	59	14	32	4	4	14	36	9	6	8	28	11	0	1	9	19	25	35	32	7	23	4	11	8
ENSG00000056487.15	ENSG00000056487.15	45	577	1096	302	189	11	55	218	50	186	307	209	227	13	66	121	130	24	69	238	8	330	270	102	136	721	690	917	1096	23	148	185	175	78	49	131	95	79	61	42	659	293	121	9	331	196	8	367
ENSG00000056558.10	ENSG00000056558.10	1772	200	205	202	295	1357	37	381	744	698	716	467	356	1326	61	156	141	2124	195	296	1542	448	753	369	1221	436	1094	518	643	1280	384	341	327	294	695	1062	540	444	401	942	458	366	507	1525	330	322	1128	476
ENSG00000056586.15	ENSG00000056586.15	1373	778	1545	1097	868	1872	203	2179	1503	903	2060	1357	855	1400	208	513	267	1839	631	778	1649	1711	1874	904	1406	1563	1978	1863	1842	1194	751	1005	1043	999	731	1130	1348	1301	958	1030	2307	1003	1409	1489	1188	749	1504	1739
ENSG00000056736.9	ENSG00000056736.9	47	250	540	219	104	72	32	95	36	72	97	61	71	41	12	20	52	76	45	79	44	112	95	29	103	79	67	64	68	28	94	66	66	43	37	61	74	48	39	35	120	96	48	53	78	72	38	88
ENSG00000056972.18	ENSG00000056972.18	322	155	194	447	358	336	67	470	418	230	345	262	304	301	52	192	89	375	213	337	302	432	480	340	390	185	456	227	270	280	165	335	334	290	227	264	311	268	276	277	532	437	606	358	395	335	442	313
ENSG00000056998.18	ENSG00000056998.18	16	80	108	60	62	23	20	150	657	72	115	65	77	48	23	78	45	56	38	80	20	114	130	57	101	159	138	120	144	42	78	104	121	79	37	51	135	104	92	95	230	133	128	27	93	122	282	158
ENSG00000057019.15	ENSG00000057019.15	286	372	623	644	502	239	70	772	848	261	531	366	437	277	81	312	171	217	196	508	254	741	861	445	300	459	712	633	561	273	328	598	478	634	188	232	814	836	579	356	1243	658	803	272	555	500	472	714
ENSG00000057149.14	ENSG00000057149.14	3	11	0	0	9	0	12	1	0	15	2	1	8	0	0	18	6	4	4	16	2	45	143	35	18	0	17	1	0	2	19	8	11	0	13	11	3	2	2	1	4	22	3	3	7	9	0	5
ENSG00000057252.12	ENSG00000057252.12	631	627	2245	983	617	748	223	1797	451	554	1494	995	683	599	367	827	230	670	425	641	612	1339	1279	644	647	1185	1468	1312	1116	604	502	779	685	609	339	799	1511	1204	726	341	3109	895	615	622	1793	889	495	1909
ENSG00000057294.13	ENSG00000057294.13	89	245	417	299	322	153	91	495	125	147	351	160	208	211	75	207	81	55	136	255	68	221	319	168	140	147	131	105	176	102	181	320	285	189	83	191	427	206	212	109	755	478	492	108	268	263	193	322
ENSG00000057468.6	ENSG00000057468.6	27	50	20	7	36	21	1	17	13	40	12	3	30	11	0	8	27	19	15	18	15	8	3	2	70	22	13	21	5	15	28	21	17	10	37	29	4	19	8	63	63	47	25	11	9	22	31	14
ENSG00000057593.13	ENSG00000057593.13	10	58	43	25	44	4	0	2	16	33	13	10	51	8	6	37	31	4	15	69	5	11	30	9	46	23	30	8	7	4	42	22	16	6	9	34	7	18	13	29	22	59	13	9	53	10	13	5
ENSG00000057608.16	ENSG00000057608.16	1327	796	2383	1697	1122	2384	297	2487	1864	1467	2938	1873	1040	1613	349	886	321	2256	884	1039	1915	2706	2729	1107	1805	2002	3325	2280	2404	1626	842	1348	1546	1368	954	1448	1788	1483	1133	1323	2968	1412	1823	1747	1522	1169	1766	2158
ENSG00000057657.14	ENSG00000057657.14	475	116	116	142	163	1090	39	403	173	185	280	230	246	1038	66	254	118	325	103	259	587	523	461	321	436	420	408	298	398	1179	280	435	286	319	546	675	435	331	243	617	425	340	249	1177	369	330	634	457
ENSG00000057663.12	ENSG00000057663.12	314	162	316	292	201	351	46	383	314	155	319	197	177	232	38	103	52	338	117	176	357	334	391	193	328	261	328	314	209	244	89	224	208	190	198	223	302	265	228	208	533	218	272	283	307	172	322	332
ENSG00000057704.10	ENSG00000057704.10	328	295	320	459	342	381	86	596	471	358	581	553	244	400	76	168	158	332	234	281	246	605	559	192	353	421	703	820	727	271	453	377	390	295	219	444	465	405	226	370	964	371	447	296	494	339	618	513
ENSG00000057757.9	ENSG00000057757.9	246	245	420	368	312	295	61	487	443	369	592	340	263	254	71	192	72	319	204	267	255	437	497	205	298	442	626	637	512	235	280	336	334	258	191	397	407	371	280	205	670	315	403	284	391	242	298	406
ENSG00000057935.13	ENSG00000057935.13	516	462	758	761	618	400	95	810	697	607	1005	686	483	458	96	166	178	431	269	427	387	708	767	312	507	514	839	761	681	390	562	556	694	476	236	497	744	631	471	396	1145	579	871	534	578	374	528	795
ENSG00000058056.8	ENSG00000058056.8	341	539	718	411	253	305	59	391	516	715	772	482	289	297	68	159	152	365	264	325	328	504	562	234	339	337	632	410	345	280	260	292	232	277	204	353	390	350	208	406	807	385	303	307	390	323	442	544
ENSG00000058063.15	ENSG00000058063.15	1646	1539	3016	2052	1327	2066	309	2622	1334	3097	4736	3414	1397	1996	378	1012	433	1973	1124	1115	1798	2451	2462	1252	1399	2222	2919	3289	3030	1609	1183	1444	1499	1266	930	1977	2832	2210	1544	1055	4944	1516	1505	1854	1748	1132	1559	2457
ENSG00000058085.14	ENSG00000058085.14	289	130	54	128	209	341	105	144	44	219	174	170	255	306	171	400	149	301	111	255	258	245	260	212	424	248	335	266	405	207	218	148	117	100	179	503	451	189	206	178	749	242	134	346	176	186	191	308
ENSG00000058091.16	ENSG00000058091.16	516	356	625	454	366	700	93	901	586	383	643	540	414	693	59	211	144	2246	373	428	740	738	778	355	812	925	957	1197	1010	435	293	490	453	404	463	779	838	994	623	450	1029	490	333	517	596	400	670	767
ENSG00000058262.9	ENSG00000058262.9	713	1079	1908	2040	1398	859	281	2004	797	2009	4077	2697	1186	673	317	780	333	730	1024	877	835	1944	1835	867	737	1286	1742	1414	1565	714	1144	1497	1646	1311	477	1359	1626	1242	1088	581	2879	996	2097	986	1572	1258	769	1847
ENSG00000058272.16	ENSG00000058272.16	2316	844	2990	2311	1855	2382	594	4030	3931	1177	2821	2398	1897	2158	531	1386	931	2679	786	1680	2523	3640	5572	2279	2010	2161	6231	3206	2863	1865	835	3304	2476	3080	1191	1532	3872	3457	2628	3292	5316	2993	4941	2757	2765	2040	4329	3961
ENSG00000058335.15	ENSG00000058335.15	127	164	22	15	141	77	3	23	208	190	137	50	190	75	19	48	115	651	71	226	66	14	35	22	277	130	219	35	63	82	205	48	39	17	126	120	55	36	23	90	81	160	65	75	159	48	51	23
ENSG00000058404.19	ENSG00000058404.19	81	370	184	60	136	16	24	118	351	561	479	307	197	38	56	96	123	29	202	314	28	113	68	33	190	562	292	361	620	37	229	152	137	43	63	130	93	86	41	85	301	330	84	11	194	90	94	221
ENSG00000058453.16	ENSG00000058453.16	607	597	661	519	524	529	70	530	862	421	503	366	410	458	67	174	249	586	239	441	565	459	532	231	709	557	805	527	840	411	278	419	363	293	320	529	429	314	309	562	652	500	474	749	432	411	725	640
ENSG00000058600.15	ENSG00000058600.15	803	655	1064	789	712	813	194	1083	652	739	952	658	507	779	220	516	309	871	528	655	818	1050	1060	488	741	1061	1202	1255	1328	650	541	868	745	628	453	1219	1151	839	660	641	1973	935	959	873	773	641	713	1384
ENSG00000058668.14	ENSG00000058668.14	1762	479	770	1633	2034	2269	500	4454	6091	797	2316	2033	2210	2239	438	1305	887	2614	843	2224	2464	3446	5805	2316	1965	1796	5012	2193	2396	2031	576	3598	2563	3839	1268	1327	3392	3939	2958	4063	4271	2380	5165	2927	2155	2533	5271	4077
ENSG00000058673.15	ENSG00000058673.15	2316	2737	6689	3585	1830	2765	351	3057	2959	2003	3838	2463	1513	2372	316	920	439	2855	988	1105	2646	3083	3514	1697	2129	2125	3160	3073	2701	2052	908	1666	1640	1691	1224	2028	2675	2558	1983	1682	4602	1799	2662	2616	2132	1358	2423	2837
ENSG00000058729.10	ENSG00000058729.10	291	141	217	183	145	333	21	250	234	123	181	146	128	235	27	106	63	293	85	114	274	219	255	118	325	185	235	188	172	231	117	106	117	127	157	222	251	196	202	140	332	168	200	242	169	138	205	214
ENSG00000058799.13	ENSG00000058799.13	111	279	374	199	145	137	76	318	124	276	543	328	144	123	88	152	91	146	229	208	129	384	273	116	130	147	201	175	185	102	241	267	316	158	68	187	281	160	116	104	672	342	162	114	391	234	86	253
ENSG00000058804.11	ENSG00000058804.11	193	195	419	214	147	243	14	260	142	188	252	146	139	168	20	65	58	241	135	116	206	208	182	95	231	222	226	262	200	144	160	124	115	139	145	191	171	169	153	99	266	113	153	212	150	108	176	215
ENSG00000058866.14	ENSG00000058866.14	183	159	40	45	177	156	33	118	574	224	101	69	206	141	42	72	140	842	101	300	227	161	227	107	449	312	217	65	211	150	303	229	211	140	254	149	93	199	156	341	314	413	266	186	155	247	519	313
ENSG00000059122.16	ENSG00000059122.16	584	461	618	483	466	474	64	450	665	306	482	323	377	492	77	195	140	492	198	376	757	547	653	273	572	418	622	412	517	455	251	450	362	346	427	702	585	497	442	539	794	531	622	585	404	422	738	628
ENSG00000059145.18	ENSG00000059145.18	510	509	653	298	299	432	31	376	565	275	379	273	276	403	61	104	166	589	173	252	534	449	406	154	493	350	526	491	716	412	217	305	324	252	284	476	474	338	290	351	811	363	281	501	296	253	532	456
ENSG00000059377.15	ENSG00000059377.15	300	214	190	134	155	442	52	279	226	271	282	108	174	487	76	160	128	206	149	321	341	289	472	166	467	330	529	339	523	378	316	224	286	166	250	359	374	268	155	346	676	348	212	413	364	258	425	299
ENSG00000059378.12	ENSG00000059378.12	751	268	352	480	267	833	53	533	643	414	986	544	354	599	52	153	86	967	282	328	662	345	420	221	734	300	646	421	520	641	335	300	424	242	409	570	415	287	206	467	512	252	290	685	323	288	548	347
ENSG00000059573.8	ENSG00000059573.8	209	490	901	652	522	264	96	816	269	313	785	536	376	210	115	261	135	257	280	343	215	698	739	338	288	607	1004	799	745	209	183	358	325	390	147	327	480	443	329	182	1081	322	674	244	454	376	190	788
ENSG00000059588.9	ENSG00000059588.9	1651	1540	2319	1145	819	1491	132	984	952	877	1269	729	616	1760	165	386	182	1346	571	636	1476	689	754	357	1358	1304	1865	2403	2248	1109	694	906	757	553	748	1404	1008	908	649	800	1602	924	615	1545	826	736	1499	1670
ENSG00000059691.11	ENSG00000059691.11	199	250	192	153	253	189	25	143	235	210	190	112	230	136	14	72	121	244	133	281	196	116	185	67	361	167	193	170	166	185	356	148	154	97	178	235	121	130	109	208	261	222	194	244	176	157	179	143
ENSG00000059728.10	ENSG00000059728.10	327	186	273	184	193	336	58	368	476	156	301	217	196	245	110	250	91	257	124	262	286	614	663	407	275	482	555	397	388	184	240	310	237	189	145	181	254	201	179	214	526	347	220	210	296	301	237	254
ENSG00000059758.7	ENSG00000059758.7	1080	454	1008	520	364	1065	155	1236	971	518	982	679	477	967	185	446	164	1215	328	510	1089	939	1186	598	900	774	884	810	747	754	498	606	713	515	521	727	749	599	532	764	1475	553	638	1097	550	421	917	950
ENSG00000059769.19	ENSG00000059769.19	60	87	139	193	98	68	30	271	69	77	198	164	85	48	48	89	35	63	68	98	45	151	172	81	89	134	143	128	143	85	55	100	86	98	41	68	125	114	80	63	237	103	113	72	172	82	51	141
ENSG00000059804.15	ENSG00000059804.15	1323	190	615	590	415	730	193	945	3613	432	1761	1167	838	388	151	324	129	1458	614	1574	1689	3362	3059	1959	667	1267	1379	726	1659	1070	377	1166	1496	784	310	321	791	1083	704	1154	1257	679	633	844	649	1133	947	1127
ENSG00000059915.16	ENSG00000059915.16	173	180	114	48	136	55	6	57	124	106	37	31	112	75	15	32	59	138	51	139	83	45	62	20	216	130	87	58	83	83	79	52	30	46	72	106	41	62	36	102	83	75	61	97	65	42	48	44
ENSG00000060069.16	ENSG00000060069.16	400	267	303	285	298	420	67	413	357	286	454	320	282	338	72	223	141	551	159	325	434	468	566	174	443	397	509	456	492	377	254	338	270	244	232	486	386	298	245	387	761	387	386	503	320	241	400	467
ENSG00000060138.12	ENSG00000060138.12	840	310	933	1130	1047	912	665	3490	4956	474	1961	1507	1235	1340	929	2408	412	2337	1052	1631	1190	3943	5213	3099	753	3124	5272	4263	5060	1214	577	2010	2251	1426	395	1035	2371	1910	1468	2717	3603	2443	2070	939	1750	1883	2434	2919
ENSG00000060140.8	ENSG00000060140.8	30	109	121	179	130	34	45	222	18	352	509	336	174	13	32	86	51	13	165	186	9	337	202	58	84	229	196	321	280	17	234	173	199	104	35	208	232	170	149	16	382	273	170	14	178	123	18	93
ENSG00000060237.16	ENSG00000060237.16	4127	3737	4957	3931	2981	5636	863	7864	8134	3036	5749	3673	2717	5125	936	2468	1448	5626	2237	2824	5216	5658	6923	2972	4317	3694	8060	4690	6064	4397	1918	4477	5279	3513	2582	4060	4880	4299	3238	5225	8012	4763	4968	5554	4559	3429	6677	5820
ENSG00000060303.5	ENSG00000060303.5	3	21	8	10	10	0	0	3	2	9	1	0	9	5	2	1	7	3	4	7	8	7	3	1	11	7	4	3	2	5	16	5	5	0	8	13	11	2	8	12	10	8	3	9	18	12	2	4
ENSG00000060339.13	ENSG00000060339.13	1564	935	2510	1477	901	1593	347	2289	1612	1049	1871	1487	889	1274	291	728	421	1752	591	801	1475	1628	2156	925	1326	1340	2216	1691	2121	1325	548	1192	1197	965	754	1079	1303	1020	815	1237	2550	1492	1537	1692	1294	800	1597	1993
ENSG00000060491.16	ENSG00000060491.16	703	360	645	521	473	751	153	877	895	381	622	498	377	638	142	367	208	837	266	391	790	608	782	328	673	448	944	612	1022	587	209	441	471	392	393	736	561	427	435	608	775	516	636	770	456	297	715	746
ENSG00000060558.3	ENSG00000060558.3	60	40	15	45	56	50	5	41	40	126	165	139	71	19	28	66	28	26	47	97	37	121	159	91	106	70	89	18	35	47	55	60	76	39	46	76	63	37	41	32	101	55	47	46	82	39	28	55
ENSG00000060566.13	ENSG00000060566.13	18	74	5	2	40	0	1	2	2	46	7	1	46	4	8	8	32	9	24	87	9	1	4	1	91	45	1	9	1	13	69	12	7	0	24	42	0	7	1	25	16	48	11	6	35	31	7	5
ENSG00000060642.10	ENSG00000060642.10	169	120	85	113	167	155	19	114	115	125	167	70	117	145	19	45	56	150	94	105	146	106	127	53	196	106	162	117	91	101	156	95	94	81	125	181	95	81	60	121	223	171	151	110	128	98	119	116
ENSG00000060656.19	ENSG00000060656.19	137	124	116	324	475	46	53	433	440	227	526	480	434	72	68	259	157	91	241	433	73	613	644	326	230	197	432	201	165	55	200	309	269	376	90	147	408	276	312	143	389	381	679	73	297	364	158	596
ENSG00000060688.12	ENSG00000060688.12	316	239	488	258	271	377	38	407	263	263	387	288	222	323	53	143	63	411	127	182	300	297	343	212	315	358	559	504	384	268	242	239	198	235	181	392	384	368	276	229	604	233	305	334	251	129	287	446
ENSG00000060709.13	ENSG00000060709.13	35	90	63	26	122	12	12	181	345	105	69	48	131	10	20	27	84	15	66	201	5	78	78	28	163	708	289	408	670	18	123	94	59	57	54	77	95	56	67	68	113	130	63	1	89	52	32	176
ENSG00000060718.19	ENSG00000060718.19	66	135	84	157	135	6	8	84	135	92	110	75	100	7	6	20	104	17	82	251	9	119	104	17	144	206	22	152	337	29	154	88	125	139	92	62	70	152	118	71	89	131	96	8	76	66	11	113
ENSG00000060749.14	ENSG00000060749.14	713	123	444	669	622	845	119	1204	1366	345	1089	784	619	806	130	415	177	913	350	555	760	1288	1424	672	809	343	1199	541	691	734	304	643	629	687	456	412	863	734	724	633	1464	831	1077	785	790	487	916	905
ENSG00000060762.18	ENSG00000060762.18	156	89	187	151	160	183	25	226	287	136	285	156	119	158	34	67	59	175	98	131	141	203	243	104	181	202	276	164	181	171	150	181	210	165	73	153	213	153	147	173	257	200	244	199	236	154	199	218
ENSG00000060971.17	ENSG00000060971.17	349	325	436	410	336	326	60	465	259	749	679	429	314	258	68	201	128	259	279	359	300	550	425	174	354	289	360	321	340	239	370	493	484	323	164	397	400	287	184	216	767	434	292	375	385	406	298	397
ENSG00000060982.14	ENSG00000060982.14	198	103	76	105	154	288	133	255	391	162	250	180	157	246	39	133	92	175	71	205	142	286	360	121	245	206	366	221	157	193	163	192	181	167	169	144	176	225	114	164	208	197	127	221	218	148	189	161
ENSG00000061273.17	ENSG00000061273.17	1347	492	715	790	801	1102	231	1508	1752	651	963	821	740	1040	230	579	338	1830	367	665	1208	1166	1951	835	1239	827	1457	756	1332	993	400	820	786	851	605	1053	992	808	705	1127	1498	891	1065	1346	749	863	1570	1257
ENSG00000061337.15	ENSG00000061337.15	61	88	117	85	125	41	42	153	223	79	116	68	110	53	32	98	82	51	61	163	56	186	176	67	132	102	115	110	175	49	96	73	81	50	43	87	97	84	87	75	150	100	70	52	93	125	61	202
ENSG00000061455.10	ENSG00000061455.10	120	107	58	49	108	55	13	66	176	98	142	55	116	95	38	99	113	72	75	186	70	191	155	53	162	187	254	144	93	62	131	94	108	60	82	99	180	189	91	198	253	179	108	45	147	117	190	187
ENSG00000061492.11	ENSG00000061492.11	20	36	1	3	21	5	1	1	1	27	8	4	26	2	2	13	24	5	12	50	1	6	7	1	69	14	6	2	2	9	67	11	11	2	13	43	1	5	2	12	18	29	8	7	22	31	4	0
ENSG00000061656.9	ENSG00000061656.9	98	66	43	45	84	79	9	59	57	62	60	41	68	82	22	62	43	59	28	82	55	60	83	37	106	58	76	28	52	79	80	106	57	35	54	63	61	52	37	72	99	88	138	76	58	77	61	73
ENSG00000061676.14	ENSG00000061676.14	826	1115	2695	2254	1838	939	340	3494	2884	1352	3109	2105	1626	862	389	1153	547	817	1130	1512	868	2873	3829	1817	938	1738	3280	2272	1865	798	1003	1989	2117	2170	527	935	2540	2333	1920	1390	4499	1925	2502	976	2044	1501	1818	2942
ENSG00000061794.12	ENSG00000061794.12	126	311	603	317	158	186	80	416	188	196	414	275	152	124	42	119	53	199	149	141	141	335	268	131	137	309	442	369	262	110	144	182	217	201	113	193	223	209	138	126	459	203	221	171	191	136	169	298
ENSG00000061918.12	ENSG00000061918.12	204	80	136	135	147	204	60	282	692	156	331	152	121	162	27	84	127	219	87	230	191	358	461	146	231	348	474	300	326	206	165	247	293	120	111	259	375	227	165	250	523	250	146	234	193	253	298	381
ENSG00000061936.9	ENSG00000061936.9	1355	546	887	750	728	1417	138	1205	1476	591	990	687	657	1344	227	498	251	1681	424	636	1378	942	1138	590	1289	843	1482	1046	1225	1320	498	783	800	673	760	1169	877	712	619	1263	1488	1054	980	1677	770	613	1425	1209
ENSG00000061938.16	ENSG00000061938.16	1420	1772	2105	927	986	1545	246	1383	894	1519	1478	1067	804	1310	164	447	481	1966	510	680	1784	1173	1200	476	1632	1398	1754	2081	3257	1412	627	922	756	585	850	1611	1081	764	704	1275	2644	1087	599	1723	780	668	1500	1821
ENSG00000061987.14	ENSG00000061987.14	1862	820	1623	1414	1116	2034	218	2497	2013	1334	2387	1669	1235	1915	266	682	328	2068	702	815	1905	2001	2097	1216	1734	1422	1960	2291	1565	1501	1026	1409	1448	1288	1018	1518	1560	1340	1158	1409	3136	1178	1898	1895	1416	1243	1914	1925
ENSG00000062038.13	ENSG00000062038.13	80	107	76	136	183	24	74	325	11	139	392	153	240	10	73	210	94	36	114	225	66	528	685	300	105	63	94	117	79	35	136	202	176	150	40	57	148	116	74	35	208	333	107	38	256	220	25	231
ENSG00000062096.14	ENSG00000062096.14	5	23	4	1	20	1	1	1	1	32	15	1	15	1	4	9	18	3	19	34	4	1	4	0	29	33	9	1	1	9	55	2	9	1	10	16	4	5	1	9	25	17	5	3	12	9	4	6
ENSG00000062194.15	ENSG00000062194.15	1309	914	2103	1185	716	1447	160	1410	1259	560	978	819	664	1215	183	543	225	1693	369	540	1308	1239	1367	678	1063	976	1336	1253	1080	985	432	805	733	636	708	808	877	768	582	891	1758	766	996	1221	959	515	1132	1022
ENSG00000062282.14	ENSG00000062282.14	66	136	82	17	77	47	4	78	191	123	93	48	91	47	20	41	74	50	65	129	51	24	46	25	145	157	48	15	18	69	137	37	35	17	101	111	22	24	20	86	46	127	46	41	80	57	71	19
ENSG00000062370.16	ENSG00000062370.16	55	109	138	137	120	38	27	194	117	86	127	90	93	28	24	90	28	41	71	73	41	130	193	64	71	113	151	155	126	37	67	125	95	65	27	64	176	184	96	44	222	123	137	35	125	70	66	135
ENSG00000062485.18	ENSG00000062485.18	584	514	847	646	563	705	167	1675	966	565	1136	651	508	601	172	521	215	778	436	587	755	977	908	483	745	1015	1373	1071	1070	587	422	606	524	585	419	810	828	800	571	608	1334	700	909	745	713	524	866	1125
ENSG00000062524.15	ENSG00000062524.15	60	73	4	0	50	24	3	21	9	69	12	5	63	14	4	11	31	48	23	92	51	9	19	4	94	52	8	7	16	29	46	11	8	6	54	55	14	13	9	45	22	64	19	42	41	13	29	9
ENSG00000062582.13	ENSG00000062582.13	15	32	10	5	27	21	1	1	16	31	13	2	19	10	2	8	17	15	16	27	13	4	6	1	27	16	8	4	4	6	27	6	14	3	21	28	4	8	1	10	8	24	20	14	16	7	11	0
ENSG00000062598.17	ENSG00000062598.17	560	503	875	570	444	646	128	692	773	384	643	514	384	516	121	369	160	625	296	393	523	720	785	377	524	704	1079	985	989	447	425	464	492	380	310	750	715	658	533	459	1566	632	763	668	625	442	534	818
ENSG00000062650.17	ENSG00000062650.17	1335	868	2397	1363	861	1543	221	1837	1438	716	1235	964	740	1173	230	774	290	1611	507	687	1487	1374	1869	880	1279	1088	1875	1286	1319	1247	470	967	888	829	779	1026	1299	1015	735	975	2326	952	1197	1559	1059	648	1344	1626
ENSG00000062716.10	ENSG00000062716.10	945	840	3606	2383	1870	1056	1594	8928	1054	1248	5420	3709	2658	1644	2880	6693	325	1286	1913	3094	1152	9886	12668	9616	881	3832	3629	3262	3489	1708	1458	4766	4107	3125	561	2200	6180	5485	3927	962	10166	4917	6345	1231	6140	4393	1036	5817
ENSG00000062725.9	ENSG00000062725.9	550	546	1234	780	488	665	72	925	778	584	1107	691	489	631	90	301	163	644	347	455	570	991	955	496	577	695	901	907	710	456	365	560	555	560	300	510	889	793	637	452	1484	626	831	600	687	439	660	870
ENSG00000062822.12	ENSG00000062822.12	171	141	156	88	148	149	21	112	124	141	81	87	130	121	28	39	70	168	76	154	169	115	157	54	287	183	162	100	140	134	112	99	64	69	115	166	82	83	62	167	129	107	112	164	107	76	157	121
ENSG00000063015.19	ENSG00000063015.19	157	311	256	228	229	108	23	188	77	191	238	108	174	112	25	81	106	116	88	177	124	122	223	89	226	214	212	160	202	116	140	151	102	99	91	218	183	167	130	98	277	191	145	126	208	93	132	252
ENSG00000063046.17	ENSG00000063046.17	3322	3494	8904	5819	3289	4901	812	8172	5260	2308	4534	3297	2383	4239	739	2320	871	4522	2550	2945	4401	5393	5665	2256	3806	4385	9449	5842	8167	3746	1573	3259	3101	3193	2096	3679	4694	4355	3145	3289	6995	4074	5691	4425	4025	2954	4922	7008
ENSG00000063127.15	ENSG00000063127.15	231	92	65	58	83	221	5	108	152	139	102	75	144	236	18	56	68	348	70	178	273	100	181	55	350	112	249	71	74	225	124	74	60	64	197	172	97	115	89	176	139	147	127	229	117	108	322	145
ENSG00000063169.10	ENSG00000063169.10	317	286	435	327	475	318	96	620	355	222	445	254	338	233	129	235	223	387	177	383	347	543	477	220	435	316	703	406	635	311	262	333	342	237	184	394	401	336	258	345	813	574	496	429	353	257	367	572
ENSG00000063176.15	ENSG00000063176.15	275	226	227	139	210	189	43	156	237	198	207	129	173	181	46	94	93	226	92	145	182	156	186	71	301	184	250	184	275	146	161	190	144	114	138	256	134	107	93	144	273	242	256	183	157	160	186	209
ENSG00000063177.12	ENSG00000063177.12	1548	1439	2918	2012	1387	2516	422	2907	1461	1064	1999	1410	1182	1681	359	854	393	2268	1416	1513	2445	2827	2454	944	2091	3066	4523	4158	3551	1757	1076	1747	1472	1458	1199	2797	1624	1316	1064	1509	3994	1933	1751	2220	1770	1595	2240	3140
ENSG00000063180.8	ENSG00000063180.8	177	63	42	120	211	108	33	165	201	108	108	118	191	121	66	134	74	170	57	208	124	111	230	82	249	106	189	88	168	80	136	131	114	85	123	153	177	200	166	162	220	291	478	137	162	139	117	145
ENSG00000063241.7	ENSG00000063241.7	96	370	254	161	201	116	29	145	122	172	244	178	174	62	34	63	92	67	95	203	66	156	179	65	122	169	311	194	232	71	144	144	136	112	103	126	110	113	70	75	219	168	210	88	129	100	69	175
ENSG00000063244.12	ENSG00000063244.12	900	1527	2331	1065	833	1039	206	1383	956	741	1128	845	643	732	204	577	291	1309	465	637	1273	1198	1484	560	1081	1023	1829	1271	1564	945	422	842	773	744	661	1252	1027	802	697	988	1713	1016	1054	1259	862	752	1066	1234
ENSG00000063245.14	ENSG00000063245.14	1057	2273	2484	1351	1133	1010	210	1427	1098	892	1285	966	749	1042	259	465	482	1218	571	933	1087	916	1157	468	1160	862	1366	1089	1291	1010	768	1031	971	811	664	1180	936	730	601	930	2193	1374	1141	1234	1085	992	1155	1318
ENSG00000063322.13	ENSG00000063322.13	417	330	598	483	450	442	109	526	602	355	680	453	393	366	143	316	147	417	251	344	408	511	590	263	503	397	746	485	607	362	232	387	417	361	259	407	528	442	333	378	918	563	700	440	534	423	456	702
ENSG00000063438.16	ENSG00000063438.16	47	132	63	50	128	42	6	31	74	107	80	43	84	19	17	29	79	25	47	112	21	35	37	14	109	113	38	41	21	38	134	71	101	51	63	83	27	35	23	88	111	93	73	26	51	40	17	30
ENSG00000063515.2	ENSG00000063515.2	0	15	0	0	5	0	0	0	0	0	0	1	9	0	0	1	8	0	3	10	0	0	0	0	9	6	0	0	0	2	10	2	3	0	2	9	0	0	0	0	1	0	3	0	0	0	1	1
ENSG00000063587.13	ENSG00000063587.13	427	283	504	839	868	452	130	863	437	381	665	494	354	370	99	301	137	764	226	306	365	741	670	339	437	458	671	505	527	371	243	507	365	493	219	430	675	663	638	254	1106	489	1317	410	527	429	376	709
ENSG00000063601.16	ENSG00000063601.16	787	292	617	363	356	764	77	665	392	444	670	471	345	662	93	236	104	891	202	279	830	519	701	331	608	779	697	599	517	693	258	485	372	380	370	591	508	359	323	424	722	431	462	763	419	345	543	585
ENSG00000063660.8	ENSG00000063660.8	78	738	584	622	451	75	110	906	601	513	728	654	578	67	199	493	158	114	235	508	136	574	760	413	170	332	565	477	548	76	107	389	289	309	66	209	456	332	362	167	1613	1200	509	104	810	641	187	654
ENSG00000063761.15	ENSG00000063761.15	155	166	122	92	128	126	20	85	123	174	182	116	147	108	19	75	127	103	102	202	127	96	119	67	188	168	210	219	216	103	199	119	110	78	93	213	110	113	104	100	231	180	108	108	207	138	151	130
ENSG00000063854.12	ENSG00000063854.12	261	218	354	268	268	288	40	305	341	289	347	282	229	152	39	98	91	278	137	209	264	246	337	132	291	261	489	314	392	197	190	240	251	249	157	389	347	256	260	230	536	288	381	242	256	240	320	343
ENSG00000063978.15	ENSG00000063978.15	896	457	779	570	492	1011	189	980	744	576	896	512	506	947	227	510	199	1143	365	514	1020	913	963	469	975	606	1099	741	874	842	379	551	515	473	523	764	643	540	454	726	1295	655	994	1093	604	487	1003	1116
ENSG00000064012.21	ENSG00000064012.21	1108	177	185	299	254	1111	78	521	300	527	642	380	264	1053	60	126	104	992	245	267	900	336	435	158	967	222	379	255	253	876	385	258	339	233	587	854	466	306	226	587	481	292	241	999	354	211	746	254
ENSG00000064042.17	ENSG00000064042.17	477	2381	4518	3728	2949	493	449	4106	2685	2865	4309	3003	2140	530	558	1828	842	661	1921	2005	495	3956	4321	2051	705	1799	6976	3312	2999	464	3184	2410	2603	1790	388	1281	2821	1677	1336	767	4917	2389	3068	652	3069	1822	941	3416
ENSG00000064102.14	ENSG00000064102.14	274	224	397	226	183	289	39	375	269	207	356	224	180	216	34	114	96	256	149	211	243	280	327	145	330	295	459	338	421	201	180	190	176	180	211	242	256	242	156	222	412	216	217	229	191	103	234	247
ENSG00000064115.10	ENSG00000064115.10	545	300	453	423	388	561	46	522	647	588	989	617	457	507	63	165	94	450	210	317	460	469	540	290	522	286	567	299	340	446	304	329	343	384	369	367	432	416	337	414	745	389	706	573	500	331	533	444
ENSG00000064195.7	ENSG00000064195.7	33	51	9	10	43	1	5	8	20	41	14	31	39	9	5	23	27	3	12	52	5	19	9	6	44	60	18	10	12	10	55	19	14	11	17	57	35	16	10	25	26	46	28	7	38	22	12	11
ENSG00000064199.6	ENSG00000064199.6	89	68	18	13	79	69	12	43	30	59	58	20	56	46	19	39	59	53	59	119	35	27	41	17	111	45	49	57	22	61	141	57	74	30	67	59	25	30	24	48	47	97	45	58	59	56	45	18
ENSG00000064201.15	ENSG00000064201.15	342	43	38	35	49	116	3	31	94	86	42	31	79	159	5	15	39	334	22	72	214	36	32	16	201	51	58	31	38	143	43	24	22	21	109	182	19	30	22	179	54	54	68	368	31	45	141	36
ENSG00000064205.10	ENSG00000064205.10	61	54	8	30	83	37	4	51	229	69	28	39	64	29	9	37	67	53	29	108	38	64	102	36	90	108	283	82	59	33	65	116	137	61	49	58	35	54	46	155	109	132	172	45	67	129	191	46
ENSG00000064218.4	ENSG00000064218.4	38	11	7	0	19	11	4	2	16	26	2	0	17	31	2	2	19	9	5	27	8	1	4	0	32	9	1	1	0	0	24	8	3	0	8	21	6	6	0	41	15	9	6	12	17	4	36	1
ENSG00000064225.12	ENSG00000064225.12	308	105	62	73	129	160	16	81	532	166	127	85	117	161	10	49	54	138	81	169	130	77	144	57	250	121	162	115	194	146	171	124	151	83	133	124	118	102	92	131	323	195	121	170	150	89	160	95
ENSG00000064270.12	ENSG00000064270.12	65	247	438	473	486	20	144	323	32	231	614	404	365	37	93	147	88	38	144	256	31	846	574	156	133	244	243	324	272	18	252	765	497	276	48	198	350	125	123	57	1154	802	90	47	489	272	10	331
ENSG00000064300.8	ENSG00000064300.8	104	67	65	104	188	70	19	222	993	81	204	120	171	63	47	115	35	59	100	250	75	123	215	94	95	378	118	119	801	71	78	224	221	131	53	235	180	231	190	97	255	197	181	105	165	117	82	204
ENSG00000064309.14	ENSG00000064309.14	232	542	913	198	281	219	27	233	650	117	126	146	228	187	21	37	114	192	109	246	268	238	128	54	345	486	230	387	420	204	228	132	133	217	143	259	218	272	207	435	203	164	224	297	129	146	450	194
ENSG00000064313.11	ENSG00000064313.11	527	561	1076	604	427	584	91	875	582	533	845	579	391	550	131	237	151	615	703	521	524	582	766	398	620	512	723	612	615	460	377	427	462	395	337	522	654	566	419	424	939	517	512	549	444	291	524	685
ENSG00000064393.15	ENSG00000064393.15	1843	4620	9972	7467	3709	3099	1418	9662	5050	4701	8286	4310	2405	2370	1255	3180	1428	1774	5064	4403	2371	4687	5108	2761	2201	12591	32810	23763	28733	2210	5028	5638	7191	3390	1213	4259	6380	4823	3855	2078	16674	7487	7467	2710	6217	4267	3196	6750
ENSG00000064419.13	ENSG00000064419.13	697	578	1027	767	556	760	94	1126	903	488	674	531	457	626	105	338	169	858	400	492	676	715	929	403	732	567	987	650	653	656	358	481	498	523	425	772	788	714	504	571	1077	550	801	823	581	467	721	760
ENSG00000064489.22	ENSG00000064489.22	6	3	1	14	1	7	0	8	8	3	3	2	2	8	0	0	1	9	8	5	3	5	2	3	14	4	2	3	2	2	3	1	5	3	7	8	9	8	4	3	10	11	1	7	5	0	3	9
ENSG00000064490.13	ENSG00000064490.13	90	116	182	82	116	97	31	95	96	86	139	87	60	74	17	49	36	109	58	88	110	94	102	49	120	131	133	104	111	99	91	112	91	80	64	149	99	71	64	93	190	105	103	105	83	81	100	124
ENSG00000064545.14	ENSG00000064545.14	76	172	154	70	119	40	21	121	73	89	109	72	87	39	16	55	88	70	62	122	70	115	115	61	113	130	140	123	175	69	106	110	120	64	66	154	117	93	67	72	220	123	100	80	118	61	59	150
ENSG00000064547.13	ENSG00000064547.13	143	137	194	90	105	143	20	97	57	118	118	66	74	191	22	41	38	176	44	72	237	85	100	51	167	100	123	50	101	153	102	86	53	49	98	179	90	52	67	98	166	102	108	280	97	95	127	143
ENSG00000064601.16	ENSG00000064601.16	318	286	462	309	270	501	104	487	589	226	485	324	213	570	59	211	129	539	129	281	409	399	511	160	480	301	621	368	387	671	158	308	306	273	232	253	262	232	165	480	569	280	354	864	288	306	635	410
ENSG00000064607.16	ENSG00000064607.16	1372	1327	2349	1277	1158	1454	275	1972	1443	848	1403	951	897	1484	289	739	438	1553	639	906	1662	1784	1988	1012	1413	1847	2941	2623	3059	1198	641	1260	1219	992	883	1647	1744	1290	1122	1217	3243	1498	1647	1551	1252	1130	1442	1986
ENSG00000064651.13	ENSG00000064651.13	435	2206	7453	1928	761	451	556	1387	843	980	2363	1647	777	460	383	950	644	543	630	881	486	2526	2211	674	484	2393	2907	2547	2861	358	585	2054	1213	644	300	3037	4558	2702	1745	419	6529	2187	513	434	1630	1236	531	3384
ENSG00000064652.10	ENSG00000064652.10	125	95	115	94	96	138	8	146	269	126	157	124	122	105	32	57	55	139	104	118	117	141	187	95	124	81	143	117	81	100	46	112	93	73	94	77	131	91	79	130	217	161	163	151	142	113	161	148
ENSG00000064655.18	ENSG00000064655.18	76	608	1376	910	534	24	40	453	189	229	759	354	333	61	71	133	128	49	192	371	34	373	439	249	157	252	555	291	314	43	228	475	532	254	93	205	450	313	268	137	494	508	568	67	457	358	194	456
ENSG00000064666.14	ENSG00000064666.14	863	104	181	568	598	1070	151	807	678	525	1351	798	779	869	173	423	175	1014	270	455	1187	1292	1625	799	1208	381	1177	566	638	869	265	764	631	826	607	987	844	619	579	573	848	651	906	1153	731	700	968	761
ENSG00000064687.12	ENSG00000064687.12	880	182	79	98	277	737	22	151	235	433	265	145	215	536	40	94	137	954	98	182	1044	171	211	89	949	217	187	95	152	650	194	190	115	113	509	771	174	101	110	462	197	193	217	883	139	172	433	92
ENSG00000064692.18	ENSG00000064692.18	316	106	46	85	193	523	27	160	291	129	244	130	231	393	18	49	70	304	93	224	419	140	604	287	408	96	63	133	122	445	108	168	185	143	298	201	242	124	116	492	222	310	108	365	171	316	455	151
ENSG00000064703.11	ENSG00000064703.11	239	193	310	163	164	273	45	304	184	153	223	184	149	221	37	86	45	233	105	156	255	175	250	147	296	174	242	171	137	145	145	145	143	176	173	231	201	186	144	167	351	153	221	222	146	115	182	268
ENSG00000064726.9	ENSG00000064726.9	363	250	685	456	300	463	73	745	405	324	721	478	303	373	94	265	92	447	224	246	458	678	739	408	333	454	590	570	419	337	256	335	369	331	257	417	515	444	356	287	855	353	412	401	423	258	356	550
ENSG00000064763.10	ENSG00000064763.10	272	79	120	137	176	372	20	230	356	170	253	201	137	283	21	60	108	230	74	135	161	124	133	62	241	142	214	99	103	203	139	161	162	139	136	196	160	135	105	193	221	156	199	214	175	111	297	182
ENSG00000064787.12	ENSG00000064787.12	59	615	824	488	359	29	303	664	366	447	1126	988	494	27	161	423	130	29	566	655	19	1341	796	192	171	133	201	201	164	40	365	661	395	203	126	155	236	101	62	40	1287	968	105	16	842	646	30	214
ENSG00000064835.10	ENSG00000064835.10	10	35	2	6	18	9	3	1	4	25	9	6	19	4	3	9	19	11	13	15	3	5	4	1	20	17	8	2	0	8	48	7	13	3	27	13	0	8	2	16	20	27	11	3	8	15	6	0
ENSG00000064886.13	ENSG00000064886.13	134	41	16	8	53	105	1	11	21	103	60	19	62	120	2	8	50	301	61	107	185	90	398	358	243	48	45	21	5	122	143	37	43	12	124	159	22	19	17	73	59	68	51	131	273	51	79	21
ENSG00000064932.15	ENSG00000064932.15	664	332	521	432	495	741	388	1177	579	1086	1390	827	625	597	448	933	188	678	426	600	781	1822	2244	1187	813	787	875	625	844	665	404	665	682	432	356	830	630	423	395	625	1250	647	562	922	497	548	660	734
ENSG00000064933.16	ENSG00000064933.16	317	197	459	258	215	332	25	339	368	205	300	220	194	290	23	67	56	506	161	192	281	271	326	151	320	282	339	310	244	276	152	192	226	218	207	233	263	218	179	255	499	240	335	303	228	161	310	263
ENSG00000064961.18	ENSG00000064961.18	258	1362	2146	1139	576	265	230	830	503	1165	1860	1373	539	209	205	548	330	268	839	788	303	1207	1012	298	272	635	1207	697	1010	274	516	924	803	499	152	588	629	450	327	498	1802	1078	608	341	1028	760	497	1038
ENSG00000064989.12	ENSG00000064989.12	288	63	118	142	172	458	21	211	730	125	231	158	143	400	49	99	73	312	106	171	352	236	340	212	369	156	204	167	151	298	114	231	240	182	197	238	283	238	176	348	393	146	169	400	173	122	467	328
ENSG00000064995.16	ENSG00000064995.16	220	85	254	205	163	194	23	184	170	147	225	160	116	189	32	64	32	253	87	111	257	190	181	83	176	148	198	178	165	164	101	136	121	132	124	187	156	146	112	214	281	143	199	190	144	102	220	192
ENSG00000064999.13	ENSG00000064999.13	568	479	894	636	821	1053	91	1093	1071	409	667	509	488	969	124	264	241	591	278	491	808	914	993	471	656	604	1363	784	822	741	388	691	582	820	427	665	730	713	587	1115	988	545	1771	840	670	610	1256	920
ENSG00000065000.15	ENSG00000065000.15	1364	1361	2386	2246	1713	1421	537	2885	1980	2111	3684	2415	1403	1178	454	1159	696	1582	929	1208	1468	2199	2635	1002	1499	2005	4029	3274	4122	1347	949	1823	1919	1679	769	2122	2225	1669	1453	1359	3355	2007	2648	1624	1965	1279	1669	2772
ENSG00000065029.14	ENSG00000065029.14	459	319	376	319	339	414	48	387	392	280	353	283	278	386	69	166	158	541	187	299	521	399	404	190	543	398	564	442	610	406	280	377	339	274	298	522	347	251	235	424	782	373	364	553	372	350	498	419
ENSG00000065054.13	ENSG00000065054.13	394	1154	2486	1216	628	403	252	851	2363	879	1859	1486	665	326	323	938	469	463	654	931	433	1141	1031	320	358	679	1498	956	1660	449	559	1062	1087	750	184	816	1440	1003	680	816	2532	1422	873	522	1126	908	1171	1515
ENSG00000065057.7	ENSG00000065057.7	31	57	79	51	57	41	4	30	92	35	42	22	37	41	7	21	25	64	19	45	35	35	18	10	63	56	56	62	66	52	44	36	50	39	36	87	49	50	35	48	72	35	42	42	34	29	72	44
ENSG00000065060.16	ENSG00000065060.16	663	546	1186	583	560	646	82	824	762	530	1008	635	418	544	130	311	211	835	381	447	583	653	852	367	702	602	874	789	809	552	458	486	527	344	362	563	676	478	391	548	1165	606	794	667	593	473	621	738
ENSG00000065135.8	ENSG00000065135.8	989	747	1396	896	709	1326	220	1208	1024	760	1457	907	640	854	183	471	317	972	469	727	1008	1213	1217	570	1171	1146	1521	1023	943	822	723	754	710	653	595	1090	1033	1242	865	645	1430	761	1089	899	878	621	921	909
ENSG00000065150.18	ENSG00000065150.18	850	786	1715	1340	998	1095	211	1831	1790	727	1657	1185	986	892	272	719	300	1068	500	752	1015	1658	2214	1031	1028	1372	2180	2174	1464	899	561	1094	1115	1266	554	790	1338	1195	950	1007	2355	1019	1414	1067	1367	895	1440	1529
ENSG00000065154.11	ENSG00000065154.11	226	254	670	511	529	261	75	673	530	250	471	359	418	215	77	188	119	204	137	255	253	507	709	436	269	285	622	276	296	163	131	458	346	513	166	230	521	499	476	284	832	418	851	264	346	334	327	657
ENSG00000065183.15	ENSG00000065183.15	404	421	678	450	317	371	76	742	434	320	495	356	315	364	95	289	114	380	225	304	353	406	516	290	402	787	787	712	665	323	304	310	302	275	207	387	438	456	279	303	669	410	318	328	319	233	367	565
ENSG00000065243.18	ENSG00000065243.18	948	576	1526	945	765	975	132	1294	1343	557	1056	811	563	824	176	353	182	1070	444	585	930	1279	1294	663	915	856	1301	1041	822	758	415	761	709	660	512	743	1082	829	658	747	1791	761	1027	998	950	565	1080	1246
ENSG00000065268.10	ENSG00000065268.10	100	132	140	79	101	53	16	127	98	85	127	82	76	51	27	35	38	67	51	80	67	86	103	46	105	91	136	121	163	104	107	171	152	148	65	116	73	47	47	70	137	71	92	79	82	41	56	156
ENSG00000065308.4	ENSG00000065308.4	479	384	853	453	371	687	111	672	793	313	659	397	354	546	83	244	174	755	196	453	609	775	818	261	640	438	769	405	487	622	338	473	573	438	427	440	464	471	332	584	741	337	335	728	406	404	725	633
ENSG00000065320.8	ENSG00000065320.8	127	134	86	69	135	76	9	103	346	97	160	69	145	87	24	112	41	113	59	181	131	102	140	85	124	81	145	50	61	50	69	116	91	42	69	92	84	65	61	452	202	327	104	167	147	217	521	173
ENSG00000065325.12	ENSG00000065325.12	76	74	9	15	122	36	5	8	31	78	19	11	71	49	5	22	62	39	46	152	43	3	23	5	222	45	1	14	1	49	132	17	14	24	94	96	13	28	16	65	35	83	48	53	52	87	77	9
ENSG00000065328.16	ENSG00000065328.16	32	131	133	42	58	16	2	29	11	77	50	39	58	17	6	11	60	22	32	90	12	26	23	11	114	84	23	24	19	30	56	21	23	7	51	47	4	14	5	47	35	61	42	18	51	13	8	12
ENSG00000065357.19	ENSG00000065357.19	4142	360	473	387	588	4115	134	694	501	1016	716	517	490	3932	173	554	190	5252	373	621	4775	744	961	526	3201	436	769	345	554	3065	882	650	725	382	1792	2635	727	379	428	2028	925	808	761	5790	597	610	2357	818
ENSG00000065361.14	ENSG00000065361.14	89	3224	4676	2479	1612	31	326	2378	2300	1433	2994	1561	996	39	292	644	424	37	1521	1251	33	2511	1449	462	247	306	237	473	599	57	1132	1355	1513	886	149	745	1400	1087	824	105	3912	1283	1175	30	1452	1152	77	1635
ENSG00000065371.17	ENSG00000065371.17	6	37	9	0	20	4	1	1	16	35	14	2	31	1	3	7	33	4	12	46	0	6	16	2	55	23	4	2	0	5	54	6	12	5	20	25	2	0	3	14	24	48	4	3	17	17	3	4
ENSG00000065413.16	ENSG00000065413.16	3943	342	367	378	406	4466	70	501	886	1218	751	426	483	4180	70	197	163	5371	214	385	4666	751	1057	537	3595	591	1133	579	646	2908	904	501	466	515	2098	2352	629	542	491	2039	821	436	770	4108	707	482	2921	685
ENSG00000065427.14	ENSG00000065427.14	539	266	846	549	451	701	106	780	746	443	938	687	432	562	146	327	174	683	391	444	701	739	825	398	570	398	857	599	595	581	388	650	746	524	364	550	558	504	362	539	1101	625	586	706	542	492	745	653
ENSG00000065457.10	ENSG00000065457.10	354	146	237	245	236	385	33	241	329	365	436	345	218	304	28	80	117	443	144	221	304	203	269	119	363	228	272	232	197	341	275	203	233	226	202	332	211	193	159	329	557	286	286	401	253	208	435	262
ENSG00000065485.17	ENSG00000065485.17	156	458	873	424	310	204	92	687	283	583	1155	765	352	105	99	233	185	115	295	312	131	685	537	156	211	267	342	314	368	150	321	374	550	256	90	375	657	392	226	199	1618	400	217	191	436	356	217	613
ENSG00000065491.8	ENSG00000065491.8	193	206	311	190	154	180	45	220	158	228	285	172	172	156	54	94	65	181	76	175	151	172	253	151	187	218	238	262	251	147	157	156	123	100	111	307	243	175	161	156	447	166	268	186	158	148	159	277
ENSG00000065518.7	ENSG00000065518.7	101	203	319	219	149	166	33	280	203	224	437	291	157	165	33	99	46	146	104	138	155	297	255	100	134	313	491	378	253	116	120	166	157	173	92	174	207	211	177	162	444	206	212	181	188	156	199	261
ENSG00000065526.10	ENSG00000065526.10	3237	2034	4072	2820	2430	3349	818	4692	4833	2102	3816	2912	2243	2612	675	1748	837	5190	1337	1957	3421	3589	4895	2337	3377	3228	5254	3227	4668	3151	1137	2716	2597	2410	1897	2838	3214	2469	2189	2936	4522	2777	4378	3471	2346	1874	4176	3968
ENSG00000065534.18	ENSG00000065534.18	1817	569	3439	7929	8252	2581	2193	16615	7536	1328	8495	8334	8566	3037	2335	5877	4860	2757	3331	8995	4296	15166	28248	11239	2690	4098	38466	10951	7523	2186	877	16358	10177	17784	1430	1298	20940	20463	14919	14323	22700	15118	24389	4961	14554	11673	14266	20263
ENSG00000065548.17	ENSG00000065548.17	708	370	1103	874	631	882	195	1355	1116	631	1275	1000	578	631	290	709	227	850	408	535	792	1042	1225	549	642	958	1638	989	1109	686	334	719	693	575	376	562	991	906	604	625	1411	866	1082	748	839	466	858	1073
ENSG00000065559.14	ENSG00000065559.14	311	318	620	535	386	391	160	783	445	228	611	407	276	333	121	325	145	397	292	305	370	627	696	375	347	259	437	325	255	278	237	373	386	382	166	289	517	468	321	230	1070	452	487	305	541	321	354	632
ENSG00000065600.12	ENSG00000065600.12	140	113	85	77	82	214	7	76	134	194	146	101	128	125	18	38	62	187	48	103	156	71	104	43	232	104	121	67	68	105	134	72	82	31	105	176	111	122	69	117	200	102	93	148	102	66	129	81
ENSG00000065609.14	ENSG00000065609.14	61	300	316	83	95	38	4	173	215	77	88	101	103	30	16	43	85	46	40	145	53	55	79	33	170	490	426	557	491	35	148	75	58	11	75	164	125	157	109	48	150	156	58	18	139	110	39	108
ENSG00000065613.13	ENSG00000065613.13	1158	1576	3799	2137	1263	1230	481	2870	2723	859	1716	1664	1110	1089	432	1294	522	1138	1046	1166	1290	2609	3153	1507	1040	1871	4273	2778	3443	1033	438	1627	1297	1386	620	858	2030	1485	1305	1398	3435	1632	2076	1291	1745	1265	1857	2420
ENSG00000065615.13	ENSG00000065615.13	558	259	392	231	242	698	39	319	438	237	274	212	199	466	38	87	117	685	89	188	586	231	404	196	575	293	405	346	326	477	230	180	208	150	343	395	313	330	195	311	507	261	240	540	252	218	502	232
ENSG00000065618.16	ENSG00000065618.16	101	256	95	183	400	62	22	192	108	166	334	229	576	66	67	268	138	79	142	351	38	143	416	225	272	164	151	110	38	61	171	366	92	202	113	101	262	87	126	107	222	492	320	54	374	227	73	154
ENSG00000065621.14	ENSG00000065621.14	107	736	855	171	368	52	47	178	156	221	328	196	422	45	78	165	140	60	323	409	63	218	304	226	187	443	455	448	509	50	216	261	147	166	110	105	183	81	94	141	367	487	334	66	386	275	70	380
ENSG00000065665.20	ENSG00000065665.20	286	142	223	155	184	256	37	238	258	135	198	143	166	227	35	106	72	261	90	139	200	207	241	144	229	173	286	198	168	163	121	147	142	107	128	201	194	131	138	165	415	228	273	240	190	158	220	357
ENSG00000065675.14	ENSG00000065675.14	416	113	25	36	124	430	15	21	88	171	135	51	111	300	14	41	59	278	41	138	343	79	111	39	305	89	125	43	34	306	188	64	73	46	209	307	61	42	36	215	90	166	74	500	85	87	283	98
ENSG00000065717.14	ENSG00000065717.14	198	182	181	365	722	109	55	572	444	182	327	337	483	119	87	180	131	163	168	409	177	297	512	266	259	329	561	398	489	118	155	404	308	364	120	189	311	350	365	266	524	565	990	233	349	445	273	381
ENSG00000065802.11	ENSG00000065802.11	483	354	579	432	331	529	42	471	514	250	439	358	332	487	64	167	127	514	176	355	501	442	656	266	460	429	630	444	523	363	272	359	353	342	240	415	415	446	310	343	660	365	418	475	404	375	499	514
ENSG00000065809.13	ENSG00000065809.13	1393	447	1207	3187	3086	1552	306	2917	902	1620	3452	2264	1243	1196	234	578	145	1832	575	638	1428	1294	1354	628	1335	457	774	536	570	1202	455	649	623	1226	790	982	830	1098	1515	760	2172	676	9133	1680	875	522	1058	711
ENSG00000065833.8	ENSG00000065833.8	148	94	144	421	478	178	28	378	512	67	191	193	145	140	20	61	59	146	45	122	91	187	325	102	181	110	388	164	154	166	62	146	138	279	98	73	191	211	261	202	275	123	632	159	174	103	226	169
ENSG00000065882.15	ENSG00000065882.15	757	162	356	616	774	1177	75	1217	1197	485	841	648	669	791	136	357	235	1322	267	591	973	897	1767	1028	1004	573	1265	487	664	917	497	880	823	1156	580	707	762	794	694	944	1678	809	1746	966	689	814	1200	1085
ENSG00000065883.14	ENSG00000065883.14	1418	831	1644	1093	855	1522	195	1742	1630	1113	1770	1221	821	1236	199	408	301	1861	692	771	1749	1287	1568	778	1392	903	1824	1321	1563	1436	618	994	907	914	914	1371	1380	1134	908	1269	1881	942	1218	1717	969	841	1702	1484
ENSG00000065911.11	ENSG00000065911.11	191	358	739	249	178	297	51	555	171	226	563	396	147	200	73	183	62	176	298	255	194	502	475	295	149	351	526	339	299	191	357	279	511	250	107	201	251	274	192	172	508	221	322	173	304	191	200	312
ENSG00000065923.9	ENSG00000065923.9	533	818	1774	1046	627	920	147	1086	360	754	1301	662	455	764	140	437	179	1644	492	504	779	986	756	312	670	1022	751	901	839	597	456	511	405	310	409	872	824	542	409	430	2474	676	528	467	921	578	634	1022
ENSG00000065970.8	ENSG00000065970.8	523	316	499	482	486	537	148	874	792	386	644	475	437	543	130	350	227	612	251	469	541	698	891	348	617	467	953	518	726	501	308	521	529	546	318	467	663	636	464	509	979	728	1047	521	534	453	674	771
ENSG00000065978.17	ENSG00000065978.17	1714	1485	3819	3809	2423	3324	834	4527	5305	1640	3869	2933	1681	2115	674	1781	926	2664	1488	2004	2830	3654	5233	1810	2438	3291	9031	4343	7059	2598	995	2627	2935	2494	1268	1928	3100	2886	2098	3338	4133	2862	3345	3208	2519	1961	4525	3861
ENSG00000065989.15	ENSG00000065989.15	183	143	101	139	231	119	38	167	205	134	148	82	180	132	53	124	102	254	75	265	127	252	292	163	239	164	423	143	166	157	126	243	173	137	123	201	156	127	128	167	333	313	314	156	241	266	162	152
ENSG00000066027.11	ENSG00000066027.11	592	219	421	420	399	776	58	591	1044	478	762	481	336	621	82	160	117	801	173	267	714	537	615	297	613	245	582	338	255	534	235	338	320	336	354	510	444	383	360	642	603	293	603	774	410	221	729	397
ENSG00000066032.18	ENSG00000066032.18	47	120	38	11	126	4	5	21	213	111	36	41	83	7	17	38	100	16	47	187	1	13	13	7	150	199	55	174	232	18	260	53	38	27	73	68	23	34	37	61	69	135	53	10	81	87	8	21
ENSG00000066044.13	ENSG00000066044.13	361	383	779	547	370	482	99	817	556	397	697	505	348	409	104	261	169	488	250	310	455	595	707	342	446	591	879	653	608	422	273	492	426	421	247	535	539	521	410	361	922	447	589	472	514	363	480	666
ENSG00000066056.13	ENSG00000066056.13	430	129	64	107	160	520	22	113	984	209	143	101	159	352	31	84	125	419	80	257	465	199	206	83	477	158	276	120	210	464	142	175	176	153	293	271	120	144	120	746	264	212	228	460	177	211	897	200
ENSG00000066084.12	ENSG00000066084.12	1090	1508	2779	1174	657	1513	194	1553	1562	645	1079	712	551	1249	176	390	260	1576	442	649	1391	1586	1228	550	1180	1117	1887	1601	1576	936	593	659	690	593	684	1142	1114	972	689	909	1901	733	713	1282	849	702	1064	1181
ENSG00000066117.14	ENSG00000066117.14	479	301	605	427	447	617	80	680	524	347	475	390	332	467	110	247	131	616	220	309	562	396	572	250	566	380	661	525	499	493	364	356	354	314	323	536	395	333	296	416	872	524	574	539	397	388	586	559
ENSG00000066135.12	ENSG00000066135.12	615	659	1363	972	598	651	57	716	764	528	716	562	412	535	94	220	182	701	277	399	666	728	766	297	653	571	971	810	813	437	358	559	457	415	327	598	600	484	389	492	1233	617	529	631	610	439	642	755
ENSG00000066136.19	ENSG00000066136.19	566	443	626	475	454	617	87	501	586	373	588	410	364	462	88	210	185	754	286	411	532	494	546	254	644	376	797	543	517	469	328	385	315	330	333	500	430	357	281	478	885	551	501	579	425	338	612	513
ENSG00000066185.12	ENSG00000066185.12	13	27	13	26	30	5	0	16	3	36	27	17	60	5	5	13	20	6	23	52	3	11	12	1	48	28	15	19	26	6	53	6	20	16	18	30	29	14	26	11	32	53	26	12	28	35	6	11
ENSG00000066230.10	ENSG00000066230.10	60	106	68	60	64	11	2	51	122	59	36	42	88	26	4	18	35	22	16	80	29	19	40	22	69	47	34	39	82	17	41	45	34	15	16	93	108	231	135	32	66	102	72	68	46	41	36	98
ENSG00000066248.14	ENSG00000066248.14	39	113	17	14	90	4	2	13	48	73	31	21	85	8	9	29	45	13	28	124	7	10	22	7	114	84	20	15	13	11	86	46	35	21	49	57	12	28	22	20	31	98	39	19	63	32	23	30
ENSG00000066279.16	ENSG00000066279.16	148	224	493	139	136	207	12	176	18	228	275	165	114	130	14	18	71	67	135	149	101	111	59	22	217	236	218	171	196	147	180	63	94	70	136	183	76	120	51	79	92	95	57	120	68	30	46	53
ENSG00000066294.14	ENSG00000066294.14	1317	175	232	280	251	1878	27	378	407	563	630	290	269	2057	30	109	118	1656	109	253	1285	333	484	209	961	180	448	250	201	2192	543	318	383	344	1055	1260	422	441	329	943	428	281	626	1813	541	330	1243	330
ENSG00000066322.12	ENSG00000066322.12	187	204	241	324	302	219	38	380	254	247	384	213	218	194	59	113	117	226	135	217	184	310	418	137	224	254	343	226	315	161	164	238	190	217	99	296	304	245	223	183	416	224	360	187	227	191	243	300
ENSG00000066336.11	ENSG00000066336.11	562	51	108	109	83	585	28	172	340	218	254	143	148	347	39	89	40	464	62	126	490	221	495	150	498	183	434	158	213	453	109	118	143	97	211	320	145	136	91	299	167	125	83	428	168	172	343	103
ENSG00000066379.14	ENSG00000066379.14	67	29	34	34	47	68	6	41	36	38	54	32	33	53	7	15	9	79	16	56	52	46	50	22	57	53	53	57	50	44	49	28	48	30	53	79	27	34	16	44	71	60	44	85	45	35	49	47
ENSG00000066382.16	ENSG00000066382.16	63	107	129	361	466	50	43	206	219	156	847	479	517	61	56	168	142	51	290	449	37	220	274	172	179	104	90	117	93	53	301	392	341	222	73	121	270	99	102	102	652	580	311	68	526	381	117	213
ENSG00000066405.12	ENSG00000066405.12	53	72	20	31	74	23	6	73	92	98	91	74	103	31	16	29	47	30	36	84	23	95	149	60	101	60	103	38	34	20	76	45	76	47	34	58	102	93	72	58	87	97	69	26	87	106	59	107
ENSG00000066422.4	ENSG00000066422.4	588	287	570	405	283	632	87	645	527	476	819	446	335	490	81	166	91	673	262	327	689	494	550	283	598	504	641	599	563	494	285	374	343	279	338	457	495	412	358	373	818	350	408	604	348	191	494	573
ENSG00000066427.21	ENSG00000066427.21	1408	863	1379	1004	982	1559	211	1183	1861	775	1202	875	813	1295	145	438	440	1587	542	1052	1275	1278	1561	733	1459	941	1754	1205	1417	1081	796	806	870	703	761	881	1040	981	759	1122	2118	1230	1326	1356	1122	750	1445	1223
ENSG00000066455.12	ENSG00000066455.12	278	410	967	667	558	348	156	726	546	767	1606	1086	496	213	113	305	155	383	391	407	331	758	718	287	317	357	1015	754	975	275	333	608	759	493	203	292	517	400	427	253	1697	594	603	330	718	407	382	729
ENSG00000066468.20	ENSG00000066468.20	126	159	274	416	627	31	41	505	179	301	400	481	693	69	79	271	154	67	304	630	37	315	664	449	221	132	409	196	94	45	185	578	253	563	100	110	432	485	393	145	812	557	963	54	581	519	130	599
ENSG00000066557.5	ENSG00000066557.5	180	125	239	155	99	201	24	155	177	110	186	131	84	142	22	70	45	213	84	111	212	172	215	97	180	148	165	208	121	127	84	109	157	105	97	132	143	138	106	151	352	156	124	185	136	95	186	190
ENSG00000066583.11	ENSG00000066583.11	100	98	202	164	116	157	27	191	166	126	302	204	123	132	25	61	38	132	77	99	110	202	178	77	107	127	238	186	131	126	68	127	115	104	86	144	223	154	103	121	357	125	127	120	160	87	102	174
ENSG00000066629.16	ENSG00000066629.16	200	218	334	303	253	137	33	388	586	149	252	202	265	147	60	187	119	171	148	342	156	348	513	216	238	332	595	319	354	157	218	371	319	345	139	249	367	384	288	359	626	306	309	190	289	243	405	485
ENSG00000066651.17	ENSG00000066651.17	361	166	325	220	206	307	51	287	326	150	307	231	178	307	37	129	64	357	124	149	338	321	394	181	320	293	352	304	276	268	203	213	241	171	184	180	225	217	151	243	576	302	276	287	275	234	310	314
ENSG00000066654.12	ENSG00000066654.12	750	603	1513	1016	799	905	188	1553	877	880	1508	1016	731	724	351	740	244	994	488	737	817	1313	1449	749	730	799	1647	1245	1161	684	793	1004	1233	811	439	1114	1803	1425	1103	599	3102	1307	1285	881	1384	891	795	1463
ENSG00000066697.14	ENSG00000066697.14	102	102	218	140	88	114	32	243	134	88	208	165	116	86	44	100	42	123	43	99	128	215	295	127	160	183	292	219	157	108	108	116	134	107	73	72	140	152	109	98	271	136	146	124	147	123	149	150
ENSG00000066735.14	ENSG00000066735.14	78	67	18	75	123	45	1	46	449	60	27	27	61	71	11	21	55	87	22	96	82	22	43	24	163	97	59	29	86	85	39	52	32	48	43	85	32	42	55	135	31	67	79	72	56	37	207	29
ENSG00000066739.11	ENSG00000066739.11	1297	773	1793	1171	1019	1260	175	2155	1534	940	1544	1000	817	1134	258	570	307	1359	795	937	1313	1621	1662	789	1214	1331	1870	1933	1878	900	778	1117	1086	874	624	1112	1264	973	872	950	3092	1183	1310	1302	1204	938	1287	1586
ENSG00000066777.8	ENSG00000066777.8	2017	2150	4490	2645	1553	2166	233	3021	1836	1481	3072	2202	1247	1799	236	672	323	2262	738	889	2132	1965	2347	1214	1667	1359	2157	1816	1705	1698	806	1499	1493	1346	1132	1665	1967	1578	1387	1315	2994	1283	2083	2344	1382	1000	1923	1991
ENSG00000066813.14	ENSG00000066813.14	42	82	5	2	81	6	5	0	21	93	41	10	76	4	11	14	66	21	58	172	5	6	16	4	141	62	3	12	4	21	177	19	29	2	51	58	16	17	3	49	56	142	40	4	65	95	15	2
ENSG00000066827.15	ENSG00000066827.15	380	248	300	137	263	318	53	299	223	309	237	155	181	422	53	129	127	393	207	331	569	245	253	160	390	235	341	284	298	280	261	184	209	144	282	442	219	169	159	330	468	337	271	561	226	220	315	277
ENSG00000066855.15	ENSG00000066855.15	603	819	1498	561	268	785	35	371	245	359	521	318	210	615	52	92	96	526	169	225	666	424	373	206	504	278	290	232	233	405	256	237	290	255	276	425	274	348	214	309	413	218	508	652	269	161	428	293
ENSG00000066923.17	ENSG00000066923.17	266	221	219	128	191	191	20	264	283	248	171	104	174	170	42	86	111	208	157	240	218	191	214	98	318	288	222	220	327	222	233	160	177	119	247	239	147	118	100	235	318	222	180	177	186	120	270	305
ENSG00000066926.10	ENSG00000066926.10	114	513	1664	589	281	169	25	696	255	482	471	269	227	111	45	122	71	146	928	426	161	292	246	109	216	325	338	301	218	155	257	373	385	254	105	226	331	297	203	162	584	300	275	114	337	247	172	367
ENSG00000066933.15	ENSG00000066933.15	1688	1160	2475	1624	1277	1774	375	3323	2902	923	2464	1602	1292	1518	399	951	474	1933	981	1328	1539	2380	3051	1377	1588	1752	2741	1818	2028	1385	793	1592	1784	1375	1030	1269	2389	1713	1345	1582	3477	1830	2154	1763	1860	1338	2061	2565
ENSG00000067048.16	ENSG00000067048.16	1470	478	1337	1010	692	1522	230	1656	1965	613	1206	867	702	1382	292	909	231	1904	423	714	1621	2012	1890	1230	1184	1198	1850	1107	1196	1433	399	1011	946	992	763	869	1201	956	854	1449	2085	1135	1307	1546	1081	850	1399	1491
ENSG00000067057.16	ENSG00000067057.16	377	118	150	288	342	422	177	751	694	251	766	520	442	341	151	387	236	599	243	476	554	1011	1159	459	444	638	1259	645	794	365	229	648	546	504	209	332	641	489	402	842	788	421	621	422	427	459	681	602
ENSG00000067064.10	ENSG00000067064.10	274	186	331	303	213	447	44	450	354	556	1505	746	329	364	69	184	53	341	159	167	394	346	393	287	296	300	309	271	264	294	183	366	271	234	200	242	309	210	210	257	931	513	326	286	424	292	297	298
ENSG00000067066.16	ENSG00000067066.16	2276	198	331	662	763	3382	168	980	2183	1053	1656	1350	809	2637	121	354	221	4278	399	613	2881	1300	1583	694	2601	447	1225	530	516	2593	846	945	987	762	1572	1945	1143	846	707	1820	1437	843	910	2883	971	809	2710	784
ENSG00000067082.14	ENSG00000067082.14	3800	382	715	1074	680	2342	541	2101	4584	622	1309	1146	945	4841	456	899	126	4588	690	1194	3610	2146	1875	1287	2234	1491	1784	1140	1419	4103	574	1453	1279	1346	1297	1611	1501	1602	1462	4677	2201	1255	2561	4541	1283	1294	4340	1407
ENSG00000067113.16	ENSG00000067113.16	106	935	1729	1026	564	179	232	2720	527	201	1049	818	483	237	727	1134	222	182	456	661	191	1000	1283	823	150	2714	2899	3185	1981	138	568	1157	823	499	75	1259	1302	1008	673	271	6154	2373	448	244	1769	1091	411	2278
ENSG00000067141.16	ENSG00000067141.16	321	1533	3085	1952	1313	239	480	1753	651	485	1532	861	873	304	328	783	578	298	527	955	303	2196	2066	885	402	896	1501	1069	1156	313	449	1521	1496	1152	268	559	1821	1402	1166	428	3468	1989	1825	292	1558	1388	571	2033
ENSG00000067167.7	ENSG00000067167.7	1031	614	1402	1335	1069	1382	124	1839	982	880	2143	1252	717	1138	199	475	163	1123	507	520	1137	1243	1524	815	906	745	1060	895	654	995	459	883	912	995	548	1055	1501	1202	945	708	1873	726	1618	1099	1067	794	1056	1052
ENSG00000067177.14	ENSG00000067177.14	111	220	285	238	255	119	60	388	243	133	316	228	204	109	63	179	72	107	161	232	140	427	398	193	148	421	461	434	396	91	211	259	243	211	101	163	305	267	226	169	732	293	452	141	275	207	193	400
ENSG00000067182.7	ENSG00000067182.7	512	323	644	421	512	582	236	1379	933	281	853	517	518	621	243	668	155	563	351	551	586	1031	1317	721	633	460	960	381	503	621	221	617	560	490	346	455	557	432	400	630	1034	610	702	766	491	563	722	815
ENSG00000067191.15	ENSG00000067191.15	176	151	78	273	448	108	22	366	276	226	153	95	148	128	23	75	89	140	64	185	120	125	186	80	295	226	129	89	194	121	200	128	160	208	106	186	162	177	200	167	154	214	1062	142	137	165	158	152
ENSG00000067208.14	ENSG00000067208.14	525	497	829	918	645	531	94	1028	1187	482	964	727	514	427	130	376	183	547	390	471	556	983	1233	570	579	591	1188	793	760	410	434	707	780	652	299	419	916	776	592	516	1410	712	773	501	887	522	747	897
ENSG00000067221.13	ENSG00000067221.13	186	184	56	70	177	123	16	82	167	213	149	81	175	111	15	58	83	117	89	239	105	128	121	48	244	184	174	109	123	139	229	111	95	68	173	216	128	103	67	125	146	169	121	167	142	124	119	81
ENSG00000067225.17	ENSG00000067225.17	1405	1357	2991	2798	2410	1790	479	3703	2066	1663	3105	2430	1898	1372	598	1565	551	1692	934	1421	1835	3470	4239	1738	1559	1816	4068	2305	2596	1443	1023	2597	2637	2201	968	2238	2722	1985	1869	1876	4390	2365	3479	2023	1952	1998	1905	2630
ENSG00000067248.9	ENSG00000067248.9	363	470	884	885	669	411	77	860	628	240	541	421	387	371	91	251	146	429	168	239	379	636	833	390	354	531	740	612	521	320	204	433	390	496	191	367	565	439	412	324	1139	385	749	372	469	395	444	646
ENSG00000067334.13	ENSG00000067334.13	450	340	675	491	388	505	136	793	749	444	744	600	328	389	127	393	166	469	225	343	453	529	691	349	492	518	899	622	506	412	293	400	474	358	234	350	559	485	361	397	859	413	516	448	521	294	492	639
ENSG00000067365.14	ENSG00000067365.14	374	430	673	325	357	356	47	347	326	262	320	208	293	306	38	152	152	361	159	302	358	344	387	178	405	352	400	314	381	318	268	237	240	264	225	337	291	273	252	294	619	419	404	379	278	278	324	431
ENSG00000067369.13	ENSG00000067369.13	1224	976	2001	1371	1137	1069	262	2199	1806	1078	1958	1572	1187	951	380	796	436	1438	720	1099	1091	1816	2198	992	1230	1756	2979	2470	2668	941	418	1273	964	1199	676	1155	1877	1513	1195	975	2072	1505	1729	1228	1470	1155	1276	2331
ENSG00000067445.20	ENSG00000067445.20	82	74	47	103	139	74	31	150	213	61	117	110	129	73	21	70	47	70	36	160	83	196	269	152	120	84	326	158	185	71	73	162	124	155	41	57	102	158	101	75	174	163	134	68	180	101	130	186
ENSG00000067533.5	ENSG00000067533.5	383	260	528	308	215	375	65	449	344	243	365	272	198	314	82	227	80	386	162	243	292	278	368	229	307	484	631	497	430	284	219	230	259	229	173	289	347	357	225	228	542	305	353	362	362	209	273	354
ENSG00000067560.10	ENSG00000067560.10	1732	848	2320	2042	1426	2549	389	2953	3642	2145	3146	2081	1290	2077	494	1225	472	2368	942	1174	2155	2687	3212	1469	1838	1890	3984	2297	2646	1948	927	2099	2152	1926	1132	1756	2564	2155	1697	2194	3681	1799	2609	2492	1991	1804	2658	2526
ENSG00000067596.10	ENSG00000067596.10	668	535	714	505	539	648	97	724	763	541	690	564	458	530	127	326	204	719	307	492	681	639	882	397	785	533	900	641	633	494	457	541	470	435	441	633	522	447	406	502	994	611	654	634	555	478	615	691
ENSG00000067601.7	ENSG00000067601.7	68	35	113	78	35	45	7	46	94	74	118	105	49	43	12	33	15	66	40	44	38	57	82	19	52	82	68	61	50	50	30	56	29	29	31	56	42	47	19	64	129	70	45	55	83	54	65	92
ENSG00000067606.15	ENSG00000067606.15	300	571	581	403	329	235	58	369	88	386	386	308	235	195	57	181	137	316	183	287	230	335	296	125	386	241	231	266	272	189	263	216	219	137	168	332	280	160	163	170	600	326	224	275	271	192	135	286
ENSG00000067646.11	ENSG00000067646.11	332	155	424	405	182	332	34	322	305	156	336	245	159	219	35	122	35	357	100	137	281	263	370	166	284	247	343	266	192	230	120	206	216	175	130	203	272	242	187	245	559	198	190	268	224	115	272	288
ENSG00000067704.9	ENSG00000067704.9	546	565	1234	839	616	656	56	958	879	1277	1887	1044	577	521	117	295	201	595	550	501	555	890	878	390	578	689	1118	811	861	454	460	614	692	641	384	810	908	984	649	488	1383	484	776	624	676	521	655	729
ENSG00000067715.13	ENSG00000067715.13	54	344	291	503	218	36	42	260	1211	97	221	251	240	51	65	280	92	22	248	328	65	359	365	102	164	146	368	412	397	53	245	246	255	114	72	80	265	192	189	52	289	247	251	52	699	309	70	292
ENSG00000067798.13	ENSG00000067798.13	155	224	185	242	337	143	27	231	797	434	722	512	332	127	65	101	176	149	200	386	165	390	370	145	243	281	921	890	501	128	306	353	351	238	144	128	275	429	305	275	385	440	367	148	580	324	228	524
ENSG00000067829.18	ENSG00000067829.18	199	151	278	244	197	176	47	229	268	162	296	197	129	189	45	110	61	213	111	164	200	231	285	113	198	248	364	265	268	195	82	214	193	183	112	226	187	136	151	172	378	235	276	207	195	146	259	270
ENSG00000067836.12	ENSG00000067836.12	120	392	452	442	304	86	65	254	128	220	372	237	199	65	48	125	123	92	113	193	88	407	366	77	143	287	451	449	574	87	131	237	189	176	66	349	389	300	258	154	393	294	466	118	272	236	155	371
ENSG00000067840.12	ENSG00000067840.12	114	118	155	156	111	73	15	230	534	57	163	127	152	77	25	60	76	84	71	142	127	96	259	81	124	199	190	134	299	63	78	181	180	168	67	166	217	190	185	178	261	155	170	156	141	161	228	325
ENSG00000067842.17	ENSG00000067842.17	32	68	0	2	59	7	3	13	99	48	17	10	62	5	4	3	41	9	22	90	8	10	16	2	85	95	9	9	59	22	84	18	20	5	25	38	12	20	18	23	28	52	18	23	31	23	10	5
ENSG00000067900.7	ENSG00000067900.7	2663	1219	2494	2266	1462	3206	475	3238	4679	1809	3165	2251	1482	2492	475	1287	617	3346	903	1429	2979	2815	4462	1657	2563	2882	4210	2871	3309	2548	868	2303	2386	2005	1502	2076	3270	2816	2136	3048	3912	2342	2318	3162	2412	1647	4219	2843
ENSG00000067955.13	ENSG00000067955.13	487	285	632	395	249	594	86	729	459	456	641	461	274	496	82	275	109	643	213	280	606	592	711	399	462	391	575	377	403	542	269	330	372	321	310	394	432	426	315	329	855	256	391	569	380	234	428	513
ENSG00000067992.12	ENSG00000067992.12	262	82	183	142	105	376	36	203	275	117	189	115	127	350	30	79	48	271	80	145	348	209	223	151	294	199	226	165	146	246	99	198	178	113	153	223	182	136	118	282	363	227	186	324	180	191	391	260
ENSG00000068001.13	ENSG00000068001.13	162	155	112	98	118	440	26	171	206	125	103	69	113	471	19	45	41	117	59	97	346	141	203	75	191	114	145	76	117	392	103	118	100	111	175	249	111	83	72	479	247	145	147	443	83	96	407	242
ENSG00000068024.16	ENSG00000068024.16	582	569	795	573	604	691	107	1357	1055	419	596	462	565	587	165	431	348	593	360	665	732	914	1191	646	641	835	1302	1112	1309	576	500	792	708	744	365	993	1218	911	859	658	1837	1022	943	830	687	607	814	1401
ENSG00000068028.17	ENSG00000068028.17	461	238	235	200	186	439	38	258	392	290	308	199	163	478	38	84	77	538	103	151	531	224	289	155	548	288	328	262	315	418	166	197	207	166	335	340	198	166	160	372	289	185	199	403	152	186	495	253
ENSG00000068078.17	ENSG00000068078.17	42	788	1507	544	379	21	29	363	74	392	287	402	265	52	24	98	61	24	228	236	30	105	101	110	80	72	154	83	63	24	222	133	136	153	39	151	153	171	170	34	317	135	248	34	261	160	45	255
ENSG00000068079.7	ENSG00000068079.7	138	60	52	92	114	155	38	196	249	114	265	270	176	97	29	70	47	184	74	126	137	178	231	92	164	65	203	61	79	139	110	122	152	98	89	123	110	72	75	140	253	135	105	124	105	99	142	112
ENSG00000068097.14	ENSG00000068097.14	266	250	502	256	240	232	31	314	226	272	276	228	188	179	31	90	72	438	120	232	258	265	315	94	296	190	317	285	223	222	178	176	187	189	194	274	249	200	159	188	443	222	236	239	230	237	269	342
ENSG00000068120.14	ENSG00000068120.14	174	267	402	257	310	232	34	338	183	359	433	301	235	138	60	99	80	273	180	207	242	274	260	111	282	238	410	322	401	181	219	232	241	209	160	330	303	215	200	175	567	298	437	255	304	224	221	304
ENSG00000068137.14	ENSG00000068137.14	244	444	553	475	505	109	34	477	403	311	508	389	447	119	60	177	108	156	160	267	119	361	432	212	204	328	389	415	576	140	139	345	367	316	101	224	355	250	225	165	372	331	471	140	260	332	214	418
ENSG00000068305.17	ENSG00000068305.17	922	430	913	905	716	1279	162	1499	1618	509	1290	934	676	1142	160	526	203	1125	387	628	1032	1639	2144	1187	926	702	1820	988	900	899	399	905	935	989	611	724	1230	1059	928	1120	1674	819	1328	1001	1085	744	1345	1237
ENSG00000068308.13	ENSG00000068308.13	531	326	543	516	450	657	96	782	828	365	673	504	346	524	127	303	157	849	238	420	719	702	883	328	663	542	1051	596	805	588	268	528	487	437	368	629	608	503	407	660	1238	684	709	774	583	454	741	771
ENSG00000068323.16	ENSG00000068323.16	378	214	435	560	695	423	115	1008	875	244	546	443	451	397	146	326	147	428	203	347	427	685	930	406	451	514	1137	505	774	402	144	515	450	598	258	410	544	559	523	487	789	504	1480	448	482	468	627	711
ENSG00000068354.15	ENSG00000068354.15	126	109	131	105	147	143	37	155	196	87	160	97	93	100	18	60	58	183	52	137	198	161	179	75	177	192	263	183	213	129	96	119	117	122	104	168	119	108	90	151	244	167	181	165	141	126	200	218
ENSG00000068366.19	ENSG00000068366.19	604	69	224	321	273	832	103	832	735	186	591	400	306	562	130	382	63	592	172	284	621	793	1408	804	561	357	643	368	323	478	167	513	418	451	341	327	630	443	313	362	688	332	377	694	554	325	527	484
ENSG00000068383.18	ENSG00000068383.18	204	334	485	369	270	197	42	482	440	242	564	335	258	210	49	121	92	208	167	218	269	420	480	228	238	337	611	527	436	176	142	397	329	296	143	233	296	251	214	304	738	303	272	263	228	221	393	650
ENSG00000068394.10	ENSG00000068394.10	123	124	199	153	181	134	23	261	223	139	221	166	107	107	15	95	41	148	85	110	159	227	277	85	142	184	274	219	187	129	79	192	136	129	85	189	164	125	115	108	321	127	201	140	132	96	163	189
ENSG00000068400.13	ENSG00000068400.13	871	448	914	670	594	952	129	896	945	608	835	617	511	723	129	304	191	989	311	478	969	731	983	477	891	685	1040	843	1037	707	320	686	609	508	487	729	662	518	446	771	1260	814	759	868	630	589	885	857
ENSG00000068438.14	ENSG00000068438.14	217	89	168	139	137	216	44	265	221	138	243	170	131	166	43	91	50	215	66	105	176	204	274	103	206	250	278	182	209	142	85	133	138	132	96	224	142	99	129	163	259	139	233	222	136	131	197	241
ENSG00000068489.12	ENSG00000068489.12	57	88	113	51	50	55	9	35	41	82	74	37	53	47	7	22	34	35	35	78	30	46	34	14	90	76	74	75	58	42	93	36	34	25	41	64	26	40	13	44	52	55	18	44	33	41	51	28
ENSG00000068615.16	ENSG00000068615.16	112	124	96	59	119	118	20	125	369	91	89	79	129	106	22	36	77	78	59	137	102	100	205	56	150	187	121	136	188	74	190	123	130	143	75	71	189	208	136	279	234	164	238	125	102	107	308	162
ENSG00000068650.18	ENSG00000068650.18	1055	1144	1981	1015	879	1114	174	1262	986	455	747	390	500	1022	191	414	263	1272	314	583	1066	1086	1386	494	1084	753	867	907	1228	892	750	801	1052	763	625	1479	1277	960	782	948	2189	830	1076	1302	664	526	1001	922
ENSG00000068654.15	ENSG00000068654.15	777	1125	1318	827	805	657	185	1226	651	618	934	651	597	565	193	553	409	661	498	754	749	967	1303	600	903	1403	2068	1924	2018	629	994	842	967	687	595	1106	1061	973	680	682	1427	946	749	875	934	777	554	958
ENSG00000068697.6	ENSG00000068697.6	460	313	835	1880	1659	520	176	1788	1240	421	1093	1006	691	533	182	564	218	547	316	539	514	1323	1612	790	464	519	1429	781	659	492	357	923	879	1523	305	464	1093	1398	1507	725	1721	879	3986	562	858	597	876	1041
ENSG00000068724.15	ENSG00000068724.15	552	193	179	203	309	525	33	269	420	283	353	203	215	470	39	146	111	616	102	236	620	272	458	181	579	237	392	163	241	454	313	247	260	230	387	516	282	197	183	397	328	260	490	585	240	233	622	229
ENSG00000068745.14	ENSG00000068745.14	521	642	1622	940	690	594	149	1146	723	841	1073	794	574	512	152	338	248	622	410	536	558	1080	1016	399	543	985	1390	1235	1377	460	483	732	738	661	271	637	889	705	537	525	1829	801	865	562	835	582	594	1097
ENSG00000068781.21	ENSG00000068781.21	1	13	1	7	13	0	1	10	15	14	13	8	14	1	1	4	9	3	12	25	0	5	5	4	17	7	33	15	9	8	27	31	29	19	6	8	11	14	5	14	26	28	26	5	21	30	7	4
ENSG00000068784.12	ENSG00000068784.12	466	419	687	409	319	457	37	350	385	230	406	299	222	357	84	123	117	416	176	203	391	381	453	171	416	397	455	407	337	347	401	297	441	284	267	429	404	328	209	332	639	267	242	442	334	221	413	386
ENSG00000068796.16	ENSG00000068796.16	939	219	509	475	407	1018	94	723	823	351	536	426	351	769	93	230	119	953	164	253	906	605	882	375	768	529	859	517	593	812	249	426	344	391	467	571	565	511	382	622	744	420	492	937	488	312	714	585
ENSG00000068831.18	ENSG00000068831.18	2016	132	113	151	205	2138	23	206	528	604	232	153	242	1672	22	58	95	2607	81	217	2771	247	464	148	2183	225	315	131	218	1419	337	217	201	213	1217	1751	248	221	232	1276	247	214	266	3087	182	258	1687	294
ENSG00000068878.14	ENSG00000068878.14	1152	1033	1768	1305	960	1488	334	2100	865	1054	2375	1669	955	1334	309	963	291	1423	665	768	1297	1755	1874	1216	1167	1305	1528	1289	1140	1138	1122	1254	1577	1059	679	1354	1710	1334	1026	938	2702	1316	1342	1257	1224	773	1137	2060
ENSG00000068885.14	ENSG00000068885.14	229	138	183	209	175	235	18	250	212	224	317	231	176	202	32	61	57	228	92	142	200	254	319	127	224	139	223	236	147	145	139	149	167	172	127	161	210	210	160	155	279	177	334	233	205	137	159	200
ENSG00000068903.19	ENSG00000068903.19	335	254	311	256	368	353	81	376	489	256	433	275	256	329	71	161	109	315	172	325	311	434	369	173	390	304	460	396	574	307	167	284	235	221	222	315	334	284	253	320	500	448	373	413	327	319	397	361
ENSG00000068912.13	ENSG00000068912.13	397	377	924	1020	619	550	76	953	586	574	1302	942	428	400	127	258	114	401	275	360	439	822	856	372	440	458	829	712	512	401	501	669	824	647	217	491	811	700	577	305	1793	548	971	484	930	516	481	812
ENSG00000068971.13	ENSG00000068971.13	205	155	109	130	178	107	24	153	286	123	204	154	164	101	31	57	73	138	59	152	140	166	254	87	213	205	249	130	187	106	131	136	137	103	108	171	130	97	98	127	181	120	231	128	122	136	146	126
ENSG00000068976.13	ENSG00000068976.13	166	94	57	83	193	99	10	186	229	93	71	97	160	100	22	67	86	135	39	175	206	148	148	67	244	105	257	91	71	91	130	196	103	164	111	142	138	221	126	365	252	291	229	198	113	127	286	169
ENSG00000069011.15	ENSG00000069011.15	19	126	28	34	44	9	14	42	8	32	75	72	61	17	6	35	63	17	31	96	16	39	54	51	34	47	373	35	38	10	13	49	10	28	38	83	42	23	14	13	27	47	26	15	27	47	22	29
ENSG00000069018.17	ENSG00000069018.17	21	74	23	0	42	1	2	0	4	39	19	1	52	1	7	8	41	5	23	75	9	7	3	5	80	15	18	24	14	11	103	18	10	1	21	29	6	9	6	15	47	51	15	5	46	20	6	3
ENSG00000069020.18	ENSG00000069020.18	1004	389	566	805	978	1179	401	1323	2106	540	1022	923	1001	1059	376	1062	388	1042	505	1016	1085	1562	2004	1425	1262	953	2099	882	1010	909	440	1133	891	818	717	884	1131	796	651	1132	1818	1764	1133	1295	1376	1050	1765	1011
ENSG00000069122.18	ENSG00000069122.18	653	183	209	337	313	749	56	405	2184	405	275	263	270	811	58	160	168	754	191	330	864	374	516	254	1015	1656	1109	1469	3519	745	299	457	422	372	424	1984	1831	1107	854	1170	1539	465	544	670	400	290	2040	527
ENSG00000069188.16	ENSG00000069188.16	417	402	345	349	503	499	132	488	321	786	908	655	561	346	126	348	241	590	216	450	216	349	411	239	732	249	198	305	243	360	479	393	432	324	356	569	435	345	247	350	1073	618	267	418	628	342	448	313
ENSG00000069206.15	ENSG00000069206.15	13	49	12	21	180	10	1	119	4	42	14	13	131	2	1	11	24	6	81	75	2	5	8	6	66	27	9	4	1	9	109	15	38	144	49	64	70	331	212	17	44	52	81	1	24	36	4	77
ENSG00000069248.11	ENSG00000069248.11	450	306	555	364	333	597	42	581	570	472	695	460	355	411	51	184	95	508	208	289	487	469	485	288	439	415	563	525	446	409	275	377	392	390	290	475	483	447	373	375	803	450	402	485	377	252	465	511
ENSG00000069275.12	ENSG00000069275.12	2976	3678	13431	8282	4136	3383	853	6759	6288	6016	10109	7603	3558	3356	935	2451	1046	2806	2806	3210	2886	5661	7119	2843	2318	2885	7827	3758	4437	2838	1806	4255	4049	4048	1665	3212	6001	6086	4135	3087	7208	4715	6111	3324	5088	3618	3877	5569
ENSG00000069329.15	ENSG00000069329.15	791	566	1581	1148	736	1019	145	1429	1157	711	1368	954	621	855	148	404	268	1085	452	570	854	1369	1424	625	891	827	1613	1070	996	731	485	766	722	769	513	841	1212	1097	769	672	1698	738	973	956	896	649	977	1115
ENSG00000069345.11	ENSG00000069345.11	607	369	1212	729	502	694	170	1146	998	647	1357	915	497	604	135	432	246	769	307	420	639	897	1090	466	504	797	1530	1060	1089	603	386	652	680	595	354	710	1002	887	642	539	1295	700	997	605	665	477	684	904
ENSG00000069399.12	ENSG00000069399.12	232	218	353	153	204	128	280	700	249	180	507	384	352	90	210	504	78	267	258	363	163	848	768	528	279	365	580	205	394	147	104	241	174	89	107	188	200	143	106	127	605	382	186	243	186	170	177	259
ENSG00000069424.14	ENSG00000069424.14	1096	215	180	94	158	1184	32	154	304	379	321	122	197	874	34	76	122	1064	111	260	1020	222	331	102	984	286	339	194	260	810	224	209	196	146	523	700	203	155	126	626	270	197	137	1236	235	218	633	192
ENSG00000069431.10	ENSG00000069431.10	475	140	227	479	424	302	148	935	1157	301	797	568	562	501	106	327	223	340	274	529	505	926	1374	590	478	482	968	538	687	301	228	951	925	906	266	454	1110	752	620	1224	1058	678	810	431	697	685	1512	1260
ENSG00000069482.6	ENSG00000069482.6	4	20	13	10	24	0	0	13	4	21	9	5	14	0	7	10	10	0	16	37	1	3	6	8	38	90	13	27	219	7	31	46	59	8	4	23	11	17	31	4	4	13	2	0	19	7	4	17
ENSG00000069493.14	ENSG00000069493.14	2733	101	222	322	269	2590	32	288	625	767	583	309	315	2229	22	56	70	3806	164	201	2045	471	511	204	1614	214	605	273	251	1976	590	283	325	299	1104	1381	356	365	307	932	420	289	381	2534	511	314	1439	405
ENSG00000069509.5	ENSG00000069509.5	53	63	186	91	67	47	10	88	81	62	103	107	44	28	14	31	16	54	43	51	34	86	77	33	47	73	92	77	68	38	58	77	71	73	24	53	82	80	52	39	144	54	68	56	95	48	43	85
ENSG00000069535.13	ENSG00000069535.13	97	455	758	588	564	178	111	988	767	43	408	433	503	192	99	325	684	171	135	434	263	1010	1623	535	205	250	1582	550	324	151	92	806	507	1148	103	101	966	968	623	810	967	695	1466	349	656	579	943	813
ENSG00000069667.15	ENSG00000069667.15	2035	459	989	1251	1120	2144	198	1912	1229	707	1309	1013	893	2170	222	676	282	1737	543	849	1737	2242	2598	1181	1437	595	1589	968	873	1617	666	1229	1242	1332	982	1225	1902	1910	1426	1314	3114	1528	2833	1862	1474	992	1708	1858
ENSG00000069696.6	ENSG00000069696.6	26	45	15	16	45	23	8	43	54	24	41	17	42	19	4	18	22	40	16	57	24	22	35	28	60	35	54	41	54	29	37	34	32	27	17	33	29	35	22	23	64	70	43	33	19	41	33	54
ENSG00000069702.10	ENSG00000069702.10	916	158	226	1419	1810	1328	187	1731	3124	258	727	867	770	1322	185	644	219	908	325	631	1111	1652	2043	1213	871	507	2169	754	702	1145	319	848	801	1447	561	441	997	1370	1315	1321	1204	819	3551	1173	928	765	1689	1062
ENSG00000069712.10	ENSG00000069712.10	87	102	143	118	135	100	13	127	297	117	127	130	126	66	12	42	54	97	76	94	112	143	161	58	114	131	159	105	117	74	126	135	121	110	71	91	105	90	88	100	239	151	143	96	108	76	206	143
ENSG00000069764.9	ENSG00000069764.9	28	7	8	6	13	27	3	13	28	2	9	12	6	21	0	7	5	37	5	13	24	2	6	2	42	6	20	6	6	25	10	8	7	6	13	14	12	5	0	12	4	12	2	37	10	18	11	4
ENSG00000069812.11	ENSG00000069812.11	37	69	30	17	71	0	5	50	8	113	68	55	82	1	13	31	43	7	38	137	5	37	23	23	64	84	41	15	45	7	72	41	46	19	32	40	31	26	12	15	59	50	18	4	49	34	7	18
ENSG00000069849.10	ENSG00000069849.10	257	197	493	387	384	259	174	784	606	403	748	541	342	228	208	739	99	344	248	702	303	974	870	676	189	961	1050	687	996	242	234	625	745	458	133	234	670	604	503	311	1348	528	1799	299	501	353	399	1613
ENSG00000069869.15	ENSG00000069869.15	291	201	973	261	257	343	71	537	636	931	570	423	306	254	79	157	127	308	183	341	293	467	621	277	348	220	452	288	219	286	242	355	429	351	191	158	355	315	244	348	732	401	338	349	358	360	354	502
ENSG00000069943.9	ENSG00000069943.9	251	104	148	126	128	339	18	140	224	168	202	113	113	270	21	61	44	344	86	102	286	152	199	100	278	111	163	118	105	219	167	135	118	110	167	184	206	117	91	171	297	196	204	233	165	128	229	176
ENSG00000069956.11	ENSG00000069956.11	341	748	1383	1006	619	452	127	1196	486	536	1671	875	453	437	138	343	128	367	321	413	362	922	876	447	357	615	1047	957	775	324	512	548	749	502	286	527	1040	826	581	310	2065	604	794	398	605	353	380	842
ENSG00000069966.18	ENSG00000069966.18	614	274	196	234	334	579	46	450	362	287	338	237	281	435	54	121	148	828	120	339	606	351	402	211	741	358	458	321	317	495	320	229	213	235	359	439	374	321	280	394	550	358	463	522	320	263	619	492
ENSG00000069974.15	ENSG00000069974.15	407	1257	2065	1582	485	564	251	1348	347	1759	2725	1969	568	412	288	786	160	376	1209	1071	415	920	1149	764	343	337	506	343	341	407	939	1112	1206	509	245	340	661	284	238	299	1512	1001	471	380	1445	888	355	528
ENSG00000069998.12	ENSG00000069998.12	139	278	314	167	188	145	38	215	136	216	287	173	164	141	43	116	73	120	108	173	147	240	263	103	184	231	280	303	207	136	181	120	157	127	100	234	217	203	151	122	461	180	236	137	196	144	141	268
ENSG00000070010.18	ENSG00000070010.18	411	381	603	424	434	653	102	585	463	375	653	450	351	703	122	289	143	559	251	388	496	546	596	304	533	554	759	833	871	584	311	425	441	326	304	654	508	440	327	388	1346	490	661	843	508	349	479	632
ENSG00000070018.8	ENSG00000070018.8	769	832	1809	1475	1142	597	219	2077	1935	550	1715	1288	1058	702	351	929	386	583	655	1136	627	2271	2994	1548	680	1574	2776	2020	1972	582	576	1502	1290	1442	410	756	1802	1756	1246	746	2356	1554	1419	709	1659	1382	956	2528
ENSG00000070019.4	ENSG00000070019.4	34	57	24	87	275	31	14	112	60	60	49	29	164	13	4	13	57	29	39	141	26	24	45	40	111	57	44	30	8	26	72	28	20	40	76	51	64	52	53	61	43	117	127	16	59	55	30	26
ENSG00000070031.3	ENSG00000070031.3	21	4	6	9	15	14	2	17	17	8	13	11	16	17	5	16	2	14	6	13	27	15	30	12	18	15	14	14	15	11	2	8	11	12	10	11	18	11	8	12	9	17	16	21	11	25	17	8
ENSG00000070047.11	ENSG00000070047.11	1156	858	1459	1078	908	1171	251	1508	1716	802	1411	1131	837	819	223	582	378	1265	490	786	1308	1204	1520	654	1160	1045	1905	1294	1883	1055	423	1098	935	830	603	1135	1041	730	737	1259	2053	1255	1289	1360	876	877	1544	1641
ENSG00000070061.14	ENSG00000070061.14	694	454	904	560	468	689	85	777	814	421	997	715	488	556	110	266	138	749	308	455	701	659	738	399	703	993	1076	1083	966	441	314	401	383	398	413	636	590	543	447	533	1219	524	740	677	523	426	587	758
ENSG00000070081.15	ENSG00000070081.15	634	2432	2664	3137	2683	879	524	1693	978	728	3169	2207	917	598	133	373	915	456	328	635	755	1476	1521	540	575	345	1377	623	601	831	852	986	1313	1515	388	1300	1654	1591	1647	573	1970	792	4983	1047	1044	548	611	748
ENSG00000070087.13	ENSG00000070087.13	74	282	606	517	333	98	64	638	353	216	596	488	306	97	117	269	85	95	193	275	91	543	483	260	81	514	552	578	505	97	225	436	492	432	61	274	506	469	336	133	996	386	569	78	477	317	189	630
ENSG00000070159.13	ENSG00000070159.13	101	355	484	420	424	53	79	736	295	349	747	465	418	98	109	274	145	89	380	487	66	378	340	193	229	805	808	1062	1075	87	354	357	306	234	116	308	426	246	227	185	1059	540	688	92	387	334	208	583
ENSG00000070182.17	ENSG00000070182.17	110	236	50	54	242	57	13	76	621	223	112	77	243	66	45	101	155	85	77	309	83	229	126	55	255	206	305	75	113	87	278	124	100	73	140	131	84	87	73	239	116	352	148	83	209	184	241	125
ENSG00000070190.12	ENSG00000070190.12	695	62	36	31	59	993	8	18	71	213	135	71	114	770	9	34	54	703	65	103	665	81	113	66	799	55	101	42	35	570	252	72	66	39	489	478	84	51	46	410	90	114	51	575	115	107	665	58
ENSG00000070193.4	ENSG00000070193.4	92	32	10	53	70	61	4	95	331	46	55	78	89	110	14	32	26	50	31	85	58	99	111	60	72	67	383	85	69	99	29	106	118	153	34	38	131	211	141	84	137	145	129	90	132	73	152	95
ENSG00000070214.15	ENSG00000070214.15	810	801	1505	1537	1168	814	93	1739	1367	540	1129	899	750	811	96	265	227	651	329	594	681	1108	1016	535	854	938	1385	1326	1011	665	401	762	824	1078	407	568	1096	1326	1150	534	1626	780	1636	734	783	501	877	1076
ENSG00000070269.13	ENSG00000070269.13	358	213	211	229	262	434	24	333	263	191	274	177	217	328	37	91	80	404	137	182	344	269	306	194	356	172	260	216	164	317	214	204	211	188	218	225	261	238	188	236	420	215	291	351	279	152	306	293
ENSG00000070366.13	ENSG00000070366.13	1405	781	1300	917	861	1155	202	1199	1640	495	1079	855	768	1048	221	536	377	1332	421	799	1172	1160	1767	735	1208	609	1604	807	984	1012	436	842	803	809	689	941	1063	793	745	1198	1882	1450	1347	1400	1032	804	1360	1414
ENSG00000070367.15	ENSG00000070367.15	764	566	1242	959	596	1089	107	1270	1024	740	1397	978	627	774	157	400	205	887	419	542	830	1147	1285	592	797	687	1014	982	696	684	401	600	772	657	417	652	1083	948	678	637	1634	596	912	785	838	493	905	1019
ENSG00000070371.15	ENSG00000070371.15	147	259	137	84	157	109	45	178	320	198	172	114	231	136	34	54	106	137	107	292	89	117	171	77	278	174	199	118	155	97	202	268	290	148	102	138	155	94	93	205	276	294	111	112	239	219	284	160
ENSG00000070388.11	ENSG00000070388.11	22	63	31	22	24	6	6	16	12	39	17	14	19	13	7	17	18	21	17	48	11	9	3	6	61	63	15	12	19	8	25	21	15	14	19	39	18	15	11	9	13	30	11	5	19	8	11	14
ENSG00000070404.9	ENSG00000070404.9	62	105	115	228	226	53	107	675	488	44	265	223	222	96	91	365	79	61	110	202	85	614	1391	486	104	290	687	266	437	82	85	267	295	361	45	127	258	318	248	121	391	263	348	134	206	240	219	515
ENSG00000070413.18	ENSG00000070413.18	521	771	982	732	561	535	107	770	630	550	963	679	426	497	108	282	196	617	401	415	581	824	866	376	542	595	963	664	744	448	338	653	589	528	328	641	699	496	448	451	1322	599	589	645	587	641	547	809
ENSG00000070423.17	ENSG00000070423.17	264	144	258	125	180	241	35	251	170	185	232	151	124	193	39	91	74	317	84	135	264	206	243	108	283	258	257	279	254	216	88	162	155	159	165	295	152	118	97	182	289	212	188	252	127	167	214	268
ENSG00000070444.14	ENSG00000070444.14	509	609	680	541	618	429	189	929	728	329	714	522	485	409	173	449	251	547	335	544	524	897	924	424	600	489	1213	703	988	420	297	498	460	446	292	423	634	498	482	404	887	593	846	513	494	492	621	773
ENSG00000070476.14	ENSG00000070476.14	909	524	786	570	504	847	77	704	772	734	995	729	436	742	85	224	165	895	278	351	858	571	830	381	714	461	763	537	693	600	338	498	464	357	472	765	696	548	514	616	999	411	594	961	539	381	764	647
ENSG00000070495.14	ENSG00000070495.14	261	218	175	176	197	250	91	395	297	238	334	276	255	183	86	158	98	232	113	256	253	322	420	237	315	315	404	236	243	177	191	271	235	200	166	178	239	210	181	228	481	296	290	206	238	184	262	304
ENSG00000070501.11	ENSG00000070501.11	253	646	1101	376	212	276	120	358	241	214	515	305	206	182	70	171	62	207	117	188	235	358	341	224	230	209	216	176	214	146	190	174	211	135	128	167	192	145	108	152	739	201	160	237	222	156	144	196
ENSG00000070526.14	ENSG00000070526.14	63	82	299	122	116	7	49	67	71	201	334	197	139	24	29	76	120	21	128	240	13	393	189	38	110	69	41	23	28	19	161	175	141	100	40	57	31	31	23	23	287	119	75	21	207	104	58	35
ENSG00000070540.12	ENSG00000070540.12	212	228	514	268	252	184	59	206	220	408	536	294	164	158	20	62	84	161	82	132	178	256	306	116	245	176	327	158	238	179	229	260	418	261	129	151	188	110	137	156	534	169	414	217	215	178	228	261
ENSG00000070601.9	ENSG00000070601.9	77	80	8	3	91	56	7	12	35	107	37	11	101	32	14	33	50	58	53	135	42	11	16	8	190	83	7	7	48	45	146	36	28	11	57	77	8	18	3	68	63	91	47	61	75	63	49	30
ENSG00000070610.14	ENSG00000070610.14	408	575	822	530	478	429	93	824	659	460	709	493	415	403	122	272	228	628	290	355	448	513	674	367	522	787	893	844	925	366	350	513	449	438	285	533	459	450	371	421	975	576	838	520	523	552	595	745
ENSG00000070614.14	ENSG00000070614.14	528	1198	1585	1113	830	532	187	1417	1827	815	1864	1187	754	513	152	475	369	514	510	742	586	910	1331	616	710	1065	1820	1125	1371	513	799	944	1209	736	319	1026	1292	1194	958	748	1885	864	1117	682	1050	869	999	1451
ENSG00000070669.16	ENSG00000070669.16	206	228	336	149	131	239	30	271	141	305	459	240	180	196	36	94	52	275	159	183	210	173	224	105	278	578	795	793	679	267	159	129	197	146	157	267	236	166	145	162	296	145	223	248	139	150	219	200
ENSG00000070718.11	ENSG00000070718.11	381	351	397	253	198	331	42	319	453	330	477	344	259	262	51	132	107	291	151	218	334	411	415	192	304	329	468	325	351	281	247	233	251	209	174	252	227	193	134	262	595	280	306	331	281	192	282	308
ENSG00000070729.13	ENSG00000070729.13	76	125	3	3	159	10	1	3	99	210	24	8	156	18	16	26	120	30	72	236	5	9	16	5	220	83	12	2	16	32	200	45	31	4	70	93	16	24	12	45	79	150	54	19	118	60	18	7
ENSG00000070731.9	ENSG00000070731.9	100	96	48	72	137	122	18	84	551	86	55	64	150	67	20	68	38	43	40	161	76	48	86	79	129	84	123	54	164	68	74	105	65	78	72	72	75	98	86	85	124	114	123	68	64	87	106	109
ENSG00000070748.17	ENSG00000070748.17	31	91	5	1	38	0	6	1	2	48	22	4	64	2	11	5	42	12	31	82	1	2	14	2	85	48	10	30	40	5	65	17	11	0	22	22	7	10	6	27	47	39	9	3	36	18	2	14
ENSG00000070756.13	ENSG00000070756.13	6031	6121	17547	9612	5548	9762	1733	17596	5848	6899	12607	8626	4813	6673	1345	3572	1880	9082	6945	6431	8970	10718	10514	4129	7437	12119	18648	14169	15247	7177	3238	6262	5899	5834	4442	10325	10240	8259	5593	5457	12432	6825	7302	9200	8228	5234	7974	11779
ENSG00000070759.16	ENSG00000070759.16	208	297	386	382	360	192	43	189	169	224	432	306	283	116	28	89	73	177	119	214	196	262	197	103	268	199	269	242	232	167	177	230	148	121	142	381	272	151	87	148	555	270	119	139	295	146	184	219
ENSG00000070761.7	ENSG00000070761.7	83	48	99	72	85	78	16	106	184	98	133	94	81	82	12	23	27	119	62	78	88	123	82	60	113	69	170	106	92	88	81	87	61	64	59	75	53	68	43	107	175	95	59	72	81	74	77	103
ENSG00000070770.8	ENSG00000070770.8	711	340	631	665	668	842	99	1099	924	733	1089	782	453	716	154	390	199	932	404	558	831	815	1017	487	781	425	711	527	594	652	465	631	609	554	461	536	686	498	513	620	1239	681	784	849	650	554	802	904
ENSG00000070778.12	ENSG00000070778.12	200	286	896	561	403	167	104	851	1004	214	476	421	354	208	93	258	191	173	250	388	179	700	1062	467	267	466	1067	542	677	185	212	557	459	532	142	260	570	599	395	356	968	524	617	176	577	503	498	732
ENSG00000070785.16	ENSG00000070785.16	254	191	244	203	188	243	27	243	290	191	253	183	135	157	30	83	57	256	112	179	207	194	252	107	267	146	277	216	137	158	180	137	155	98	165	223	180	145	120	189	291	169	217	206	172	107	231	203
ENSG00000070808.15	ENSG00000070808.15	51	170	8	10	91	13	13	29	100	105	25	15	121	12	17	32	77	13	47	155	8	30	29	9	150	121	37	15	59	16	182	29	26	15	50	73	13	26	22	45	54	98	57	5	72	56	27	20
ENSG00000070814.17	ENSG00000070814.17	1053	987	1081	756	705	924	149	870	1670	583	836	637	559	938	130	373	334	1453	342	580	1164	722	1027	445	1323	886	1490	943	1358	918	592	724	706	507	578	1009	770	602	470	1009	960	740	811	1157	619	506	1034	889
ENSG00000070831.15	ENSG00000070831.15	1019	478	1444	962	544	1413	165	1545	1211	826	1700	1101	633	1265	223	590	191	1395	476	529	1290	1193	1430	752	1018	907	1205	894	911	1032	557	796	839	757	599	875	1101	968	741	908	1735	785	1226	1290	1020	660	1125	1142
ENSG00000070882.12	ENSG00000070882.12	673	131	119	100	165	973	20	188	259	354	258	178	228	760	30	73	103	544	115	256	739	136	259	141	927	182	250	144	144	760	273	164	191	144	465	519	152	118	112	429	177	198	152	747	169	171	587	209
ENSG00000070886.10	ENSG00000070886.10	29	81	17	3	53	1	0	4	12	66	16	8	54	3	9	14	40	4	33	84	5	9	23	2	122	79	19	26	69	8	79	22	10	0	29	54	11	16	6	21	18	72	12	0	55	40	5	3
ENSG00000070915.9	ENSG00000070915.9	135	84	14	16	123	58	4	5	11	125	39	1	100	47	13	42	78	81	47	149	65	13	25	8	161	74	9	11	5	80	167	29	50	8	111	93	9	13	9	69	61	122	38	59	63	59	39	8
ENSG00000070950.9	ENSG00000070950.9	245	235	341	239	150	235	28	230	183	283	348	193	173	203	58	74	86	227	150	192	184	279	289	101	277	322	285	298	238	199	218	178	169	134	146	226	205	177	113	155	416	291	155	233	229	130	183	229
ENSG00000070961.15	ENSG00000070961.15	1642	743	1150	931	634	1484	154	1556	1046	739	1261	878	611	1448	153	515	149	2320	368	510	1757	1445	1618	782	1626	1079	1906	1842	1640	1366	566	586	656	637	986	941	997	909	706	898	1232	501	936	1396	768	511	1375	1145
ENSG00000070985.13	ENSG00000070985.13	54	62	12	40	158	9	4	71	25	40	7	18	75	11	3	10	44	24	24	51	14	3	12	7	62	51	7	4	2	18	53	16	7	24	26	40	6	12	32	29	3	32	173	9	23	5	8	0
ENSG00000071051.13	ENSG00000071051.13	453	96	319	263	223	780	48	362	395	225	318	264	178	573	36	153	86	648	128	210	620	346	456	172	438	251	403	256	257	484	253	262	236	254	293	545	341	243	243	509	487	235	255	623	315	277	538	330
ENSG00000071054.16	ENSG00000071054.16	3277	474	1640	1506	1022	3214	408	2952	4107	1602	2463	1891	1178	2932	429	1177	500	2704	880	1273	3433	2164	2330	1012	3502	1951	3995	2456	3312	2731	1695	1546	2544	1435	1877	2405	1948	2184	1331	2694	2765	1619	1351	3636	1616	1140	3598	2287
ENSG00000071073.12	ENSG00000071073.12	1135	584	1070	743	450	1345	110	805	564	521	1064	503	395	1007	138	239	144	854	383	337	1249	920	1120	482	840	693	632	677	629	850	368	450	465	336	633	1164	997	637	504	600	2444	439	781	1435	837	399	815	781
ENSG00000071082.10	ENSG00000071082.10	3300	2197	5803	3993	2487	4772	600	6294	2761	1864	3087	2586	1931	3523	570	1454	610	4179	2574	2181	4990	4844	4584	1759	3844	5554	7800	7635	5568	3352	1630	2966	2984	2582	2256	3924	3880	3061	2237	2654	7139	2739	3453	4737	3438	1859	4019	6358
ENSG00000071127.16	ENSG00000071127.16	1923	749	1527	1706	1568	2285	500	3144	2388	854	2262	1614	1377	1929	586	1423	532	2328	808	1399	2331	2609	4004	1929	1906	1528	3414	1721	1893	1947	749	2454	2134	2350	1196	1939	2629	2183	1886	2401	3556	2098	3202	2955	1813	1985	3112	2640
ENSG00000071189.21	ENSG00000071189.21	1406	641	1524	1203	864	1430	143	1636	1377	1104	1875	1276	811	1309	197	550	243	1453	671	757	1272	1461	1706	931	1209	1148	1462	1589	1245	1095	627	922	926	789	747	1062	1424	1317	981	850	2619	1035	1331	1243	1189	756	1263	1320
ENSG00000071203.9	ENSG00000071203.9	3	20	4	8	24	0	1	1	1	22	18	6	29	1	1	3	13	3	10	32	0	1	0	1	34	18	1	0	0	2	49	6	9	4	25	14	0	6	5	7	6	22	35	0	12	3	5	0
ENSG00000071205.11	ENSG00000071205.11	575	118	312	589	522	863	238	1559	1452	221	872	623	663	1221	242	723	461	380	577	1008	571	1939	2563	1124	450	648	1948	777	840	581	431	1797	1328	1168	318	495	1837	1544	1152	1003	2804	1600	1492	495	1435	1407	1030	1816
ENSG00000071242.11	ENSG00000071242.11	530	690	747	625	619	626	105	721	885	695	1225	800	545	618	130	282	275	470	567	624	523	846	957	400	637	759	1208	803	964	607	565	951	895	695	335	552	770	598	508	586	1157	811	762	692	892	826	778	1186
ENSG00000071243.15	ENSG00000071243.15	210	180	349	180	203	273	27	271	244	191	295	220	146	187	33	83	68	277	118	152	270	190	264	123	292	351	372	411	330	189	170	163	182	141	154	208	215	226	148	220	415	210	200	228	154	149	229	256
ENSG00000071246.10	ENSG00000071246.10	342	167	238	223	186	356	29	237	870	231	402	258	204	305	47	101	112	213	70	178	395	342	512	161	371	325	559	259	615	260	102	206	247	180	174	429	395	317	231	333	358	181	300	409	328	210	460	300
ENSG00000071282.11	ENSG00000071282.11	319	117	119	261	291	201	170	1177	1338	158	316	262	295	289	131	521	125	276	198	397	290	1261	2372	1442	315	604	849	355	311	242	245	374	329	380	178	219	246	222	190	426	495	367	349	256	240	420	739	377
ENSG00000071462.11	ENSG00000071462.11	285	219	474	342	340	400	84	641	386	465	610	464	328	306	138	324	150	343	251	387	355	439	537	276	440	709	876	758	852	288	277	312	263	282	192	477	502	423	324	281	650	406	517	357	332	318	271	509
ENSG00000071537.13	ENSG00000071537.13	1391	1113	3151	4279	1609	1871	328	2574	1515	1418	3625	2573	1143	1415	325	799	472	1373	1150	1178	1417	3450	2839	901	1629	1473	3421	2966	2491	1449	1007	1730	1812	1370	821	1714	2450	2164	1342	1084	7491	1786	1744	1651	2645	1464	1516	2742
ENSG00000071539.13	ENSG00000071539.13	36	104	129	52	42	28	2	37	19	70	46	29	39	15	4	16	31	15	39	61	17	29	12	8	65	68	44	36	26	15	83	19	28	9	30	49	26	23	32	23	42	58	28	12	36	19	13	36
ENSG00000071553.16	ENSG00000071553.16	408	597	1104	982	634	414	159	858	505	713	1283	739	487	456	196	380	188	389	354	428	418	999	853	301	434	604	839	654	745	422	281	655	536	488	273	729	776	607	477	319	2079	747	899	488	894	767	387	736
ENSG00000071564.14	ENSG00000071564.14	783	503	759	431	353	796	103	662	537	472	584	386	301	590	71	196	170	1365	213	364	841	433	495	184	1054	406	724	398	647	676	283	380	370	308	460	807	426	297	229	615	720	384	432	794	424	324	723	683
ENSG00000071575.11	ENSG00000071575.11	813	420	1029	491	540	824	58	711	917	654	764	588	575	627	81	465	133	642	234	350	832	808	1148	618	750	305	697	427	620	593	635	493	449	444	309	654	585	458	370	542	648	372	412	937	498	447	746	542
ENSG00000071626.16	ENSG00000071626.16	1223	960	1780	1120	978	1398	189	1751	1158	1002	1559	1131	836	1258	207	582	280	1448	636	766	1308	1450	1661	752	1195	1240	1776	1514	1758	1069	723	997	1062	859	683	1329	1189	994	850	951	2017	916	1456	1404	860	807	1192	1411
ENSG00000071655.17	ENSG00000071655.17	288	438	482	369	254	209	61	383	292	291	295	257	232	212	54	178	130	242	201	281	272	254	404	160	349	417	526	434	661	141	232	232	219	205	118	334	283	239	231	209	520	320	288	265	261	210	238	370
ENSG00000071794.15	ENSG00000071794.15	428	601	1382	768	424	481	90	848	807	781	1976	1416	577	375	84	198	162	377	453	481	430	926	722	272	443	982	1548	1502	1294	428	355	490	627	524	250	432	860	742	513	345	1258	519	578	420	573	364	450	906
ENSG00000071859.14	ENSG00000071859.14	284	296	570	553	366	312	119	575	586	284	713	595	319	242	108	265	136	375	187	290	360	592	707	250	321	632	1037	577	867	304	158	386	399	311	193	480	668	537	406	447	698	545	526	369	399	316	524	579
ENSG00000071889.16	ENSG00000071889.16	223	159	155	183	209	227	30	245	175	188	278	232	176	166	41	90	62	220	138	162	193	260	249	98	220	195	317	203	209	168	120	220	156	163	144	302	241	165	141	163	399	237	320	232	231	190	286	366
ENSG00000071894.14	ENSG00000071894.14	442	690	958	510	516	643	88	896	447	460	584	419	333	560	95	226	190	901	274	425	1053	892	927	383	840	716	1179	1039	1253	589	381	757	710	594	453	1060	807	550	527	617	1173	541	479	831	484	550	649	784
ENSG00000071909.18	ENSG00000071909.18	68	116	12	24	105	21	7	22	12	109	65	46	127	31	16	19	92	20	43	186	58	23	31	7	172	87	13	20	11	25	119	27	26	32	128	112	14	30	19	46	80	123	71	14	64	88	20	19
ENSG00000071967.11	ENSG00000071967.11	738	218	605	1210	1210	745	310	2237	3256	297	1960	1266	1082	865	199	676	359	596	378	661	686	3786	3343	1586	750	1209	2597	1582	1647	606	215	1290	1442	1878	333	712	2023	1867	1451	1365	2988	1094	1921	790	1420	1160	1968	2716
ENSG00000071991.8	ENSG00000071991.8	17	56	31	108	89	5	2	120	2456	40	101	104	125	20	31	53	53	25	42	184	28	9	55	38	76	259	123	91	506	14	87	290	358	341	47	47	127	350	326	60	192	87	202	16	33	100	38	277
ENSG00000071994.10	ENSG00000071994.10	662	380	531	427	316	799	77	669	465	339	622	421	294	648	76	220	110	726	229	260	644	479	583	291	626	493	660	548	526	499	323	316	386	350	329	572	492	439	344	337	743	310	481	626	427	263	540	610
ENSG00000072041.16	ENSG00000072041.16	17	83	45	1	76	5	3	34	43	74	25	11	97	3	5	25	63	9	34	107	5	14	10	7	93	51	4	10	24	16	93	33	25	5	70	46	22	19	14	25	48	96	36	8	29	33	19	20
ENSG00000072042.12	ENSG00000072042.12	245	2938	3831	3696	1340	337	1345	6686	443	3599	6652	3864	1634	283	1246	3332	1759	319	3120	2703	318	3999	2760	1135	297	686	1424	1664	1409	260	3576	4249	3803	1602	208	2688	3167	1670	1219	218	11895	5740	1476	292	10125	4366	300	3420
ENSG00000072062.13	ENSG00000072062.13	540	485	664	766	773	695	178	1021	1377	502	963	621	654	620	190	495	297	646	387	646	635	956	1280	530	709	691	1596	947	1109	607	329	729	731	771	333	622	820	809	669	807	1282	1018	1326	818	803	786	934	1132
ENSG00000072071.16	ENSG00000072071.16	512	356	436	416	564	388	48	650	717	327	497	343	397	331	63	192	210	483	160	346	408	541	673	273	537	528	908	619	864	386	145	357	270	373	256	385	448	378	348	412	602	487	728	689	428	362	611	660
ENSG00000072080.10	ENSG00000072080.10	13	24	2	0	20	1	1	0	3	16	4	1	12	3	2	6	21	0	9	24	0	0	0	0	29	11	2	3	0	0	28	3	6	0	7	8	0	2	2	11	9	15	4	0	15	4	1	0
ENSG00000072110.13	ENSG00000072110.13	1281	458	1768	3087	2683	1370	995	6844	3163	732	4121	3192	3290	1038	1069	2874	1246	1094	1117	2477	1901	6452	11436	5251	1233	2168	8983	3699	3458	1368	475	4634	3505	4836	689	1064	4818	3383	2950	2473	6435	3800	5357	2314	3450	3880	2725	5583
ENSG00000072121.15	ENSG00000072121.15	926	729	935	652	709	1035	117	700	1040	584	894	589	643	797	81	208	270	1116	379	648	1084	661	778	398	1202	397	847	583	576	942	676	600	577	516	631	857	607	515	485	859	1149	784	686	1118	665	626	1067	801
ENSG00000072133.10	ENSG00000072133.10	59	176	350	530	349	63	38	506	139	98	205	233	205	39	39	82	60	36	143	159	54	301	284	102	83	640	348	562	402	27	153	170	195	233	59	120	235	281	230	60	619	236	632	35	283	161	90	421
ENSG00000072134.15	ENSG00000072134.15	269	540	765	532	511	275	97	754	833	236	505	495	422	324	86	241	162	258	295	413	317	756	849	393	353	372	610	437	452	253	271	524	413	468	191	288	422	437	359	429	935	597	771	346	527	353	736	691
ENSG00000072135.12	ENSG00000072135.12	860	697	1669	1493	1042	1162	308	1387	1236	1087	2328	1870	827	1232	265	949	415	992	414	740	1129	1177	1162	384	991	1626	2267	1938	2841	1136	831	886	1138	689	588	1257	1377	893	802	876	1670	1078	1419	1168	1080	880	1145	1803
ENSG00000072163.18	ENSG00000072163.18	539	62	168	370	415	580	83	689	1225	168	421	332	441	620	79	241	389	565	148	431	699	567	1091	470	630	374	1348	588	482	540	160	736	525	798	314	306	768	709	647	1057	935	697	795	876	471	655	1201	987
ENSG00000072182.12	ENSG00000072182.12	38	96	0	2	78	4	0	6	73	101	19	10	65	7	12	25	44	16	33	111	3	4	7	8	102	80	10	10	13	13	82	27	24	2	40	69	7	14	17	31	40	34	28	2	61	38	11	8
ENSG00000072195.14	ENSG00000072195.14	367	250	245	721	1054	308	162	1262	2018	256	720	599	952	408	195	457	658	318	287	944	632	925	1622	720	538	1332	3043	1068	1192	276	272	1157	1005	1156	284	364	1353	1193	1222	2193	1141	1302	1900	745	961	1042	2469	1821
ENSG00000072201.13	ENSG00000072201.13	59	99	261	174	260	58	13	262	221	96	41	59	126	64	40	88	83	40	54	169	37	186	128	48	139	368	437	464	450	60	179	125	67	101	68	82	128	93	113	109	377	241	374	43	172	178	208	127
ENSG00000072210.18	ENSG00000072210.18	404	574	1131	906	787	423	88	997	994	403	1199	840	631	373	229	506	167	559	551	709	467	964	1061	623	460	299	764	459	415	385	350	1236	911	672	258	337	972	565	475	576	1678	1039	638	440	1198	878	720	944
ENSG00000072274.12	ENSG00000072274.12	773	264	593	414	345	759	106	824	408	750	1323	714	448	710	151	512	107	1317	325	461	753	1320	959	783	676	958	638	606	627	588	417	499	552	365	397	613	564	480	399	390	845	431	719	577	492	323	573	662
ENSG00000072310.16	ENSG00000072310.16	515	685	571	1557	1857	305	155	1007	780	1089	3450	1845	1054	371	120	289	252	520	425	540	482	1665	992	349	503	537	1070	720	922	342	338	726	628	993	263	765	893	526	604	417	1396	705	1189	687	956	683	454	790
ENSG00000072315.3	ENSG00000072315.3	50	47	14	17	46	40	4	11	64	51	25	10	44	33	9	9	27	87	31	82	35	14	15	3	82	36	22	16	13	53	85	27	15	5	39	56	15	28	15	25	25	75	22	44	38	55	33	23
ENSG00000072364.12	ENSG00000072364.12	1766	1706	4167	3490	2467	2291	840	5988	3006	2480	6045	4413	2339	2167	1015	2630	662	2297	1727	2170	2132	5302	5370	2914	1809	2496	4528	3513	3684	1918	1419	2943	2889	2619	1035	2571	4635	3736	2920	1800	7056	3120	4678	2134	3204	1995	2476	4709
ENSG00000072401.14	ENSG00000072401.14	118	74	221	132	88	212	40	301	156	114	188	140	103	134	26	100	37	184	85	95	170	196	276	147	155	143	194	181	112	130	105	130	136	124	83	91	130	125	82	107	264	149	121	148	175	74	140	188
ENSG00000072415.8	ENSG00000072415.8	537	636	1236	1447	990	614	249	1489	833	543	1327	863	723	464	265	617	211	604	691	708	518	1330	1309	563	582	566	1322	1065	954	468	421	837	932	726	319	574	1109	831	688	456	1943	1158	1266	560	1404	803	552	1107
ENSG00000072422.16	ENSG00000072422.16	158	138	317	469	408	165	49	421	468	129	338	218	242	146	52	181	146	167	132	262	154	665	530	193	268	218	597	250	232	143	173	257	276	372	129	137	216	236	205	218	345	291	938	158	306	302	299	225
ENSG00000072501.17	ENSG00000072501.17	1803	1011	2061	1532	1197	1912	391	2171	2393	1083	1877	1545	1070	1607	512	1153	548	1890	791	1137	1921	1774	2623	1080	1670	1760	3644	1831	2651	1735	713	1450	1483	1232	959	1561	1794	1500	1108	1700	2667	1976	2095	2194	1665	1254	2139	2024
ENSG00000072506.12	ENSG00000072506.12	55	83	159	111	86	67	19	140	111	105	177	147	72	58	19	45	29	81	62	72	72	116	141	64	70	165	193	106	127	67	31	125	124	90	32	121	118	96	81	53	188	87	91	83	80	52	79	119
ENSG00000072518.20	ENSG00000072518.20	765	573	983	1208	835	813	175	1148	663	891	1818	1363	764	531	172	431	252	872	558	684	705	1055	1005	404	817	1016	1368	1291	1489	659	552	732	735	567	389	1034	845	695	622	566	1708	873	1101	746	810	676	590	1017
ENSG00000072571.19	ENSG00000072571.19	41	45	130	35	31	57	8	30	7	91	82	69	40	20	7	14	23	9	47	54	27	27	18	3	49	83	59	54	37	30	108	35	70	31	44	43	31	32	14	11	39	38	14	41	21	16	9	13
ENSG00000072609.17	ENSG00000072609.17	991	596	574	579	580	1111	173	1161	756	718	1074	688	669	823	155	435	299	1213	325	616	1019	699	1159	508	1104	755	1033	880	924	773	568	546	568	435	550	848	638	594	471	604	1213	545	764	1033	609	509	851	999
ENSG00000072657.8	ENSG00000072657.8	26	67	31	128	178	19	26	278	83	50	79	140	178	22	17	59	72	36	66	119	13	241	275	227	105	54	361	107	24	23	94	103	85	266	46	51	133	322	173	61	152	182	203	15	234	95	84	182
ENSG00000072682.18	ENSG00000072682.18	53	141	88	174	237	51	70	204	306	157	385	288	304	38	45	110	111	50	98	257	29	222	291	126	212	206	375	138	202	54	243	237	281	178	103	121	251	223	205	129	323	284	298	49	163	228	122	162
ENSG00000072694.19	ENSG00000072694.19	306	73	20	26	56	720	9	40	67	174	77	35	53	579	14	18	61	415	35	89	443	128	173	50	463	71	94	55	52	418	148	75	63	59	329	281	81	77	65	312	93	109	71	542	141	108	415	52
ENSG00000072736.18	ENSG00000072736.18	1166	259	455	455	387	1100	95	646	910	529	680	487	428	846	112	271	191	1516	220	390	1191	675	939	430	1036	321	724	366	344	939	369	457	431	357	639	824	518	450	357	708	1036	588	545	1256	549	418	1137	833
ENSG00000072756.16	ENSG00000072756.16	541	237	387	414	254	633	81	540	324	308	393	294	232	428	57	138	148	488	170	180	468	417	395	216	478	479	547	817	643	355	229	257	247	208	260	518	501	320	241	265	1212	306	311	477	289	230	389	756
ENSG00000072778.19	ENSG00000072778.19	1097	883	1578	1548	1713	1208	332	2649	2078	953	1781	1519	1176	1311	459	974	421	1476	746	1002	1602	1961	1947	1195	1318	980	1799	1253	1501	1208	633	1912	1502	1589	685	1364	1548	1160	1219	2131	4486	2382	3331	1623	1520	1444	2159	2195
ENSG00000072786.12	ENSG00000072786.12	2517	324	291	241	307	2502	84	505	1456	895	687	422	395	1844	123	251	186	3151	193	421	2723	535	930	330	2567	355	927	388	432	2315	498	387	412	303	1395	1733	449	329	268	1804	467	330	340	3174	395	412	2171	440
ENSG00000072803.17	ENSG00000072803.17	515	605	926	525	435	623	81	794	725	582	982	684	396	551	118	292	144	767	348	384	632	732	964	457	679	768	872	745	636	399	562	508	566	424	328	653	760	714	499	433	1276	512	548	545	617	533	595	784
ENSG00000072818.11	ENSG00000072818.11	1770	385	347	366	420	1492	47	327	632	674	528	350	372	1394	45	157	140	1675	216	370	2125	357	573	258	1771	202	521	257	291	1433	390	350	343	307	904	1369	431	320	276	912	527	413	601	2082	403	361	1323	414
ENSG00000072832.14	ENSG00000072832.14	135	194	317	226	251	151	67	473	548	130	250	197	294	151	55	159	142	103	118	269	116	514	584	218	218	251	597	317	415	117	167	300	286	333	84	156	352	287	260	217	525	390	315	156	388	308	259	590
ENSG00000072840.12	ENSG00000072840.12	347	586	1269	841	754	312	289	1290	1364	265	918	646	698	333	165	433	416	289	307	686	351	1384	1415	570	472	714	1902	917	1083	310	266	886	791	882	187	453	1020	875	744	695	1624	1189	807	445	1014	773	859	1561
ENSG00000072849.10	ENSG00000072849.10	326	225	395	262	236	376	53	307	291	197	391	250	209	361	53	167	74	358	148	200	324	273	354	174	365	150	257	152	153	246	204	181	230	200	221	320	259	222	213	205	533	238	324	284	266	209	264	310
ENSG00000072858.10	ENSG00000072858.10	610	141	67	167	330	652	80	160	151	819	1145	888	445	634	50	105	110	818	206	280	662	404	377	166	741	108	150	129	152	604	432	253	311	155	513	630	206	115	139	387	309	304	241	627	244	146	477	180
ENSG00000072864.12	ENSG00000072864.12	527	115	265	463	488	541	74	694	627	254	591	459	421	522	103	339	216	647	209	462	660	713	1102	485	523	338	1415	625	588	550	242	659	441	697	320	452	1043	959	724	648	995	660	1138	617	556	575	825	853
ENSG00000072952.18	ENSG00000072952.18	434	171	398	942	766	435	254	1435	1476	244	1431	1016	988	475	250	665	466	493	336	859	743	2687	3878	1472	577	916	3720	1395	1017	418	256	1820	1464	1660	346	310	1406	1205	914	2115	2034	1352	1513	739	1207	1640	2411	2193
ENSG00000072954.6	ENSG00000072954.6	35	112	105	94	76	31	7	81	31	73	70	65	75	23	12	15	39	68	47	105	32	75	50	31	79	74	57	68	59	31	58	66	44	54	22	53	42	49	49	51	89	116	67	26	60	49	40	83
ENSG00000072958.8	ENSG00000072958.8	638	340	384	315	351	596	74	489	747	349	462	301	351	396	74	205	205	862	213	431	671	378	554	256	721	350	656	376	412	506	372	377	382	332	402	578	369	317	266	479	551	396	413	749	449	371	593	449
ENSG00000073008.14	ENSG00000073008.14	143	304	534	398	295	125	157	829	451	176	396	313	266	88	193	436	146	148	269	316	95	496	810	379	178	712	824	787	1020	134	213	408	373	238	79	243	379	267	213	207	715	490	374	176	411	322	228	609
ENSG00000073050.11	ENSG00000073050.11	175	163	167	164	181	151	33	158	221	146	176	141	178	151	33	58	86	206	84	190	193	176	216	99	228	168	267	191	270	159	121	157	133	131	120	200	156	138	110	180	284	189	197	242	152	123	223	204
ENSG00000073060.15	ENSG00000073060.15	546	308	421	290	256	515	64	600	1344	335	535	349	304	554	86	201	179	446	177	345	539	643	458	165	486	629	610	656	747	511	277	326	243	193	307	363	381	287	180	634	645	392	299	659	464	382	708	514
ENSG00000073067.13	ENSG00000073067.13	38	72	47	37	65	12	2	53	45	65	23	17	41	27	10	18	30	39	26	58	26	16	11	4	81	40	25	22	17	22	36	41	27	22	30	52	42	22	19	33	28	41	36	22	27	37	46	99
ENSG00000073111.13	ENSG00000073111.13	128	239	356	228	208	151	13	134	90	259	197	167	170	86	34	66	95	155	83	174	145	188	112	41	250	205	241	181	189	152	224	174	148	122	97	213	105	123	84	111	200	174	70	122	133	127	118	128
ENSG00000073146.15	ENSG00000073146.15	52	196	58	50	108	14	5	51	40	353	187	98	105	21	16	27	81	19	78	164	11	50	51	38	197	100	141	73	43	29	236	81	183	58	54	115	46	41	23	67	104	127	38	23	95	53	25	49
ENSG00000073150.13	ENSG00000073150.13	25	252	250	151	151	4	8	153	24	207	239	207	101	3	8	17	34	5	47	68	7	45	57	20	27	90	85	89	98	13	45	52	42	60	16	50	69	44	64	5	142	94	134	5	76	42	7	110
ENSG00000073169.13	ENSG00000073169.13	123	148	146	141	142	136	19	184	157	130	195	106	92	104	14	47	25	145	117	87	163	188	175	97	145	131	160	184	207	139	95	200	207	153	104	198	138	112	111	133	272	107	129	155	75	88	190	229
ENSG00000073282.12	ENSG00000073282.12	102	107	45	255	478	41	13	298	26	136	285	306	492	35	42	227	77	61	191	446	39	166	458	386	158	72	110	74	55	43	148	459	182	269	86	78	272	100	176	59	406	772	491	26	469	279	21	231
ENSG00000073331.17	ENSG00000073331.17	719	186	163	296	377	1081	70	435	666	447	635	397	429	787	78	245	156	654	271	445	680	574	759	405	744	269	524	273	258	642	453	366	488	327	359	550	455	342	327	501	666	479	321	703	483	467	732	416
ENSG00000073350.13	ENSG00000073350.13	217	559	911	576	588	156	90	759	101	479	625	459	426	108	92	189	114	207	225	286	177	520	430	214	323	352	295	256	323	177	255	293	306	240	172	375	395	207	245	148	653	300	537	167	244	269	127	358
ENSG00000073417.14	ENSG00000073417.14	673	284	510	586	560	766	111	802	1084	397	814	522	509	782	122	285	200	700	287	504	719	881	1087	488	661	672	953	850	734	510	291	493	520	490	355	512	730	643	568	597	1189	605	999	675	597	454	879	1025
ENSG00000073464.11	ENSG00000073464.11	231	76	49	59	73	337	8	80	234	126	117	85	111	163	7	32	27	332	33	91	187	92	102	55	236	116	159	103	82	229	101	64	79	50	133	128	70	55	46	163	121	86	86	217	76	83	219	64
ENSG00000073536.17	ENSG00000073536.17	110	142	150	75	127	110	29	138	42	115	73	66	103	98	18	61	75	144	67	173	97	73	83	49	142	204	161	147	121	92	134	68	54	53	104	162	92	72	79	87	132	106	57	125	120	69	72	132
ENSG00000073578.16	ENSG00000073578.16	721	461	762	583	517	1074	127	995	1156	610	1137	772	581	704	131	282	217	877	429	547	939	993	1221	512	882	724	1379	758	759	796	410	685	695	665	436	808	898	670	567	914	1369	798	934	813	632	549	1166	1067
ENSG00000073584.18	ENSG00000073584.18	615	405	835	549	398	743	86	778	570	412	674	477	323	585	70	251	137	701	211	281	593	688	758	334	545	498	685	632	501	491	277	410	440	380	331	470	608	598	473	406	1137	528	611	572	522	314	552	688
ENSG00000073598.5	ENSG00000073598.5	10	3	0	0	9	3	0	1	1	5	5	2	3	5	0	5	4	4	8	12	4	2	2	0	13	10	0	3	2	1	14	1	0	2	7	6	2	1	3	2	2	16	0	3	4	3	3	3
ENSG00000073605.18	ENSG00000073605.18	1250	232	348	204	322	1014	63	462	762	630	513	447	327	659	35	98	136	770	166	319	1130	356	458	184	1200	379	536	375	493	448	217	224	168	195	418	553	362	251	245	579	428	316	323	1206	319	260	869	486
ENSG00000073614.11	ENSG00000073614.11	2556	1173	2317	1704	1316	2780	268	2592	2456	1374	2433	1771	1190	2233	290	823	380	2990	724	1107	2606	2083	2766	1326	2239	1517	2792	2080	1892	2203	934	1550	1463	1527	1426	2118	1849	1703	1357	1826	3387	1717	1980	2731	1698	1283	2470	2129
ENSG00000073670.13	ENSG00000073670.13	92	90	42	31	106	20	5	73	58	86	48	64	105	32	16	46	68	23	39	126	36	68	80	21	92	85	120	76	57	52	86	141	66	42	101	263	107	86	56	60	79	135	109	19	77	90	62	91
ENSG00000073711.10	ENSG00000073711.10	250	278	429	515	483	333	96	810	566	512	925	527	444	240	90	223	168	219	253	350	265	453	675	325	308	273	617	419	372	177	190	409	386	500	181	205	458	521	404	344	872	435	821	255	417	311	431	653
ENSG00000073712.14	ENSG00000073712.14	280	181	460	792	607	437	176	1873	2500	279	997	837	793	443	258	611	303	431	380	715	436	1764	2474	1208	469	643	2028	897	763	320	285	1308	963	1428	230	221	1208	1343	1087	927	2071	1086	1614	495	1019	782	1221	1496
ENSG00000073734.8	ENSG00000073734.8	57	53	2	1	56	91	2	4	15	82	52	12	70	74	7	27	51	65	48	123	97	19	20	2	114	47	13	5	5	40	114	31	34	10	98	51	4	8	2	96	40	93	23	37	48	47	62	6
ENSG00000073737.16	ENSG00000073737.16	33	38	3	7	33	30	5	11	17	46	97	48	52	11	4	17	37	18	31	76	16	32	20	7	81	25	24	12	2	15	55	24	27	10	38	45	8	10	7	33	26	34	23	13	32	48	15	6
ENSG00000073754.5	ENSG00000073754.5	118	45	3	2	36	911	5	2	5	107	15	1	46	223	3	7	32	475	16	56	355	1	4	1	1119	14	3	0	3	326	77	11	10	3	250	129	3	4	5	578	17	49	17	749	22	32	331	1
ENSG00000073756.11	ENSG00000073756.11	178	120	1257	4503	4179	56	45	3371	417	132	1860	1208	803	136	125	345	68	319	188	445	249	1055	1113	857	282	539	780	293	251	222	267	344	328	2772	61	235	360	1258	2341	191	554	330	15291	112	404	312	179	227
ENSG00000073792.15	ENSG00000073792.15	103	202	255	121	165	65	54	127	315	115	61	50	97	103	24	82	75	61	42	156	50	168	227	135	153	78	197	45	73	65	167	96	83	108	82	74	60	55	49	101	88	157	312	84	103	129	131	63
ENSG00000073803.13	ENSG00000073803.13	394	350	527	375	329	316	117	475	412	627	938	758	395	323	93	226	188	317	248	383	264	622	520	243	410	463	542	552	615	288	366	328	292	218	211	353	427	344	255	229	748	524	408	353	449	325	351	394
ENSG00000073849.14	ENSG00000073849.14	2753	267	1109	538	631	4561	492	1316	1431	1904	3360	1284	996	3419	389	652	311	5157	664	758	3715	1524	2237	984	3417	1504	1839	1708	2324	3612	929	2294	1395	590	2294	2287	1973	556	500	2265	20792	2986	587	3740	2727	1849	3221	1531
ENSG00000073861.2	ENSG00000073861.2	54	46	12	2	32	83	2	17	25	41	37	18	33	37	5	17	17	115	16	44	55	15	23	16	81	34	20	6	14	58	61	14	16	12	50	65	27	42	16	45	18	38	28	60	14	35	35	17
ENSG00000073905.8	ENSG00000073905.8	1	3	15	13	10	5	2	10	0	10	15	17	8	2	0	8	6	6	8	7	5	11	5	3	10	13	5	2	11	1	11	6	9	6	3	13	6	2	4	4	6	10	7	3	16	2	4	4
ENSG00000073910.19	ENSG00000073910.19	460	1120	2834	853	676	507	118	1078	2092	293	1711	746	795	514	92	220	353	519	319	759	643	1301	2111	763	646	1343	1845	1747	1533	387	465	888	1173	887	379	529	1220	831	653	1201	882	777	801	682	720	1108	1809	1579
ENSG00000073921.17	ENSG00000073921.17	1392	719	2167	1684	1080	2100	315	2586	2735	1083	2855	2049	1063	1973	397	1124	304	1786	908	1051	1724	2686	3380	1621	1366	1654	2687	2153	2039	1602	1092	1601	1889	1515	803	1439	2432	2187	1574	1358	4874	1448	1998	1778	1816	1362	1977	2812
ENSG00000073969.18	ENSG00000073969.18	273	227	450	367	258	267	79	496	308	456	526	412	228	260	78	162	118	683	175	179	298	280	315	140	332	422	570	580	608	227	232	263	357	226	166	523	437	330	272	184	965	275	347	297	333	260	278	540
ENSG00000074047.20	ENSG00000074047.20	90	67	72	143	156	36	37	206	180	110	254	175	227	52	22	90	121	48	71	204	48	374	472	189	188	159	518	204	227	69	103	164	164	176	45	113	163	171	141	116	236	209	118	59	262	176	99	285
ENSG00000074054.17	ENSG00000074054.17	1370	384	1489	1238	1088	1567	229	1722	1985	868	1549	1109	1049	1327	191	543	362	1683	474	926	1539	1885	2014	920	1395	1147	2253	1533	1452	1324	748	1264	1207	1291	760	1190	1567	1390	1132	1454	2532	1534	1540	1589	1409	1059	1709	1827
ENSG00000074071.13	ENSG00000074071.13	140	273	543	291	220	182	23	282	230	201	417	306	129	111	20	82	61	146	145	149	161	245	242	77	138	238	451	300	336	131	125	199	179	181	77	276	238	196	161	126	392	187	324	188	212	171	183	284
ENSG00000074181.8	ENSG00000074181.8	777	797	1297	1056	804	693	175	1279	4834	1102	1783	1247	804	831	167	346	337	1017	487	944	982	1867	1657	612	778	1748	2170	970	1942	668	419	1159	1584	1190	539	1474	1103	1394	1072	1517	1691	817	1185	1104	751	1466	2653	1817
ENSG00000074201.8	ENSG00000074201.8	752	518	1136	785	623	1246	116	1139	948	513	1133	827	565	1006	120	380	167	986	467	471	946	984	1052	439	763	768	1174	1023	928	738	359	527	565	552	566	797	925	948	637	628	1312	578	907	1039	844	430	921	955
ENSG00000074211.13	ENSG00000074211.13	55	107	224	229	233	27	17	241	220	447	511	312	259	35	68	172	102	33	116	301	44	226	232	53	165	276	96	218	260	38	243	263	324	263	71	161	318	467	275	210	635	255	344	27	212	240	54	303
ENSG00000074219.13	ENSG00000074219.13	245	125	451	143	163	217	28	318	314	121	255	210	203	242	38	108	90	490	87	191	280	279	418	143	320	166	316	133	210	224	124	197	161	146	143	223	217	244	191	366	412	259	398	231	209	188	374	357
ENSG00000074266.17	ENSG00000074266.17	491	238	491	294	229	454	22	369	373	312	488	337	252	354	56	116	86	619	199	236	403	348	520	188	455	343	412	382	350	310	219	210	206	226	256	352	341	321	233	291	590	280	307	411	310	184	293	396
ENSG00000074276.10	ENSG00000074276.10	125	164	80	27	90	45	4	20	18	126	45	23	98	38	7	32	69	47	39	152	47	13	21	11	218	144	25	26	33	31	179	20	31	8	82	100	27	41	16	62	45	73	28	58	76	22	41	29
ENSG00000074317.10	ENSG00000074317.10	18	36	5	0	28	1	2	2	40	28	5	2	21	1	1	4	19	3	10	41	2	0	3	0	40	32	0	1	8	7	31	15	5	1	8	20	1	9	3	3	5	23	8	4	19	8	0	1
ENSG00000074319.12	ENSG00000074319.12	250	198	389	287	242	258	67	411	408	233	458	446	232	206	75	161	86	309	152	231	244	387	383	172	251	315	478	343	309	224	171	234	252	230	179	295	316	288	194	204	562	308	356	265	300	185	241	340
ENSG00000074356.16	ENSG00000074356.16	1084	769	2014	1050	972	1164	231	1422	1629	595	1041	897	706	975	218	646	389	1328	552	960	1076	1257	1703	699	1264	758	1438	814	956	1000	749	921	916	787	686	960	1280	1096	832	996	1909	1134	1301	1176	1123	902	1262	1370
ENSG00000074370.17	ENSG00000074370.17	2084	171	207	809	1170	2275	32	554	378	723	416	328	284	1529	71	115	87	2990	121	338	2961	372	458	185	2289	223	340	155	204	1765	429	518	342	595	1496	2015	369	290	423	1313	871	337	1718	2727	225	387	1945	346
ENSG00000074410.13	ENSG00000074410.13	61	123	70	216	371	44	26	233	66	75	62	39	123	45	75	116	85	45	80	251	50	39	96	64	175	372	193	183	386	43	195	239	127	202	83	106	116	264	210	180	240	233	986	63	111	120	191	118
ENSG00000074416.13	ENSG00000074416.13	301	156	153	197	311	302	75	670	2572	434	539	423	377	283	74	246	243	355	266	486	364	526	666	252	515	1072	1875	1490	1666	347	305	541	617	451	201	409	548	547	490	828	1383	557	672	405	460	496	1360	599
ENSG00000074527.11	ENSG00000074527.11	158	133	320	677	803	91	103	1248	990	107	968	898	951	133	101	471	51	139	338	420	143	616	1133	663	194	407	823	819	597	69	113	564	427	489	127	719	1022	388	465	272	702	445	921	134	821	612	389	673
ENSG00000074582.12	ENSG00000074582.12	255	168	309	222	153	252	29	181	230	194	221	145	123	258	41	72	83	286	109	177	205	123	185	72	236	251	248	235	298	159	133	159	146	103	142	224	185	151	132	192	339	181	173	228	153	152	184	192
ENSG00000074590.13	ENSG00000074590.13	193	179	224	239	262	162	14	206	1312	158	549	235	237	242	32	97	95	236	114	277	212	242	547	188	293	228	355	202	280	212	144	341	282	266	118	181	433	266	187	314	344	246	214	246	264	309	622	380
ENSG00000074603.18	ENSG00000074603.18	1224	703	1193	943	767	1426	100	1148	1202	720	1144	826	713	1083	130	345	228	1358	438	567	1213	854	1212	589	1147	661	1145	932	725	917	588	659	724	664	612	818	1064	904	671	864	1680	703	1149	1239	828	552	1187	1176
ENSG00000074621.13	ENSG00000074621.13	526	394	542	399	388	642	81	358	583	449	414	285	311	636	68	185	188	646	209	420	542	293	364	160	645	325	479	370	380	459	335	310	260	243	334	503	480	334	240	548	583	489	310	666	423	354	645	385
ENSG00000074657.13	ENSG00000074657.13	1001	767	1761	1792	1774	1083	563	4340	2408	1064	2597	1816	1591	1054	612	1144	361	898	1388	2195	984	2970	3286	1521	1208	1149	2450	1648	1638	1047	925	2868	2355	1630	630	1142	1882	1291	1114	1206	6581	4893	1650	1215	3357	2969	1649	2684
ENSG00000074660.15	ENSG00000074660.15	255	205	80	61	140	207	8	86	507	103	102	99	129	162	12	52	65	196	60	156	249	107	131	53	319	115	135	95	142	167	120	71	82	74	137	163	69	69	51	293	155	116	134	272	110	65	368	92
ENSG00000074695.5	ENSG00000074695.5	938	857	2278	2287	1817	1269	290	2783	1399	1873	4461	2664	1310	1002	322	851	298	977	974	988	959	2536	2523	1193	928	1490	2941	2176	1944	923	788	1485	1607	1651	605	1703	2545	2162	1698	763	4884	1627	3740	1042	2187	1103	1044	2359
ENSG00000074696.12	ENSG00000074696.12	374	641	1418	917	637	460	154	1377	707	806	2000	1202	598	378	163	405	238	398	391	429	381	998	847	359	468	569	926	801	623	367	465	564	492	534	262	590	928	643	520	320	1647	720	756	420	974	552	350	919
ENSG00000074706.13	ENSG00000074706.13	421	69	39	36	109	793	9	54	52	142	89	29	94	652	11	48	65	270	44	107	482	74	104	28	272	96	86	77	55	528	268	69	79	52	341	526	60	73	60	378	128	144	116	713	121	60	344	97
ENSG00000074755.14	ENSG00000074755.14	2224	1465	3173	1514	1560	2441	223	1910	2067	933	1785	1415	1177	2166	261	718	463	2460	838	1111	2577	2037	2453	1241	2232	1152	2527	1557	1511	2101	1029	1651	1460	1469	1370	2185	1741	1327	1209	1854	3432	1723	2177	2711	1533	1499	2747	2557
ENSG00000074771.3	ENSG00000074771.3	23	55	2	0	47	0	1	0	3	33	9	1	24	0	1	7	30	5	19	37	0	7	3	1	51	26	5	1	0	1	55	10	10	2	18	22	0	6	1	13	32	29	12	0	16	18	1	1
ENSG00000074800.13	ENSG00000074800.13	858	1266	2913	1761	1179	1531	380	2467	1211	943	2162	1437	1038	1041	401	980	273	1169	623	869	1361	2535	2636	1052	1113	2073	3290	2307	2624	1170	550	1300	1126	1105	775	1593	1575	1295	1014	887	1825	981	1896	1467	986	1033	1144	1902
ENSG00000074803.17	ENSG00000074803.17	56	115	11	11	102	24	7	12	42	110	50	13	108	23	16	22	94	39	52	186	27	14	31	5	172	83	17	3	8	33	172	36	29	45	71	79	22	23	23	51	70	132	47	15	67	42	44	18
ENSG00000074842.7	ENSG00000074842.7	99	197	385	299	215	228	52	319	187	371	631	459	198	132	57	119	59	148	151	170	189	328	328	138	190	192	305	239	225	140	235	250	299	275	114	250	306	240	190	122	768	217	363	219	375	212	165	310
ENSG00000074855.10	ENSG00000074855.10	232	233	333	245	183	187	35	189	287	158	199	138	139	177	29	63	70	128	96	174	218	209	256	105	250	218	239	238	318	171	170	160	186	107	119	234	164	125	115	222	330	190	245	277	174	166	281	218
ENSG00000074935.13	ENSG00000074935.13	279	136	207	235	236	312	58	400	349	130	209	200	204	254	52	126	90	236	119	185	260	385	461	256	289	202	492	360	236	218	98	180	187	295	170	225	379	323	268	213	408	222	499	253	257	153	275	386
ENSG00000074964.16	ENSG00000074964.16	298	335	502	448	577	272	72	747	906	263	594	528	562	263	109	272	191	303	270	494	289	600	907	459	410	581	846	481	554	282	229	476	456	471	196	336	450	366	405	731	775	477	701	359	417	464	706	663
ENSG00000074966.10	ENSG00000074966.10	623	58	33	29	54	1172	4	24	43	134	32	14	50	1078	7	29	36	434	42	86	964	48	56	34	371	113	45	52	19	925	349	42	42	32	509	852	44	35	44	666	110	89	42	1461	102	29	518	73
ENSG00000075035.9	ENSG00000075035.9	53	102	30	52	148	16	15	83	107	92	160	77	238	32	17	53	106	30	74	211	42	206	449	57	175	135	180	121	114	13	201	141	106	73	70	50	135	93	53	122	80	164	254	37	187	137	128	278
ENSG00000075043.17	ENSG00000075043.17	52	119	19	2	117	6	10	83	175	90	25	16	95	16	5	29	53	21	84	184	4	28	72	51	165	125	89	49	77	17	153	31	33	3	47	83	25	23	20	28	50	80	23	11	114	21	7	8
ENSG00000075073.14	ENSG00000075073.14	38	49	30	13	49	30	6	19	36	33	18	28	41	31	4	25	78	42	22	78	43	7	16	7	67	37	108	27	19	21	65	33	34	22	35	41	20	31	9	34	49	70	37	30	46	53	25	40
ENSG00000075089.9	ENSG00000075089.9	176	112	232	176	128	173	24	239	144	160	231	153	134	110	21	70	61	176	75	104	162	233	233	111	199	142	186	255	147	144	145	148	111	112	116	159	160	170	103	119	307	121	189	144	152	96	120	162
ENSG00000075131.9	ENSG00000075131.9	50	76	122	60	48	96	15	90	74	48	86	64	52	53	9	20	30	78	50	62	53	52	63	22	81	86	117	86	91	60	52	42	48	41	42	48	59	32	42	50	72	65	55	53	70	13	63	55
ENSG00000075142.13	ENSG00000075142.13	227	139	308	260	199	298	46	460	392	214	439	247	221	324	34	138	74	245	148	179	262	282	352	170	267	406	384	353	256	237	128	187	221	174	177	259	299	279	189	245	512	216	262	287	228	215	253	329
ENSG00000075151.20	ENSG00000075151.20	1513	1633	2522	1926	1553	2043	310	2929	2610	1325	2493	1827	1184	1474	357	914	645	1979	825	1138	2043	2329	3159	1289	1781	2238	3837	2966	3380	1560	1066	1604	1875	1580	909	1690	2161	2068	1549	1653	3023	1902	2781	1861	1766	1281	2105	2544
ENSG00000075188.8	ENSG00000075188.8	128	70	94	61	72	111	6	100	72	94	126	68	69	74	7	23	43	114	40	50	95	90	106	31	103	66	121	98	64	82	73	77	107	61	64	108	98	76	56	98	120	88	78	94	92	60	109	72
ENSG00000075213.10	ENSG00000075213.10	534	97	28	43	105	659	25	51	249	243	77	53	142	701	20	80	134	442	91	149	749	160	163	49	525	109	379	78	41	781	184	75	54	71	380	265	95	108	51	408	155	187	140	707	117	100	618	161
ENSG00000075218.18	ENSG00000075218.18	47	148	146	66	41	39	2	22	1	74	28	27	57	34	3	16	37	25	26	75	12	27	35	4	98	76	40	48	53	37	76	26	33	11	40	83	16	8	12	26	35	39	24	30	29	14	18	19
ENSG00000075223.13	ENSG00000075223.13	57	421	831	2753	2002	50	227	2299	1037	1864	3769	3281	1675	51	325	875	286	81	1949	2127	91	4482	3352	1075	110	804	2932	2168	1212	79	297	1601	1371	1865	96	389	1679	1906	1211	216	3723	2098	1253	117	1959	2022	281	2451
ENSG00000075234.16	ENSG00000075234.16	148	512	716	548	286	126	38	349	215	161	329	236	185	138	67	135	94	162	298	261	116	349	326	130	184	232	307	300	317	114	197	288	277	181	115	257	351	213	158	124	796	253	241	147	281	251	178	451
ENSG00000075239.13	ENSG00000075239.13	412	245	461	476	329	548	35	629	634	131	205	209	250	506	41	140	95	430	115	224	460	600	533	241	494	462	621	471	458	323	227	278	386	320	265	361	519	395	297	368	540	301	471	516	466	226	413	434
ENSG00000075240.16	ENSG00000075240.16	303	176	259	226	193	391	154	1923	397	239	269	253	265	373	461	775	95	233	222	276	407	725	847	392	492	257	334	209	205	317	145	170	193	196	237	292	214	139	144	288	309	195	294	378	203	150	433	273
ENSG00000075275.16	ENSG00000075275.16	847	255	160	298	381	1034	64	519	194	525	689	484	538	753	93	260	166	2324	326	544	871	419	512	291	1077	189	228	178	109	778	341	602	401	262	574	727	420	206	194	818	649	732	450	840	496	541	636	311
ENSG00000075290.7	ENSG00000075290.7	50	80	26	19	41	15	0	17	23	45	12	12	33	27	7	12	25	22	31	65	34	9	14	17	59	52	28	17	25	21	29	14	13	7	54	42	7	18	9	20	27	53	18	28	36	30	21	23
ENSG00000075292.18	ENSG00000075292.18	3637	1544	3543	2601	2033	3385	518	4289	4898	1928	3717	2929	1978	3256	515	1406	646	4337	1300	1661	3485	3625	4781	2223	2936	2823	4714	3748	4109	3011	1605	2510	2939	2100	1781	2518	3493	3000	2345	3002	5845	2862	3147	3550	2822	1882	3732	4027
ENSG00000075303.12	ENSG00000075303.12	210	199	397	209	136	230	25	200	132	225	358	231	139	202	15	59	63	238	152	147	231	287	205	94	204	197	209	242	151	142	183	153	185	107	159	198	255	185	131	127	399	193	174	204	191	124	161	144
ENSG00000075336.11	ENSG00000075336.11	189	228	394	216	201	176	26	205	234	155	221	210	144	165	39	64	65	157	120	175	158	150	241	82	212	200	342	232	255	147	158	153	156	141	127	157	188	187	98	156	345	222	232	167	193	127	193	157
ENSG00000075340.22	ENSG00000075340.22	290	228	45	8	186	196	7	32	428	236	71	26	172	111	18	59	162	211	110	283	306	59	103	31	548	177	67	68	235	240	383	97	92	35	269	240	68	75	53	187	112	211	98	337	161	142	259	59
ENSG00000075388.3	ENSG00000075388.3	10	30	0	0	20	0	2	1	2	16	7	1	18	0	1	0	19	3	7	26	0	2	1	0	17	19	0	1	0	3	31	7	7	2	10	20	6	8	1	7	7	13	11	5	11	7	0	2
ENSG00000075391.16	ENSG00000075391.16	514	719	1188	864	643	665	82	1281	1712	703	2186	2342	813	645	110	321	306	542	436	831	658	956	1515	643	655	801	1528	921	839	606	579	829	932	746	301	550	859	938	580	886	1106	695	781	614	823	647	1260	1228
ENSG00000075399.12	ENSG00000075399.12	157	175	209	136	120	154	5	99	126	142	155	98	113	112	17	67	48	136	82	113	130	110	123	44	162	105	157	118	164	104	111	113	127	92	80	157	90	55	58	92	209	130	97	176	94	72	89	73
ENSG00000075407.17	ENSG00000075407.17	953	785	1567	1026	720	940	189	1396	1429	509	1173	810	632	891	175	555	233	1001	427	561	928	961	1377	602	822	1154	1496	1232	1425	715	242	618	594	655	451	533	1135	779	631	720	1599	883	1201	976	911	593	1044	1377
ENSG00000075413.17	ENSG00000075413.17	1503	839	1688	1404	1042	1634	267	1952	1667	906	1599	1197	830	1454	302	716	305	1714	523	826	1511	1666	2236	1024	1487	1199	1847	1575	1919	1249	661	1131	1043	1011	803	1268	1448	1417	1115	1107	2295	1119	1968	1609	1110	899	1411	1876
ENSG00000075415.12	ENSG00000075415.12	752	642	1582	1017	806	911	158	1908	1383	707	1323	963	741	868	196	530	232	895	598	671	918	1358	1476	741	764	1433	2070	2048	1799	743	479	929	889	896	484	998	1185	1148	809	816	1969	773	1260	902	1039	793	961	1508
ENSG00000075420.12	ENSG00000075420.12	1508	655	1046	1953	1645	1891	402	3047	2410	1468	3363	2339	1569	1564	439	1394	444	1312	663	1169	1377	2635	3932	2246	1709	1373	3131	1819	1822	1513	745	1743	1660	1700	778	1276	2045	1868	1609	1477	3245	1663	2937	1858	2080	1567	2144	2747
ENSG00000075426.11	ENSG00000075426.11	398	306	788	1426	1196	806	1038	3926	2433	516	2306	2095	1781	970	1081	2318	475	478	1206	2853	834	6030	7360	4620	429	4883	4811	2854	5598	724	836	3177	3016	1838	282	576	2767	2471	1973	1955	4529	3128	3356	710	2409	2539	1676	3578
ENSG00000075429.8	ENSG00000075429.8	8	30	3	1	20	3	0	0	4	20	10	3	18	5	0	1	20	4	8	28	1	1	1	0	36	23	0	2	0	5	26	2	3	0	10	8	0	3	2	3	7	15	1	2	18	6	5	2
ENSG00000075461.5	ENSG00000075461.5	31	98	70	48	80	5	14	345	32	75	60	27	81	5	59	128	37	7	35	169	3	55	110	82	75	59	14	34	45	26	82	144	97	90	18	32	66	11	13	11	446	362	46	9	299	268	7	105
ENSG00000075539.13	ENSG00000075539.13	2193	1128	2197	1363	1039	2399	189	1862	3019	1197	1872	1416	965	1906	210	577	391	2747	705	935	2483	1777	2079	916	2033	1630	2206	2157	1912	1805	964	1202	1186	1115	1265	1926	1815	1378	1132	1669	3132	1308	1703	2517	1307	1019	2288	2161
ENSG00000075568.16	ENSG00000075568.16	1596	1025	1986	1288	1067	1952	243	1585	1474	1060	1673	1140	902	1792	268	827	385	2496	703	914	2050	1790	1807	849	1943	1034	2165	1563	1539	1536	1027	1300	1513	965	1131	1728	1668	1257	1039	1346	2620	1342	1121	1885	1449	949	1901	1747
ENSG00000075618.17	ENSG00000075618.17	375	121	71	82	104	393	19	124	353	154	144	109	87	331	15	26	45	292	39	125	444	105	142	67	310	135	383	143	213	499	66	93	77	93	337	400	75	94	86	309	142	76	117	488	104	80	385	102
ENSG00000075624.13	ENSG00000075624.13	17835	4795	14545	17460	15378	29710	5256	34327	22864	12194	32484	21720	16385	22392	5154	13781	5603	22103	7708	14277	25976	28323	46025	19982	20198	14592	49200	22706	22196	22842	5832	24408	21012	25752	11385	18420	27417	26305	20808	26785	30607	19563	33369	32511	20997	20073	31782	27074
ENSG00000075643.5	ENSG00000075643.5	41	138	87	133	152	10	11	178	30	77	97	69	134	7	26	36	76	18	66	146	11	100	144	79	123	66	104	49	34	17	121	105	89	113	44	72	109	102	114	32	192	202	252	14	97	70	28	76
ENSG00000075651.15	ENSG00000075651.15	577	278	122	191	292	611	45	228	832	315	349	283	376	552	43	109	163	634	165	339	473	279	359	173	694	427	600	299	383	529	337	341	314	230	398	379	261	255	244	752	337	312	319	688	293	233	884	427
ENSG00000075673.11	ENSG00000075673.11	35	127	23	1	110	7	15	9	7	87	16	10	90	6	11	23	62	14	44	132	3	8	12	2	86	63	7	19	14	23	159	22	25	1	42	56	13	12	7	36	47	77	27	4	53	45	6	38
ENSG00000075702.16	ENSG00000075702.16	107	265	175	71	143	60	10	102	63	193	89	63	129	61	18	48	90	69	98	242	70	51	55	29	267	154	98	69	85	80	171	53	68	32	97	151	43	52	22	71	96	127	54	56	102	93	50	54
ENSG00000075711.20	ENSG00000075711.20	1206	967	1936	1558	1197	1301	266	2008	2098	1630	2578	1973	1051	1280	272	725	354	1413	687	871	1312	1634	1953	879	1236	1335	1990	1697	1855	1173	721	1187	1191	1185	763	1143	1571	1403	1192	1052	2566	1248	2255	1408	1226	875	1441	1835
ENSG00000075785.12	ENSG00000075785.12	819	548	1376	1558	1196	1301	581	2246	2061	1554	3061	1960	1072	975	471	1199	453	1182	743	1095	1235	2119	2226	1021	993	1259	2800	1768	2169	1219	649	1357	1420	1234	578	1121	1666	1488	965	1261	2646	1748	1724	1491	1748	1187	1509	1657
ENSG00000075790.10	ENSG00000075790.10	363	368	604	519	369	435	110	972	796	1150	2048	1467	591	338	126	293	138	439	462	442	365	713	948	430	431	609	756	870	792	297	465	539	562	458	245	533	863	746	528	389	1256	572	607	385	678	346	454	638
ENSG00000075826.16	ENSG00000075826.16	425	289	401	265	239	419	32	280	332	181	220	133	189	371	38	95	151	524	168	304	511	331	352	177	431	269	401	398	419	383	198	215	186	162	266	397	240	199	183	352	449	361	235	547	300	250	371	307
ENSG00000075856.11	ENSG00000075856.11	925	456	1006	739	583	986	154	1306	1021	657	1115	902	624	812	187	498	202	1119	397	646	889	1154	1385	564	872	587	1228	790	977	759	465	672	589	604	555	900	860	642	574	698	1476	922	827	1029	729	570	909	927
ENSG00000075884.12	ENSG00000075884.12	1429	111	66	67	138	1555	11	92	474	421	246	121	141	1329	19	44	75	1747	56	156	1604	170	176	107	1272	156	190	76	110	1004	358	128	129	97	690	731	110	92	82	708	170	129	104	1364	181	112	874	116
ENSG00000075886.10	ENSG00000075886.10	36	45	102	58	56	34	7	76	18	46	89	44	47	22	29	80	29	33	29	70	33	30	64	33	75	57	67	77	36	36	100	41	31	34	33	97	43	43	58	22	227	238	78	34	45	77	23	120
ENSG00000075891.21	ENSG00000075891.21	48	140	14	225	357	0	2	145	11	69	20	115	227	6	18	17	83	22	55	190	3	4	13	23	143	84	5	7	1	20	63	26	27	178	39	54	13	140	189	25	28	90	589	2	82	42	4	14
ENSG00000075914.12	ENSG00000075914.12	202	153	245	215	173	178	29	286	208	246	251	209	195	183	33	97	79	209	132	180	196	243	290	123	217	254	300	211	249	171	178	153	165	141	87	211	225	201	163	168	373	243	252	227	209	143	214	283
ENSG00000075945.12	ENSG00000075945.12	370	125	237	261	216	378	45	420	632	244	399	320	260	325	62	121	91	317	156	226	291	352	432	221	361	306	409	276	267	286	200	291	304	281	216	230	297	302	238	318	485	288	352	348	336	192	361	370
ENSG00000075975.15	ENSG00000075975.15	213	150	308	233	182	249	54	327	328	214	270	195	182	187	40	92	86	313	105	163	272	293	339	128	254	216	285	296	221	180	140	188	198	189	145	247	271	251	182	206	483	205	241	288	219	164	250	317
ENSG00000076003.4	ENSG00000076003.4	241	58	293	168	161	390	34	384	299	229	372	240	194	375	41	97	78	281	91	134	388	388	398	185	308	200	402	164	245	266	194	189	195	216	187	251	231	224	163	268	376	188	214	380	207	190	330	282
ENSG00000076043.9	ENSG00000076043.9	302	435	875	455	479	303	98	945	340	189	583	420	394	249	74	195	116	284	226	230	262	635	821	354	299	1407	1243	1502	1418	197	209	295	367	311	107	732	1058	791	557	219	1103	297	366	252	310	266	255	825
ENSG00000076053.10	ENSG00000076053.10	185	134	288	139	190	208	64	303	231	100	201	134	148	179	48	161	50	184	103	125	189	252	280	146	194	294	261	302	238	143	96	141	102	126	104	153	235	174	130	147	327	173	219	153	144	99	167	231
ENSG00000076067.11	ENSG00000076067.11	547	188	458	603	657	780	133	1028	2204	299	871	596	603	738	114	302	249	570	264	602	631	1083	1322	681	635	524	1573	795	801	494	312	791	725	750	343	422	1007	914	663	914	1394	960	1060	688	894	911	1377	1239
ENSG00000076108.11	ENSG00000076108.11	2418	1512	2879	2114	1778	2692	551	3357	3667	1827	2805	2192	1586	2207	505	1290	748	3666	981	1434	2963	2814	2905	1394	2563	2239	4221	2822	4145	2471	1049	1899	1805	1605	1402	2387	2371	1771	1567	2307	4253	2593	2960	2698	1896	1737	2983	3144
ENSG00000076201.14	ENSG00000076201.14	643	642	790	748	806	743	225	1105	932	857	1187	690	586	547	241	537	314	906	406	575	809	960	957	437	818	720	1346	988	1252	664	421	722	645	667	430	970	842	680	652	850	1467	940	1194	870	771	672	842	1087
ENSG00000076242.14	ENSG00000076242.14	400	293	546	351	302	472	52	494	466	409	570	349	318	430	53	200	145	463	211	284	395	421	507	235	425	361	612	445	423	348	335	311	342	330	224	415	441	336	256	336	753	439	423	515	420	318	380	445
ENSG00000076248.10	ENSG00000076248.10	113	142	293	198	193	134	20	351	175	163	221	160	156	109	61	57	48	128	128	124	113	187	160	78	138	182	249	253	195	98	104	123	122	156	116	151	203	207	183	120	285	140	358	121	151	125	112	176
ENSG00000076258.9	ENSG00000076258.9	77	63	23	40	65	67	2	32	66	71	100	68	65	40	10	17	25	104	43	91	52	69	65	25	108	47	71	30	40	44	112	51	56	32	55	67	40	23	21	84	83	116	75	66	114	70	99	44
ENSG00000076321.10	ENSG00000076321.10	349	304	432	321	221	335	46	498	397	285	386	303	210	264	76	200	104	326	136	285	328	338	436	180	339	263	415	349	286	269	189	315	269	234	203	329	359	299	262	228	941	456	327	303	372	255	311	720
ENSG00000076344.15	ENSG00000076344.15	28	45	80	76	68	11	16	126	300	168	170	103	94	27	23	43	54	33	94	124	29	119	126	83	73	393	409	421	657	26	95	271	214	156	24	213	197	171	157	100	378	210	87	25	122	152	55	220
ENSG00000076351.12	ENSG00000076351.12	91	139	115	152	160	90	21	154	96	116	182	113	125	91	15	47	54	101	75	117	83	103	137	73	155	136	210	154	159	119	75	93	117	80	53	114	159	97	109	77	185	109	167	115	122	99	97	143
ENSG00000076356.6	ENSG00000076356.6	362	370	594	227	495	265	91	410	903	302	366	277	551	391	127	424	305	301	259	640	287	395	599	446	572	694	1264	534	801	368	400	576	413	348	272	417	467	399	397	639	879	759	615	365	526	431	626	759
ENSG00000076382.16	ENSG00000076382.16	103	168	247	167	123	85	12	114	63	178	151	95	93	70	16	42	56	58	66	145	67	106	68	33	194	146	148	124	126	75	208	62	102	53	100	130	75	56	47	95	106	93	72	65	81	65	66	46
ENSG00000076513.16	ENSG00000076513.16	936	416	740	520	431	1335	114	756	555	646	841	488	426	1124	126	364	121	1288	272	361	1312	672	886	480	1175	472	966	745	744	1027	434	526	515	482	728	843	697	508	432	744	787	426	641	999	495	479	1103	529
ENSG00000076554.15	ENSG00000076554.15	573	1581	2795	1526	617	983	188	2178	174	1751	2937	1692	682	942	278	640	219	759	1958	1130	646	1150	683	387	628	995	769	1228	1052	573	839	751	1134	446	467	1080	1581	981	710	395	3111	953	440	488	1002	494	525	746
ENSG00000076555.15	ENSG00000076555.15	890	353	363	1018	1456	1182	91	1114	7655	503	844	713	855	1894	89	232	464	1445	371	872	1423	948	1079	507	1416	738	1662	730	946	1560	581	1555	1343	1469	746	733	1210	1159	1211	3246	1887	1354	3178	1489	1003	1146	6202	1779
ENSG00000076604.14	ENSG00000076604.14	244	320	540	389	285	153	103	448	112	469	674	380	272	97	75	146	75	386	197	229	221	467	356	175	268	483	430	437	546	100	234	221	270	186	128	281	221	169	137	116	594	215	170	169	196	163	128	364
ENSG00000076641.4	ENSG00000076641.4	1604	786	1258	466	388	1435	70	564	522	576	666	573	493	1334	74	219	155	1078	425	477	1508	965	959	383	1327	366	676	572	495	975	430	506	490	539	862	1016	573	551	498	637	881	346	848	1745	621	483	1116	815
ENSG00000076650.6	ENSG00000076650.6	286	189	265	202	197	254	46	274	310	188	253	177	199	160	46	89	82	261	90	248	249	200	275	110	275	226	370	282	268	236	147	202	187	151	146	252	227	184	140	225	455	319	182	220	218	151	237	269
ENSG00000076662.9	ENSG00000076662.9	64	25	1	1	7	57	2	0	11	24	17	5	20	43	3	3	8	84	6	23	72	10	9	4	78	16	0	4	1	35	32	10	1	4	42	57	7	5	6	35	6	8	6	60	13	13	29	7
ENSG00000076685.18	ENSG00000076685.18	576	797	1915	1217	594	679	133	991	565	240	584	470	482	455	132	364	135	704	353	450	577	1073	1069	532	578	554	971	807	633	446	209	529	382	417	302	376	599	472	372	450	1206	545	705	551	743	453	575	746
ENSG00000076706.14	ENSG00000076706.14	427	184	356	680	605	497	124	872	5546	229	835	831	742	437	182	326	282	546	243	876	734	1021	2129	855	527	1728	2608	926	1698	402	199	1380	1262	1050	312	374	917	953	898	1864	1531	842	1052	814	632	1399	2983	1581
ENSG00000076716.8	ENSG00000076716.8	96	32	61	132	117	93	52	206	447	117	353	191	154	122	28	61	107	63	81	182	95	291	318	134	96	172	379	160	202	83	97	243	261	175	53	67	368	263	206	171	461	274	236	64	235	189	214	378
ENSG00000076770.14	ENSG00000076770.14	812	203	253	852	580	1075	42	678	567	1345	596	588	471	891	65	179	69	1431	251	265	950	349	459	295	841	117	427	288	151	809	300	315	288	713	546	644	519	579	547	472	494	300	817	874	402	257	712	675
ENSG00000076826.9	ENSG00000076826.9	47	733	937	426	477	15	108	591	55	420	723	535	303	13	98	196	205	28	208	277	14	517	423	117	117	322	328	436	692	22	165	288	208	190	35	395	357	201	233	15	717	430	382	23	373	212	14	477
ENSG00000076864.19	ENSG00000076864.19	108	2831	6792	794	412	36	144	777	274	220	1073	494	339	24	63	139	308	34	273	387	27	1532	832	132	163	2093	2894	3168	3490	45	263	345	385	141	69	506	750	296	216	49	1159	337	134	20	600	402	62	900
ENSG00000076924.11	ENSG00000076924.11	350	360	637	369	382	321	59	426	386	394	601	467	308	280	79	180	122	378	252	256	352	471	487	212	409	407	521	454	445	327	166	398	347	344	206	517	360	277	263	337	741	411	413	348	285	261	383	452
ENSG00000076928.17	ENSG00000076928.17	3931	691	739	555	597	4141	107	667	1238	1177	982	630	609	3664	132	336	272	4472	333	647	5010	1007	1321	525	3577	638	1094	809	897	3261	809	739	865	634	2061	3505	918	679	580	2803	1456	822	756	5364	777	741	3030	956
ENSG00000076944.14	ENSG00000076944.14	211	240	365	241	235	155	36	224	76	345	492	353	197	167	47	155	97	208	114	152	172	262	258	81	229	157	96	80	104	158	281	191	186	131	129	267	238	200	155	109	508	204	291	179	191	170	101	288
ENSG00000076984.17	ENSG00000076984.17	382	354	673	380	369	376	77	496	553	319	491	345	266	332	76	191	153	423	178	315	470	466	517	212	400	406	626	492	656	332	166	352	298	288	224	543	423	314	318	404	675	443	550	453	373	513	457	544
ENSG00000077009.13	ENSG00000077009.13	15	14	10	14	22	4	5	9	19	34	17	14	27	5	7	3	19	5	16	31	0	18	18	9	44	15	36	4	11	5	20	11	12	9	4	14	30	18	11	8	20	43	20	4	22	28	6	14
ENSG00000077044.9	ENSG00000077044.9	1709	1298	1996	944	772	1600	220	1246	838	1265	1553	977	687	1214	229	621	351	2560	724	863	1481	1343	1189	495	1675	1255	1632	1642	2146	994	1003	1030	980	624	668	1357	1098	875	728	1248	2708	1237	1140	1517	1003	776	1375	1525
ENSG00000077063.10	ENSG00000077063.10	110	79	60	86	151	130	31	158	366	117	167	151	199	145	46	96	115	95	90	239	140	251	392	178	175	272	755	443	364	107	185	244	241	161	97	109	203	171	98	359	417	372	235	162	281	290	240	257
ENSG00000077080.9	ENSG00000077080.9	23	46	6	6	40	6	0	8	17	76	8	7	59	7	7	16	35	11	11	82	9	6	3	1	60	58	4	12	8	12	40	8	6	2	27	41	6	4	6	24	19	29	14	6	21	19	2	7
ENSG00000077092.18	ENSG00000077092.18	126	87	114	165	167	162	38	182	308	129	214	157	147	151	31	40	62	136	73	157	153	371	442	157	142	93	334	140	100	114	102	194	213	198	86	123	199	173	125	119	339	268	192	121	252	199	130	208
ENSG00000077097.13	ENSG00000077097.13	2307	1320	3751	2944	1984	2556	356	3909	2386	2706	3517	2641	1629	2077	391	984	517	2537	1144	1323	2415	2672	3560	1500	2064	2458	4111	3217	3404	1954	1063	2027	2235	2160	1288	2377	3597	3027	2050	1654	5436	2178	2542	2484	2080	1188	2273	3154
ENSG00000077147.14	ENSG00000077147.14	1538	4836	8704	5396	2718	1825	974	5901	2520	1523	4121	2988	1947	1626	852	2096	711	1518	1710	2051	1481	5265	5202	2239	1310	3329	4293	4098	2998	1307	1047	2863	2068	2366	828	1952	3996	3167	2382	1275	8491	3354	4227	1427	4641	2364	1747	4065
ENSG00000077150.17	ENSG00000077150.17	1201	304	522	336	258	985	108	690	676	451	535	452	397	878	157	376	112	1331	342	350	1138	777	863	420	1302	549	616	398	578	947	239	342	229	201	648	825	322	218	170	841	579	638	323	1245	372	323	917	513
ENSG00000077152.9	ENSG00000077152.9	29	36	51	10	24	18	3	23	6	54	46	28	27	7	2	6	23	14	17	40	19	18	25	9	26	41	55	16	25	14	38	8	15	11	34	22	11	10	7	11	26	23	20	9	16	26	5	10
ENSG00000077157.21	ENSG00000077157.21	1960	2078	2983	5602	4783	2399	986	9210	7854	1741	9814	6265	5826	2451	1130	3054	2377	2578	2521	5232	3572	9656	16532	6098	2749	4058	13600	7720	7192	1944	1342	9449	7443	8751	1239	1974	10802	8033	6524	7692	12341	7628	11329	4083	6594	7484	10099	10951
ENSG00000077232.16	ENSG00000077232.16	1746	1629	3150	2350	1787	2234	285	2339	1828	1512	3783	2468	1161	2004	311	1085	435	2350	856	1172	1884	2621	2344	841	2128	1938	2253	1945	2006	1655	1692	1441	2423	1747	1139	1791	2210	1932	1622	1274	5076	1264	2197	1800	1910	1118	1917	2854
ENSG00000077235.17	ENSG00000077235.17	878	4881	7568	3857	1825	842	465	2880	1395	2036	3555	2758	1400	781	547	1315	647	915	1523	1714	995	2801	2651	1064	1089	2297	3396	2766	3138	818	1323	2729	2446	1724	536	2884	3453	2418	1835	1015	4740	3086	1630	1071	2527	2089	1160	3177
ENSG00000077238.13	ENSG00000077238.13	1384	290	375	329	347	1814	312	1183	643	489	689	564	444	1082	376	931	204	6519	288	633	1458	866	1268	695	1277	776	1447	541	903	1472	359	636	557	413	619	1192	738	479	478	1665	838	584	1028	1475	566	646	1685	909
ENSG00000077254.14	ENSG00000077254.14	1087	760	1927	1155	753	1253	177	1311	1319	819	1712	1019	712	1109	173	456	228	1184	517	532	1144	1669	1619	712	1031	932	1389	1153	1075	823	431	875	920	742	527	1000	1338	1059	809	807	3022	1014	1045	1090	1109	687	1192	1315
ENSG00000077264.14	ENSG00000077264.14	91	55	64	252	274	127	33	517	636	105	164	281	279	113	56	113	122	106	111	282	89	365	420	226	173	207	579	199	365	77	127	361	224	466	75	151	394	719	533	164	750	463	808	77	345	224	107	457
ENSG00000077274.8	ENSG00000077274.8	32	17	49	348	349	44	28	855	149	28	165	260	431	33	29	43	49	41	54	273	32	156	216	98	58	75	54	76	210	32	44	204	115	790	37	47	286	1681	829	85	327	306	1522	31	219	160	26	380
ENSG00000077279.16	ENSG00000077279.16	27	52	11	19	57	11	3	15	52	44	18	2	45	5	3	7	27	13	28	111	3	4	5	2	76	54	5	3	35	11	56	28	22	7	36	29	7	29	8	26	37	55	36	5	36	25	8	4
ENSG00000077312.8	ENSG00000077312.8	190	174	232	174	175	198	44	226	196	188	244	168	147	177	45	126	65	245	123	147	219	258	243	84	240	267	387	241	265	175	108	195	191	177	118	263	183	126	118	158	254	182	217	245	180	187	202	220
ENSG00000077327.15	ENSG00000077327.15	22	92	109	91	46	5	3	1	3	55	54	26	60	5	11	27	44	3	28	60	5	3	6	6	68	20	14	5	1	16	117	25	35	7	52	19	12	16	5	14	92	98	23	3	46	61	8	2
ENSG00000077348.8	ENSG00000077348.8	78	102	86	33	80	56	10	51	19	53	49	35	48	43	11	11	19	48	40	70	70	58	57	16	105	61	64	91	60	45	42	32	31	41	46	90	23	40	15	62	77	54	50	53	58	23	48	45
ENSG00000077380.15	ENSG00000077380.15	542	445	967	824	565	654	133	1237	1556	502	1301	917	633	461	134	420	210	640	405	562	653	1215	1311	514	646	713	1564	1036	1008	456	237	609	572	715	291	512	912	924	623	659	1752	842	971	681	800	489	966	1178
ENSG00000077420.15	ENSG00000077420.15	980	78	82	90	98	1285	19	113	463	364	266	113	149	865	24	51	68	1207	73	138	1224	178	324	102	1012	123	198	78	74	838	202	141	158	85	622	718	204	146	86	640	151	105	96	1197	204	124	877	115
ENSG00000077454.15	ENSG00000077454.15	555	224	221	221	174	483	55	252	202	370	315	354	198	406	40	144	93	450	99	190	474	235	372	128	432	537	452	465	701	374	154	202	174	108	288	449	275	258	174	281	327	200	324	510	179	214	314	280
ENSG00000077458.12	ENSG00000077458.12	455	265	640	379	249	474	44	367	396	269	414	263	211	375	30	125	89	496	183	189	450	315	374	193	446	355	409	404	379	287	252	267	257	241	196	330	332	267	221	284	699	284	287	383	306	167	357	433
ENSG00000077463.14	ENSG00000077463.14	74	113	84	48	88	57	14	86	61	77	80	45	77	66	12	44	46	77	49	112	76	90	94	33	117	92	79	86	98	90	62	81	62	58	60	118	67	43	48	88	161	106	69	62	63	85	50	69
ENSG00000077498.8	ENSG00000077498.8	7	52	2	3	29	0	3	7	2	28	7	6	34	1	2	7	14	0	9	40	0	7	4	0	27	23	3	2	4	4	61	10	13	5	18	8	11	6	6	18	22	45	8	0	12	11	9	4
ENSG00000077514.8	ENSG00000077514.8	196	179	211	160	191	214	35	266	273	194	290	222	193	147	41	97	77	240	120	205	181	198	332	178	250	168	347	203	219	175	132	132	178	157	117	188	194	172	137	166	288	196	276	220	179	130	199	230
ENSG00000077522.12	ENSG00000077522.12	40	120	17	8	87	3	21	17	23	109	52	41	116	11	31	50	119	23	47	147	4	634	72	35	133	85	83	49	12	28	145	111	62	39	67	62	42	33	11	61	79	740	33	6	181	94	50	9
ENSG00000077549.17	ENSG00000077549.17	1071	767	1567	1411	1086	1361	264	1996	1351	1169	2104	1435	958	1066	363	897	335	1140	604	1002	1304	1977	2117	1003	1068	850	2054	1128	1081	1187	729	1542	1571	1455	735	1125	1374	1066	864	1221	2487	1546	1328	1518	1382	1281	1397	1562
ENSG00000077585.13	ENSG00000077585.13	186	86	164	144	104	247	31	235	274	174	295	167	118	143	26	77	41	138	71	128	165	291	346	108	217	116	242	203	185	180	126	110	167	163	103	214	205	235	149	125	413	125	137	192	180	91	147	305
ENSG00000077616.10	ENSG00000077616.10	114	38	33	81	107	102	13	129	382	92	169	123	172	91	12	34	40	142	56	116	95	286	209	122	167	103	197	122	69	84	109	67	59	86	95	53	92	144	126	111	146	96	149	91	162	81	123	138
ENSG00000077684.15	ENSG00000077684.15	782	422	531	596	552	955	120	1177	895	519	734	551	519	920	342	570	194	897	372	537	853	756	1076	495	722	722	1110	1341	984	715	500	797	900	772	497	1018	1190	1093	902	742	3105	1298	1679	822	915	904	1087	1870
ENSG00000077713.18	ENSG00000077713.18	110	44	62	72	76	101	21	114	224	113	181	165	76	141	27	61	29	142	43	127	120	98	141	66	166	133	175	114	158	94	84	92	118	55	70	157	212	167	100	116	128	123	135	123	92	71	152	133
ENSG00000077721.15	ENSG00000077721.15	284	107	258	325	227	381	55	463	383	230	503	326	213	325	80	186	82	315	166	222	335	425	433	232	287	355	416	358	269	239	196	284	320	277	191	273	363	380	224	235	665	340	401	261	316	209	308	360
ENSG00000077782.19	ENSG00000077782.19	759	319	544	890	865	603	430	1949	2099	459	1436	1044	1018	969	479	1471	422	795	477	1111	828	2435	3091	1574	804	1626	3618	1597	1605	768	415	1396	1302	1522	474	545	1343	1420	1115	1252	2155	1621	1627	1018	1369	1088	1661	2141
ENSG00000077800.11	ENSG00000077800.11	21	38	1	0	29	0	0	0	7	31	5	1	20	3	4	11	15	5	20	59	1	3	11	0	47	32	2	2	4	3	41	9	1	1	17	21	2	5	0	12	11	14	9	1	28	18	0	1
ENSG00000077935.16	ENSG00000077935.16	79	82	66	47	60	73	15	42	32	65	33	32	48	69	12	15	54	43	35	110	82	39	66	21	131	85	100	64	57	38	66	50	53	16	48	71	42	34	23	57	110	91	27	81	58	33	37	66
ENSG00000077942.18	ENSG00000077942.18	447	152	795	1344	1398	233	964	3579	1951	307	3300	2282	2095	412	727	1808	764	249	1049	2007	326	5777	6113	3330	374	1263	9845	2675	2179	235	299	3817	3602	3297	182	307	3599	3466	2424	1118	5638	4426	1698	462	4676	3691	1120	4312
ENSG00000077943.7	ENSG00000077943.7	666	82	237	671	465	989	238	1082	1433	350	1600	712	721	980	368	782	430	724	308	706	992	3773	4589	1088	820	1009	2071	1160	695	642	155	1455	1178	1137	455	333	1222	422	498	3039	889	763	595	1281	960	1301	4174	3038
ENSG00000077984.5	ENSG00000077984.5	54	18	19	15	26	148	6	31	43	28	67	27	30	66	5	14	13	63	25	15	70	43	52	32	52	23	112	22	30	70	19	26	29	13	64	65	25	32	11	69	45	21	9	59	33	18	73	26
ENSG00000078018.19	ENSG00000078018.19	205	618	2266	648	299	133	65	2242	2037	763	633	404	364	125	115	347	169	310	1064	711	165	707	868	470	331	938	2054	1085	1320	153	776	685	699	452	164	343	425	516	401	216	765	518	420	122	985	657	350	777
ENSG00000078043.15	ENSG00000078043.15	898	621	1359	1146	950	988	194	1366	890	581	1351	901	738	1002	177	404	323	945	419	699	908	1950	1606	636	773	966	1344	1211	1264	791	586	755	838	697	569	734	1285	1246	863	655	1714	896	1541	875	962	624	883	1275
ENSG00000078053.16	ENSG00000078053.16	106	91	33	55	92	67	14	101	139	113	56	52	81	67	7	22	57	98	56	158	68	47	65	32	156	88	101	40	47	60	104	66	76	58	99	92	64	66	71	121	118	150	106	88	74	104	118	66
ENSG00000078061.12	ENSG00000078061.12	402	240	501	383	378	386	120	548	449	253	565	361	294	370	83	255	136	453	248	327	477	573	576	248	403	421	667	456	533	411	248	425	358	325	271	559	409	272	249	400	890	530	575	550	518	435	473	503
ENSG00000078070.11	ENSG00000078070.11	404	321	567	397	344	367	76	685	555	1027	1130	744	451	315	95	185	167	396	339	326	416	571	520	210	350	384	631	646	579	309	337	474	521	373	238	444	561	437	367	323	1099	524	396	380	513	386	392	586
ENSG00000078081.7	ENSG00000078081.7	258	46	19	30	58	198	3	22	6	141	186	122	100	192	11	55	32	121	42	74	177	61	57	22	151	45	37	28	24	217	152	45	43	26	126	321	62	31	36	72	60	70	66	185	122	39	141	25
ENSG00000078098.13	ENSG00000078098.13	42	65	90	279	189	15	15	342	68	91	221	257	229	17	29	47	63	23	67	150	25	234	220	65	105	93	69	259	83	34	149	82	165	332	69	45	183	297	176	66	133	116	96	19	72	109	46	85
ENSG00000078114.18	ENSG00000078114.18	94	157	217	777	697	43	266	1566	484	591	1658	926	759	55	235	619	188	57	521	691	58	1028	1436	742	192	438	643	915	643	69	193	912	562	641	95	244	1332	915	707	91	1743	1080	824	46	802	786	92	1278
ENSG00000078124.11	ENSG00000078124.11	398	209	512	278	268	470	78	600	563	247	512	363	274	484	66	218	106	364	179	260	327	454	530	320	378	709	690	1370	884	379	367	314	349	238	203	770	535	622	416	275	566	303	302	448	428	252	395	615
ENSG00000078140.13	ENSG00000078140.13	815	680	1596	1025	624	900	268	1438	1043	639	1410	997	495	816	205	625	250	965	431	572	864	1091	1452	607	764	1012	1800	1221	1442	595	436	729	677	640	410	678	1102	961	689	635	1881	860	1144	757	993	521	880	1056
ENSG00000078142.11	ENSG00000078142.11	1094	531	943	767	658	1170	90	982	1168	556	916	684	546	1075	118	405	224	1206	371	610	997	999	1329	595	948	738	1115	851	845	874	536	682	581	616	548	756	807	798	574	782	1601	779	891	1099	820	636	947	874
ENSG00000078177.13	ENSG00000078177.13	854	557	1358	675	509	1098	90	996	434	413	666	580	418	1134	101	283	157	934	327	348	748	706	795	383	652	347	667	721	514	798	542	590	653	395	497	707	633	487	378	529	1515	652	513	899	681	381	703	1192
ENSG00000078237.6	ENSG00000078237.6	126	135	56	71	74	144	28	158	103	101	153	96	120	94	32	70	43	146	57	81	154	234	336	162	175	130	182	108	96	86	115	103	83	58	73	121	150	109	66	94	133	161	119	107	116	78	67	137
ENSG00000078246.15	ENSG00000078246.15	200	265	457	346	292	256	77	636	755	180	548	359	343	246	115	245	136	285	195	331	279	575	730	233	280	410	821	465	728	211	167	322	300	324	131	187	498	528	349	391	865	485	632	226	358	249	479	504
ENSG00000078269.13	ENSG00000078269.13	472	453	441	789	768	593	223	1193	313	809	1440	823	532	571	181	512	235	366	487	574	627	1440	1462	668	577	774	1297	1184	1199	410	536	573	826	566	315	825	907	502	498	489	1835	724	1206	692	743	564	514	833
ENSG00000078295.15	ENSG00000078295.15	119	394	499	346	436	34	65	398	207	239	678	379	585	28	97	256	226	38	170	512	38	564	610	279	323	218	284	168	192	39	401	375	299	278	157	178	325	227	214	137	629	645	493	63	434	392	114	504
ENSG00000078304.19	ENSG00000078304.19	2290	837	1781	1361	1207	2914	234	1879	1801	1168	1754	1199	980	2491	239	622	405	2944	796	963	2669	1870	2262	1049	2098	1046	2212	1435	1528	2331	1027	1310	1299	1149	1365	1838	1542	1313	1124	1651	2699	1459	2011	2511	1476	1073	2187	1663
ENSG00000078319.8	ENSG00000078319.8	117	57	141	77	57	103	5	84	132	142	212	99	88	99	18	16	12	158	46	56	108	75	57	25	120	162	152	142	115	69	53	39	46	61	62	99	57	78	39	82	193	81	49	104	77	53	122	115
ENSG00000078328.19	ENSG00000078328.19	51	81	20	34	147	7	5	57	100	127	59	39	176	3	21	35	87	17	68	233	8	29	51	31	151	110	112	9	42	14	143	62	38	26	57	59	36	48	22	40	75	203	167	2	136	69	20	32
ENSG00000078369.17	ENSG00000078369.17	2017	2587	5075	3720	2206	2588	576	4113	3976	2164	4325	2751	1672	2133	595	1653	601	2645	1334	1943	2385	3541	4344	1716	2065	2831	4941	3640	4275	2109	1082	2478	2391	2119	1249	2551	3006	2718	2036	2247	6182	2902	3049	2629	2898	2361	2965	3828
ENSG00000078399.15	ENSG00000078399.15	51	124	312	98	70	43	13	40	53	233	310	199	113	26	3	31	33	43	87	94	32	103	93	33	38	123	225	168	250	29	95	111	106	57	30	139	166	107	79	36	226	69	31	27	119	72	43	115
ENSG00000078401.6	ENSG00000078401.6	54	32	17	38	62	63	18	80	140	224	101	43	63	72	39	57	16	81	36	56	47	38	74	51	88	62	83	26	44	201	85	105	109	77	45	74	74	65	49	149	66	90	91	100	93	179	217	111
ENSG00000078403.16	ENSG00000078403.16	896	934	1193	680	606	831	110	890	1150	449	849	670	566	702	116	292	178	977	319	482	918	826	1053	457	791	464	1020	712	588	752	299	582	495	564	448	547	683	556	507	810	1250	730	739	882	769	417	1011	1012
ENSG00000078487.17	ENSG00000078487.17	236	77	48	84	138	207	15	131	233	239	177	139	182	179	36	67	63	176	123	212	207	99	154	75	297	164	256	149	236	160	203	134	121	87	213	224	182	128	96	158	195	206	155	196	164	129	208	84
ENSG00000078549.14	ENSG00000078549.14	58	124	19	44	158	20	13	149	565	134	84	82	162	57	54	106	102	44	84	247	39	47	68	62	178	139	101	71	114	48	158	144	77	166	61	80	81	219	139	120	155	236	211	26	167	107	215	211
ENSG00000078579.8	ENSG00000078579.8	14	20	1	0	9	1	0	0	3	14	0	0	22	3	1	2	2	4	1	22	1	0	0	0	16	5	4	2	1	2	18	5	2	1	8	6	1	3	0	5	4	18	12	1	7	4	3	0
ENSG00000078589.12	ENSG00000078589.12	274	15	17	6	13	238	4	8	16	75	47	16	17	169	2	5	7	553	16	15	279	34	42	14	258	27	43	5	8	193	56	22	24	13	155	116	22	12	15	92	33	23	11	162	20	10	190	13
ENSG00000078596.10	ENSG00000078596.10	256	20	533	51	72	279	10	98	332	94	75	78	70	266	9	28	36	236	34	77	268	154	196	97	229	123	299	94	80	237	51	95	114	84	109	132	71	114	78	287	112	66	91	239	66	42	307	73
ENSG00000078618.19	ENSG00000078618.19	1448	1396	3236	1801	1050	1462	276	2367	1913	1586	2856	1796	1050	1339	274	822	414	1531	810	921	1477	1954	2310	1092	1266	1422	2257	1744	1946	1224	856	1225	1422	1097	732	1483	1761	1541	1103	1058	3228	1353	1491	1571	1570	1075	1410	1730
ENSG00000078668.13	ENSG00000078668.13	313	210	488	292	211	436	26	447	505	280	590	355	257	372	32	121	55	342	146	171	427	427	474	205	340	272	405	309	255	256	184	323	306	290	200	252	376	388	277	359	594	253	400	365	308	259	331	418
ENSG00000078674.17	ENSG00000078674.17	3903	1914	4386	3884	2733	4139	508	4665	6180	1864	3818	3121	2523	3790	744	1947	685	4961	1205	1985	4554	4945	6025	2798	3669	2347	5363	3212	3436	3727	1513	2938	3340	3120	2242	2543	3574	3173	2634	3444	6752	3386	4322	4180	3708	2368	4560	4100
ENSG00000078687.16	ENSG00000078687.16	1682	784	1403	989	770	1621	182	1028	2395	724	1143	766	617	1435	186	458	397	1684	429	728	1598	1291	1564	650	1495	896	1707	831	1396	1559	492	884	994	697	944	1245	1051	810	621	1470	1557	1036	781	2185	942	742	2027	1416
ENSG00000078699.21	ENSG00000078699.21	703	2033	3232	1559	885	709	225	1130	966	646	1119	857	768	595	115	361	342	810	587	879	740	1390	1140	479	820	1470	2179	2094	2296	612	663	1137	816	638	434	1270	1043	852	664	641	2485	1253	822	796	1533	1019	877	1234
ENSG00000078725.12	ENSG00000078725.12	17	55	14	69	148	0	5	89	28	51	39	50	101	4	9	13	61	13	26	100	2	80	156	69	110	42	116	23	20	16	78	55	39	98	26	40	66	98	76	23	86	105	63	3	55	47	6	75
ENSG00000078747.12	ENSG00000078747.12	1060	554	1311	1035	859	1183	198	1716	1436	795	1537	1085	726	946	201	527	255	1457	527	606	1100	1391	1779	901	1080	872	1405	1162	967	937	605	914	1014	882	689	812	1225	1116	862	900	2367	903	1204	1202	1057	692	1090	1440
ENSG00000078795.16	ENSG00000078795.16	136	54	47	47	69	97	5	37	88	62	42	24	55	111	8	22	29	120	23	58	128	27	56	42	139	62	83	41	19	83	95	28	27	30	77	80	36	42	39	59	79	61	98	109	77	37	86	42
ENSG00000078804.12	ENSG00000078804.12	166	184	278	331	353	155	264	1049	766	293	969	631	486	171	336	1023	442	216	236	479	242	913	1213	727	203	426	1535	532	614	180	270	891	642	572	146	305	793	693	431	607	1604	1168	853	296	759	689	445	951
ENSG00000078808.16	ENSG00000078808.16	633	849	1374	1297	835	659	227	1130	869	796	1528	1095	583	590	235	555	279	647	496	561	733	1201	1419	528	687	776	1516	915	1014	616	472	1079	988	933	388	967	1079	778	663	661	2118	1042	1165	837	1082	880	737	1098
ENSG00000078814.15	ENSG00000078814.15	272	295	188	89	278	225	35	206	423	218	192	128	255	188	19	68	162	362	126	265	218	159	208	88	433	234	286	189	263	228	224	177	164	153	130	237	152	136	150	250	270	411	240	282	225	117	334	213
ENSG00000078898.6	ENSG00000078898.6	10	40	10	0	29	1	0	2	3	29	18	9	49	1	7	6	39	12	21	65	4	10	4	2	68	43	52	35	44	8	43	18	9	1	16	39	38	15	9	4	140	54	8	1	27	19	2	27
ENSG00000078900.14	ENSG00000078900.14	53	225	129	104	131	29	14	41	27	117	73	49	100	15	11	37	70	135	50	140	37	39	51	35	143	75	46	35	37	39	99	78	52	28	45	72	29	23	24	40	67	97	32	41	90	55	36	21
ENSG00000078902.15	ENSG00000078902.15	327	334	449	428	396	343	89	741	445	389	755	600	378	322	86	223	123	361	282	370	340	651	645	263	418	529	728	761	661	274	286	419	332	332	234	460	479	444	347	236	924	376	453	338	515	343	313	526
ENSG00000078967.12	ENSG00000078967.12	158	144	179	189	213	187	28	287	296	228	431	273	228	147	27	119	63	186	146	210	149	179	221	107	231	203	273	222	200	192	155	222	232	173	117	245	310	280	182	153	341	197	268	179	220	161	201	231
ENSG00000079101.16	ENSG00000079101.16	21	60	43	24	56	3	7	22	15	126	195	59	78	2	9	29	40	6	64	78	0	26	41	11	61	68	29	66	24	6	167	120	251	21	26	41	37	37	14	10	98	160	20	7	104	61	3	38
ENSG00000079102.16	ENSG00000079102.16	587	351	176	384	414	353	54	448	2284	347	547	416	356	511	72	145	179	500	222	561	372	667	714	254	529	379	805	380	501	436	342	441	540	477	265	371	679	703	472	958	708	582	498	483	512	445	1247	659
ENSG00000079112.9	ENSG00000079112.9	44	110	21	13	64	13	3	92	11	65	21	10	87	24	3	12	60	21	53	89	8	24	25	9	101	29	40	25	9	20	102	26	22	12	65	60	6	21	13	40	46	94	25	36	41	60	13	14
ENSG00000079134.11	ENSG00000079134.11	931	465	1186	575	442	874	114	766	944	447	656	509	391	864	151	379	200	902	232	408	907	801	907	459	770	646	858	706	900	696	367	460	454	387	446	622	744	652	543	638	1270	634	674	887	554	453	757	884
ENSG00000079150.17	ENSG00000079150.17	53	84	205	122	79	51	18	162	154	55	135	123	107	53	25	55	37	53	45	101	30	135	158	84	81	94	214	125	84	30	69	110	117	130	55	52	120	150	99	80	141	107	152	33	114	75	112	157
ENSG00000079156.16	ENSG00000079156.16	179	330	308	135	162	125	12	197	192	178	176	132	156	106	25	74	142	152	111	259	137	169	143	100	298	260	306	324	212	120	233	140	182	73	145	163	82	91	102	205	224	235	213	134	200	140	143	154
ENSG00000079215.13	ENSG00000079215.13	221	105	170	229	190	535	43	549	292	125	160	96	170	450	45	126	88	230	99	220	295	323	372	166	293	102	142	98	127	472	243	277	321	263	239	277	406	413	326	291	284	207	314	353	280	247	400	201
ENSG00000079246.15	ENSG00000079246.15	1878	1194	2793	1914	1305	2338	334	2808	2330	1251	2501	1890	1169	1800	342	1011	423	2051	754	1087	2118	2328	2903	1283	1798	1942	3278	2456	2081	1753	988	1703	1736	1616	1138	2073	2375	2124	1519	1434	3684	1620	2232	2254	1699	1304	2095	2752
ENSG00000079257.7	ENSG00000079257.7	43	35	121	88	91	87	30	383	194	78	184	107	98	50	45	115	17	78	46	75	80	266	436	258	119	106	206	95	113	78	19	116	118	61	45	62	184	54	61	63	204	131	92	71	136	195	85	188
ENSG00000079263.18	ENSG00000079263.18	1353	107	38	30	91	1716	21	60	128	691	200	73	150	1496	16	36	84	2247	69	154	1817	148	218	80	1787	119	103	44	56	1285	344	107	92	42	915	951	97	59	64	791	140	167	73	1320	165	97	1464	108
ENSG00000079277.19	ENSG00000079277.19	636	244	365	323	283	676	62	488	686	377	475	348	278	573	71	172	141	636	179	386	679	523	689	286	619	308	701	368	400	593	359	410	403	289	387	428	378	337	296	509	701	510	391	705	452	441	588	422
ENSG00000079308.16	ENSG00000079308.16	2997	687	4124	12501	12047	4370	2766	23575	32593	1549	14024	11662	11507	4799	3310	9581	6178	4734	4110	10611	5690	20294	36141	14078	3988	7482	43017	14479	14638	4121	995	17034	14753	23169	2582	2772	24230	21201	17796	19187	24653	16844	27782	7184	12304	15280	26902	27873
ENSG00000079313.11	ENSG00000079313.11	377	262	346	283	263	364	55	384	357	278	251	217	199	261	83	180	105	448	144	189	452	267	370	175	375	264	431	328	420	339	189	370	264	239	186	446	226	202	153	318	488	286	281	449	218	220	456	434
ENSG00000079332.14	ENSG00000079332.14	774	570	1058	1160	852	966	205	1727	1283	744	1593	1134	671	923	232	711	181	814	390	575	795	1372	1519	760	709	893	1536	1158	1007	637	456	761	742	795	388	573	1181	1024	770	656	2112	836	1365	864	1020	664	850	1275
ENSG00000079335.18	ENSG00000079335.18	563	211	420	568	317	559	99	620	252	279	949	610	332	453	40	88	99	518	158	292	533	845	490	188	429	324	412	500	575	409	400	337	371	354	303	752	729	1279	737	349	554	364	291	602	352	216	433	579
ENSG00000079337.15	ENSG00000079337.15	923	257	160	569	800	904	44	589	3097	478	590	544	521	1361	79	195	224	1797	237	455	809	385	546	206	744	316	699	421	780	663	321	506	466	527	396	654	693	798	696	1405	1285	696	1596	1031	577	485	2387	749
ENSG00000079385.21	ENSG00000079385.21	320	11	58	158	323	453	293	407	514	187	599	304	340	281	222	465	80	355	182	263	481	544	818	577	444	144	337	140	142	444	134	295	180	162	237	193	433	167	160	284	327	379	196	508	405	326	517	229
ENSG00000079387.13	ENSG00000079387.13	295	215	299	232	225	412	38	396	298	213	322	214	216	333	37	136	77	432	144	199	326	281	347	171	357	198	304	203	156	281	212	227	224	203	212	310	295	290	167	286	497	274	277	334	229	176	331	356
ENSG00000079393.20	ENSG00000079393.20	18	32	5	0	36	3	0	2	2	32	6	3	31	1	2	13	17	6	20	65	1	14	7	0	45	30	2	0	1	3	51	11	5	2	23	11	3	5	1	14	11	32	6	2	28	5	3	0
ENSG00000079432.7	ENSG00000079432.7	1077	83	345	920	1087	1155	352	1613	1831	836	1498	985	973	886	231	678	404	1493	544	882	1286	1551	1836	766	1299	998	1881	1149	1552	999	457	1043	995	1025	723	1251	1070	758	771	1244	1540	1394	1438	1474	920	978	1677	1604
ENSG00000079435.9	ENSG00000079435.9	244	17	25	75	182	200	20	75	1714	134	91	66	121	200	17	46	82	391	62	150	269	64	147	68	381	162	157	108	173	251	139	121	90	51	140	217	109	63	69	370	149	172	115	269	113	112	1111	106
ENSG00000079459.12	ENSG00000079459.12	548	370	673	728	726	726	111	900	882	797	2060	1193	758	539	147	407	158	747	241	432	701	900	988	432	754	346	659	369	403	518	641	808	753	904	334	606	713	433	382	511	1539	921	873	553	930	831	737	549
ENSG00000079462.7	ENSG00000079462.7	66	28	35	27	52	37	18	47	65	58	59	58	38	27	11	16	22	53	22	49	44	50	42	16	51	55	66	69	47	42	61	63	64	37	45	109	65	38	27	40	70	46	34	47	52	39	37	45
ENSG00000079482.12	ENSG00000079482.12	255	841	1810	1036	507	284	131	839	851	668	709	554	483	284	132	314	158	178	494	579	202	1188	831	352	285	497	635	540	494	192	271	715	524	509	145	310	508	465	410	401	1573	908	565	235	1086	724	457	1018
ENSG00000079557.4	ENSG00000079557.4	13	25	3	0	22	4	5	0	1	26	12	2	29	0	0	2	21	1	16	29	2	3	5	0	29	11	1	0	0	7	36	3	8	0	26	7	2	3	2	11	13	44	11	1	11	12	1	0
ENSG00000079616.12	ENSG00000079616.12	345	429	1059	477	486	224	12	365	197	253	237	214	325	187	24	110	106	322	125	307	280	267	212	123	288	449	507	396	388	226	195	200	193	214	211	403	340	252	215	195	753	280	267	284	209	335	245	381
ENSG00000079689.13	ENSG00000079689.13	21	47	29	1	25	6	1	41	7	22	3	6	17	13	20	14	25	16	23	38	35	5	7	3	60	203	150	227	136	24	42	21	10	5	28	76	18	6	8	16	25	20	9	2	23	23	44	26
ENSG00000079691.17	ENSG00000079691.17	1334	327	667	577	535	1766	115	813	564	614	744	503	391	1234	139	405	225	1740	270	419	1178	803	913	354	1455	630	1058	758	854	1432	454	631	632	571	912	819	674	568	502	1131	728	513	795	1725	583	470	945	610
ENSG00000079739.15	ENSG00000079739.15	200	125	258	286	319	227	51	561	651	281	716	456	351	186	93	202	142	272	143	264	220	658	948	352	247	311	875	518	334	175	216	403	439	435	125	216	502	409	320	309	928	425	581	174	539	426	432	520
ENSG00000079785.14	ENSG00000079785.14	512	417	1030	736	530	656	110	970	1056	483	938	761	527	447	106	358	152	589	305	413	552	819	1075	475	510	715	1271	976	777	442	403	602	754	648	281	547	858	824	553	453	1243	598	821	556	635	465	632	829
ENSG00000079805.16	ENSG00000079805.16	2061	1183	2534	2497	2369	2011	380	2329	1663	1271	2188	1363	1188	1756	337	707	514	2383	700	1178	2184	2172	2173	970	2099	1465	2361	1767	2017	1906	796	1418	1151	1374	1188	2048	1489	1296	1263	1703	2629	1658	3590	2353	1334	1248	2008	1957
ENSG00000079819.16	ENSG00000079819.16	2633	304	665	1039	874	2935	281	1695	8569	970	1854	1371	915	2768	308	709	492	2413	498	1307	2398	2082	2758	955	2639	1523	4051	1354	2789	2677	625	1844	1990	1499	1379	1350	1901	2022	1441	3378	1946	1335	1587	2880	1418	1338	4438	2064
ENSG00000079841.18	ENSG00000079841.18	72	197	52	111	211	13	89	776	310	305	592	427	324	64	46	209	162	33	292	425	22	841	539	120	178	184	634	565	260	36	182	174	146	159	89	364	536	441	266	189	1442	415	155	64	469	219	200	1137
ENSG00000079931.14	ENSG00000079931.14	100	45	211	610	343	70	102	906	122	102	1068	576	400	112	55	152	138	42	149	263	80	1689	1482	367	153	133	1729	1114	445	78	130	343	570	828	120	84	979	574	456	48	602	241	318	65	406	503	61	825
ENSG00000079950.13	ENSG00000079950.13	3106	531	888	726	612	4168	74	796	1905	1039	937	637	602	3719	99	206	213	7375	341	527	3567	898	1116	560	3377	637	1241	700	735	2968	732	679	722	756	1884	1767	1037	945	691	1974	1242	560	873	2339	830	562	3191	916
ENSG00000079974.17	ENSG00000079974.17	242	130	162	129	159	210	16	206	235	144	210	154	159	179	19	71	53	245	99	163	221	170	204	105	264	177	311	238	274	208	151	138	144	143	124	189	203	188	156	192	267	198	162	264	212	166	263	261
ENSG00000079999.13	ENSG00000079999.13	137	368	510	411	328	187	37	399	284	259	466	354	232	129	52	128	67	158	147	231	156	319	378	156	236	279	390	332	330	161	140	309	248	252	117	296	309	251	217	162	499	295	313	176	271	237	214	381
ENSG00000080007.7	ENSG00000080007.7	49	35	10	18	33	37	4	88	47	62	116	72	34	43	8	10	34	94	25	65	54	78	62	26	58	23	28	10	9	25	32	20	10	9	51	62	79	80	51	33	22	39	43	36	24	29	19	11
ENSG00000080031.9	ENSG00000080031.9	46	172	11	5	78	5	12	4	67	83	14	3	78	3	6	17	61	11	34	141	3	6	11	8	109	78	26	12	40	14	74	27	22	0	38	78	4	17	9	42	25	82	31	6	52	20	14	13
ENSG00000080166.15	ENSG00000080166.15	36	84	10	18	70	13	5	23	54	80	23	19	72	12	7	24	62	20	33	89	11	16	13	6	106	30	37	10	13	19	123	40	31	15	47	30	23	23	12	29	45	71	66	24	39	39	49	26
ENSG00000080189.14	ENSG00000080189.14	695	605	800	460	425	662	84	534	535	422	651	457	342	606	84	250	178	695	226	385	734	460	596	275	604	414	704	461	619	590	286	412	399	352	329	644	459	371	284	467	941	548	461	866	478	400	606	610
ENSG00000080200.9	ENSG00000080200.9	1253	405	686	809	601	1032	198	1223	3126	535	1005	822	642	1209	169	502	301	947	436	680	1241	1591	1748	778	909	615	1593	867	870	948	255	1034	910	731	523	958	1216	1058	805	1166	2361	1136	1063	1343	1248	814	1793	1557
ENSG00000080224.17	ENSG00000080224.17	41	188	226	242	105	5	13	149	26	818	839	447	197	2	31	79	106	16	412	321	3	320	186	25	139	42	83	36	29	18	208	95	152	87	86	121	110	105	92	36	135	164	166	4	178	135	12	163
ENSG00000080293.9	ENSG00000080293.9	29	35	3	4	67	18	4	3	47	68	23	15	66	17	6	31	41	28	21	87	28	12	17	5	125	58	46	10	7	19	124	22	12	9	48	53	9	10	9	36	51	49	23	17	57	36	54	7
ENSG00000080298.15	ENSG00000080298.15	580	652	1423	769	360	722	223	635	584	404	905	595	316	691	117	257	152	1064	320	451	650	749	769	280	630	397	579	469	353	533	449	419	541	390	387	621	487	492	303	402	791	547	431	652	575	479	550	436
ENSG00000080345.17	ENSG00000080345.17	2151	1112	2462	1679	1297	2180	263	2876	2781	1194	2225	1655	1238	1879	311	997	387	2429	965	1144	2022	2377	3083	1633	1979	1858	2491	1966	1901	1730	836	1464	1496	1455	1070	1389	2069	1839	1329	1426	3494	1629	1824	1946	1519	963	2155	2745
ENSG00000080371.5	ENSG00000080371.5	1205	974	1703	1365	951	1473	273	2321	1640	949	1751	1249	882	1277	330	993	302	1291	597	828	1267	1805	2209	1021	1118	1352	2088	1841	1483	961	669	965	1012	1040	579	916	1507	1423	1042	977	2526	1210	1580	1054	1419	762	1313	1852
ENSG00000080493.13	ENSG00000080493.13	87	8969	16312	11186	4179	73	783	4173	248	3230	9819	6016	2926	45	694	3332	2025	97	3541	2514	38	7963	4430	720	180	265	440	364	461	58	1479	2394	3038	1334	103	1972	2365	1173	675	103	7165	1510	1137	53	2589	1978	120	2236
ENSG00000080503.20	ENSG00000080503.20	2694	2272	4422	3125	2842	3343	534	3356	4298	1811	3479	2525	1931	2893	510	1370	1157	3168	1134	1763	3319	3079	3718	1447	2832	1672	4607	2395	3076	3051	1073	2401	2200	2426	1687	2640	2857	2706	2206	3066	3965	3182	4991	3792	3035	2315	3840	3561
ENSG00000080511.3	ENSG00000080511.3	9	32	1	1	15	2	0	2	1	20	3	2	11	2	2	6	18	8	6	43	0	0	2	0	27	15	0	0	0	6	21	7	8	0	16	25	4	5	4	16	5	20	7	1	22	11	2	0
ENSG00000080546.13	ENSG00000080546.13	362	325	431	520	371	1119	36	557	379	233	433	346	250	982	45	92	105	413	224	266	555	507	431	202	318	271	425	350	265	681	383	339	423	433	507	877	476	559	422	749	735	375	617	627	494	269	836	395
ENSG00000080561.13	ENSG00000080561.13	156	79	139	177	165	273	44	264	299	145	197	175	103	212	21	75	59	175	118	156	202	272	264	118	148	261	376	309	318	196	122	236	207	177	127	196	260	206	128	218	437	221	208	240	261	134	343	250
ENSG00000080572.12	ENSG00000080572.12	2	5	0	0	18	2	1	0	0	14	3	1	13	4	0	1	16	1	5	16	0	0	0	1	14	3	0	0	0	1	13	2	10	2	8	1	1	1	1	2	4	14	7	0	8	8	0	0
ENSG00000080573.6	ENSG00000080573.6	358	242	153	301	419	165	129	652	2060	269	301	490	531	237	141	456	213	380	232	596	156	542	777	371	494	485	1154	469	753	177	220	293	224	258	145	275	391	527	490	660	848	755	642	218	406	320	799	580
ENSG00000080603.16	ENSG00000080603.16	176	150	136	83	134	235	28	246	145	123	162	102	132	150	70	117	63	235	72	136	214	154	159	105	228	165	220	192	265	173	146	132	140	72	124	274	177	137	142	127	313	139	186	195	198	145	157	194
ENSG00000080608.9	ENSG00000080608.9	491	299	568	405	286	496	105	950	580	324	577	445	342	379	117	369	144	544	310	421	455	580	812	403	490	493	634	418	420	440	269	394	385	293	306	427	486	414	340	435	538	469	433	554	426	323	446	726
ENSG00000080618.13	ENSG00000080618.13	14	16	14	10	32	7	6	15	14	16	7	11	31	13	3	8	17	11	10	25	4	5	1	4	31	23	20	4	18	13	39	13	8	4	7	28	1	15	5	9	20	35	26	8	26	14	8	3
ENSG00000080644.15	ENSG00000080644.15	65	56	31	20	43	30	10	20	452	62	39	21	65	44	10	12	38	33	34	109	42	25	33	15	110	83	18	31	189	55	70	59	54	13	50	67	21	35	37	57	36	63	16	54	67	35	25	22
ENSG00000080709.14	ENSG00000080709.14	32	117	306	109	116	13	22	455	7	119	605	203	121	11	20	54	35	14	86	136	11	34	45	49	65	565	741	1563	1418	17	120	56	20	58	35	655	295	255	189	31	628	122	138	25	232	109	20	154
ENSG00000080802.18	ENSG00000080802.18	826	507	879	730	524	815	156	969	979	479	733	579	463	698	146	368	269	926	373	584	752	651	962	498	801	663	1096	687	835	652	387	553	493	447	417	590	752	654	598	602	1102	755	848	836	658	460	758	811
ENSG00000080815.18	ENSG00000080815.18	827	647	1269	939	653	1053	188	1303	1211	783	1404	822	595	889	229	582	285	1124	542	707	941	1113	1220	557	929	720	1218	1010	966	801	580	766	768	585	536	827	990	825	622	733	2066	1100	1019	914	1043	845	1024	1055
ENSG00000080819.6	ENSG00000080819.6	222	139	232	168	144	232	13	172	210	168	257	164	191	169	10	52	62	231	71	121	255	248	249	93	226	152	204	162	179	140	95	92	89	100	129	161	149	139	106	162	332	175	169	208	164	100	218	183
ENSG00000080822.16	ENSG00000080822.16	532	211	416	258	261	708	112	603	612	218	456	280	273	664	86	264	113	559	195	278	632	614	762	418	421	392	572	372	392	574	216	356	315	306	214	382	499	475	326	445	960	424	471	453	435	327	454	547
ENSG00000080823.21	ENSG00000080823.21	216	394	358	293	350	139	60	334	404	271	304	265	295	169	66	245	164	129	225	422	91	346	399	197	325	392	659	421	563	112	244	263	254	197	127	246	314	287	241	226	652	512	485	118	407	228	242	292
ENSG00000080824.18	ENSG00000080824.18	4172	5206	12827	8651	6435	8067	4533	18925	14501	8421	17487	16850	8985	3902	3077	7709	3775	6302	3929	5478	8312	11108	12979	8157	6825	14528	25445	19695	12242	4332	2812	6397	7749	6359	2344	5514	10559	14504	9945	4162	14105	6792	8693	5372	10861	3984	5647	7809
ENSG00000080839.11	ENSG00000080839.11	388	147	206	122	149	366	7	150	242	188	172	139	125	289	17	45	49	419	92	146	382	145	169	63	366	130	176	94	104	298	173	108	139	84	242	307	141	121	81	232	201	135	107	389	137	119	257	113
ENSG00000080845.17	ENSG00000080845.17	523	552	923	660	602	610	281	1282	1220	507	951	652	582	516	259	624	344	1111	338	720	586	1070	1493	651	640	761	1343	787	1038	518	330	762	689	647	415	650	766	652	600	810	1509	867	872	709	770	686	945	1088
ENSG00000080854.14	ENSG00000080854.14	116	206	149	156	258	100	38	359	458	128	263	199	303	114	67	165	140	126	81	281	140	310	476	225	194	531	729	572	628	124	116	320	265	368	104	144	313	327	334	337	436	317	494	179	248	274	314	437
ENSG00000080947.14	ENSG00000080947.14	374	284	326	256	232	350	35	293	553	246	302	218	239	353	29	60	116	459	132	219	411	230	326	158	387	295	428	350	377	301	192	215	241	226	211	372	294	247	247	293	445	305	315	433	273	209	451	380
ENSG00000080986.12	ENSG00000080986.12	44	60	138	107	66	79	7	108	41	78	88	87	78	43	7	12	39	41	55	104	48	92	125	37	87	79	156	76	70	37	74	110	87	137	67	81	74	134	108	44	138	142	115	39	108	58	39	84
ENSG00000081014.10	ENSG00000081014.10	341	160	257	255	200	443	30	307	352	222	339	254	179	321	37	110	89	438	118	178	417	262	467	212	362	205	384	227	232	344	208	229	246	243	244	234	285	253	196	242	464	246	331	427	234	218	316	360
ENSG00000081019.13	ENSG00000081019.13	580	233	654	444	346	653	77	737	505	278	470	380	303	534	89	286	124	741	214	325	568	577	808	382	552	416	704	487	436	531	256	362	373	366	362	536	564	580	463	429	961	466	599	595	483	315	500	567
ENSG00000081026.18	ENSG00000081026.18	335	348	602	629	384	328	171	796	639	1251	1462	781	443	298	141	229	144	317	665	548	278	687	671	232	287	481	810	683	582	282	442	659	998	405	200	508	536	506	388	340	1046	845	419	314	644	522	447	531
ENSG00000081041.8	ENSG00000081041.8	537	17	21	24	32	492	13	61	99	51	98	152	133	672	17	51	14	455	54	108	526	72	135	143	347	146	120	42	67	939	39	38	76	21	192	184	20	28	33	508	78	266	32	813	173	117	402	54
ENSG00000081051.7	ENSG00000081051.7	15	53	6	0	29	2	0	0	0	31	14	3	18	3	3	3	28	4	22	46	1	3	7	3	50	22	2	9	2	6	63	20	4	2	32	15	2	2	4	16	18	53	30	2	21	24	0	4
ENSG00000081052.11	ENSG00000081052.11	575	160	254	579	455	699	89	1096	97	375	712	479	483	770	88	186	240	1354	250	562	807	891	1207	507	948	231	1092	582	574	625	243	1132	1000	961	500	378	1266	1349	1083	318	1782	889	1734	621	819	841	557	1124
ENSG00000081059.19	ENSG00000081059.19	3830	835	785	567	542	3437	110	641	698	995	490	384	394	2398	135	325	188	3953	221	407	4019	610	793	386	2598	378	871	480	516	2837	446	382	335	314	1629	2537	569	431	347	1528	787	524	515	6356	487	348	2137	645
ENSG00000081087.14	ENSG00000081087.14	314	169	277	298	239	447	63	392	382	221	401	292	209	300	64	158	103	399	140	212	315	366	501	245	329	260	410	379	286	268	187	272	272	258	235	267	368	343	255	266	555	242	322	402	336	207	332	342
ENSG00000081138.13	ENSG00000081138.13	31	163	82	20	167	4	3	105	92	99	52	32	125	6	7	43	72	10	52	138	2	46	49	14	151	199	313	615	440	19	166	50	44	24	75	154	116	155	82	51	156	157	45	7	73	50	13	81
ENSG00000081148.11	ENSG00000081148.11	100	122	27	18	96	63	7	9	65	131	46	23	99	54	7	22	78	71	50	136	59	21	23	15	190	81	26	22	21	59	165	40	35	18	96	81	14	17	15	83	78	120	45	43	69	51	67	9
ENSG00000081154.11	ENSG00000081154.11	594	354	1019	858	559	843	131	1084	932	633	1206	972	518	710	141	408	153	739	366	476	718	1074	1130	602	542	677	1241	914	864	518	240	551	673	628	370	551	971	862	698	584	1514	545	872	657	687	458	719	929
ENSG00000081177.18	ENSG00000081177.18	252	317	483	304	320	209	43	357	338	246	394	321	230	207	44	164	93	210	227	282	205	335	369	167	272	334	516	449	437	183	209	271	287	238	161	249	406	291	265	227	630	349	394	252	345	285	269	349
ENSG00000081181.7	ENSG00000081181.7	41	365	414	361	103	65	27	357	54	98	155	78	128	51	81	237	73	73	101	110	52	239	134	87	59	32	64	60	38	41	206	320	154	69	18	176	133	53	36	26	583	354	85	47	546	229	55	147
ENSG00000081189.13	ENSG00000081189.13	1730	148	238	441	421	1906	65	478	2209	671	628	508	453	1599	81	186	220	2995	264	424	1806	848	929	407	2003	608	1225	551	703	1327	337	480	467	481	1070	1009	648	662	474	1461	614	548	749	1415	489	527	2193	700
ENSG00000081237.18	ENSG00000081237.18	8761	147	449	327	270	9848	101	606	1201	2280	1662	767	504	7264	104	303	130	9675	378	380	9266	1645	2194	931	6992	615	1433	526	505	6580	1478	582	712	489	4026	4742	880	578	465	3702	958	474	334	9474	931	594	5259	685
ENSG00000081248.10	ENSG00000081248.10	52	151	11	3	135	5	9	1	9	201	38	5	143	3	17	33	111	15	54	201	10	53	29	1	190	110	11	3	0	28	266	31	21	6	80	99	5	29	9	49	67	181	48	4	109	47	39	9
ENSG00000081277.11	ENSG00000081277.11	44	2024	2910	975	529	9	187	721	43	111	153	186	416	16	121	301	246	36	242	566	28	440	397	209	150	74	57	105	31	45	144	549	153	201	45	141	338	172	165	85	1023	1039	323	11	746	516	81	823
ENSG00000081307.12	ENSG00000081307.12	613	356	685	651	434	649	74	746	501	722	1220	901	413	604	100	245	106	545	359	334	519	710	800	400	485	409	558	530	490	460	298	385	462	380	272	396	677	497	421	279	1205	469	822	492	588	397	454	593
ENSG00000081320.10	ENSG00000081320.10	4560	217	411	543	348	5489	150	1039	865	1235	1210	681	456	4572	214	448	125	3884	396	402	5423	1304	1370	604	3694	669	1014	932	630	3465	1004	871	825	693	2239	3006	977	967	638	2171	2308	905	744	4859	846	597	3489	1303
ENSG00000081377.16	ENSG00000081377.16	282	363	455	432	455	250	131	824	721	310	479	360	398	269	181	403	127	373	532	605	221	521	610	405	367	386	456	327	356	193	410	397	408	372	225	280	501	428	370	324	700	466	657	215	625	453	450	452
ENSG00000081386.12	ENSG00000081386.12	418	205	333	282	267	418	40	532	422	249	448	335	254	355	41	124	89	546	170	226	429	429	521	213	374	369	513	573	501	363	207	290	313	256	247	332	479	369	344	319	693	329	354	454	349	245	456	510
ENSG00000081479.12	ENSG00000081479.12	108	240	34	6	233	12	16	8	12	289	55	21	279	20	26	56	192	29	155	405	1	24	30	9	377	165	16	21	6	58	283	65	48	25	194	130	11	36	13	119	132	320	100	9	152	151	30	21
ENSG00000081665.13	ENSG00000081665.13	1175	507	1190	616	482	1247	123	830	698	521	783	509	427	981	104	294	165	1456	267	373	1178	783	1049	526	974	726	886	770	857	933	373	444	473	447	544	792	714	612	491	647	1130	629	690	1145	633	400	901	879
ENSG00000081692.12	ENSG00000081692.12	48	45	54	36	33	57	5	57	31	63	83	60	35	56	9	14	18	69	19	43	54	47	69	33	62	55	41	38	49	46	50	46	44	30	42	97	44	44	33	32	72	36	45	59	40	23	47	54
ENSG00000081721.11	ENSG00000081721.11	106	66	111	98	73	101	6	112	85	84	109	91	71	95	9	43	36	90	52	50	99	100	141	66	99	90	118	115	95	72	58	74	58	68	68	101	87	97	84	52	189	65	60	92	72	50	84	116
ENSG00000081760.16	ENSG00000081760.16	358	637	895	698	594	310	110	896	369	445	575	361	429	359	145	396	261	323	314	543	237	665	669	280	504	683	707	608	684	268	446	452	500	404	289	520	533	534	456	281	969	659	770	376	622	472	360	857
ENSG00000081791.8	ENSG00000081791.8	952	612	840	586	515	988	107	839	869	487	788	561	477	927	135	355	176	977	339	524	1023	774	979	550	859	794	1195	1030	968	778	512	619	575	474	472	840	782	654	504	648	1315	694	792	995	621	578	888	973
ENSG00000081800.8	ENSG00000081800.8	21	51	4	1	45	3	2	0	2	46	13	4	33	2	6	11	37	4	42	72	3	2	2	0	62	13	2	1	0	12	101	10	14	4	38	27	3	7	1	11	34	46	20	6	19	17	10	1
ENSG00000081803.15	ENSG00000081803.15	350	799	1488	925	792	315	140	980	603	333	795	586	525	332	135	348	243	241	407	440	253	1113	1215	479	330	479	1021	942	808	242	336	639	877	710	238	593	1047	614	636	313	1306	666	1166	288	902	603	366	692
ENSG00000081818.3	ENSG00000081818.3	34	54	105	102	70	9	3	75	109	34	85	43	72	38	17	23	53	12	22	49	16	80	111	44	41	55	104	60	40	12	58	64	55	68	21	65	99	120	89	34	157	83	51	20	67	69	58	85
ENSG00000081842.17	ENSG00000081842.17	19	97	168	88	53	7	0	4	35	32	17	9	38	21	3	15	47	9	5	45	10	9	10	11	58	111	104	104	147	11	83	46	81	30	13	26	6	24	9	18	87	37	12	11	34	33	21	25
ENSG00000081853.14	ENSG00000081853.14	69	74	101	240	127	25	18	126	109	55	131	99	97	42	24	38	58	33	44	105	23	159	151	62	90	49	107	68	81	30	80	67	51	51	47	96	86	149	105	49	419	96	80	42	66	66	40	81
ENSG00000081870.11	ENSG00000081870.11	310	134	220	185	174	337	41	257	262	194	331	191	144	243	43	84	52	266	109	110	261	266	321	142	258	181	297	203	215	200	114	141	169	165	131	164	191	188	160	144	333	172	330	250	186	120	219	230
ENSG00000081913.13	ENSG00000081913.13	169	217	219	303	306	145	46	381	443	296	414	281	254	159	46	138	115	141	210	320	212	441	360	148	311	307	403	320	304	207	388	318	297	229	140	354	359	306	243	196	596	328	297	157	300	247	260	383
ENSG00000081923.10	ENSG00000081923.10	883	843	1752	1208	915	1100	161	1839	708	867	1807	1231	697	789	210	575	138	1598	513	728	1069	1368	1453	695	1170	810	967	950	852	911	613	1096	853	639	565	793	1026	703	611	666	3092	1083	1086	873	1108	826	950	1160
ENSG00000081985.10	ENSG00000081985.10	71	58	34	20	68	114	9	13	90	85	43	22	61	95	4	29	56	93	43	85	128	51	36	10	137	129	67	39	34	69	121	36	24	20	107	89	32	43	26	64	53	75	44	171	37	25	68	26
ENSG00000082014.16	ENSG00000082014.16	211	192	169	218	248	174	22	305	434	170	305	268	289	183	54	103	91	170	116	255	221	392	608	254	237	291	588	327	327	152	149	278	258	252	97	186	292	292	211	331	390	324	418	288	320	313	489	383
ENSG00000082068.8	ENSG00000082068.8	481	306	555	467	367	599	65	439	598	300	481	372	294	463	71	149	124	549	199	315	500	388	496	248	490	383	567	445	451	439	243	329	349	310	322	458	457	356	254	417	733	383	360	582	385	232	465	512
ENSG00000082074.15	ENSG00000082074.15	3856	153	308	282	177	4785	46	315	790	1053	1094	481	351	3600	55	109	126	2959	187	280	3672	570	992	308	2647	302	888	359	417	3658	863	373	464	296	1816	2414	647	416	262	2105	470	304	218	4649	568	388	2379	386
ENSG00000082126.17	ENSG00000082126.17	43	71	6	3	63	10	2	11	14	64	25	11	64	10	6	23	47	13	50	133	2	11	25	12	104	48	7	8	4	19	128	17	17	8	63	60	3	20	14	29	59	74	34	10	45	43	10	3
ENSG00000082146.12	ENSG00000082146.12	108	107	170	127	105	206	30	156	300	150	346	167	105	131	19	51	50	184	137	128	162	178	174	74	122	116	202	168	120	150	156	126	200	110	105	127	135	89	93	178	376	181	124	158	171	96	168	180
ENSG00000082153.17	ENSG00000082153.17	528	448	1067	830	537	709	182	1649	860	949	2056	1278	647	536	183	507	170	712	387	447	647	1218	1262	690	493	641	858	712	603	447	371	573	623	509	315	605	845	768	532	483	1544	613	758	605	707	420	573	886
ENSG00000082175.14	ENSG00000082175.14	74	106	128	631	704	83	54	1042	322	82	597	674	881	84	47	126	152	91	233	433	81	1019	779	378	189	191	1388	524	320	59	147	448	346	796	59	97	740	758	617	249	844	731	913	70	529	406	283	725
ENSG00000082196.20	ENSG00000082196.20	103	107	189	354	189	92	10	247	86	97	183	162	79	95	11	24	33	90	70	96	81	94	113	95	107	93	210	162	98	84	85	96	89	183	76	189	101	199	122	61	228	74	165	124	101	48	75	79
ENSG00000082212.11	ENSG00000082212.11	528	287	446	486	373	696	43	694	416	356	562	356	310	441	95	211	116	529	210	246	578	542	600	279	545	349	581	415	289	484	220	402	397	381	304	383	512	545	434	444	740	361	625	536	452	295	500	477
ENSG00000082213.17	ENSG00000082213.17	192	144	280	206	176	259	40	367	234	280	617	422	199	160	63	120	58	228	127	152	173	210	277	102	206	246	344	262	234	191	179	197	165	186	113	244	308	273	194	146	519	269	278	241	260	188	208	293
ENSG00000082258.12	ENSG00000082258.12	1071	265	1199	809	568	1308	149	1142	909	567	1119	779	577	1028	139	386	159	1243	271	429	1014	961	1122	566	933	765	910	893	718	816	402	622	566	591	519	770	955	716	635	681	1588	557	862	1065	713	365	949	968
ENSG00000082269.16	ENSG00000082269.16	497	357	902	1587	875	587	282	3120	583	243	499	478	647	458	376	778	384	405	399	857	500	913	1165	852	524	673	662	880	669	437	225	732	375	406	277	678	1356	782	680	420	4742	1654	530	479	1180	717	461	1466
ENSG00000082293.12	ENSG00000082293.12	405	119	9	10	115	567	10	18	78	235	34	11	125	375	16	24	178	703	44	147	383	84	42	31	674	86	115	36	14	340	169	40	26	24	279	272	10	18	12	446	82	210	59	183	81	63	404	29
ENSG00000082397.16	ENSG00000082397.16	499	234	166	285	399	632	77	508	2253	444	788	681	498	587	79	303	272	520	220	614	654	767	1358	560	689	576	1130	440	1061	578	395	598	546	333	439	373	548	598	514	762	530	620	566	712	574	420	957	566
ENSG00000082438.15	ENSG00000082438.15	1347	1188	2440	3509	2285	1498	505	4411	2842	1527	3275	2229	1333	1633	482	887	440	2461	1442	1658	1828	3833	2579	954	1513	3787	4116	6675	6279	1335	1241	1984	2254	1750	927	1506	2719	1824	1561	1430	5226	2531	2876	1284	2118	1707	2393	2632
ENSG00000082458.11	ENSG00000082458.11	164	421	818	599	451	165	80	742	356	387	767	565	391	177	70	177	177	171	224	344	190	780	723	246	201	732	861	726	832	138	250	432	443	442	114	345	588	471	450	207	1044	485	655	160	586	335	263	682
ENSG00000082482.13	ENSG00000082482.13	25	71	22	31	42	4	6	55	18	72	64	30	73	7	12	14	41	15	32	101	3	101	70	24	77	44	25	23	21	11	76	50	47	39	39	98	37	38	18	30	60	86	63	4	37	75	11	42
ENSG00000082497.11	ENSG00000082497.11	46	48	51	104	172	16	11	94	154	86	233	137	177	24	7	37	45	39	53	126	19	77	172	69	93	48	125	109	77	9	68	82	92	73	46	44	174	98	83	41	191	148	133	18	98	90	57	84
ENSG00000082512.14	ENSG00000082512.14	1500	115	145	393	377	2139	63	639	640	734	609	418	411	2172	60	145	133	2522	147	337	2262	864	1108	483	1781	308	830	462	309	1693	475	498	458	619	1134	1085	636	640	563	1195	767	382	855	1723	516	424	1839	674
ENSG00000082515.16	ENSG00000082515.16	115	100	144	100	89	131	15	106	139	105	203	130	85	78	15	56	45	95	60	86	111	115	139	59	114	115	151	117	91	101	164	97	104	87	74	119	94	107	76	84	220	109	108	103	91	87	120	114
ENSG00000082516.8	ENSG00000082516.8	249	245	347	281	274	323	55	476	313	226	445	248	245	200	46	138	111	324	174	278	285	394	458	258	308	423	503	365	346	224	304	302	322	232	190	360	367	310	254	213	554	321	290	300	267	119	286	433
ENSG00000082556.10	ENSG00000082556.10	31	186	235	627	159	1	9	29	19	61	84	48	72	5	17	17	51	11	37	99	1	56	20	7	76	65	43	81	42	13	102	28	30	6	29	85	23	28	26	23	45	82	20	2	125	69	3	16
ENSG00000082641.15	ENSG00000082641.15	1632	1602	3302	2740	2206	2312	504	2891	5166	1921	4011	2734	1730	2164	638	1485	869	1775	985	1799	2068	3893	4565	1419	1738	1711	5629	2182	3209	1891	872	3039	2869	2584	1016	1549	3204	2732	2262	3163	5078	3237	4295	2322	2869	2514	4246	3492
ENSG00000082684.14	ENSG00000082684.14	55	132	24	28	96	10	17	18	113	105	34	28	152	14	22	28	85	19	62	137	14	26	34	5	187	120	78	28	43	35	127	34	29	27	65	76	24	21	15	63	62	96	48	17	72	111	74	28
ENSG00000082701.14	ENSG00000082701.14	942	718	1700	1050	786	992	136	1214	1379	1471	2277	1474	776	866	184	456	262	951	471	683	979	1104	1199	522	843	1084	1537	1377	1534	807	573	812	794	712	560	921	1171	1036	788	788	1976	1022	1085	1032	1070	788	997	1229
ENSG00000082781.11	ENSG00000082781.11	179	1134	1358	1284	1089	194	119	1315	1243	786	1471	1293	775	159	153	467	253	308	517	749	206	1273	1228	546	399	950	1360	1170	1267	215	475	939	880	983	178	359	901	727	640	429	2213	890	1309	232	805	806	869	1897
ENSG00000082805.19	ENSG00000082805.19	1409	930	1703	1777	1346	1421	392	2444	2769	926	1964	1548	1289	1284	435	856	627	1715	788	1425	1484	1965	2961	1428	1443	1580	3529	2045	2213	1344	724	1869	1711	1709	852	1224	1913	1802	1238	1832	2861	1951	2020	1805	1605	1305	2142	2433
ENSG00000082898.16	ENSG00000082898.16	2879	1292	2672	1784	1234	3006	261	2433	2220	1812	2429	1978	1139	2939	204	506	319	2838	686	898	2708	2217	2151	920	2287	1879	2322	2707	2267	2090	1098	1111	1367	1375	1392	2094	2164	2189	1524	1703	2719	984	2009	2702	1461	759	2406	2017
ENSG00000082929.8	ENSG00000082929.8	17	16	3	7	20	17	0	14	14	15	16	6	23	15	2	12	9	16	21	35	9	15	25	15	45	15	17	2	13	7	34	8	6	10	17	9	16	16	10	10	9	39	21	13	13	10	18	16
ENSG00000082996.19	ENSG00000082996.19	516	319	714	603	404	592	51	681	550	688	1183	706	399	457	81	183	94	667	288	314	540	660	630	273	522	341	515	536	384	419	269	402	457	419	322	387	592	496	354	330	1135	399	482	466	466	334	560	528
ENSG00000083067.22	ENSG00000083067.22	141	279	71	268	495	85	14	182	412	192	141	166	345	88	23	71	259	51	134	422	46	176	176	99	346	210	203	91	124	91	399	176	162	214	188	241	149	330	297	213	254	350	1019	57	216	207	185	193
ENSG00000083093.9	ENSG00000083093.9	220	95	149	107	122	181	36	183	183	126	158	159	115	156	37	60	64	183	100	134	179	121	172	85	212	125	189	120	126	175	144	94	115	131	109	182	176	180	110	154	203	180	148	174	148	91	169	174
ENSG00000083097.14	ENSG00000083097.14	975	458	923	701	651	851	87	888	1062	409	739	573	625	723	98	279	210	1042	273	440	936	934	1145	588	874	749	1149	1009	783	768	301	616	505	598	514	654	771	610	604	658	1404	638	1069	981	702	559	959	826
ENSG00000083099.10	ENSG00000083099.10	258	186	315	295	305	285	33	403	290	186	267	222	255	269	40	130	80	333	142	167	287	351	343	182	317	256	471	430	343	207	125	243	203	215	187	266	362	307	245	187	661	282	365	303	354	169	282	236
ENSG00000083123.14	ENSG00000083123.14	207	224	553	306	254	215	37	336	299	154	323	203	187	175	45	135	106	193	112	183	195	422	334	163	200	305	425	368	250	152	132	228	171	196	106	253	376	317	236	151	547	276	327	196	316	178	197	303
ENSG00000083168.9	ENSG00000083168.9	2642	1118	2593	1687	1458	3035	452	3698	3252	1788	2926	2247	1528	2367	488	1319	490	3240	944	1535	3081	2942	3283	1657	2446	1617	3147	1951	2381	2599	1067	1980	1801	1600	1506	2128	2135	1845	1505	2410	4147	2252	2372	3034	2022	1628	3005	2484
ENSG00000083223.17	ENSG00000083223.17	1265	3488	5912	2568	1299	1472	429	2985	1202	1835	4840	2895	1250	1059	441	1111	478	1962	1230	1206	1355	2247	2393	1080	1272	4037	3972	3738	5344	1325	2108	2505	3352	2066	751	2639	3063	1781	1318	996	6231	2248	1552	1318	3139	2040	1140	2325
ENSG00000083290.19	ENSG00000083290.19	304	549	895	437	406	298	48	520	621	205	449	332	322	278	85	184	142	246	361	398	352	543	731	349	419	298	606	295	291	213	364	449	391	343	207	299	542	491	371	343	968	487	498	318	452	375	416	668
ENSG00000083307.10	ENSG00000083307.10	44	1991	3365	2865	1295	9	361	5036	14	1876	2609	1891	1132	12	512	1309	412	18	796	897	9	1357	1232	712	111	809	989	1291	1152	14	890	1359	1260	875	48	975	1863	1330	955	40	4538	1755	1060	10	1436	1263	22	1278
ENSG00000083312.17	ENSG00000083312.17	1676	662	1761	1707	1284	1926	274	2935	1812	964	2365	1678	1144	1583	252	719	386	1911	609	830	1739	2730	2905	1339	1475	1660	2448	2173	1585	1184	617	1299	1277	1498	827	1445	2522	2362	1778	1039	3704	1333	2858	1503	1725	1020	1639	2100
ENSG00000083444.16	ENSG00000083444.16	212	470	537	473	454	254	109	554	520	286	604	450	332	146	99	201	190	185	164	314	195	698	655	267	358	291	768	434	446	238	226	426	375	435	125	309	436	440	348	309	834	494	567	288	544	417	304	569
ENSG00000083454.21	ENSG00000083454.21	257	74	22	3	32	1062	4	18	18	121	20	4	40	809	5	10	33	363	18	76	729	16	25	29	639	46	46	19	28	659	158	21	22	7	650	631	38	22	10	242	22	30	11	443	31	29	597	33
ENSG00000083457.11	ENSG00000083457.11	206	153	199	76	133	214	15	125	92	163	167	85	172	210	29	56	91	190	69	241	175	130	184	81	294	113	94	58	46	178	249	102	98	82	240	263	121	105	67	140	256	180	95	171	135	119	143	129
ENSG00000083520.14	ENSG00000083520.14	718	494	865	558	534	852	125	705	983	488	905	611	504	684	126	323	143	955	249	337	827	780	981	519	752	437	786	680	520	696	267	515	429	449	415	554	598	487	447	483	1214	567	764	706	558	404	768	669
ENSG00000083535.15	ENSG00000083535.15	462	279	576	310	227	457	53	314	494	219	443	341	209	399	44	126	67	520	111	165	474	453	500	229	416	241	299	346	294	348	114	279	221	216	238	276	292	235	227	342	690	345	295	559	328	212	443	347
ENSG00000083544.13	ENSG00000083544.13	481	174	677	439	303	448	50	418	751	201	379	276	261	452	84	203	112	452	148	246	476	526	560	263	414	267	504	417	393	395	272	343	398	370	228	319	395	360	302	386	914	413	384	453	384	279	534	519
ENSG00000083622.8	ENSG00000083622.8	6	14	3	1	11	0	0	5	0	9	14	1	6	0	1	6	5	2	8	18	0	7	9	16	14	6	1	3	1	0	15	3	2	0	5	8	5	1	2	1	3	5	6	0	7	5	1	3
ENSG00000083635.7	ENSG00000083635.7	72	40	151	138	102	76	11	145	116	59	73	77	84	72	40	100	50	97	60	123	76	100	155	78	100	109	121	89	98	70	114	99	95	74	67	104	83	100	85	71	161	110	110	85	86	80	73	128
ENSG00000083642.18	ENSG00000083642.18	1151	1395	2722	1925	1145	1182	263	1635	1852	1152	2086	1659	912	1094	271	700	357	1361	593	872	1128	1750	2214	1032	1202	940	1946	1520	1212	915	840	1107	1142	1018	706	1181	1571	1350	1031	947	2564	1363	1259	1092	1346	831	1267	1465
ENSG00000083720.12	ENSG00000083720.12	434	237	734	430	374	469	88	702	562	545	1220	949	398	351	113	267	153	548	306	319	401	606	706	226	398	282	647	518	397	360	386	706	677	537	269	509	707	731	548	408	1009	546	530	424	602	346	527	496
ENSG00000083750.12	ENSG00000083750.12	210	105	324	203	154	175	42	329	256	90	224	165	137	190	36	97	67	224	114	151	210	271	324	117	225	184	279	214	209	127	117	179	212	167	97	158	199	171	141	147	440	242	227	195	240	180	227	278
ENSG00000083782.7	ENSG00000083782.7	3	25	3	2	14	0	4	2	0	20	5	0	19	1	2	7	11	3	8	37	0	7	9	1	22	15	6	0	2	1	27	11	10	3	18	11	3	4	0	4	20	20	6	2	9	16	0	1
ENSG00000083799.17	ENSG00000083799.17	2841	374	894	893	828	2956	150	1425	1529	996	1636	1019	796	2386	200	549	268	3283	541	745	2755	1609	1961	898	2254	1069	1904	1205	996	1933	771	819	847	822	1290	1641	1139	1043	783	1320	1657	937	1403	2705	1152	795	1757	1289
ENSG00000083807.9	ENSG00000083807.9	100	167	108	65	116	77	31	112	115	105	115	53	93	80	17	27	73	119	75	148	67	69	88	45	181	111	151	103	101	71	117	104	53	60	83	125	82	89	50	78	131	107	107	95	103	71	71	84
ENSG00000083812.11	ENSG00000083812.11	146	218	199	159	150	146	50	209	237	104	162	130	147	125	56	98	76	151	95	156	184	153	263	120	172	185	215	177	229	144	98	154	134	154	83	187	132	107	110	153	280	167	198	181	126	96	174	251
ENSG00000083814.12	ENSG00000083814.12	319	204	224	175	172	388	41	240	150	118	125	90	130	335	18	102	70	476	72	129	424	150	217	100	361	188	239	201	309	327	108	142	101	115	219	309	245	194	159	225	346	148	241	361	175	180	289	202
ENSG00000083817.8	ENSG00000083817.8	73	62	46	42	44	73	5	92	49	61	78	45	37	53	8	29	16	84	37	53	96	55	65	41	81	54	52	62	47	62	58	37	34	45	37	73	49	53	42	57	84	51	50	51	56	33	70	75
ENSG00000083828.15	ENSG00000083828.15	432	248	473	347	263	528	74	490	256	211	377	249	199	519	50	190	93	557	136	221	511	367	412	230	441	351	458	434	483	440	244	251	200	226	249	376	352	277	240	274	669	362	377	454	377	234	389	468
ENSG00000083838.15	ENSG00000083838.15	65	99	105	78	95	50	17	78	86	48	66	55	80	65	22	43	42	79	45	72	47	59	88	49	90	94	128	98	104	58	66	68	59	51	43	80	51	74	54	73	150	84	98	90	58	55	71	79
ENSG00000083844.10	ENSG00000083844.10	794	517	983	751	712	1035	124	1132	939	607	1105	702	589	882	144	434	205	1009	373	608	934	959	1238	604	762	792	1185	918	987	714	449	684	648	672	491	811	1176	1140	842	677	1648	740	1346	852	847	664	846	943
ENSG00000083845.8	ENSG00000083845.8	998	1087	2220	1502	804	1438	179	1817	930	720	1198	872	685	1042	169	426	167	1288	993	839	1573	1768	1642	575	1187	2089	2501	2490	1593	904	586	1056	918	973	729	1494	1035	789	640	834	2329	902	798	1301	1025	935	1074	1817
ENSG00000083857.13	ENSG00000083857.13	403	5735	12193	8463	3973	386	488	7665	3198	1693	6930	4688	3219	417	678	1856	1218	413	1938	2181	612	6220	5854	2116	774	4364	6670	7829	6170	311	2564	4484	4416	4046	316	4781	7197	5576	3785	1098	9359	3582	3134	581	3621	2993	1513	5775
ENSG00000083896.12	ENSG00000083896.12	2292	992	2413	1946	1401	2228	517	2243	3277	1284	2304	1742	1244	2050	418	1189	537	2483	830	1321	2210	2432	2919	1203	1940	1572	3872	2216	3020	1838	707	1564	1472	1368	1021	1590	2259	1792	1330	2050	3667	2588	2299	2396	1800	1310	2510	2593
ENSG00000083937.8	ENSG00000083937.8	190	156	516	381	245	238	102	654	331	649	876	575	298	215	79	295	83	266	355	311	237	551	639	309	228	329	550	371	319	181	238	425	528	406	143	209	497	373	300	219	717	419	374	214	436	325	270	392
ENSG00000084070.11	ENSG00000084070.11	1831	417	833	577	352	4905	144	691	673	696	672	421	277	4546	149	366	202	2611	370	415	4057	1135	1300	474	1792	613	990	690	710	3401	964	796	862	644	2040	2697	1048	788	669	2753	1274	640	614	4400	999	884	3578	1008
ENSG00000084072.16	ENSG00000084072.16	369	315	427	308	284	279	39	218	311	250	369	226	240	449	35	134	100	367	165	266	369	279	304	158	381	283	351	305	248	294	267	210	237	200	256	338	278	206	201	208	404	209	260	457	360	250	216	230
ENSG00000084073.8	ENSG00000084073.8	248	631	1183	832	472	293	76	697	374	352	980	573	266	210	104	271	111	291	287	303	238	635	689	298	241	946	842	801	627	216	340	358	498	333	168	399	716	626	441	239	1336	401	659	276	472	327	262	688
ENSG00000084090.13	ENSG00000084090.13	1014	700	1456	1308	966	1515	145	1715	1045	1007	1803	1082	714	991	215	554	212	1908	660	657	1153	1175	1368	670	990	1023	1576	1297	1118	933	867	895	1018	865	613	1240	1246	1123	898	763	1947	738	1718	1185	1060	697	1047	1169
ENSG00000084092.6	ENSG00000084092.6	119	176	273	205	132	191	21	260	184	140	233	140	114	129	27	73	55	179	157	163	196	271	249	86	155	348	320	256	320	172	164	152	164	154	109	178	194	158	115	120	378	147	174	175	173	153	182	267
ENSG00000084093.15	ENSG00000084093.15	1401	743	2061	1594	994	1514	154	1960	1491	1210	2216	1490	847	1115	178	555	279	1587	575	718	1345	1693	1951	779	1236	792	1759	1164	1021	1101	554	1012	1002	1005	736	1010	1432	1263	960	871	2121	921	1344	1510	1228	689	1319	1380
ENSG00000084110.10	ENSG00000084110.10	42	73	22	7	59	26	4	10	36	78	18	6	66	30	6	16	36	47	42	125	35	15	49	12	108	63	18	12	11	43	98	24	15	7	69	59	15	12	10	39	53	84	42	14	63	46	17	14
ENSG00000084112.14	ENSG00000084112.14	901	577	858	814	904	970	177	1162	1619	609	1034	780	700	777	237	554	334	958	410	774	1016	1087	1625	727	1109	950	1488	1018	1154	1032	598	982	868	730	700	1062	1131	885	639	1243	1371	887	1168	1117	845	849	1297	1047
ENSG00000084207.15	ENSG00000084207.15	239	57	89	737	1116	357	39	825	629	132	294	399	401	319	101	223	56	288	109	285	250	374	558	295	348	182	634	247	201	363	72	378	308	725	182	305	360	484	729	374	420	267	2579	436	318	326	412	356
ENSG00000084234.16	ENSG00000084234.16	1643	4449	8810	8489	4014	2233	1253	8447	4716	5162	9023	6557	3191	2077	1508	3471	2086	2042	3830	3751	1828	8605	7642	2884	1835	2970	8478	5023	4216	2123	3049	6162	5090	4513	1251	3266	5661	4682	3341	2756	13664	5169	4524	2455	8035	5145	3263	6430
ENSG00000084444.13	ENSG00000084444.13	134	139	213	203	231	140	49	523	135	206	461	276	263	74	42	95	100	82	139	287	100	413	318	162	221	172	146	117	145	98	191	180	198	138	106	343	367	281	140	118	951	282	287	75	226	177	107	305
ENSG00000084453.16	ENSG00000084453.16	123	92	15	34	78	84	11	582	5	120	324	193	93	55	7	13	66	118	115	138	115	96	15	6	299	46	6	6	9	39	419	139	448	266	97	104	73	250	148	99	46	113	40	23	72	43	73	22
ENSG00000084463.7	ENSG00000084463.7	670	611	1519	822	673	839	295	1432	1167	762	1114	861	576	633	294	1078	448	868	615	611	741	1107	1184	549	732	915	1626	1107	1271	688	282	674	520	527	449	822	957	742	562	692	1226	941	970	889	1094	614	843	1216
ENSG00000084623.11	ENSG00000084623.11	287	482	1131	678	462	417	100	841	589	435	907	622	355	339	117	309	145	404	358	377	387	783	772	393	341	688	1155	852	838	275	253	505	436	457	205	640	718	527	436	318	1390	461	527	392	524	407	379	743
ENSG00000084628.9	ENSG00000084628.9	11	170	64	35	61	6	2	11	14	72	53	26	76	2	11	33	75	3	25	74	2	8	23	5	58	91	117	212	175	4	115	29	35	19	32	138	143	150	100	16	155	50	15	1	46	23	3	267
ENSG00000084636.17	ENSG00000084636.17	542	390	952	2739	1914	258	439	3656	2276	583	3385	2869	2310	472	325	1030	730	304	665	1586	395	4703	6177	2301	734	1450	6779	3796	3334	322	395	2160	2557	3481	323	604	3216	3077	2528	925	2859	1841	3674	478	1842	2003	854	4449
ENSG00000084652.15	ENSG00000084652.15	689	615	1163	1029	810	846	268	1794	1179	819	1560	1289	740	631	289	814	288	896	495	770	750	1343	1822	974	741	1152	1971	1271	1318	747	473	1017	978	927	442	929	1267	1052	794	721	1807	943	1257	881	1019	850	910	1442
ENSG00000084674.13	ENSG00000084674.13	65	216	32	100	234	8	14	134	106	162	73	40	186	17	12	56	128	35	93	258	12	33	124	44	230	108	75	24	12	24	405	82	59	83	104	80	47	100	71	110	110	208	180	22	118	114	82	86
ENSG00000084676.15	ENSG00000084676.15	1359	901	1725	1566	1203	1507	266	2232	2419	904	2002	1511	1022	1452	297	720	442	1681	645	1039	1526	2059	2639	1319	1389	1501	3218	2581	2495	1442	745	1272	1440	1246	864	1906	2115	1746	1438	1492	3210	1460	2224	1608	1601	1129	2210	2656
ENSG00000084693.15	ENSG00000084693.15	472	588	444	343	415	490	96	412	545	379	590	447	351	382	64	152	147	445	218	323	408	326	453	201	510	320	665	492	520	327	465	362	372	290	280	429	353	287	257	350	716	403	491	428	429	293	492	507
ENSG00000084710.13	ENSG00000084710.13	139	337	95	102	198	56	13	93	356	199	95	96	203	91	25	73	164	68	92	349	65	107	128	55	311	228	142	102	169	64	328	93	79	66	147	167	84	107	75	126	159	226	108	77	191	115	140	84
ENSG00000084731.13	ENSG00000084731.13	132	273	196	122	204	96	17	156	751	126	104	89	165	58	15	52	98	105	74	184	107	164	242	63	184	350	256	188	538	100	214	193	182	150	103	142	142	186	145	135	142	174	232	105	153	126	150	220
ENSG00000084733.10	ENSG00000084733.10	755	1202	1758	1118	773	1048	261	1599	1070	865	1807	1111	660	627	293	769	244	825	563	680	792	1303	1299	600	733	980	1442	1123	1107	734	556	842	1043	704	464	818	1288	1119	879	628	1514	787	1361	990	944	562	791	1140
ENSG00000084734.8	ENSG00000084734.8	45	123	4	6	58	13	7	17	3	59	12	12	73	10	13	23	49	12	53	133	3	11	24	8	110	55	11	8	7	14	194	30	20	4	48	43	10	14	7	27	41	83	23	17	38	45	9	3
ENSG00000084754.10	ENSG00000084754.10	875	685	1161	1104	908	1261	195	1602	1906	791	1648	1229	810	973	204	495	241	1187	660	723	1143	1533	1612	685	1023	1229	2377	1792	1688	969	738	1184	1258	986	695	1300	1381	1305	983	1242	2179	1113	1631	1243	1133	915	1430	1567
ENSG00000084764.10	ENSG00000084764.10	117	218	244	195	242	115	67	286	424	180	293	182	203	118	38	119	92	108	113	190	123	247	287	108	184	392	536	552	582	99	170	235	219	182	70	188	240	206	180	213	533	332	260	126	242	179	196	269
ENSG00000084774.13	ENSG00000084774.13	481	697	597	310	432	542	47	521	474	408	488	373	395	402	58	150	228	534	223	422	579	451	542	224	623	579	661	636	662	458	576	423	434	345	369	752	533	549	379	432	592	394	402	571	377	344	464	571
ENSG00000085063.14	ENSG00000085063.14	724	270	809	1480	1309	981	227	2168	3371	503	1916	1422	970	826	371	1061	250	761	579	864	1018	2175	2699	1719	846	918	2165	1186	1423	809	307	1466	1252	1534	495	574	1561	1433	1295	1292	2136	940	2520	1029	1395	1170	2026	1685
ENSG00000085117.11	ENSG00000085117.11	436	121	220	417	490	462	48	477	240	405	631	457	302	391	55	137	117	786	123	192	512	366	520	205	682	165	440	170	134	289	179	259	183	149	281	345	220	184	333	308	482	310	782	554	303	208	476	281
ENSG00000085185.15	ENSG00000085185.15	205	252	245	207	241	208	99	464	529	282	342	283	289	184	79	189	156	242	122	284	254	382	470	262	334	320	582	300	386	234	139	273	262	215	164	214	326	262	216	295	416	332	534	262	265	248	405	497
ENSG00000085224.20	ENSG00000085224.20	4434	2174	5980	4581	2724	4483	798	5284	5468	2787	5471	4099	2466	3989	703	1907	821	5216	1578	2036	4499	5477	6032	2509	3786	4595	6664	5124	5305	3544	1253	3084	2895	3031	2311	3340	4893	4411	3219	3398	7287	3813	4391	4481	3692	2223	4492	4973
ENSG00000085231.13	ENSG00000085231.13	63	33	63	85	49	80	27	162	117	108	100	104	56	63	29	52	27	81	39	49	57	126	156	77	71	72	138	126	92	52	20	79	78	63	55	93	141	127	107	52	182	57	108	59	89	49	50	73
ENSG00000085265.10	ENSG00000085265.10	214	58	28	31	52	390	9	54	170	65	85	35	81	257	40	83	59	151	69	168	207	112	364	138	205	130	238	58	70	226	76	85	55	56	72	68	21	41	22	201	72	84	40	231	144	140	119	15
ENSG00000085274.15	ENSG00000085274.15	261	219	228	163	141	291	19	236	214	194	324	204	162	230	20	71	57	291	103	158	210	219	241	134	260	144	194	215	118	164	137	116	114	138	150	178	170	139	137	168	400	178	207	215	179	123	198	205
ENSG00000085276.17	ENSG00000085276.17	182	230	255	378	624	102	28	463	1172	201	375	414	453	123	57	159	114	154	140	297	144	240	498	292	280	174	390	209	259	97	236	206	229	272	124	221	315	236	275	269	277	381	996	112	246	259	473	285
ENSG00000085365.17	ENSG00000085365.17	251	255	670	559	434	343	108	985	588	209	626	456	361	284	87	266	145	363	271	323	346	929	822	329	310	612	888	861	759	252	212	461	448	465	182	463	857	891	570	297	1409	583	891	281	596	368	382	690
ENSG00000085377.13	ENSG00000085377.13	255	167	269	238	217	304	57	388	292	135	217	211	161	266	54	90	111	356	147	171	274	409	409	175	320	433	556	498	546	262	145	222	177	171	181	265	297	287	185	231	643	256	211	373	314	184	315	428
ENSG00000085382.11	ENSG00000085382.11	321	238	459	268	249	357	42	487	521	188	334	266	309	356	61	160	114	455	185	319	358	538	636	259	375	418	485	370	395	251	171	277	263	343	212	279	402	398	296	295	720	295	378	332	373	322	375	454
ENSG00000085415.15	ENSG00000085415.15	621	438	922	523	451	625	180	904	590	428	579	404	396	570	225	561	206	551	348	509	507	612	862	469	627	850	987	791	974	438	429	390	351	283	307	502	533	604	425	388	1069	548	640	503	468	344	486	653
ENSG00000085433.15	ENSG00000085433.15	165	130	190	164	143	170	28	277	492	169	243	185	151	122	33	93	74	174	88	184	167	288	268	133	194	188	277	194	199	124	166	208	184	161	117	159	197	212	159	177	281	202	217	176	181	157	253	278
ENSG00000085449.14	ENSG00000085449.14	567	469	908	841	639	1002	164	1088	887	631	1264	937	595	726	160	456	159	1142	322	438	738	1063	1067	517	773	538	797	759	694	623	472	559	627	578	395	871	1071	1014	645	579	1854	630	813	714	789	546	697	1159
ENSG00000085465.12	ENSG00000085465.12	85	65	46	24	70	66	13	85	40	84	52	31	68	92	14	35	49	156	58	129	88	57	36	29	121	98	152	105	122	69	104	37	42	18	83	117	54	60	37	67	84	108	54	96	80	53	73	51
ENSG00000085491.15	ENSG00000085491.15	235	155	329	205	172	360	14	340	311	177	356	268	179	302	36	115	61	377	154	160	304	293	383	199	298	149	223	171	127	245	192	195	198	256	171	205	314	303	209	203	515	246	366	248	283	155	314	309
ENSG00000085511.19	ENSG00000085511.19	785	471	1019	648	548	757	133	986	1112	555	1235	908	583	669	133	330	183	846	378	588	790	1117	1307	583	707	676	1108	857	714	634	622	831	768	574	496	631	801	600	466	590	1150	806	681	800	878	719	778	995
ENSG00000085514.15	ENSG00000085514.15	54	51	17	41	53	96	15	84	65	85	70	32	71	62	22	43	36	68	69	94	48	54	63	32	155	87	122	63	85	66	69	51	46	32	55	75	53	49	31	68	111	112	55	66	64	51	43	60
ENSG00000085552.16	ENSG00000085552.16	63	277	199	169	232	7	38	144	58	291	297	192	233	15	54	72	97	27	155	258	10	166	133	67	172	238	178	240	330	28	194	137	82	46	79	150	120	99	85	66	191	185	82	25	189	163	28	142
ENSG00000085563.14	ENSG00000085563.14	189	95	69	100	146	175	24	110	433	196	456	87	177	113	56	129	86	232	113	206	180	440	370	127	300	120	210	132	133	161	162	183	204	129	187	166	230	131	68	205	375	245	104	161	151	245	234	211
ENSG00000085644.13	ENSG00000085644.13	170	196	251	178	262	155	45	176	161	218	263	178	160	137	40	82	108	140	106	220	141	147	178	55	198	151	229	184	183	102	159	164	145	140	107	273	202	190	144	115	268	236	138	130	209	186	175	196
ENSG00000085662.13	ENSG00000085662.13	226	100	161	1450	1179	231	21	1150	275	131	169	270	288	230	16	52	68	220	54	168	225	186	180	137	241	133	213	108	94	203	157	189	135	1220	171	223	154	491	861	167	181	126	7876	265	164	182	219	185
ENSG00000085719.11	ENSG00000085719.11	633	802	1455	946	640	913	233	2085	1061	1213	2153	1518	700	781	203	534	217	655	1713	1128	793	1420	1307	660	603	880	1147	1024	789	577	515	844	846	749	422	1000	1548	1474	941	557	2114	848	804	711	1198	655	736	1099
ENSG00000085721.12	ENSG00000085721.12	381	255	772	485	344	474	108	757	646	376	593	471	322	427	166	468	183	455	224	348	359	530	609	269	428	530	796	513	618	338	292	423	364	318	255	475	768	723	448	348	951	469	536	384	506	299	416	637
ENSG00000085733.15	ENSG00000085733.15	800	1819	3743	3279	2231	1027	602	3536	2778	2308	5334	4077	2037	906	628	1632	631	847	1488	1582	991	3670	4033	1671	844	2041	4256	2880	3032	854	1109	2545	2845	2553	382	1348	2716	2363	1719	1542	5191	2586	2769	1085	2435	2134	1809	3399
ENSG00000085741.12	ENSG00000085741.12	52	88	55	11	24	14	5	300	136	28	37	18	26	43	9	24	13	55	23	49	24	29	44	9	61	45	48	31	20	19	12	21	33	10	17	100	27	14	21	71	29	40	23	34	34	37	135	31
ENSG00000085760.14	ENSG00000085760.14	267	257	521	359	271	387	57	392	359	277	526	366	221	316	64	111	83	397	214	229	308	313	352	163	354	417	565	545	590	310	373	305	499	271	197	360	495	399	284	265	599	315	395	266	347	304	328	412
ENSG00000085788.13	ENSG00000085788.13	908	552	1636	978	724	911	100	1222	1266	759	1209	772	623	852	150	472	158	982	377	591	797	1052	1366	614	824	537	1049	701	645	613	402	755	631	659	504	539	1018	986	674	706	1827	891	969	732	894	615	931	1018
ENSG00000085831.15	ENSG00000085831.15	78	320	281	409	472	36	169	547	105	491	984	662	426	48	124	274	212	45	313	420	70	609	457	202	187	267	294	358	429	52	366	366	389	228	70	272	355	226	181	85	968	533	352	43	541	477	64	346
ENSG00000085832.16	ENSG00000085832.16	1841	788	1985	1935	1283	2602	428	2372	2674	1249	2894	1971	1095	2225	340	931	415	2404	1061	1111	2029	2566	2636	1187	1967	1291	2697	1827	1845	2004	912	1598	1757	1583	1128	1686	2418	1814	1434	1702	4189	1621	1910	1993	2001	1266	2328	2212
ENSG00000085840.12	ENSG00000085840.12	55	66	56	18	62	33	3	23	12	61	42	9	50	30	3	17	51	26	25	103	26	18	22	7	92	65	30	20	20	45	103	18	21	7	69	56	16	14	16	33	42	54	40	23	53	36	20	16
ENSG00000085871.8	ENSG00000085871.8	163	146	186	204	206	164	22	174	179	169	294	201	152	161	26	81	78	113	131	154	144	206	223	71	160	259	357	319	260	126	192	176	152	137	110	213	316	209	123	152	522	199	220	181	218	160	154	258
ENSG00000085872.14	ENSG00000085872.14	293	332	471	289	390	329	105	521	395	301	358	278	284	280	95	242	166	411	189	323	314	415	432	189	378	415	722	513	611	315	191	365	314	293	233	462	402	273	254	323	630	429	399	372	325	325	424	561
ENSG00000085978.21	ENSG00000085978.21	610	358	546	316	354	610	86	573	372	395	635	388	336	514	78	256	162	624	267	375	600	532	607	263	561	447	590	514	529	494	444	453	394	288	326	575	462	402	289	415	1033	525	454	632	432	348	441	631
ENSG00000085982.13	ENSG00000085982.13	632	450	662	636	674	647	104	841	1103	737	1341	905	689	509	90	229	235	698	545	621	541	1076	1080	457	666	699	1055	1042	858	567	523	743	690	557	332	714	988	734	590	505	1618	752	855	656	843	649	742	818
ENSG00000085998.13	ENSG00000085998.13	297	544	879	560	502	258	92	785	508	598	924	586	534	267	109	287	137	354	385	472	274	525	666	330	308	667	759	935	899	227	396	536	459	426	152	600	623	478	406	252	1358	533	484	365	518	440	316	811
ENSG00000085999.11	ENSG00000085999.11	58	86	47	23	58	46	9	31	63	60	49	24	65	37	13	20	39	45	32	96	36	13	28	20	94	88	73	26	31	39	94	26	16	12	50	48	14	24	11	42	52	62	35	38	42	24	32	12
ENSG00000086015.20	ENSG00000086015.20	258	770	1058	833	599	252	242	1176	865	535	941	674	570	296	199	437	428	298	479	572	323	1163	1283	564	375	968	1630	1122	1354	283	421	808	825	677	187	584	859	684	558	653	1569	849	783	304	895	747	643	1186
ENSG00000086061.15	ENSG00000086061.15	693	656	1227	1042	675	1129	674	3589	2777	1008	2303	2088	1065	712	533	1213	414	1271	644	782	1085	1379	1954	1358	948	2973	3545	2566	2596	962	463	1022	1243	831	399	968	1673	1689	1147	864	1920	1026	1282	931	1381	664	992	1431
ENSG00000086062.12	ENSG00000086062.12	701	246	551	1019	765	1445	204	1535	624	705	1959	1073	694	858	363	841	156	1419	508	758	819	1699	2076	1269	706	746	1201	915	942	847	545	1014	1162	743	377	681	1421	1003	824	625	2171	1320	1731	770	947	874	797	1162
ENSG00000086065.13	ENSG00000086065.13	272	263	594	618	362	433	112	661	607	356	736	574	320	266	112	176	131	333	227	314	276	524	525	243	328	432	801	591	648	330	248	449	419	332	204	316	457	358	279	322	874	518	503	325	459	347	409	414
ENSG00000086102.18	ENSG00000086102.18	1028	450	773	783	765	1092	169	1586	1054	741	1121	830	593	807	163	454	204	1549	427	530	1088	899	1151	518	1030	954	1406	1078	1386	988	442	724	780	667	655	845	950	745	688	775	1361	775	1062	1199	799	573	1060	1162
ENSG00000086159.12	ENSG00000086159.12	32	90	12	4	82	4	2	9	14	54	23	7	82	4	13	24	58	14	28	126	2	7	17	3	101	71	7	7	3	10	110	26	21	3	46	62	5	15	5	30	44	48	36	5	41	27	7	5
ENSG00000086189.9	ENSG00000086189.9	457	138	367	245	241	574	72	514	318	175	284	202	223	413	61	195	67	499	122	165	446	299	486	269	407	324	447	341	318	363	125	213	204	227	246	308	320	309	238	278	548	288	304	423	291	165	340	390
ENSG00000086200.16	ENSG00000086200.16	366	240	422	321	225	368	29	355	423	192	306	232	214	336	57	153	46	363	107	152	316	357	396	214	346	319	381	345	245	255	173	207	208	208	201	211	284	237	200	253	522	231	308	329	296	188	328	349
ENSG00000086205.16	ENSG00000086205.16	25	1635	3695	1830	703	14	306	4499	71	1947	6061	3272	849	6	221	772	1650	9	2631	1815	8	3865	2233	227	53	5898	4533	6940	5848	16	825	1265	770	170	30	3762	1821	837	676	18	10479	1502	639	8	2193	894	18	6020
ENSG00000086232.12	ENSG00000086232.12	681	2246	4440	2113	1005	814	244	1933	760	1924	3605	2302	929	553	235	602	271	844	969	934	727	1139	1218	447	723	2095	3495	3847	3376	583	638	790	1010	709	355	1075	1544	1170	754	552	2530	1113	1057	778	1110	860	666	1377
ENSG00000086288.11	ENSG00000086288.11	46	30	4	6	30	10	0	1	14	38	31	8	44	17	3	4	28	15	14	66	23	20	15	7	62	34	17	12	5	18	43	12	15	5	11	15	10	12	3	17	27	31	12	22	24	7	12	14
ENSG00000086289.11	ENSG00000086289.11	67	76	209	443	223	71	41	406	624	195	829	699	303	74	47	145	108	69	199	361	88	509	477	170	109	333	581	419	479	34	64	544	332	381	39	99	452	385	292	176	839	559	327	86	473	403	289	621
ENSG00000086300.15	ENSG00000086300.15	251	65	123	55	53	555	0	105	214	225	232	128	85	218	16	12	34	530	60	81	327	121	161	78	323	144	143	147	148	234	114	82	100	49	171	180	119	108	60	150	141	99	65	186	96	67	191	60
ENSG00000086475.14	ENSG00000086475.14	300	407	671	386	287	298	35	317	417	245	422	267	253	234	18	124	114	284	213	229	256	393	431	175	281	338	602	419	381	184	140	209	206	241	196	192	250	204	207	209	649	266	238	328	296	180	289	383
ENSG00000086504.15	ENSG00000086504.15	98	69	87	73	108	100	27	184	153	147	204	145	101	92	30	71	66	123	74	114	129	139	136	63	129	152	289	230	234	103	118	141	164	139	62	203	199	144	93	101	268	147	114	106	124	113	123	131
ENSG00000086544.2	ENSG00000086544.2	80	138	266	224	242	211	272	582	183	128	234	304	261	177	266	458	78	94	209	314	182	1164	1031	891	141	482	512	218	426	241	117	449	384	290	109	184	259	286	302	274	570	362	404	194	333	457	302	451
ENSG00000086548.8	ENSG00000086548.8	13	31	2	8	25	2	25	13	2	28	42	25	48	6	4	34	30	10	25	60	1	21	78	45	54	24	58	6	2	11	59	19	11	4	22	38	26	3	2	18	16	37	10	8	28	34	4	11
ENSG00000086570.12	ENSG00000086570.12	227	1058	899	627	859	89	35	367	136	205	301	482	757	130	29	134	188	111	280	608	59	212	247	292	357	437	278	234	109	83	518	299	222	272	177	230	271	237	237	132	348	449	587	132	358	279	125	398
ENSG00000086589.11	ENSG00000086589.11	409	342	550	359	266	411	63	446	547	227	409	301	263	370	53	184	97	473	163	263	502	384	489	216	428	320	518	350	378	308	251	258	301	206	248	363	411	357	283	366	534	335	325	392	332	277	455	377
ENSG00000086598.10	ENSG00000086598.10	672	1086	2514	1931	1225	928	286	3060	1051	1575	3863	1991	1054	778	336	881	327	700	944	849	771	2092	1919	896	715	1093	2004	1479	1390	708	1063	1390	1556	1348	423	1287	1912	1717	1195	702	4197	1349	2151	832	1845	1059	852	1907
ENSG00000086619.13	ENSG00000086619.13	400	274	505	283	198	439	27	303	328	648	780	296	170	341	23	50	47	459	132	180	466	305	428	191	367	280	301	267	220	286	275	214	300	222	216	491	294	305	228	242	680	237	270	431	308	157	355	387
ENSG00000086666.18	ENSG00000086666.18	993	358	1047	806	484	1146	194	1194	1002	668	1190	772	490	1251	228	630	201	1031	403	510	1121	903	1200	567	1055	616	1050	774	811	864	467	670	637	545	554	766	1023	880	662	594	1600	893	950	1038	854	586	904	915
ENSG00000086696.10	ENSG00000086696.10	56	67	28	12	110	6	2	13	7	81	52	26	104	9	13	40	57	23	51	156	13	24	27	34	141	74	25	19	2	35	126	37	28	8	77	40	25	7	7	44	69	118	27	7	89	75	13	15
ENSG00000086712.12	ENSG00000086712.12	286	162	299	288	263	281	71	537	402	147	274	210	217	227	60	177	69	338	129	200	313	382	457	296	296	421	474	365	332	297	147	239	235	301	162	264	326	211	252	274	502	299	529	250	231	163	324	430
ENSG00000086717.18	ENSG00000086717.18	13	34	10	16	35	5	4	8	25	48	24	17	44	7	4	23	26	10	17	62	3	9	7	2	47	36	5	7	21	10	82	25	23	5	26	40	9	5	6	16	49	71	22	8	16	17	2	15
ENSG00000086730.16	ENSG00000086730.16	404	240	140	83	128	462	22	232	136	355	239	137	146	313	25	70	76	539	124	222	526	155	280	126	767	228	250	175	132	331	190	135	108	67	357	326	146	90	72	222	263	151	60	318	182	134	349	87
ENSG00000086758.15	ENSG00000086758.15	4808	3344	7214	5650	4726	5674	1252	8793	8514	3592	7864	5690	4073	4829	1395	3514	1707	6139	2764	3745	5944	7201	9056	4036	4969	6893	11987	7338	9485	4850	2478	5905	5706	5270	2939	5777	7290	6058	4677	5277	11077	6163	7985	6274	5539	4809	6817	8187
ENSG00000086827.8	ENSG00000086827.8	188	159	276	217	158	170	33	242	248	101	285	212	135	136	37	76	82	198	100	154	181	203	296	130	208	205	260	203	158	137	125	171	135	139	115	164	185	170	141	151	387	185	200	189	182	112	162	223
ENSG00000086848.14	ENSG00000086848.14	151	124	190	137	169	172	20	215	219	130	176	128	157	165	37	102	84	145	98	187	126	180	266	108	225	152	223	206	124	162	142	131	114	132	110	114	204	172	127	112	287	210	240	135	187	108	173	232
ENSG00000086967.9	ENSG00000086967.9	147	77	6	0	78	48	8	1	11	94	22	7	84	35	17	31	58	38	38	122	43	36	19	8	193	60	10	9	6	62	85	32	7	2	58	104	5	6	7	48	39	96	21	63	69	54	42	3
ENSG00000086991.12	ENSG00000086991.12	26	46	103	91	62	7	6	79	80	63	231	84	88	7	4	21	29	13	45	103	15	216	223	21	60	95	34	68	78	15	113	65	209	121	24	37	184	115	99	47	96	63	55	12	60	58	37	88
ENSG00000087008.15	ENSG00000087008.15	218	328	327	435	379	223	55	450	314	296	550	362	329	171	86	149	128	214	388	363	219	604	605	246	252	213	462	341	279	193	310	530	413	414	138	333	333	287	277	257	1065	493	479	245	469	405	290	511
ENSG00000087053.18	ENSG00000087053.18	361	307	571	548	358	417	56	569	694	581	866	575	373	393	90	249	147	491	476	408	386	565	648	317	471	344	607	410	334	285	452	456	554	349	266	323	407	356	262	378	1211	590	393	391	522	400	515	542
ENSG00000087074.7	ENSG00000087074.7	1484	361	626	631	491	779	867	983	5409	463	1379	1450	1138	1033	286	615	422	1667	352	1199	1693	1493	1428	901	1102	2724	4422	1560	1622	1236	238	982	907	703	332	508	651	1228	691	2288	1482	1421	872	1155	857	1096	1872	732
ENSG00000087076.8	ENSG00000087076.8	75	53	38	63	100	62	34	69	93	60	98	62	105	57	18	55	46	53	47	107	58	144	125	40	102	113	132	70	113	56	69	62	49	35	58	72	66	45	54	63	157	135	82	65	108	72	53	56
ENSG00000087077.11	ENSG00000087077.11	141	169	217	279	332	120	82	427	436	143	301	322	335	128	42	145	96	166	161	286	148	350	419	265	196	239	616	257	343	124	109	294	247	321	103	178	301	305	275	237	393	337	425	164	295	269	238	413
ENSG00000087085.13	ENSG00000087085.13	128	78	35	39	99	94	45	79	85	81	56	50	100	112	45	96	55	108	48	115	125	62	96	58	149	104	52	31	97	89	62	43	38	21	79	141	48	49	46	87	68	84	93	131	54	56	72	67
ENSG00000087086.13	ENSG00000087086.13	2446	1027	2050	2218	1773	4860	454	2741	4868	1135	3723	2014	1499	2627	433	956	432	2978	1248	1764	3347	3052	2931	1054	3579	2108	4626	2536	1965	3342	836	2135	2000	1897	2121	2592	1886	1967	1306	3263	3784	1536	1983	3660	2600	1954	3906	2507
ENSG00000087087.18	ENSG00000087087.18	1083	1036	1686	1175	990	946	276	1815	1118	869	1440	1130	771	825	322	822	415	1266	610	798	1089	1144	1566	668	1034	1327	2041	1517	2499	956	503	934	795	689	643	1171	1128	856	685	952	1828	1067	1314	1285	947	733	1179	1510
ENSG00000087088.19	ENSG00000087088.19	318	205	265	165	191	250	45	281	190	174	290	307	135	335	49	103	87	337	97	151	293	312	251	72	330	205	317	235	226	243	234	294	177	156	378	762	630	342	213	227	371	150	288	281	231	266	212	207
ENSG00000087095.12	ENSG00000087095.12	427	307	481	603	414	591	75	682	396	384	499	353	273	533	68	167	156	501	180	309	441	421	474	216	543	390	419	375	413	431	279	280	301	278	284	373	420	401	309	317	656	359	744	470	319	219	439	401
ENSG00000087111.20	ENSG00000087111.20	289	315	412	484	364	314	46	342	292	303	394	260	219	263	84	157	123	297	155	242	265	311	316	137	363	307	349	270	327	231	246	265	225	209	202	361	291	219	159	190	662	320	317	273	280	287	218	347
ENSG00000087116.13	ENSG00000087116.13	128	207	216	615	342	166	82	916	314	166	787	609	357	106	43	145	140	106	135	369	227	814	785	274	204	257	836	662	595	171	247	435	745	714	141	209	525	567	337	193	520	215	330	126	317	394	321	461
ENSG00000087128.9	ENSG00000087128.9	12	33	5	7	43	2	0	7	0	52	169	265	52	4	2	20	21	43	58	57	8	6	14	22	34	15	6	15	5	20	57	13	11	7	42	37	15	8	13	9	32	45	21	6	21	17	15	14
ENSG00000087152.15	ENSG00000087152.15	462	401	524	435	402	384	62	649	475	389	503	424	336	370	91	218	131	507	175	297	480	373	514	256	560	406	571	451	517	351	284	382	344	350	269	482	402	402	321	332	695	331	532	435	287	334	447	522
ENSG00000087157.18	ENSG00000087157.18	511	165	262	220	254	427	43	280	325	256	249	225	217	415	44	126	90	508	126	219	484	307	544	259	416	261	388	314	325	310	160	202	197	186	267	471	226	225	187	349	475	283	328	504	255	265	439	316
ENSG00000087191.12	ENSG00000087191.12	404	285	586	543	415	474	72	681	551	434	779	507	302	417	126	253	140	463	260	330	477	524	706	352	380	420	793	597	671	417	278	428	447	410	264	580	718	601	420	401	989	478	619	471	442	410	466	620
ENSG00000087206.16	ENSG00000087206.16	792	481	879	583	443	723	124	757	779	403	701	506	354	574	129	320	150	945	297	410	697	581	975	391	813	538	850	614	788	546	442	467	554	369	429	528	634	540	414	574	900	509	672	703	479	370	667	764
ENSG00000087237.10	ENSG00000087237.10	589	68	10	9	40	446	3	16	52	179	37	16	64	348	7	20	37	404	23	70	321	19	22	12	404	59	31	11	16	522	132	23	20	10	464	325	16	18	9	226	37	38	22	794	41	28	162	12
ENSG00000087245.12	ENSG00000087245.12	141	107	697	1808	1524	152	445	3631	1379	228	2419	2086	1488	340	289	730	433	261	609	1599	222	3587	3712	1474	301	880	4233	2614	1973	205	229	2252	2559	3684	135	211	2126	2986	2176	765	2332	2102	2395	268	1877	1958	740	2276
ENSG00000087250.8	ENSG00000087250.8	23	27	7	1	16	1	4	2	56	20	13	34	16	4	1	5	12	4	10	24	6	4	8	1	33	26	4	15	15	4	30	18	18	2	12	11	6	6	12	14	14	15	16	2	6	9	2	3
ENSG00000087253.11	ENSG00000087253.11	96	43	94	444	426	170	18	539	508	80	278	350	310	112	28	89	42	101	102	194	127	220	341	166	177	101	316	209	167	124	112	193	188	430	88	106	299	342	391	128	248	200	891	111	209	179	130	258
ENSG00000087258.13	ENSG00000087258.13	133	127	80	604	926	122	34	662	606	218	338	279	383	139	32	128	159	1072	110	408	134	463	548	309	286	272	910	206	344	153	253	324	227	580	122	163	313	574	562	272	326	367	2399	115	485	274	237	367
ENSG00000087263.16	ENSG00000087263.16	291	160	183	278	228	314	58	410	401	230	309	254	208	235	58	193	114	335	124	205	297	356	435	204	297	168	418	269	266	254	206	232	234	224	189	283	324	260	214	222	503	274	338	288	259	223	255	290
ENSG00000087266.15	ENSG00000087266.15	1256	547	566	461	541	1575	141	956	1508	499	731	432	541	1170	129	363	232	1934	293	581	1274	901	1350	745	1357	644	1201	635	995	1141	373	523	458	474	635	1020	655	632	531	1015	793	515	591	1277	538	547	1277	895
ENSG00000087269.15	ENSG00000087269.15	508	328	760	498	420	565	135	691	510	397	644	480	325	401	130	355	178	574	377	404	604	575	851	324	566	646	1040	764	921	530	311	444	502	335	310	563	546	384	333	430	763	529	455	664	488	381	546	764
ENSG00000087274.16	ENSG00000087274.16	3123	1850	3469	3110	2446	3824	551	4487	5303	2097	3897	3090	2276	3249	615	1654	963	4248	1346	2065	3607	4235	5135	2129	3227	2366	5965	3764	4216	3044	1320	3272	2992	3127	1909	2747	3926	3577	2936	3321	6288	3278	4131	3627	3114	2584	4250	4427
ENSG00000087299.11	ENSG00000087299.11	150	205	311	224	150	119	27	156	160	153	282	158	123	74	24	59	60	117	106	131	96	191	150	58	161	145	203	243	202	97	169	150	143	111	97	114	131	161	98	115	346	154	181	101	165	112	88	182
ENSG00000087301.8	ENSG00000087301.8	219	1155	2690	1856	622	235	149	1238	299	410	1055	620	443	192	136	373	137	209	477	469	217	1870	862	369	257	453	650	842	535	187	443	591	552	576	162	319	590	486	341	179	2085	605	493	255	700	420	245	702
ENSG00000087302.8	ENSG00000087302.8	417	365	711	472	376	645	124	863	828	452	1026	676	411	531	148	363	150	568	377	408	558	708	861	440	465	438	1126	791	731	498	347	516	627	534	311	504	786	743	479	431	1349	666	721	596	729	459	542	845
ENSG00000087303.16	ENSG00000087303.16	192	120	79	230	264	119	73	362	1244	191	307	335	374	164	70	151	173	182	121	366	169	522	639	308	198	208	985	330	453	156	125	363	266	458	115	127	271	407	324	379	642	471	439	245	368	352	451	418
ENSG00000087338.4	ENSG00000087338.4	288	364	804	423	255	272	48	383	308	245	539	303	223	209	33	93	71	308	202	239	268	464	425	175	242	368	389	374	295	204	362	239	329	225	121	227	285	313	246	170	645	269	251	256	323	171	195	393
ENSG00000087365.14	ENSG00000087365.14	1754	1305	2640	2519	1924	2069	420	2602	2905	1508	3174	2505	1340	1722	457	1257	600	2330	1098	1400	1983	2517	3003	1228	1915	1731	4116	2394	2662	1905	992	1951	1828	1809	1202	2198	2196	1823	1411	1907	3611	2080	2470	2179	2030	1627	2416	2362
ENSG00000087448.9	ENSG00000087448.9	445	359	638	648	472	468	68	1005	589	261	803	591	522	425	102	334	159	404	247	480	415	950	1370	503	419	647	1086	890	739	305	257	664	562	724	229	385	1027	969	655	459	1348	468	771	485	773	527	484	963
ENSG00000087460.23	ENSG00000087460.23	2993	1570	3181	3634	2853	3990	907	5430	8285	4464	7673	5096	2705	3238	790	2077	998	4081	1915	2336	3846	4662	5065	2412	3559	3109	6780	3944	5384	3632	1666	4055	4378	3395	1941	3586	3652	3144	2581	3884	6201	3795	4452	3920	4181	3122	5351	4745
ENSG00000087470.17	ENSG00000087470.17	742	603	1406	832	618	954	155	1460	998	706	1031	759	483	775	190	509	197	897	526	514	900	1013	1374	717	747	911	1429	1217	985	707	500	786	864	650	419	675	912	778	661	672	1760	756	918	939	898	719	938	1221
ENSG00000087494.15	ENSG00000087494.15	13	36	9	9	32	3	7	6	18	29	19	12	45	7	16	12	31	6	27	63	3	27	17	15	48	37	40	15	24	12	41	43	26	11	22	24	10	15	4	19	27	61	16	7	25	24	9	21
ENSG00000087495.16	ENSG00000087495.16	32	81	25	5	86	26	6	8	57	105	28	19	61	28	9	35	51	35	40	111	17	10	14	9	114	57	16	7	14	22	120	25	22	6	49	73	11	10	15	36	32	79	26	21	49	49	21	17
ENSG00000087502.17	ENSG00000087502.17	548	339	651	511	387	734	82	824	689	536	1135	783	376	615	101	298	149	606	273	353	544	787	813	390	500	494	760	549	492	475	383	471	481	474	333	450	685	570	406	422	1117	484	558	620	668	334	569	657
ENSG00000087510.6	ENSG00000087510.6	25	78	119	113	165	1	68	251	24	158	350	225	133	4	45	129	47	10	136	174	4	150	182	138	46	66	111	117	112	9	132	134	121	72	19	88	181	131	67	13	370	205	162	11	137	145	13	131
ENSG00000087586.17	ENSG00000087586.17	34	87	134	65	50	43	1	42	32	75	65	32	63	25	8	8	39	42	45	95	23	29	29	9	66	66	36	30	72	40	86	22	44	19	43	60	13	24	13	38	41	46	28	22	31	29	20	17
ENSG00000087589.16	ENSG00000087589.16	133	78	24	21	46	219	4	35	50	85	57	17	72	155	11	16	45	103	38	102	149	60	118	33	161	87	122	29	43	172	86	44	72	27	132	141	57	38	27	142	73	78	42	258	102	77	184	61
ENSG00000087842.10	ENSG00000087842.10	37	56	106	101	122	39	16	74	170	95	184	134	86	42	12	31	40	34	26	49	32	81	84	44	57	148	181	105	70	25	33	56	63	81	27	57	56	72	41	95	198	82	128	49	61	53	119	118
ENSG00000087884.14	ENSG00000087884.14	60	56	64	59	69	85	15	85	159	48	93	101	90	88	4	32	21	97	31	73	83	94	111	39	114	75	176	80	83	49	57	65	64	57	42	57	63	70	58	67	110	96	124	77	61	72	107	93
ENSG00000087903.12	ENSG00000087903.12	130	212	175	116	161	48	55	226	166	102	123	92	206	65	46	140	77	92	113	284	88	164	245	153	213	412	256	147	183	67	179	187	163	73	112	130	102	84	102	159	204	209	214	143	125	118	265	94
ENSG00000087995.15	ENSG00000087995.15	126	125	213	173	151	149	21	213	154	132	179	131	117	78	21	62	68	121	96	114	150	142	139	103	147	169	193	175	152	96	105	112	113	95	93	138	153	114	108	109	257	118	145	127	152	92	130	172
ENSG00000088002.11	ENSG00000088002.11	59	174	49	54	149	10	43	67	7	72	75	31	100	28	48	80	49	22	67	124	23	50	69	21	79	50	21	44	24	27	76	102	51	30	27	108	78	32	23	26	239	265	69	34	111	129	14	71
ENSG00000088035.15	ENSG00000088035.15	249	106	195	101	91	268	9	91	194	106	154	107	73	288	11	33	49	260	64	101	192	138	127	61	197	102	117	98	80	184	130	87	101	77	125	159	133	78	72	125	207	109	75	221	120	59	195	111
ENSG00000088038.17	ENSG00000088038.17	657	548	820	550	577	677	139	834	780	543	774	597	461	536	118	312	304	799	307	494	749	629	751	340	743	652	1052	788	1232	686	400	595	586	507	425	722	669	517	423	632	1148	866	861	795	594	401	731	833
ENSG00000088053.11	ENSG00000088053.11	98	138	83	53	76	80	7	29	28	40	35	26	38	30	4	16	21	77	52	100	93	57	59	40	81	43	24	24	18	26	33	14	16	12	45	71	39	47	30	18	29	39	19	26	32	32	26	39
ENSG00000088179.8	ENSG00000088179.8	944	334	1016	652	460	969	39	553	685	469	676	453	458	754	68	192	137	866	205	307	917	614	642	372	823	424	747	659	453	641	444	465	461	405	581	637	647	513	424	583	1018	532	494	860	583	304	788	687
ENSG00000088205.12	ENSG00000088205.12	831	194	870	511	482	924	148	980	948	493	789	619	474	782	135	429	158	993	249	428	861	823	1069	507	793	694	992	603	660	660	381	474	480	464	412	706	686	597	496	639	1239	575	675	876	580	452	789	781
ENSG00000088247.15	ENSG00000088247.15	857	1285	2830	1512	1136	1202	324	2359	1548	926	1652	1170	961	1016	338	845	406	1251	673	995	1149	1773	1950	978	1075	1376	2717	1881	2090	1102	652	1340	1244	1352	588	1197	1446	1245	996	1022	2511	1384	1607	1324	1289	940	1357	2025
ENSG00000088256.8	ENSG00000088256.8	136	291	498	501	483	172	101	741	551	455	790	580	454	131	146	348	185	167	282	405	192	665	912	455	218	442	845	639	664	131	232	665	521	585	92	317	647	590	522	339	939	643	859	205	571	485	431	959
ENSG00000088280.18	ENSG00000088280.18	130	391	338	540	626	106	82	576	584	283	1037	726	559	115	83	201	130	124	185	367	102	758	717	290	218	336	692	579	586	91	238	349	398	387	97	363	577	360	338	226	891	496	608	145	457	432	281	737
ENSG00000088298.12	ENSG00000088298.12	245	126	142	144	151	228	19	146	153	183	295	127	108	185	21	57	58	243	84	127	214	187	191	72	314	149	176	167	126	188	125	151	175	132	160	217	134	96	79	188	267	169	229	227	173	136	228	146
ENSG00000088305.18	ENSG00000088305.18	69	106	66	48	111	29	6	73	92	101	99	53	119	21	22	21	55	45	60	155	26	25	45	24	163	112	66	54	37	39	164	64	39	33	72	96	72	41	45	77	81	101	60	30	75	66	44	66
ENSG00000088320.3	ENSG00000088320.3	36	35	7	12	49	25	5	33	57	33	29	22	58	26	9	12	28	31	24	47	22	49	46	15	62	42	63	37	22	21	33	12	18	18	19	31	12	20	10	41	45	38	38	24	29	17	37	28
ENSG00000088325.15	ENSG00000088325.15	69	223	369	114	107	77	8	101	31	195	137	113	101	48	5	27	42	71	89	150	37	77	56	14	199	175	197	141	137	70	210	58	106	47	89	137	33	83	23	68	80	105	41	71	80	57	35	38
ENSG00000088340.15	ENSG00000088340.15	443	319	77	104	234	291	37	125	96	202	83	79	205	381	44	88	136	136	83	279	229	109	205	113	534	179	197	44	63	417	232	301	115	87	200	251	100	107	91	176	197	342	188	410	219	184	162	146
ENSG00000088356.5	ENSG00000088356.5	70	69	92	165	121	73	13	146	105	96	117	110	90	38	13	31	25	89	41	78	81	95	98	48	100	67	117	96	107	52	63	82	76	70	45	101	65	78	78	63	115	102	155	54	69	46	53	109
ENSG00000088367.20	ENSG00000088367.20	291	308	378	569	648	189	126	953	1510	389	835	699	581	243	119	265	215	250	274	579	211	734	860	350	373	485	1196	555	885	243	341	631	611	595	196	307	586	653	648	584	984	672	1035	325	576	568	767	969
ENSG00000088386.15	ENSG00000088386.15	39	70	17	4	87	4	2	21	7	66	18	11	83	7	24	37	40	14	31	158	1	7	23	16	120	44	11	8	2	14	137	40	18	13	30	32	7	6	4	31	144	124	28	3	105	107	25	26
ENSG00000088387.17	ENSG00000088387.17	1445	829	1318	1101	921	1919	168	1275	2925	781	1009	758	754	1715	199	517	294	1448	484	847	1680	1309	1666	867	1231	881	1531	1435	1511	1348	728	1181	1094	972	724	1226	1215	972	769	1891	2853	1182	1394	1739	1206	1090	2242	1414
ENSG00000088448.14	ENSG00000088448.14	1439	604	1466	1095	827	1428	198	1442	1520	796	1679	1062	835	1624	210	471	217	1669	567	584	1473	2018	2044	1030	1260	1119	1518	1829	1469	1240	684	971	1198	1045	728	1531	1763	1685	1205	993	3518	1020	1063	1426	1206	829	1393	1488
ENSG00000088451.10	ENSG00000088451.10	114	64	108	83	63	145	14	113	68	79	107	80	77	100	7	50	19	125	32	51	104	110	127	64	119	64	58	75	42	111	57	59	74	61	72	67	87	52	55	72	134	52	85	109	82	59	99	91
ENSG00000088538.12	ENSG00000088538.12	159	312	98	198	377	86	29	159	319	235	225	156	263	120	32	83	234	95	123	351	147	145	240	96	318	181	460	161	156	109	278	142	139	197	157	163	153	150	177	206	291	352	823	94	266	219	231	249
ENSG00000088543.14	ENSG00000088543.14	97	180	202	102	88	68	9	80	154	99	82	60	80	72	9	21	36	80	65	98	67	86	93	36	123	94	123	115	69	53	94	66	70	78	42	79	80	68	71	77	121	81	71	66	113	87	90	79
ENSG00000088682.13	ENSG00000088682.13	176	136	217	224	238	178	48	335	196	240	311	235	197	131	43	116	99	180	142	216	181	263	335	136	201	172	363	275	205	130	197	287	249	229	151	229	212	178	174	218	467	249	338	217	243	212	239	297
ENSG00000088726.15	ENSG00000088726.15	34	39	7	9	104	1	0	26	6	68	15	19	72	8	13	29	37	13	44	94	1	22	11	21	90	46	33	6	2	7	68	11	19	19	37	41	5	10	14	27	35	52	21	2	41	39	5	16
ENSG00000088727.12	ENSG00000088727.12	108	137	92	73	87	32	17	60	127	135	89	76	86	38	14	44	76	54	61	142	45	61	90	32	146	200	197	128	197	48	143	64	92	45	83	121	73	97	49	71	146	128	77	50	118	62	47	86
ENSG00000088756.12	ENSG00000088756.12	161	256	162	513	260	191	78	406	398	859	1100	608	284	199	96	293	103	119	697	451	184	261	195	125	285	333	997	759	808	198	1528	608	1177	559	143	359	313	494	242	340	1530	617	173	223	440	383	404	262
ENSG00000088766.11	ENSG00000088766.11	295	280	539	464	322	313	153	698	355	253	537	350	257	244	353	743	90	292	235	301	280	594	544	299	274	387	439	393	346	155	242	302	301	314	151	332	424	333	262	190	899	373	756	236	473	360	281	407
ENSG00000088782.4	ENSG00000088782.4	0	5	1	0	6	1	1	1	0	4	0	0	5	0	0	3	5	0	3	4	0	0	1	1	10	4	1	0	0	1	8	3	0	2	1	4	0	0	0	1	4	8	2	0	5	0	0	1
ENSG00000088808.16	ENSG00000088808.16	414	606	1115	806	652	400	184	1100	740	534	828	583	574	326	167	359	272	501	433	623	388	751	794	380	476	460	864	655	834	366	543	766	656	446	274	520	821	536	432	415	1886	1018	652	501	835	630	520	874
ENSG00000088812.17	ENSG00000088812.17	602	1094	1748	1062	817	719	95	1163	1132	630	1305	828	663	588	167	371	234	671	495	655	577	1050	1255	512	670	960	1240	1119	953	598	526	838	728	686	399	751	987	809	682	562	1923	801	920	677	873	690	691	1102
ENSG00000088826.17	ENSG00000088826.17	33	157	132	142	162	22	52	201	93	104	88	95	74	25	49	78	56	34	84	156	19	184	179	58	79	145	192	140	212	12	289	232	331	120	36	96	148	158	113	55	515	260	284	24	150	134	42	189
[truncated: 42,507 more rows]
[truncated: 117 more columns]
