# Supplementary material for: Integrated Genomic Analysis of Primary Prostate Tumor Foci and Corresponding Lymph Node Metastases Identifies Mutations and Pathways Associated with Metastasis
Source: Cancers (Basel). 2023 Nov 30;15(23):5671. doi: 10.3390/cancers15235671 (PMC10705102; doi:10.3390/cancers15235671)
Supplement: Supplementary file 1 [file cancers-15-05671-s001.zip › Table_S5_DESeq_res_BLN.MLN.xlsx]

## Sheet: Table_S5_DESeq_res_BLN.MLN
symbol	baseMean	log2FoldChange (BLN vs. LNM)	lfcSE	stat	pvalue	padj	gene_id	ensgene	chr	start	end	strand	gene_type	source	cds.start	cds.end	protein_id
NKX3-1	1567.97	-6.82621	0.261121	-26.142	1.22e-150	5.38e-146	ENSG00000167034.9	ENSG00000167034	chr8	23678693	23682927	-	protein_coding	HAVANA	23681224	23682889	ENSP00000370253.4|ENSP00000429729.1
KLK3	16383.8	-9.18531	0.382127	-24.0374	1.13e-127	2.51e-123	ENSG00000142515.14	ENSG00000142515	chr19	50854915	50860764	+	protein_coding	HAVANA|ENSEMBL	50854956	50860124	ENSP00000472213.1|ENSP00000471648.1|ENSP00000314151.1|ENSP00000393628.2|ENSP00000483513.1|ENSP00000470523.1|ENSP00000472411.1|ENSP00000472907.1|ENSP00000468912.1|ENSP00000471155.1|ENSP00000353829.2|ENSP00000471827.1
KLK2	7741.88	-8.41233	0.363181	-23.1629	1.08e-118	1.59e-114	ENSG00000167751.12	ENSG00000167751	chr19	50861568	50880567	+	protein_coding	HAVANA|ENSEMBL	50873474	50878605	ENSP00000472852.1|ENSP00000313581.2|ENSP00000469318.1|ENSP00000472095.1|ENSP00000375686.2|ENSP00000471014.1|ENSP00000469770.1|ENSP00000472499.1|ENSP00000350748.3|ENSP00000471214.1|ENSP00000471323.1|ENSP00000471725.1|ENSP00000471321.1
SLC45A3	2638.86	-5.55031	0.25738	-21.5647	3.85e-103	4.27e-99	ENSG00000158715.5	ENSG00000158715	chr1	205657851	205680459	-	protein_coding	HAVANA	205659237	205664656	ENSP00000356113.3
KLK4	645.986	-6.76375	0.315854	-21.4142	9.86e-102	8.73e-98	ENSG00000167749.11	ENSG00000167749	chr19	50906352	50910738	-	protein_coding	HAVANA|ENSEMBL	50906937	50910738	ENSP00000326159.1|ENSP00000469963.1|ENSP00000469769.1|ENSP00000399448.2|ENSP00000472091.1
SLC30A4	703.438	-3.47841	0.171157	-20.3229	8.07e-92	5.96e-88	ENSG00000104154.6	ENSG00000104154	chr15	45479611	45522807	-	protein_coding	HAVANA	45485166	45522354	ENSP00000261867.3
STEAP2	3134.8	-5.87856	0.289389	-20.3137	9.73e-92	6.16e-88	ENSG00000157214.13	ENSG00000157214	chr7	90167590	90238137	+	protein_coding	HAVANA|ENSEMBL	90225083	90238122	ENSP00000401783.1|ENSP00000287908.3|ENSP00000378119.2|ENSP00000378123.1|ENSP00000378120.2|ENSP00000378128.1|ENSP00000415931.1|ENSP00000384191.1|ENSP00000378125.2
ACPP	5554.93	-8.11759	0.401445	-20.2209	6.41e-91	3.55e-87	ENSG00000014257.15	ENSG00000014257	chr3	132317367	132368298	+	protein_coding	HAVANA	132317457	132367819	ENSP00000337471.5|ENSP00000418366.1|ENSP00000417744.1|ENSP00000323036.8|ENSP00000422036.1
FOLH1	1679.51	-7.46726	0.373345	-20.001	5.4e-89	2.66e-85	ENSG00000086205.16	ENSG00000086205	chr11	49146635	49208670	-	protein_coding	HAVANA|ENSEMBL	49146759	49208409	ENSP00000256999.2|ENSP00000349129.3|ENSP00000434928.1|ENSP00000344131.7|ENSP00000344086.4|ENSP00000431463.1|ENSP00000436569.1|ENSP00000431577.1|ENSP00000431263.1
FOXA1	849.833	-6.98532	0.361314	-19.3331	2.83e-83	1.25e-79	ENSG00000129514.5	ENSG00000129514	chr14	37589984	37596059	-	protein_coding	HAVANA	37591368	37594972	ENSP00000250448.2|ENSP00000451704.1
EHF	716.37	-5.59374	0.291743	-19.1735	6.16e-82	2.48e-78	ENSG00000135373.12	ENSG00000135373	chr11	34621093	34661057	+	protein_coding	HAVANA	34632590	34658928	ENSP00000257831.3|ENSP00000399733.2|ENSP00000433508.1|ENSP00000435837.1|ENSP00000432905.1|ENSP00000436357.1|ENSP00000434395.1|ENSP00000435835.1|ENSP00000432460.1|ENSP00000436158.1
ARFGEF3	2000.13	-4.21579	0.221706	-19.0153	1.27e-80	4.7e-77	ENSG00000112379.8	ENSG00000112379	chr6	138161921	138344663	+	protein_coding	HAVANA	138162087	138336483	ENSP00000251691.4
CLDN3	136.637	-5.69623	0.303381	-18.7758	1.19e-78	4.06e-75	ENSG00000165215.6	ENSG00000165215	chr7	73768997	73770270	-	protein_coding	HAVANA	73769390	73770049	ENSP00000378577.2
GOLM1	2011.01	-4.77279	0.254775	-18.7333	2.65e-78	8.38e-75	ENSG00000135052.16	ENSG00000135052	chr9	86026146	86100173	-	protein_coding	HAVANA	86027820	86079320	ENSP00000373364.3|ENSP00000373363.3|ENSP00000417504.2|ENSP00000419076.1|ENSP00000418155.1
TMPRSS2	2584.88	-7.51878	0.409736	-18.3503	3.28e-75	9.7e-72	ENSG00000184012.11	ENSG00000184012	chr21	41464551	41531116	-	protein_coding	HAVANA|ENSEMBL	41466145	41508004	ENSP00000330330.5|ENSP00000381588.3|ENSP00000391216.1|ENSP00000389006.1|ENSP00000397846.1|ENSP00000391784.1
ABCC4	1750.76	-4.32543	0.237961	-18.177	7.85e-74	2.17e-70	ENSG00000125257.13	ENSG00000125257	chr13	95019829	95301446	-	protein_coding	HAVANA	95021578	95301314	ENSP00000366084.4|ENSP00000442024.1|ENSP00000487081.1
TMEFF2	1609.7	-6.93702	0.394423	-17.5878	3.06e-69	7.96e-66	ENSG00000144339.11	ENSG00000144339	chr2	191949043	192195709	-	protein_coding	HAVANA	191950314	192194524	ENSP00000376128.1|ENSP00000272771.5|ENSP00000386871.3
SPON2	3940.51	-6.00411	0.342052	-17.5532	5.62e-69	1.38e-65	ENSG00000159674.11	ENSG00000159674	chr4	1166932	1208962	-	protein_coding	HAVANA|ENSEMBL	1167475	1172071	ENSP00000290902.5|ENSP00000394832.1|ENSP00000483599.1|ENSP00000424542.1|ENSP00000425871.1|ENSP00000422516.1|ENSP00000421634.1|ENSP00000421379.1|ENSP00000423414.1|ENSP00000421858.1
STEAP1	379.818	-5.97249	0.347302	-17.1968	2.81e-66	6.54e-63	ENSG00000164647.8	ENSG00000164647	chr7	90154375	90164829	+	protein_coding	HAVANA	90159789	90164731	ENSP00000297205.2|ENSP00000394402.1
TACSTD2	409.966	-5.41546	0.315315	-17.1748	4.1e-66	9.09e-63	ENSG00000184292.6	ENSG00000184292	chr1	58575423	58577773	-	protein_coding	HAVANA	58576188	58577156	ENSP00000360269.2
NEDD4L	2334.5	-4.50492	0.262818	-17.1409	7.35e-66	1.55e-62	ENSG00000049759.16	ENSG00000049759	chr18	58044367	58401540	+	protein_coding	HAVANA|ENSEMBL	58044661	58396266	ENSP00000348847.5|ENSP00000383199.2|ENSP00000465669.1|ENSP00000479462.1|ENSP00000372301.3|ENSP00000256830.8|ENSP00000466776.1|ENSP00000411947.1|ENSP00000393395.1|ENSP00000350569.4|ENSP00000468546.1|ENSP00000405440.1|ENSP00000466789.1|ENSP00000389406.1|ENSP00000467072.1|ENSP00000467768.1|ENSP00000468332.1
ALDH1A3	780.091	-4.65801	0.274986	-16.9391	2.32e-64	4.66e-61	ENSG00000184254.16	ENSG00000184254	chr15	100877714	100916626	+	protein_coding	HAVANA	100877851	100914770	ENSP00000452789.1|ENSP00000332256.5|ENSP00000454107.1|ENSP00000453328.1|ENSP00000343294.6
KRT18	290.973	-4.57989	0.270934	-16.9041	4.2e-64	8.09e-61	ENSG00000111057.10	ENSG00000111057	chr12	52948871	52952901	+	protein_coding	HAVANA|ENSEMBL	52949174	52952839	ENSP00000373489.2|ENSP00000447278.1|ENSP00000373487.3
TRGC1	475.67	-5.28223	0.313292	-16.8604	8.8e-64	1.62e-60	ENSG00000211689.7	ENSG00000211689	chr7	38257879	38265678	-	TR_C_gene	HAVANA	38260091	38265678	ENSP00000404817.2
SORD	508.049	-4.78501	0.285092	-16.7841	3.19e-63	5.65e-60	ENSG00000140263.13	ENSG00000140263	chr15	45023104	45077185	+	protein_coding	HAVANA	45023284	45073527	ENSP00000267814.9|ENSP00000453904.1|ENSP00000452731.1|ENSP00000453122.1
HMGN2P46	706.125	-6.14897	0.367894	-16.714	1.04e-62	1.77e-59	ENSG00000179362.14	ENSG00000179362	chr15	45511136	45586290	+	transcribed_processed_pseudogene	HAVANA	NA	NA
CANT1	612.441	-2.2956	0.138903	-16.5267	2.36e-61	3.87e-58	ENSG00000171302.16	ENSG00000171302	chr17	78991717	79009867	-	protein_coding	HAVANA|ENSEMBL	78992617	78997622	ENSP00000477798.1|ENSP00000376241.4|ENSP00000307674.2|ENSP00000466743.1|ENSP00000467437.1|ENSP00000465816.1|ENSP00000465769.1|ENSP00000466637.1|ENSP00000467970.1|ENSP00000467886.1|ENSP00000464841.1|ENSP00000467777.1
C19orf48	264.285	-2.85873	0.17457	-16.3758	2.85e-60	4.5e-57	ENSG00000167747.13	ENSG00000167747	chr19	50797704	50804929	-	protein_coding	HAVANA|ENSEMBL	50798098	50798448	ENSP00000471463.1|ENSP00000301419.3|ENSP00000375688.1|ENSP00000471005.1|ENSP00000472200.1|ENSP00000473143.1|ENSP00000470455.1|ENSP00000470222.1|ENSP00000471910.1|ENSP00000469238.1
RDH11	2821.62	-5.06367	0.31067	-16.2992	1e-59	1.53e-56	ENSG00000072042.12	ENSG00000072042	chr14	67676801	67695814	-	protein_coding	HAVANA	67678324	67695703	ENSP00000370750.4|ENSP00000452079.1|ENSP00000416395.2|ENSP00000451280.1|ENSP00000450802.1|ENSP00000450651.1|ENSP00000450435.1|ENSP00000452108.1
RPL7P16	323.96	-6.86638	0.425355	-16.1427	1.28e-58	1.89e-55	ENSG00000242899.1	ENSG00000242899	chr3	132243528	132244265	-	processed_pseudogene	HAVANA	NA	NA
HOMER2	896.536	-3.55576	0.221033	-16.087	3.15e-58	4.49e-55	ENSG00000103942.12	ENSG00000103942	chr15	82836946	82986153	-	protein_coding	HAVANA	82849718	82952535	ENSP00000452870.1|ENSP00000407634.2|ENSP00000305632.8|ENSP00000454125.1
MBOAT2	638.642	-3.55168	0.220842	-16.0824	3.39e-58	4.69e-55	ENSG00000143797.11	ENSG00000143797	chr2	8852690	9003813	-	protein_coding	HAVANA	8858682	9003614	ENSP00000302177.3|ENSP00000419573.1|ENSP00000420114.1|ENSP00000417409.1
REPS2	456.299	-3.08295	0.194626	-15.8403	1.64e-56	2.2e-53	ENSG00000169891.17	ENSG00000169891	chrX	16946691	17153280	+	protein_coding	HAVANA	16946862	17147478	ENSP00000349824.3|ENSP00000306033.7
RP11-356O9.1	123.391	-6.13864	0.387978	-15.8221	2.19e-56	2.85e-53	ENSG00000258414.1	ENSG00000258414	chr14	37564047	37579125	+	lincRNA	HAVANA	NA	NA
CDH1	802.893	-3.22231	0.20408	-15.7894	3.68e-56	4.65e-53	ENSG00000039068.18	ENSG00000039068	chr16	68737225	68835548	+	protein_coding	HAVANA|ENSEMBL	68737416	68834278	ENSP00000261769.4|ENSP00000478360.1|ENSP00000481063.1|ENSP00000480664.1|ENSP00000454782.1|ENSP00000414946.2|ENSP00000458139.1|ENSP00000463170.1
SLC4A4	1545.36	-5.49332	0.350502	-15.6727	2.32e-55	2.86e-52	ENSG00000080493.13	ENSG00000080493	chr4	71187286	71572087	+	protein_coding	HAVANA|ENSEMBL	71236577	71567890	ENSP00000264485.5|ENSP00000393557.1|ENSP00000307349.7|ENSP00000422400.1|ENSP00000344272.3
DHCR24	746.763	-4.49767	0.290813	-15.4658	5.9e-54	7.06e-51	ENSG00000116133.11	ENSG00000116133	chr1	54849633	54887218	-	protein_coding	HAVANA|ENSEMBL	54852236	54887119	ENSP00000360316.3|ENSP00000440191.2|ENSP00000416585.1
KRT8	507.245	-4.41324	0.285547	-15.4554	6.94e-54	8.09e-51	ENSG00000170421.12	ENSG00000170421	chr12	52897187	52949954	-	protein_coding	HAVANA	52897431	52949726	ENSP00000447566.1|ENSP00000293308.6|ENSP00000447402.1|ENSP00000449404.1|ENSP00000447881.1|ENSP00000449010.2|ENSP00000447040.1|ENSP00000450340.1|ENSP00000450228.1|ENSP00000489174.1
PMEPA1	1408.43	-3.39655	0.222309	-15.2785	1.06e-52	1.21e-49	ENSG00000124225.15	ENSG00000124225	chr20	57648392	57711536	-	protein_coding	HAVANA|ENSEMBL	57652056	57710463	ENSP00000345826.3|ENSP00000379161.3|ENSP00000344014.4|ENSP00000265626.4|ENSP00000379159.1|ENSP00000401506.1|ENSP00000379164.3
RP11-20I20.4	168.81	-5.57625	0.366396	-15.2192	2.64e-52	2.92e-49	ENSG00000273179.1	ENSG00000273179	chr4	1167778	1168174	+	antisense	HAVANA	NA	NA
SLC39A6	1017.19	-3.30564	0.21905	-15.0908	1.86e-51	2.01e-48	ENSG00000141424.12	ENSG00000141424	chr18	36108532	36129385	-	protein_coding	HAVANA	36109596	36127007	ENSP00000269187.4|ENSP00000465915.1|ENSP00000401139.1|ENSP00000467724.1
ENTPD5	761.128	-3.01839	0.200974	-15.0188	5.53e-51	5.83e-48	ENSG00000187097.12	ENSG00000187097	chr14	73958010	74019399	-	protein_coding	HAVANA	73959533	73988102	ENSP00000451810.1|ENSP00000451499.1|ENSP00000335246.6|ENSP00000451591.1|ENSP00000451483.1
ARHGEF38	390.156	-4.43933	0.296854	-14.9546	1.45e-50	1.5e-47	ENSG00000236699.8	ENSG00000236699	chr4	105552620	105708093	+	protein_coding	HAVANA	105552766	105677934	ENSP00000265154.2|ENSP00000416125.2
KIAA1522	416.249	-3.23021	0.216087	-14.9487	1.59e-50	1.6e-47	ENSG00000162522.10	ENSG00000162522	chr1	32741885	32774970	+	protein_coding	HAVANA	32741955	32772884	ENSP00000383851.2|ENSP00000362580.3|ENSP00000294521.3|ENSP00000362579.1
TRPM8	1867.05	-6.31846	0.426135	-14.8274	9.74e-50	9.59e-47	ENSG00000144481.16	ENSG00000144481	chr2	233917398	234019522	+	protein_coding	HAVANA|ENSEMBL	233926538	234017379	ENSP00000323926.4|ENSP00000404423.3|ENSP00000396745.1|ENSP00000347956.4|ENSP00000386771.1|ENSP00000414198.1|ENSP00000390609.1
EPCAM	213.913	-5.57599	0.37621	-14.8215	1.06e-49	1.02e-46	ENSG00000119888.10	ENSG00000119888	chr2	47345158	47387601	+	protein_coding	HAVANA	47369076	47386610	ENSP00000385476.1|ENSP00000410675.1|ENSP00000263735.4|ENSP00000389028.1
CREB3L4	251.757	-2.79779	0.190221	-14.7081	5.72e-49	5.39e-46	ENSG00000143578.15	ENSG00000143578	chr1	153967534	153974363	+	protein_coding	HAVANA	153968526	153974062	ENSP00000391847.1|ENSP00000357596.3|ENSP00000271889.4|ENSP00000357590.1|ENSP00000357592.1|ENSP00000357589.3|ENSP00000402308.1
FAM83H	188.457	-3.15817	0.215684	-14.6426	1.5e-48	1.39e-45	ENSG00000180921.6	ENSG00000180921	chr8	143723933	143733801	-	protein_coding	HAVANA	143725924	143730582	ENSP00000373565.3|ENSP00000378535.2
SMS	1281.04	-3.80012	0.261163	-14.5507	5.78e-48	5.22e-45	ENSG00000102172.15	ENSG00000102172	chrX	21940573	21994835	+	protein_coding	HAVANA	21940825	21994348	ENSP00000385746.2|ENSP00000368714.1|ENSP00000407366.1
MPC2	215.16	-3.07084	0.211385	-14.5272	8.14e-48	7.21e-45	ENSG00000143158.10	ENSG00000143158	chr1	167916729	167937040	-	protein_coding	HAVANA	167918326	167935841	ENSP00000356820.4|ENSP00000271373.4|ENSP00000392874.1
ZNF350	465.3	-2.11722	0.145994	-14.5021	1.17e-47	1.02e-44	ENSG00000256683.6	ENSG00000256683	chr19	51964343	51986856	-	protein_coding	HAVANA	51964857	51974360	ENSP00000243644.3|ENSP00000470930.1|ENSP00000469594.1|ENSP00000470066.1|ENSP00000472104.1
CPNE4	946.423	-5.8961	0.407832	-14.4572	2.26e-47	1.92e-44	ENSG00000196353.11	ENSG00000196353	chr3	131533555	132285410	-	protein_coding	HAVANA|ENSEMBL	131535198	132037609	ENSP00000411904.1|ENSP00000478878.1|ENSP00000421705.1|ENSP00000424853.1|ENSP00000423811.1|ENSP00000421646.1|ENSP00000425506.1|ENSP00000427561.1|ENSP00000421394.1
TSPAN1	383.959	-4.95878	0.343192	-14.449	2.54e-47	2.12e-44	ENSG00000117472.9	ENSG00000117472	chr1	46175073	46185958	+	protein_coding	HAVANA	46181108	46185530	ENSP00000361072.1
SPTBN2	648.118	-3.51364	0.244215	-14.3875	6.2e-47	5.08e-44	ENSG00000173898.11	ENSG00000173898	chr11	66685248	66729226	-	protein_coding	HAVANA|ENSEMBL	66685874	66721240	ENSP00000432568.1|ENSP00000311489.2|ENSP00000482000.1|ENSP00000433593.1|ENSP00000480692.1|ENSP00000433631.1
BMPR1B	767.824	-5.27842	0.367621	-14.3583	9.45e-47	7.61e-44	ENSG00000138696.10	ENSG00000138696	chr4	94757968	95158448	+	protein_coding	HAVANA|ENSEMBL	95051700	95154670	ENSP00000426617.1|ENSP00000421144.1|ENSP00000425444.1|ENSP00000421671.1|ENSP00000401907.2|ENSP00000424693.1|ENSP00000264568.4|ENSP00000378389.1
ACACA	2370.89	-3.35533	0.234234	-14.3247	1.53e-46	1.21e-43	ENSG00000278540.4	ENSG00000278540	chr17	37084988	37406818	-	protein_coding	HAVANA	37087056	37406299	ENSP00000483300.1|ENSP00000482269.1|ENSP00000478547.1|ENSP00000483969.1|ENSP00000482368.1|ENSP00000480371.1|ENSP00000482064.1|ENSP00000482498.1|ENSP00000483696.1|ENSP00000479621.1|ENSP00000481900.1|ENSP00000477912.1|ENSP00000483852.1|ENSP00000484948.1
MLPH	745.54	-4.24889	0.297558	-14.2792	2.95e-46	2.29e-43	ENSG00000115648.13	ENSG00000115648	chr2	237485428	237555318	+	protein_coding	HAVANA	237493427	237553700	ENSP00000409170.1|ENSP00000403909.1|ENSP00000386338.1|ENSP00000264605.3|ENSP00000341845.4|ENSP00000386780.1|ENSP00000412438.1|ENSP00000405337.1|ENSP00000409897.1|ENSP00000393010.1|ENSP00000399081.1
SYT7	497.158	-4.18822	0.293724	-14.2591	3.94e-46	3.01e-43	ENSG00000011347.9	ENSG00000011347	chr11	61515313	61581148	-	protein_coding	HAVANA	61518630	61580820	ENSP00000263846.4|ENSP00000444201.1|ENSP00000438171.1|ENSP00000441184.1|ENSP00000439694.1|ENSP00000444568.1|ENSP00000444019.1|ENSP00000437720.1|ENSP00000443576.1
KIF5C	625.097	-3.48966	0.246029	-14.184	1.15e-45	8.64e-43	ENSG00000168280.16	ENSG00000168280	chr2	148875250	149026759	+	protein_coding	HAVANA	148875618	149011673	ENSP00000393379.1|ENSP00000393270.1
AR	775.055	-3.58887	0.253413	-14.1622	1.57e-45	1.16e-42	ENSG00000169083.15	ENSG00000169083	chrX	67544032	67730619	+	protein_coding	HAVANA|ENSEMBL	67545147	67723838	ENSP00000484033.1|ENSP00000379359.3|ENSP00000363822.3|ENSP00000421155.1|ENSP00000425199.1|ENSP00000482407.1|ENSP00000479013.1|ENSP00000379358.2
GDF15	164.209	-4.62727	0.327414	-14.1328	2.38e-45	1.73e-42	ENSG00000130513.6	ENSG00000130513	chr19	18374731	18389176	+	protein_coding	HAVANA	18386190	18388932	ENSP00000469819.1|ENSP00000470531.2|ENSP00000252809.3
AC098617.1	527.832	-5.20776	0.372492	-13.9809	2.04e-44	1.46e-41	ENSG00000233766.7	ENSG00000233766	chr2	191846539	192044525	+	antisense	HAVANA	NA	NA
OR51E2	773.851	-7.50339	0.536806	-13.9778	2.13e-44	1.5e-41	ENSG00000167332.7	ENSG00000167332	chr11	4680171	4697854	-	protein_coding	HAVANA	4681752	4682711	ENSP00000380153.3|ENSP00000432644.1
SPOCK1	958.104	-4.90429	0.352947	-13.8953	6.77e-44	4.68e-41	ENSG00000152377.13	ENSG00000152377	chr5	136975298	137598379	-	protein_coding	HAVANA|ENSEMBL	136978657	137498558	ENSP00000378401.1|ENSP00000282223.9|ENSP00000421677.1|ENSP00000424517.1
MSMB	264.094	-7.04978	0.508932	-13.8521	1.24e-43	8.42e-41	ENSG00000263639.5	ENSG00000263639	chr10	46033307	46046269	-	protein_coding	HAVANA|ENSEMBL	46033425	46046237	ENSP00000462641.1|ENSP00000463092.1
PPM1H	379.442	-3.34282	0.241406	-13.8473	1.32e-43	8.86e-41	ENSG00000111110.11	ENSG00000111110	chr12	62643982	62935037	-	protein_coding	HAVANA	62648492	62934736	ENSP00000228705.5
RAB27B	246.072	-3.47432	0.252631	-13.7526	4.92e-43	3.25e-40	ENSG00000041353.9	ENSG00000041353	chr18	54717860	54895516	+	protein_coding	HAVANA	54877586	54893269	ENSP00000468542.1|ENSP00000262094.4|ENSP00000465009.1
MAP7	343.217	-3.01532	0.221109	-13.6373	2.4e-42	1.57e-39	ENSG00000135525.18	ENSG00000135525	chr6	136342281	136550819	-	protein_coding	HAVANA|ENSEMBL	136344231	136550408	ENSP00000482335.1|ENSP00000414879.2|ENSP00000483511.1|ENSP00000482356.1|ENSP00000346581.2|ENSP00000414712.1|ENSP00000445737.1|ENSP00000400790.2|ENSP00000482998.1
PDLIM5	4391.84	-3.6264	0.265974	-13.6344	2.5e-42	1.6e-39	ENSG00000163110.14	ENSG00000163110	chr4	94451857	94668227	+	protein_coding	HAVANA|ENSEMBL	94455289	94664064	ENSP00000322021.5|ENSP00000369527.3|ENSP00000398469.2|ENSP00000480359.1|ENSP00000352210.4|ENSP00000321746.4|ENSP00000426379.1|ENSP00000424297.1|ENSP00000423009.1|ENSP00000486938.1|ENSP00000442187.2|ENSP00000426804.1|ENSP00000424360.1|ENSP00000486834.1|ENSP00000422833.1|ENSP00000429577.1|ENSP00000422528.1
HOXB13	437.403	-5.67447	0.416318	-13.6301	2.65e-42	1.68e-39	ENSG00000159184.7	ENSG00000159184	chr17	48724763	48729178	-	protein_coding	HAVANA	48726793	48728593	ENSP00000290295.7
TBX3	607.177	-3.61166	0.265233	-13.6169	3.18e-42	1.98e-39	ENSG00000135111.14	ENSG00000135111	chr12	114670254	114684164	-	protein_coding	HAVANA|ENSEMBL	114671844	114683200	ENSP00000257567.2|ENSP00000257566.3|ENSP00000480048.1
RHPN2	260.899	-3.57901	0.263843	-13.5649	6.47e-42	3.98e-39	ENSG00000131941.7	ENSG00000131941	chr19	32978593	33064888	-	protein_coding	HAVANA	32979999	33064852	ENSP00000254260.2|ENSP00000465898.1
DSP	1823.01	-2.49182	0.184553	-13.502	1.52e-41	9.24e-39	ENSG00000096696.13	ENSG00000096696	chr6	7541575	7586717	+	protein_coding	HAVANA	7541916	7585875	ENSP00000369129.3|ENSP00000396591.2
SIM2	336.013	-4.1295	0.306725	-13.4632	2.57e-41	1.54e-38	ENSG00000159263.15	ENSG00000159263	chr21	36699133	36749917	+	protein_coding	HAVANA	36699747	36748089	ENSP00000290399.6|ENSP00000392003.1|ENSP00000476273.1
FAAH	182.356	-2.69036	0.200658	-13.4076	5.45e-41	3.22e-38	ENSG00000117480.15	ENSG00000117480	chr1	46394265	46413848	+	protein_coding	HAVANA	46394349	46413572	ENSP00000243167.8|ENSP00000481641.1
CBR3-AS1	245.149	-2.74569	0.205966	-13.3308	1.53e-40	8.93e-38	ENSG00000236830.6	ENSG00000236830	chr21	36131767	36175815	-	processed_transcript	HAVANA	NA	NA
RASEF	351.551	-3.35254	0.251858	-13.3113	1.99e-40	1.15e-37	ENSG00000165105.9	ENSG00000165105	chr9	82979585	83063177	-	protein_coding	HAVANA	82982680	83062867	ENSP00000365630.3|ENSP00000345651.4
LINC01297	437.811	-7.30198	0.548713	-13.3074	2.1e-40	1.19e-37	ENSG00000274827.4	ENSG00000274827	chr14	19344578	19384587	-	lincRNA	HAVANA	NA	NA
AZGP1	862.667	-5.93511	0.447024	-13.2769	3.15e-40	1.77e-37	ENSG00000160862.12	ENSG00000160862	chr7	99966720	99976157	-	protein_coding	HAVANA	99967006	99976020	ENSP00000292401.4|ENSP00000389942.1|ENSP00000396093.1
HN1L	496.524	-1.87605	0.14137	-13.2705	3.43e-40	1.9e-37	ENSG00000206053.12	ENSG00000206053	chr16	1678256	1702280	+	protein_coding	HAVANA	1678313	1702170	ENSP00000248098.3|ENSP00000457694.1|ENSP00000454459.1|ENSP00000372158.5|ENSP00000454567.1|ENSP00000456487.1|ENSP00000457536.1|ENSP00000454529.1|ENSP00000372157.4|ENSP00000457424.1|ENSP00000457344.1
NPY	1693.58	-7.76949	0.585853	-13.2618	3.85e-40	2.11e-37	ENSG00000122585.7	ENSG00000122585	chr7	24284163	24291865	+	protein_coding	HAVANA	24285241	24291684	ENSP00000242152.2|ENSP00000384364.1|ENSP00000385282.1
SHROOM2	163.723	-3.04959	0.230065	-13.2554	4.2e-40	2.27e-37	ENSG00000146950.12	ENSG00000146950	chrX	9786456	9949443	+	protein_coding	HAVANA|ENSEMBL	9786546	9946934	ENSP00000370299.3|ENSP00000415229.3|ENSP00000406724.1
HPN	184.716	-4.24292	0.320902	-13.2219	6.56e-40	3.5e-37	ENSG00000105707.13	ENSG00000105707	chr19	35040506	35066571	+	protein_coding	HAVANA	35042507	35066284	ENSP00000262626.2|ENSP00000376060.1|ENSP00000472310.1|ENSP00000470327.1
PBOV1	70.3834	-3.41554	0.258674	-13.204	8.32e-40	4.39e-37	ENSG00000254440.3	ENSG00000254440	chr6	138215986	138218491	-	protein_coding	HAVANA	138217991	138218395	ENSP00000432353.1
SPDEF	311.391	-6.23136	0.472136	-13.1982	8.98e-40	4.68e-37	ENSG00000124664.10	ENSG00000124664	chr6	34537802	34556333	-	protein_coding	HAVANA|ENSEMBL	34538277	34544455	ENSP00000363149.3|ENSP00000442715.1
NAALADL2	978.649	-4.13114	0.313803	-13.1648	1.4e-39	7.21e-37	ENSG00000177694.14	ENSG00000177694	chr3	174438573	175810552	+	protein_coding	HAVANA|ENSEMBL	174859408	175803200	ENSP00000409858.1|ENSP00000404705.1|ENSP00000479989.1|ENSP00000396969.1
GALNT7	514.865	-2.5077	0.190599	-13.157	1.55e-39	7.9e-37	ENSG00000109586.11	ENSG00000109586	chr4	173168753	173323967	+	protein_coding	HAVANA	173168836	173321714	ENSP00000265000.4|ENSP00000427050.1|ENSP00000427095.1|ENSP00000427341.1
CASZ1	375.547	-2.39042	0.182071	-13.1291	2.24e-39	1.13e-36	ENSG00000130940.14	ENSG00000130940	chr1	10636604	10796650	-	protein_coding	HAVANA	10638945	10693889	ENSP00000366221.3|ENSP00000467769.2|ENSP00000339445.5
ZNF613	213.374	-2.35877	0.179935	-13.109	2.92e-39	1.46e-36	ENSG00000176024.16	ENSG00000176024	chr19	51879872	51948759	+	protein_coding	HAVANA|ENSEMBL	51936221	51945734	ENSP00000478924.1|ENSP00000293471.5|ENSP00000375671.3|ENSP00000472455.1|ENSP00000468850.1
SPINT2	395.383	-2.71446	0.207624	-13.0739	4.64e-39	2.28e-36	ENSG00000167642.12	ENSG00000167642	chr19	38244035	38292614	+	protein_coding	HAVANA	38264893	38292003	ENSP00000465301.1|ENSP00000301244.5|ENSP00000466407.1|ENSP00000389788.2|ENSP00000465721.1|ENSP00000465561.1|ENSP00000468728.1|ENSP00000468519.1
ZNF649	247.275	-1.88458	0.145026	-12.9948	1.31e-38	6.37e-36	ENSG00000198093.10	ENSG00000198093	chr19	51889224	51905040	-	protein_coding	HAVANA	51890621	51900107	ENSP00000347043.2|ENSP00000468983.1|ENSP00000471098.1|ENSP00000471756.1|ENSP00000469690.1
GREB1	1133.35	-4.76358	0.367105	-12.976	1.67e-38	8.05e-36	ENSG00000196208.13	ENSG00000196208	chr2	11482341	11642788	+	protein_coding	HAVANA|ENSEMBL	11556615	11640451	ENSP00000487278.1|ENSP00000370896.2|ENSP00000263834.5|ENSP00000374475.3|ENSP00000370892.2|ENSP00000234142.5|ENSP00000403886.1|ENSP00000379429.1
FBP1	90.3092	-2.60117	0.201803	-12.8896	5.15e-38	2.45e-35	ENSG00000165140.9	ENSG00000165140	chr9	94603133	94640249	-	protein_coding	HAVANA|ENSEMBL	94603384	94639310	ENSP00000364475.4|ENSP00000408025.1|ENSP00000411619.1
RP11-845C23.2	47.6001	-4.44456	0.345889	-12.8497	8.64e-38	4.07e-35	ENSG00000267504.1	ENSG00000267504	chr18	58371566	58372666	+	sense_intronic	HAVANA	NA	NA
RP11-718I15.1	107.339	-4.43231	0.345238	-12.8384	9.99e-38	4.66e-35	ENSG00000267743.5	ENSG00000267743	chr18	58189834	58195696	-	antisense	HAVANA	NA	NA
CLDN7	116.031	-3.13483	0.244454	-12.8238	1.21e-37	5.56e-35	ENSG00000181885.18	ENSG00000181885	chr17	7259903	7263983	-	protein_coding	HAVANA|ENSEMBL	7260377	7263176	ENSP00000353475.7|ENSP00000445131.2|ENSP00000396638.3|ENSP00000460550.1|ENSP00000460796.1|ENSP00000465963.1|ENSP00000467220.1
FAM174B	221.55	-2.30699	0.179923	-12.8221	1.23e-37	5.63e-35	ENSG00000185442.12	ENSG00000185442	chr15	92617443	92809884	-	protein_coding	HAVANA	92617667	92655659	ENSP00000329040.5|ENSP00000457201.1|ENSP00000452295.1|ENSP00000455765.1|ENSP00000456619.1|ENSP00000455213.1|ENSP00000455517.1|ENSP00000456099.2
DHRS7	711.065	-2.94389	0.229747	-12.8136	1.38e-37	6.22e-35	ENSG00000100612.13	ENSG00000100612	chr14	60144120	60169856	-	protein_coding	HAVANA|ENSEMBL	60144857	60165309	ENSP00000216500.5|ENSP00000451882.1|ENSP00000483770.1|ENSP00000452026.1|ENSP00000442993.2|ENSP00000450899.1|ENSP00000451321.1|ENSP00000452375.1
C1orf116	442.56	-5.25086	0.410766	-12.7831	2.04e-37	9.12e-35	ENSG00000182795.12	ENSG00000182795	chr1	207018521	207032756	-	protein_coding	HAVANA	207021961	207027598	ENSP00000352447.5|ENSP00000436862.1
MCCC2	2107.55	-3.94672	0.308903	-12.7766	2.22e-37	9.82e-35	ENSG00000131844.15	ENSG00000131844	chr5	71587288	71658704	+	protein_coding	HAVANA|ENSEMBL	71587426	71656857	ENSP00000486535.1|ENSP00000423202.2|ENSP00000343657.6|ENSP00000420994.2|ENSP00000425474.2
SLC44A4	468.644	-4.49068	0.351647	-12.7704	2.4e-37	1.05e-34	ENSG00000204385.10	ENSG00000204385	chr6	31863192	31879046	-	protein_coding	HAVANA|ENSEMBL	31863630	31878980	ENSP00000229729.6|ENSP00000444109.1|ENSP00000364712.4|ENSP00000398901.1
SLC2A12	184.773	-3.93512	0.308338	-12.7623	2.66e-37	1.16e-34	ENSG00000146411.5	ENSG00000146411	chr6	133988697	134052636	-	protein_coding	HAVANA	133991158	134052480	ENSP00000275230.5
FGFRL1	548.068	-3.49751	0.274676	-12.7332	3.87e-37	1.66e-34	ENSG00000127418.14	ENSG00000127418	chr4	1009936	1026897	+	protein_coding	HAVANA|ENSEMBL	1012486	1025344	ENSP00000381498.2|ENSP00000425025.1|ENSP00000423091.1|ENSP00000426740.1|ENSP00000424037.1|ENSP00000264748.6
PODXL2	226.613	-3.74786	0.295116	-12.6996	5.94e-37	2.53e-34	ENSG00000114631.10	ENSG00000114631	chr3	127629181	127672809	+	protein_coding	HAVANA	127629220	127672477	ENSP00000345359.6
SH3RF1	339.159	-2.02715	0.159704	-12.6932	6.45e-37	2.72e-34	ENSG00000154447.14	ENSG00000154447	chr4	169094256	169271105	-	protein_coding	HAVANA	169096522	169269212	ENSP00000284637.9|ENSP00000426418.1|ENSP00000427585.1|ENSP00000421714.1
PLEKHH1	537.223	-3.35031	0.264987	-12.6433	1.22e-36	5.09e-34	ENSG00000054690.13	ENSG00000054690	chr14	67533301	67589612	+	protein_coding	HAVANA	67541868	67587232	ENSP00000330278.5|ENSP00000452988.1|ENSP00000453343.1|ENSP00000453699.1
BAIAP2L1	272.426	-2.71339	0.215344	-12.6002	2.11e-36	8.71e-34	ENSG00000006453.13	ENSG00000006453	chr7	98291651	98401068	-	protein_coding	HAVANA	98293524	98400852	ENSP00000005260.8
GALNT3	232.372	-2.63888	0.210165	-12.5562	3.67e-36	1.51e-33	ENSG00000115339.13	ENSG00000115339	chr2	165747591	165794682	-	protein_coding	HAVANA	165748784	165770700	ENSP00000376465.3|ENSP00000386955.1|ENSP00000412643.1|ENSP00000391104.1|ENSP00000397112.1|ENSP00000413477.1|ENSP00000413694.1|ENSP00000399880.1
RP11-66B24.4	229.11	-2.41247	0.193308	-12.4799	9.61e-36	3.9e-33	ENSG00000259583.2	ENSG00000259583	chr15	100892859	100919283	-	antisense	HAVANA	NA	NA
PROB1	150.829	-2.23973	0.179558	-12.4735	1.04e-35	4.19e-33	ENSG00000228672.3	ENSG00000228672	chr5	139390592	139395713	-	protein_coding	HAVANA	139392037	139395081	ENSP00000416033.2
ACSL3	829.095	-2.17946	0.174959	-12.457	1.28e-35	5.11e-33	ENSG00000123983.13	ENSG00000123983	chr2	222860934	222944639	+	protein_coding	HAVANA	222908773	222941651	ENSP00000350012.3|ENSP00000375918.3|ENSP00000438342.1|ENSP00000416913.1|ENSP00000441643.1|ENSP00000385157.3
SPINT1	198.337	-2.45298	0.197411	-12.4258	1.89e-35	7.49e-33	ENSG00000166145.14	ENSG00000166145	chr15	40844018	40858207	+	protein_coding	HAVANA	40844067	40856972	ENSP00000457076.1|ENSP00000342098.4|ENSP00000456769.1|ENSP00000457284.1|ENSP00000458074.1|ENSP00000456015.1|ENSP00000454315.1|ENSP00000455038.1
PDE9A	324.341	-2.52557	0.20387	-12.3881	3.03e-35	1.19e-32	ENSG00000160191.17	ENSG00000160191	chr21	42653636	42775509	+	protein_coding	HAVANA	42653815	42775290	ENSP00000335242.4|ENSP00000291539.6|ENSP00000369685.2|ENSP00000381287.3|ENSP00000381289.3|ENSP00000381291.3|ENSP00000328699.6|ENSP00000335365.6|ENSP00000381281.3|ENSP00000381285.3|ENSP00000381283.3|ENSP00000344730.3|ENSP00000381280.3
PCA3	673.8	-4.83403	0.391027	-12.3624	4.17e-35	1.62e-32	ENSG00000225937.1	ENSG00000225937	chr9	76764436	76787569	+	antisense	HAVANA	NA	NA
ALCAM	886.557	-2.68064	0.217168	-12.3436	5.27e-35	2.03e-32	ENSG00000170017.12	ENSG00000170017	chr3	105366909	105576900	+	protein_coding	HAVANA	105367409	105571936	ENSP00000305988.5|ENSP00000419236.2|ENSP00000418213.2|ENSP00000418937.2
FASN	2646.64	-3.68234	0.298717	-12.3272	6.47e-35	2.47e-32	ENSG00000169710.7	ENSG00000169710	chr17	82078333	82098332	-	protein_coding	HAVANA	82079146	82096445	ENSP00000304592.2|ENSP00000488964.1|ENSP00000462949.1|ENSP00000489514.1
CAMKK2	1197.55	-2.23975	0.181852	-12.3163	7.4e-35	2.8e-32	ENSG00000110931.18	ENSG00000110931	chr12	121237691	121298308	-	protein_coding	HAVANA	121240471	121274526	ENSP00000376266.2|ENSP00000321230.3|ENSP00000445944.1|ENSP00000336634.3|ENSP00000312741.5|ENSP00000441352.1|ENSP00000388368.2|ENSP00000384600.3|ENSP00000384591.4|ENSP00000388273.2|ENSP00000376265.2|ENSP00000444894.1|ENSP00000445400.1
ESRP1	310.596	-4.65349	0.37935	-12.267	1.36e-34	5.08e-32	ENSG00000104413.15	ENSG00000104413	chr8	94641074	94707466	+	protein_coding	HAVANA	94641319	94705942	ENSP00000407349.2|ENSP00000405738.2|ENSP00000351168.5|ENSP00000402766.2|ENSP00000430207.1|ENSP00000428490.1|ENSP00000430118.1|ENSP00000429125.1
RAB3B	717.641	-4.421	0.360401	-12.2669	1.36e-34	5.08e-32	ENSG00000169213.6	ENSG00000169213	chr1	51907956	51990764	-	protein_coding	HAVANA	51919930	51977117	ENSP00000360718.3
AMACR	136.137	-3.80238	0.310066	-12.2631	1.43e-34	5.27e-32	ENSG00000242110.7	ENSG00000242110	chr5	33986178	34008108	-	protein_coding	HAVANA	33988311	34008019	ENSP00000334424.6|ENSP00000371504.2|ENSP00000427227.1|ENSP00000371517.3|ENSP00000424351.1|ENSP00000476965.1|ENSP00000477411.1|ENSP00000477108.1
KIAA1324	431.946	-3.40806	0.27858	-12.2337	2.05e-34	7.52e-32	ENSG00000116299.16	ENSG00000116299	chr1	109113679	109206781	+	protein_coding	HAVANA	109114184	109203009	ENSP00000431134.1|ENSP00000431349.1|ENSP00000432164.1|ENSP00000435066.1|ENSP00000358955.3|ENSP00000393964.2|ENSP00000434595.1|ENSP00000432023.1|ENSP00000433420.1
RAB3D	254.977	-2.21037	0.181306	-12.1914	3.45e-34	1.25e-31	ENSG00000105514.7	ENSG00000105514	chr19	11322046	11346270	-	protein_coding	HAVANA	11325401	11337399	ENSP00000222120.2|ENSP00000466000.1
RP11-64K7.1	135.703	-5.3686	0.441079	-12.1715	4.41e-34	1.59e-31	ENSG00000240854.1	ENSG00000240854	chr3	132175402	132176711	+	processed_pseudogene	HAVANA	NA	NA
VTRNA1-2	56.8042	-3.73052	0.306927	-12.1544	5.43e-34	1.94e-31	ENSG00000202111.1	ENSG00000202111	chr5	140718925	140719013	+	misc_RNA	ENSEMBL	NA	NA
PRR15L	64.5477	-3.17586	0.262495	-12.0988	1.07e-33	3.8e-31	ENSG00000167183.2	ENSG00000167183	chr17	47951967	47957878	-	protein_coding	HAVANA	47952926	47953234	ENSP00000300557.2
IGFBP2	399.069	-4.01928	0.332282	-12.096	1.11e-33	3.9e-31	ENSG00000115457.9	ENSG00000115457	chr2	216632828	216664436	+	protein_coding	HAVANA	216633524	216664101	ENSP00000401698.1|ENSP00000233809.4|ENSP00000389646.1|ENSP00000400308.1
ARHGAP32	584.16	-1.78296	0.147425	-12.094	1.14e-33	3.96e-31	ENSG00000134909.18	ENSG00000134909	chr11	128965060	129279324	-	protein_coding	HAVANA	128968910	129192198	ENSP00000310561.8|ENSP00000376425.3|ENSP00000432468.1|ENSP00000432862.1|ENSP00000432303.1
POTEE	200.768	-5.38252	0.445473	-12.0827	1.3e-33	4.51e-31	ENSG00000188219.14	ENSG00000188219	chr2	131218067	131265278	+	protein_coding	HAVANA|ENSEMBL	131218403	131264680	ENSP00000439189.1|ENSP00000477649.1|ENSP00000443049.1|ENSP00000485683.1|ENSP00000483137.1
TMEM30B	187.54	-2.45666	0.20352	-12.0708	1.51e-33	5.17e-31	ENSG00000182107.6	ENSG00000182107	chr14	61277370	61281840	-	protein_coding	HAVANA	61280095	61281147	ENSP00000450842.1
KCNN2	233.823	-4.62756	0.384329	-12.0406	2.17e-33	7.4e-31	ENSG00000080709.14	ENSG00000080709	chr5	114360945	114496500	+	protein_coding	HAVANA|ENSEMBL	114362776	114496179	ENSP00000427120.3|ENSP00000483124.1|ENSP00000264773.2|ENSP00000487849.1|ENSP00000421439.1|ENSP00000421095.1
PRR16	99.443	-3.44557	0.286183	-12.0397	2.2e-33	7.43e-31	ENSG00000184838.14	ENSG00000184838	chr5	120464278	120687332	+	protein_coding	HAVANA|ENSEMBL	120464487	120686706	ENSP00000385118.2|ENSP00000368869.2|ENSP00000421256.1|ENSP00000423446.1|ENSP00000405491.2
MAL2	127.634	-4.52423	0.376587	-12.0138	3.01e-33	1.01e-30	ENSG00000147676.13	ENSG00000147676	chr8	119165034	119245673	+	protein_coding	HAVANA	119208473	119243485	ENSP00000483044.1|ENSP00000482729.1|ENSP00000479708.1|ENSP00000484544.1
RP11-66B24.9	22.4858	-3.86901	0.324484	-11.9236	8.92e-33	2.97e-30	ENSG00000278456.1	ENSG00000278456	chr15	100888472	100889106	-	antisense	HAVANA	NA	NA
NECAB3	156.073	-2.1237	0.178339	-11.9082	1.07e-32	3.54e-30	ENSG00000125967.16	ENSG00000125967	chr20	33657087	33674463	-	protein_coding	HAVANA	33657832	33674352	ENSP00000246190.6|ENSP00000364386.4|ENSP00000475938.1|ENSP00000475369.1|ENSP00000475834.1|ENSP00000475420.1|ENSP00000392064.1|ENSP00000476044.1|ENSP00000475755.1|ENSP00000476165.1
ZNF350-AS1	90.5816	-2.93785	0.246918	-11.8981	1.21e-32	3.97e-30	ENSG00000269235.1	ENSG00000269235	chr19	51949134	51981367	+	antisense	HAVANA	NA	NA
GMNN	108.559	-2.24456	0.189724	-11.8307	2.71e-32	8.82e-30	ENSG00000112312.9	ENSG00000112312	chr6	24774931	24786099	+	protein_coding	HAVANA|ENSEMBL	24777247	24785796	ENSP00000348902.3|ENSP00000230056.3|ENSP00000367293.2|ENSP00000477506.1|ENSP00000419584.1|ENSP00000367298.3
SMCO4	86.6756	-2.13574	0.180729	-11.8174	3.17e-32	1.03e-29	ENSG00000166002.6	ENSG00000166002	chr11	93478472	93543508	-	protein_coding	HAVANA|ENSEMBL	93479013	93479189	ENSP00000431781.1|ENSP00000298966.2|ENSP00000433555.1|ENSP00000479594.1|ENSP00000432581.1|ENSP00000435827.1
PPP3CA	2302.39	-2.5843	0.218744	-11.8143	3.29e-32	1.06e-29	ENSG00000138814.16	ENSG00000138814	chr4	101023409	101348278	-	protein_coding	HAVANA	101025868	101346796	ENSP00000422781.1|ENSP00000378323.3|ENSP00000320580.6|ENSP00000378322.4|ENSP00000422990.1|ENSP00000426565.1|ENSP00000431619.1|ENSP00000434599.1
POTEH	279.452	-5.9493	0.504528	-11.7918	4.3e-32	1.37e-29	ENSG00000198062.14	ENSG00000198062	chr22	15690026	15721631	+	protein_coding	HAVANA|ENSEMBL	15690078	15719774	ENSP00000340610.6|ENSP00000477748.1|ENSP00000442107.1
AGR2	153.05	-3.48311	0.295831	-11.774	5.32e-32	1.68e-29	ENSG00000106541.11	ENSG00000106541	chr7	16791811	16833433	-	protein_coding	HAVANA	16792911	16801796	ENSP00000391490.2|ENSP00000414806.1|ENSP00000386025.1|ENSP00000411969.1
TRPM4	475.335	-2.51117	0.213471	-11.7635	6.02e-32	1.89e-29	ENSG00000130529.15	ENSG00000130529	chr19	49157741	49211836	+	protein_coding	HAVANA	49157867	49211495	ENSP00000473231.1|ENSP00000252826.4|ENSP00000468989.1|ENSP00000483753.1|ENSP00000469893.1|ENSP00000407492.1|ENSP00000470229.1|ENSP00000471236.1
POTEI	168.928	-5.82748	0.495908	-11.7511	6.97e-32	2.17e-29	ENSG00000196834.11	ENSG00000196834	chr2	130459455	130509666	-	protein_coding	HAVANA|ENSEMBL	130462819	130509235	ENSP00000392718.2|ENSP00000483193.1|ENSP00000486532.1
DDAH1	351.718	-2.13547	0.181816	-11.7452	7.48e-32	2.32e-29	ENSG00000153904.18	ENSG00000153904	chr1	85318481	85578363	-	protein_coding	HAVANA|ENSEMBL	85321455	85465045	ENSP00000439045.1|ENSP00000284031.8|ENSP00000438604.1|ENSP00000411189.4|ENSP00000488725.1
TMEM79	119.976	-1.82611	0.155495	-11.7438	7.6e-32	2.34e-29	ENSG00000163472.18	ENSG00000163472	chr1	156282935	156293185	+	protein_coding	HAVANA|ENSEMBL	156285227	156291654	ENSP00000295694.5|ENSP00000350100.2|ENSP00000384748.2|ENSP00000394736.1
ADRB1	105.196	-3.00766	0.256122	-11.7431	7.67e-32	2.34e-29	ENSG00000043591.5	ENSG00000043591	chr10	114044056	114046908	+	protein_coding	HAVANA	114044133	114045563	ENSP00000358301.2
LRIG1	874.448	-1.99503	0.169921	-11.7409	7.87e-32	2.39e-29	ENSG00000144749.13	ENSG00000144749	chr3	66378797	66501263	-	protein_coding	HAVANA	66380266	66500407	ENSP00000273261.3|ENSP00000373208.3
PERP	178.012	-2.03791	0.173618	-11.7379	8.15e-32	2.46e-29	ENSG00000112378.11	ENSG00000112378	chr6	138088505	138107511	-	protein_coding	HAVANA	138092045	138107340	ENSP00000397157.2
PRCAT47	249.801	-5.06593	0.431869	-11.7302	8.92e-32	2.67e-29	ENSG00000260896.5	ENSG00000260896	chr16	80828735	80892595	-	lincRNA	HAVANA	NA	NA
RP11-12G12.7	36.7184	-2.80281	0.239151	-11.7199	1.01e-31	3e-29	ENSG00000274605.1	ENSG00000274605	chr13	100086031	100088848	-	lincRNA	HAVANA	NA	NA
POTEG	121.701	-5.30079	0.453148	-11.6977	1.31e-31	3.87e-29	ENSG00000187537.13	ENSG00000187537	chr14	19402486	19434341	-	protein_coding	HAVANA	19404621	19434289	ENSP00000450853.2|ENSP00000482662.1|ENSP00000450807.1
RP11-1J11.1	55.6549	-4.24948	0.363614	-11.6868	1.49e-31	4.37e-29	ENSG00000249170.1	ENSG00000249170	chr4	71300258	71301235	-	processed_pseudogene	HAVANA	NA	NA
TENM1	829.56	-2.96751	0.254037	-11.6814	1.59e-31	4.62e-29	ENSG00000009694.13	ENSG00000009694	chrX	124375903	124963817	-	protein_coding	HAVANA|ENSEMBL	124380539	124963753	ENSP00000360171.3|ENSP00000403954.2
C9orf152	116.726	-3.45901	0.296213	-11.6774	1.66e-31	4.81e-29	ENSG00000188959.9	ENSG00000188959	chr9	110190048	110208189	-	protein_coding	HAVANA	110200951	110207579	ENSP00000383456.4
ERGIC1	2015.08	-1.84009	0.15799	-11.6469	2.38e-31	6.85e-29	ENSG00000113719.15	ENSG00000113719	chr5	172834275	172952685	+	protein_coding	HAVANA	172834414	172950813	ENSP00000377374.3|ENSP00000428064.1|ENSP00000427713.1|ENSP00000429501.1|ENSP00000325127.2|ENSP00000428116.1
RP11-356O9.2	30.2644	-4.05605	0.348329	-11.6443	2.45e-31	7.01e-29	ENSG00000259087.5	ENSG00000259087	chr14	37556158	37567095	-	lincRNA	HAVANA	NA	NA
CFAP69	317.892	-3.30018	0.283702	-11.6325	2.82e-31	7.99e-29	ENSG00000105792.19	ENSG00000105792	chr7	90245174	90311063	+	protein_coding	HAVANA	90245425	90310235	ENSP00000373948.4|ENSP00000411143.1|ENSP00000411234.1|ENSP00000419549.1|ENSP00000392365.2|ENSP00000393339.1|ENSP00000391571.1|ENSP00000415818.1|ENSP00000414772.1
CREB3L1	350.527	-4.08271	0.35189	-11.6022	4.01e-31	1.13e-28	ENSG00000157613.10	ENSG00000157613	chr11	46277661	46321422	+	protein_coding	HAVANA	46278112	46320743	ENSP00000481956.1|ENSP00000431677.1|ENSP00000436574.1
ANPEP	900.969	-4.30924	0.37148	-11.6002	4.11e-31	1.15e-28	ENSG00000166825.13	ENSG00000166825	chr15	89784889	89815401	-	protein_coding	HAVANA	89785352	89806583	ENSP00000300060.6|ENSP00000453545.1|ENSP00000453405.1|ENSP00000452934.1|ENSP00000453413.1
AP000697.6	13.8967	-4.84546	0.41833	-11.5829	5.03e-31	1.4e-28	ENSG00000224269.1	ENSG00000224269	chr21	36698773	36701564	-	antisense	HAVANA	NA	NA
STX19	44.8137	-2.91782	0.251924	-11.5821	5.08e-31	1.41e-28	ENSG00000178750.2	ENSG00000178750	chr3	94014369	94028610	-	protein_coding	HAVANA	94014388	94015269	ENSP00000320679.2
EPS8L2	175.802	-2.31217	0.19995	-11.5637	6.29e-31	1.73e-28	ENSG00000177106.14	ENSG00000177106	chr11	694438	727727	+	protein_coding	HAVANA|ENSEMBL	709408	726978	ENSP00000435128.1|ENSP00000437085.1|ENSP00000320828.8|ENSP00000435585.1|ENSP00000480201.1|ENSP00000432923.1|ENSP00000433173.1|ENSP00000433223.1|ENSP00000432765.1|ENSP00000436035.1|ENSP00000436230.1|ENSP00000437145.1|ENSP00000433057.1|ENSP00000480704.1
ARHGEF26	397.011	-2.60238	0.225561	-11.5374	8.55e-31	2.34e-28	ENSG00000114790.12	ENSG00000114790	chr3	154121003	154257827	+	protein_coding	HAVANA	154121993	154256941	ENSP00000348828.4|ENSP00000423418.1|ENSP00000424446.1|ENSP00000423295.1
PYCR1	86.1447	-3.4086	0.295612	-11.5307	9.24e-31	2.51e-28	ENSG00000183010.16	ENSG00000183010	chr17	81932384	81942412	-	protein_coding	HAVANA|ENSEMBL	81932883	81937213	ENSP00000328858.8|ENSP00000336579.5|ENSP00000385483.4|ENSP00000479793.1|ENSP00000485679.1|ENSP00000463352.1|ENSP00000463342.1|ENSP00000384949.2|ENSP00000463226.1|ENSP00000386002.4|ENSP00000463343.1|ENSP00000464098.1|ENSP00000463601.1|ENSP00000462398.1|ENSP00000464440.1|ENSP00000463225.1|ENSP00000462892.1
HLCS	360.665	-1.31673	0.114494	-11.5005	1.31e-30	3.54e-28	ENSG00000159267.14	ENSG00000159267	chr21	36750888	36990236	-	protein_coding	HAVANA|ENSEMBL	36754249	36938883	ENSP00000479939.1|ENSP00000338387.3|ENSP00000382071.1|ENSP00000392923.1|ENSP00000396370.1|ENSP00000396443.1
CHMP4C	49.6889	-3.62876	0.317365	-11.434	2.83e-30	7.59e-28	ENSG00000164695.4	ENSG00000164695	chr8	81732434	81759515	+	protein_coding	HAVANA	81732627	81758541	ENSP00000297265.4
PLPP1	599.296	-3.25224	0.284932	-11.4141	3.56e-30	9.49e-28	ENSG00000067113.16	ENSG00000067113	chr5	55424854	55535050	-	protein_coding	HAVANA	55425209	55534629	ENSP00000264775.5|ENSP00000302229.8|ENSP00000425052.1
MIR5704	13.0327	-6.42394	0.564748	-11.3749	5.58e-30	1.48e-27	ENSG00000265859.1	ENSG00000265859	chr3	131985855	131985931	-	miRNA	ENSEMBL	NA	NA
ESRP2	241.415	-1.87332	0.164965	-11.3558	6.94e-30	1.83e-27	ENSG00000103067.11	ENSG00000103067	chr16	68229111	68238102	-	protein_coding	HAVANA	68230229	68236045	ENSP00000454554.1|ENSP00000418748.2|ENSP00000463237.1|ENSP00000463770.1|ENSP00000461970.1
GLMP	201.15	-1.74926	0.154151	-11.3477	7.61e-30	2e-27	ENSG00000198715.11	ENSG00000198715	chr1	156290089	156295689	-	protein_coding	HAVANA|ENSEMBL	156293015	156295645	ENSP00000476260.1|ENSP00000477180.1|ENSP00000483691.1|ENSP00000480936.1|ENSP00000479149.1|ENSP00000354553.1|ENSP00000477187.1|ENSP00000477253.1|ENSP00000357247.1
ENPP5	167.159	-3.33636	0.294076	-11.3452	7.83e-30	2.04e-27	ENSG00000112796.9	ENSG00000112796	chr6	46159187	46170971	-	protein_coding	HAVANA	46161329	46168262	ENSP00000360436.1|ENSP00000230565.3
TRGV9	91.0575	-3.69302	0.326024	-11.3275	9.59e-30	2.48e-27	ENSG00000211695.2	ENSG00000211695	chr7	38317017	38318861	-	TR_V_gene	HAVANA	38317017	38317492	ENSP00000391561.2
GRHL2	462.655	-4.62811	0.409743	-11.2952	1.39e-29	3.57e-27	ENSG00000083307.10	ENSG00000083307	chr8	101492432	101669726	+	protein_coding	HAVANA	101492770	101666700	ENSP00000251808.3|ENSP00000430473.1|ENSP00000379260.1
TTC6	446.312	-4.78324	0.42432	-11.2727	1.79e-29	4.56e-27	ENSG00000139865.16	ENSG00000139865	chr14	37595847	38041442	+	protein_coding	HAVANA|ENSEMBL	37622065	37842288	ENSP00000450572.1|ENSP00000451566.1|ENSP00000451131.1|ENSP00000417788.1|ENSP00000419204.2|ENSP00000371757.4|ENSP00000267368.7|ENSP00000450568.1
CDYL2	425.412	-1.79525	0.159257	-11.2726	1.79e-29	4.56e-27	ENSG00000166446.14	ENSG00000166446	chr16	80597906	80804329	-	protein_coding	HAVANA	80604391	80804173	ENSP00000476295.1|ENSP00000454546.1|ENSP00000455111.1|ENSP00000456934.1
CTBP1-AS	178.646	-1.92438	0.171088	-11.2479	2.37e-29	6e-27	ENSG00000280927.1	ENSG00000280927	chr4	1210120	1218591	+	antisense	HAVANA	NA	NA
PM20D2	414.689	-1.79294	0.159789	-11.2206	3.23e-29	8.13e-27	ENSG00000146281.5	ENSG00000146281	chr6	89146050	89165565	+	protein_coding	HAVANA	89146145	89162260	ENSP00000275072.4
RP1-161N10.1	40.1179	-5.04923	0.452	-11.1709	5.66e-29	1.42e-26	ENSG00000232599.1	ENSG00000232599	chrX	125203805	125204338	-	processed_pseudogene	HAVANA	NA	NA
LRRC26	23.7046	-4.73327	0.423787	-11.169	5.78e-29	1.44e-26	ENSG00000184709.7	ENSG00000184709	chr9	137168758	137170051	-	protein_coding	HAVANA	137168857	137169943	ENSP00000360597.3
FAR2P2	73.5067	-3.79408	0.340095	-11.1559	6.7e-29	1.66e-26	ENSG00000178162.8	ENSG00000178162	chr2	130416755	130431363	-	transcribed_unprocessed_pseudogene	HAVANA	NA	NA
UAP1	364.353	-2.08411	0.186981	-11.1461	7.48e-29	1.84e-26	ENSG00000117143.13	ENSG00000117143	chr1	162561506	162599842	+	protein_coding	HAVANA|ENSEMBL	162566069	162599360	ENSP00000271469.3|ENSP00000356903.4|ENSP00000356902.1|ENSP00000356901.1
ACLY	1216.78	-1.55641	0.139683	-11.1424	7.79e-29	1.9e-26	ENSG00000131473.16	ENSG00000131473	chr17	41866908	41930542	-	protein_coding	HAVANA|ENSEMBL	41867813	41913873	ENSP00000253792.2|ENSP00000466259.1|ENSP00000345398.1|ENSP00000445349.1|ENSP00000377474.1|ENSP00000464717.1|ENSP00000468705.1
CLGN	161.025	-3.6447	0.327103	-11.1424	7.8e-29	1.9e-26	ENSG00000153132.12	ENSG00000153132	chr4	140388455	140427968	-	protein_coding	HAVANA|ENSEMBL	140389227	140413078	ENSP00000392782.1|ENSP00000326699.5|ENSP00000424593.1
DCXR	147.025	-1.95794	0.175811	-11.1366	8.32e-29	2.01e-26	ENSG00000169738.7	ENSG00000169738	chr17	82035136	82037732	-	protein_coding	HAVANA	82035181	82037682	ENSP00000463354.1|ENSP00000303356.2|ENSP00000464332.1|ENSP00000464507.1|ENSP00000462272.1|ENSP00000464518.1|ENSP00000462725.1|ENSP00000462226.1
CMTM4	342.606	-2.15046	0.193117	-11.1355	8.42e-29	2.03e-26	ENSG00000183723.12	ENSG00000183723	chr16	66614750	66696707	-	protein_coding	HAVANA	66617280	66696525	ENSP00000333833.4|ENSP00000464316.1|ENSP00000377666.2|ENSP00000456380.1
RP11-388N2.1	171.253	-6.35339	0.570717	-11.1323	8.74e-29	2.09e-26	ENSG00000233516.1	ENSG00000233516	chr9	117462294	117466260	-	lincRNA	HAVANA	NA	NA
GFPT1	1258.02	-1.84934	0.166161	-11.1298	8.98e-29	2.14e-26	ENSG00000198380.12	ENSG00000198380	chr2	69319769	69387254	-	protein_coding	HAVANA|ENSEMBL	69326192	69387071	ENSP00000349860.4|ENSP00000354347.4
ZNF577	462.642	-1.6226	0.146059	-11.1092	1.13e-28	2.68e-26	ENSG00000161551.12	ENSG00000161551	chr19	51855802	51890950	-	protein_coding	HAVANA	51860929	51880382	ENSP00000394828.1|ENSP00000301399.5|ENSP00000413476.1|ENSP00000389652.2|ENSP00000404509.1|ENSP00000413560.1|ENSP00000467321.1|ENSP00000415307.1|ENSP00000407476.1|ENSP00000467575.1
PCAT14	316.334	-4.60044	0.414356	-11.1026	1.22e-28	2.87e-26	ENSG00000280623.1	ENSG00000280623	chr22	23536881	23547797	+	lincRNA	HAVANA	NA	NA
PPFIA2	688.828	-4.46098	0.402304	-11.0886	1.42e-28	3.34e-26	ENSG00000139220.16	ENSG00000139220	chr12	81257975	81759553	-	protein_coding	HAVANA|ENSEMBL	81259635	81754221	ENSP00000445532.1|ENSP00000327416.8|ENSP00000450337.1|ENSP00000449558.2|ENSP00000450298.1|ENSP00000438337.2|ENSP00000449821.1|ENSP00000447273.2|ENSP00000385093.4|ENSP00000449338.1|ENSP00000388373.3|ENSP00000447868.1|ENSP00000447189.1|ENSP00000449524.1|ENSP00000448941.1|ENSP00000447792.1|ENSP00000446555.1|ENSP00000449469.1|ENSP00000447918.1
SAMD5	205.859	-3.89131	0.350962	-11.0876	1.44e-28	3.36e-26	ENSG00000203727.3	ENSG00000203727	chr6	147508927	147737547	+	protein_coding	HAVANA	147508929	147737445	ENSP00000356444.1|ENSP00000456528.1
IRF6	234.436	-3.07436	0.277406	-11.0826	1.52e-28	3.54e-26	ENSG00000117595.10	ENSG00000117595	chr1	209785623	209806175	-	protein_coding	HAVANA|ENSEMBL	209788423	209801413	ENSP00000440532.1|ENSP00000355988.3|ENSP00000403855.1
GTF3C1	1237.56	-1.45219	0.131063	-11.0801	1.57e-28	3.61e-26	ENSG00000077235.17	ENSG00000077235	chr16	27459555	27549913	-	protein_coding	HAVANA	27461353	27549890	ENSP00000455417.1|ENSP00000348510.4|ENSP00000457449.1|ENSP00000459231.1|ENSP00000457476.1|ENSP00000456187.1
WWC1	350.802	-2.79665	0.252563	-11.073	1.7e-28	3.89e-26	ENSG00000113645.13	ENSG00000113645	chr5	168291651	168472303	+	protein_coding	HAVANA|ENSEMBL	168292153	168469014	ENSP00000265293.4|ENSP00000427772.1|ENSP00000377473.3|ENSP00000429339.1|ENSP00000428084.1|ENSP00000483898.1
POTEJ	88.8376	-6.13801	0.554807	-11.0633	1.89e-28	4.31e-26	ENSG00000222038.3	ENSG00000222038	chr2	130611481	130658091	+	protein_coding	HAVANA	130611533	130657874	ENSP00000387176.1
HID1	336.753	-1.86476	0.168575	-11.0619	1.92e-28	4.36e-26	ENSG00000167861.15	ENSG00000167861	chr17	74950743	74973166	-	protein_coding	HAVANA	74951573	74972656	ENSP00000413520.2|ENSP00000435751.1|ENSP00000317795.7|ENSP00000431131.1|ENSP00000462457.1
RP4-568C11.4	36.6004	-4.04435	0.366049	-11.0487	2.23e-28	5.03e-26	ENSG00000274173.1	ENSG00000274173	chr20	24931840	24932983	+	lincRNA	HAVANA	NA	NA
SLC12A2	749.813	-1.87124	0.169375	-11.0479	2.24e-28	5.04e-26	ENSG00000064651.13	ENSG00000064651	chr5	128083766	128189688	+	protein_coding	HAVANA|ENSEMBL	128083955	128186628	ENSP00000262461.2|ENSP00000486323.1|ENSP00000427109.1|ENSP00000340878.4
ABHD2	2068.27	-2.25736	0.20534	-10.9933	4.12e-28	9.21e-26	ENSG00000140526.16	ENSG00000140526	chr15	89087459	89202360	+	protein_coding	HAVANA|ENSEMBL	89116328	89195420	ENSP00000457882.1|ENSP00000268129.5|ENSP00000454645.1|ENSP00000454531.1|ENSP00000455639.1|ENSP00000347217.3
TRPV6	516.615	-3.82173	0.347825	-10.9875	4.39e-28	9.77e-26	ENSG00000165125.17	ENSG00000165125	chr7	142871203	142885762	-	protein_coding	HAVANA|ENSEMBL	142871710	142885636	ENSP00000352358.4|ENSP00000479084.1|ENSP00000411100.1|ENSP00000415917.1
USP54	662.892	-1.92345	0.175618	-10.9525	6.46e-28	1.43e-25	ENSG00000166348.17	ENSG00000166348	chr10	73497538	73625953	-	protein_coding	HAVANA|ENSEMBL	73498632	73575658	ENSP00000404644.1|ENSP00000473466.1|ENSP00000399972.1|ENSP00000345216.4|ENSP00000386080.1|ENSP00000407368.3|ENSP00000402435.1|ENSP00000404710.1|ENSP00000407245.1
FAR2P3	31.5604	-5.54192	0.507169	-10.9272	8.55e-28	1.88e-25	ENSG00000240253.5	ENSG00000240253	chr2	130690133	130718831	+	transcribed_unprocessed_pseudogene	HAVANA	NA	NA
FLJ20021	58.0071	-2.69042	0.246272	-10.9246	8.8e-28	1.93e-25	ENSG00000254531.1	ENSG00000254531	chr4	101347780	101348883	+	lincRNA	HAVANA	NA	NA
MIPEP	283.459	-2.57484	0.23572	-10.9233	8.92e-28	1.95e-25	ENSG00000027001.9	ENSG00000027001	chr13	23730189	23889419	-	protein_coding	HAVANA	23730351	23889320	ENSP00000371607.3
UGDH	348.715	-2.15299	0.197277	-10.9135	9.93e-28	2.16e-25	ENSG00000109814.11	ENSG00000109814	chr4	39498755	39528311	-	protein_coding	HAVANA	39500146	39527084	ENSP00000319501.6|ENSP00000422909.1|ENSP00000421757.1|ENSP00000426560.1|ENSP00000421954.1|ENSP00000425834.1|ENSP00000424059.1|ENSP00000424435.1|ENSP00000422603.1|ENSP00000422565.1|ENSP00000427708.1
MARCKSL1	551.168	-1.33028	0.122202	-10.8859	1.35e-27	2.91e-25	ENSG00000175130.6	ENSG00000175130	chr1	32333832	32336379	-	protein_coding	HAVANA	32334600	32336033	ENSP00000362638.4
TMEM184A	150.194	-2.46546	0.226789	-10.8712	1.58e-27	3.4e-25	ENSG00000164855.15	ENSG00000164855	chr7	1542235	1560821	-	protein_coding	HAVANA	1546955	1555484	ENSP00000297477.4|ENSP00000326348.7|ENSP00000325945.5|ENSP00000413955.1|ENSP00000398382.1|ENSP00000389092.1|ENSP00000403499.1
RP11-315E17.1	130.405	-4.61306	0.424475	-10.8677	1.64e-27	3.52e-25	ENSG00000258162.2	ENSG00000258162	chr12	81378042	81472954	+	antisense	HAVANA	NA	NA
TBC1D8	517.873	-1.56073	0.143832	-10.8511	1.97e-27	4.2e-25	ENSG00000204634.12	ENSG00000204634	chr2	101007617	101252866	-	protein_coding	HAVANA	101007824	101151253	ENSP00000366036.4|ENSP00000386856.1
GATA2	438.414	-2.43014	0.224439	-10.8276	2.55e-27	5.4e-25	ENSG00000179348.11	ENSG00000179348	chr3	128479427	128493185	-	protein_coding	HAVANA	128481022	128487031	ENSP00000345681.2|ENSP00000400259.2|ENSP00000417074.1|ENSP00000418132.1|ENSP00000419532.1
PTPRF	1380.21	-2.44391	0.2258	-10.8233	2.67e-27	5.63e-25	ENSG00000142949.16	ENSG00000142949	chr1	43525187	43623666	+	protein_coding	HAVANA|ENSEMBL	43545076	43622000	ENSP00000483557.1|ENSP00000353030.4|ENSP00000398822.1|ENSP00000413306.1|ENSP00000391764.2|ENSP00000408952.1|ENSP00000416343.1|ENSP00000361484.4
ARFIP2	283.951	-1.24875	0.115467	-10.8148	2.93e-27	6.15e-25	ENSG00000132254.12	ENSG00000132254	chr11	6474683	6481479	-	protein_coding	HAVANA|ENSEMBL	6477116	6480421	ENSP00000484121.1|ENSP00000254584.2|ENSP00000379998.3|ENSP00000434564.1|ENSP00000391427.2|ENSP00000398375.2|ENSP00000434124.1
NPNT	763.101	-3.2692	0.302499	-10.8073	3.18e-27	6.64e-25	ENSG00000168743.12	ENSG00000168743	chr4	105894775	106004027	+	protein_coding	HAVANA	105895653	106003751	ENSP00000426951.1|ENSP00000369323.2|ENSP00000402884.2|ENSP00000389252.2|ENSP00000422044.1|ENSP00000302557.8|ENSP00000422474.1|ENSP00000426146.1|ENSP00000427507.1|ENSP00000421480.1|ENSP00000426219.1
ATP2C1	1023.88	-1.46672	0.135801	-10.8005	3.42e-27	7.12e-25	ENSG00000017260.19	ENSG00000017260	chr3	130850595	131016712	+	protein_coding	HAVANA|ENSEMBL	130850821	131016244	ENSP00000423774.2|ENSP00000425320.2|ENSP00000421326.3|ENSP00000427461.1|ENSP00000424783.1|ENSP00000432956.3|ENSP00000423330.1|ENSP00000422872.1|ENSP00000427625.1|ENSP00000426849.1|ENSP00000329664.8|ENSP00000395809.2|ENSP00000352665.3|ENSP00000402677.2|ENSP00000421261.1|ENSP00000425228.1|ENSP00000422890.1|ENSP00000422489.1|ENSP00000424930.1|ENSP00000427087.1
ABHD11	115.897	-2.32762	0.215575	-10.7972	3.55e-27	7.34e-25	ENSG00000106077.18	ENSG00000106077	chr7	73736094	73738867	-	protein_coding	HAVANA	73736562	73738797	ENSP00000416970.2|ENSP00000392945.2|ENSP00000222800.3|ENSP00000397666.1|ENSP00000387908.1|ENSP00000378579.4|ENSP00000410536.1|ENSP00000430937.1
DOPEY2	693.702	-1.42008	0.131704	-10.7824	4.17e-27	8.59e-25	ENSG00000142197.12	ENSG00000142197	chr21	36156782	36294274	+	protein_coding	HAVANA	36164734	36293568	ENSP00000270190.4|ENSP00000382104.3
GLO1	510.592	-2.27505	0.211051	-10.7796	4.3e-27	8.81e-25	ENSG00000124767.6	ENSG00000124767	chr6	38675925	38703141	-	protein_coding	HAVANA	38677298	38703054	ENSP00000362463.3
RWDD2A	104.658	-2.09341	0.194647	-10.7549	5.62e-27	1.15e-24	ENSG00000013392.7	ENSG00000013392	chr6	83193379	83198932	+	protein_coding	HAVANA	83194452	83196269	ENSP00000358739.3
SCHLAP1	189.565	-6.19284	0.577193	-10.7292	7.42e-27	1.51e-24	ENSG00000281131.1	ENSG00000281131	chr2	180692104	180916939	+	lincRNA	HAVANA	NA	NA
TCEA3	429.961	-2.25104	0.209945	-10.722	8.02e-27	1.62e-24	ENSG00000204219.9	ENSG00000204219	chr1	23381061	23424740	-	protein_coding	HAVANA	23381469	23424633	ENSP00000406293.2|ENSP00000474530.1|ENSP00000363729.3|ENSP00000474977.1
REEP6	100.771	-3.31534	0.309703	-10.7049	9.65e-27	1.94e-24	ENSG00000115255.10	ENSG00000115255	chr19	1490747	1497927	+	protein_coding	HAVANA	1491270	1497208	ENSP00000233596.2|ENSP00000378861.4|ENSP00000378865.4
CXADR	309.413	-2.4837	0.232118	-10.7002	1.02e-26	2.04e-24	ENSG00000154639.18	ENSG00000154639	chr21	17512382	17593579	+	protein_coding	HAVANA	17513130	17593190	ENSP00000284878.7|ENSP00000383030.1|ENSP00000348620.6|ENSP00000383029.1|ENSP00000383033.1
PRSS8	100.103	-3.02746	0.282998	-10.6978	1.04e-26	2.08e-24	ENSG00000052344.15	ENSG00000052344	chr16	31131433	31135762	-	protein_coding	HAVANA	31132012	31135498	ENSP00000319730.6|ENSP00000457750.1|ENSP00000457673.1|ENSP00000458056.1
UNC13B	850.222	-2.65485	0.24844	-10.6861	1.18e-26	2.35e-24	ENSG00000198722.13	ENSG00000198722	chr9	35161992	35405338	+	protein_coding	HAVANA|ENSEMBL	35162284	35404030	ENSP00000479261.1|ENSP00000484432.1|ENSP00000380006.1|ENSP00000367756.3|ENSP00000489581.1|ENSP00000367757.5|ENSP00000489441.1
FAM3B	172.63	-3.71054	0.347522	-10.6771	1.3e-26	2.57e-24	ENSG00000183844.16	ENSG00000183844	chr21	41304212	41357431	+	protein_coding	HAVANA	41316880	41357194	ENSP00000350673.2|ENSP00000381646.3|ENSP00000381642.3|ENSP00000381641.3
CORO2A	258.585	-1.70406	0.159627	-10.6753	1.33e-26	2.62e-24	ENSG00000106789.12	ENSG00000106789	chr9	98120975	98192640	-	protein_coding	HAVANA	98124777	98157660	ENSP00000343746.5|ENSP00000364218.4
CDS1	103.597	-2.73699	0.256457	-10.6723	1.37e-26	2.69e-24	ENSG00000163624.5	ENSG00000163624	chr4	84582979	84651338	+	protein_coding	HAVANA	84583402	84648683	ENSP00000295887.5|ENSP00000421316.1
ICA1	380.473	-1.74163	0.16354	-10.6496	1.75e-26	3.42e-24	ENSG00000003147.17	ENSG00000003147	chr7	8113184	8262687	-	protein_coding	HAVANA|ENSEMBL	8113926	8235926	ENSP00000385570.3|ENSP00000385651.2|ENSP00000265577.7|ENSP00000379908.3|ENSP00000410341.1|ENSP00000341603.6|ENSP00000385305.1|ENSP00000403982.2|ENSP00000386021.1|ENSP00000316074.5|ENSP00000398435.1|ENSP00000397496.1|ENSP00000393314.1|ENSP00000406722.1
CLDN8	71.3944	-5.71091	0.536579	-10.6432	1.88e-26	3.64e-24	ENSG00000156284.5	ENSG00000156284	chr21	30214006	30216073	-	protein_coding	HAVANA	30215251	30215925	ENSP00000382783.1
ARHGAP6	388.919	-2.56293	0.240893	-10.6393	1.96e-26	3.78e-24	ENSG00000047648.21	ENSG00000047648	chrX	11137543	11665701	-	protein_coding	HAVANA	11138866	11664828	ENSP00000370112.1|ENSP00000302312.6|ENSP00000338967.4|ENSP00000435767.1|ENSP00000370093.3|ENSP00000370094.1
AMD1	1172.22	-1.88791	0.177908	-10.6117	2.63e-26	5.06e-24	ENSG00000123505.14	ENSG00000123505	chr6	110814621	110895713	+	protein_coding	HAVANA|ENSEMBL	110875106	110893613	ENSP00000483984.1|ENSP00000357880.3|ENSP00000389988.3|ENSP00000357877.4|ENSP00000357871.6|ENSP00000357870.1|ENSP00000433396.2
LPAR3	185.009	-4.83564	0.455758	-10.6101	2.68e-26	5.13e-24	ENSG00000171517.5	ENSG00000171517	chr1	84811602	84893213	-	protein_coding	HAVANA|ENSEMBL	84813849	84866120	ENSP00000395389.1|ENSP00000359643.3
KLF2P3	34.2016	-5.80676	0.547443	-10.6071	2.76e-26	5.27e-24	ENSG00000223349.1	ENSG00000223349	chr2	130692243	130693770	-	processed_pseudogene	HAVANA	NA	NA
TRIM68	186.589	-1.3486	0.127167	-10.605	2.82e-26	5.37e-24	ENSG00000167333.12	ENSG00000167333	chr11	4598672	4608259	-	protein_coding	HAVANA	4600279	4605504	ENSP00000300747.5|ENSP00000431783.1|ENSP00000434681.1|ENSP00000436112.1
PAK4	273.562	-1.90717	0.179894	-10.6016	2.93e-26	5.54e-24	ENSG00000130669.17	ENSG00000130669	chr19	39125770	39182816	+	protein_coding	HAVANA|ENSEMBL	39125788	39178576	ENSP00000471318.1|ENSP00000470284.1|ENSP00000326864.4|ENSP00000472862.1|ENSP00000351049.2|ENSP00000469413.1|ENSP00000471157.1|ENSP00000473215.1|ENSP00000353625.3|ENSP00000472061.1
ARG2	136.906	-2.81002	0.265222	-10.595	3.14e-26	5.93e-24	ENSG00000081181.7	ENSG00000081181	chr14	67619798	67651720	+	protein_coding	HAVANA	67619978	67650917	ENSP00000261783.3
RAB3IP	413.011	-1.31618	0.124236	-10.5942	3.17e-26	5.95e-24	ENSG00000127328.21	ENSG00000127328	chr12	69738681	69823204	+	protein_coding	HAVANA	69739847	69815443	ENSP00000247833.7|ENSP00000368092.6|ENSP00000419216.2|ENSP00000436304.2|ENSP00000450355.1|ENSP00000447300.1|ENSP00000368086.4|ENSP00000355381.5|ENSP00000448944.1|ENSP00000447499.1|ENSP00000448218.1|ENSP00000448688.1|ENSP00000448773.1|ENSP00000448027.1|ENSP00000432634.2|ENSP00000448102.1
MAGED1	528.855	-1.87106	0.176622	-10.5936	3.19e-26	5.96e-24	ENSG00000179222.17	ENSG00000179222	chrX	51803007	51902357	+	protein_coding	HAVANA	51894305	51901927	ENSP00000364927.3|ENSP00000364874.1|ENSP00000325333.7|ENSP00000364847.2
MIA3	2278.65	-1.73618	0.163941	-10.5903	3.31e-26	6.15e-24	ENSG00000154305.16	ENSG00000154305	chr1	222618086	222668012	+	protein_coding	HAVANA	222618111	222665624	ENSP00000340900.5|ENSP00000341348.1|ENSP00000355062.3|ENSP00000345866.7|ENSP00000396598.1
DSC2	335.92	-2.10783	0.199449	-10.5682	4.18e-26	7.75e-24	ENSG00000134755.14	ENSG00000134755	chr18	31058840	31102415	-	protein_coding	HAVANA	31068018	31101971	ENSP00000280904.6|ENSP00000251081.6
HMGB1P24	48.723	-2.74677	0.260032	-10.5632	4.41e-26	8.15e-24	ENSG00000275029.1	ENSG00000275029	chr17	37143607	37144463	-	transcribed_processed_pseudogene	HAVANA	NA	NA
TXNRD2	289.313	-1.14865	0.10882	-10.5555	4.79e-26	8.81e-24	ENSG00000184470.20	ENSG00000184470	chr22	19875517	19941992	-	protein_coding	HAVANA	19875522	19941803	ENSP00000383362.1|ENSP00000485128.2|ENSP00000485665.1|ENSP00000485603.2|ENSP00000489208.1|ENSP00000383363.1|ENSP00000383369.3|ENSP00000383365.1|ENSP00000485499.2|ENSP00000485466.2|ENSP00000485543.1|ENSP00000334451.9|ENSP00000485290.2
KDELR2	577.676	-1.62011	0.153581	-10.5489	5.14e-26	9.4e-24	ENSG00000136240.9	ENSG00000136240	chr7	6445953	6484242	-	protein_coding	HAVANA	6462969	6484057	ENSP00000258739.4|ENSP00000420501.1|ENSP00000371702.3
CLDN4	159.729	-3.65322	0.34697	-10.5289	6.36e-26	1.16e-23	ENSG00000189143.9	ENSG00000189143	chr7	73799542	73832693	+	protein_coding	HAVANA|ENSEMBL	73831202	73831828	ENSP00000409544.1|ENSP00000388639.1|ENSP00000342445.2
SLC35E1	410.884	-1.08869	0.10348	-10.5208	6.93e-26	1.26e-23	ENSG00000127526.13	ENSG00000127526	chr19	16549831	16572382	-	protein_coding	HAVANA|ENSEMBL	16553682	16572364	ENSP00000470652.1|ENSP00000387152.4|ENSP00000484120.1|ENSP00000400435.2|ENSP00000394092.1
FAR2P4	214.183	-5.76006	0.547659	-10.5176	7.17e-26	1.3e-23	ENSG00000231431.7	ENSG00000231431	chr2	131279290	131309068	+	transcribed_unprocessed_pseudogene	HAVANA	NA	NA
GOLPH3	660.901	-1.41932	0.134994	-10.5139	7.45e-26	1.34e-23	ENSG00000113384.13	ENSG00000113384	chr5	32124704	32174350	-	protein_coding	HAVANA	32126215	32174034	ENSP00000265070.6|ENSP00000426752.1
H2AFJ	212.755	-1.79554	0.171239	-10.4856	1.01e-25	1.8e-23	ENSG00000246705.4	ENSG00000246705	chr12	14774383	14778002	+	protein_coding	HAVANA	14774471	14774857	ENSP00000438553.1|ENSP00000373730.3|ENSP00000440902.1
PTK7	261.314	-1.92669	0.18389	-10.4774	1.1e-25	1.96e-23	ENSG00000112655.15	ENSG00000112655	chr6	43076268	43161719	+	protein_coding	HAVANA	43076489	43160878	ENSP00000230419.4|ENSP00000417607.1|ENSP00000420322.1|ENSP00000419037.1|ENSP00000325462.4|ENSP00000326029.3|ENSP00000325992.4|ENSP00000230418.4|ENSP00000418754.1|ENSP00000420165.1|ENSP00000420765.1|ENSP00000418545.1|ENSP00000419096.1|ENSP00000418462.1|ENSP00000420186.1|ENSP00000418386.1
RLN1	97.3084	-5.22969	0.499313	-10.4738	1.14e-25	2.03e-23	ENSG00000107018.7	ENSG00000107018	chr9	5334969	5339873	-	protein_coding	HAVANA	5335254	5339746	ENSP00000223862.1
STRA13	72.5749	-1.78949	0.17089	-10.4716	1.17e-25	2.07e-23	ENSG00000169689.14	ENSG00000169689	chr17	82018702	82024107	-	protein_coding	HAVANA	82019189	82024107	ENSP00000464024.1|ENSP00000463974.1|ENSP00000462015.1|ENSP00000302951.6|ENSP00000376168.3|ENSP00000464357.1
PCAT4	242.383	-6.25937	0.599628	-10.4388	1.65e-25	2.91e-23	ENSG00000251321.1	ENSG00000251321	chr4	79827471	79877770	+	lincRNA	HAVANA	NA	NA
KLF2P4	47.5531	-6.08391	0.583464	-10.4272	1.86e-25	3.27e-23	ENSG00000236516.1	ENSG00000236516	chr2	131299220	131300444	-	processed_pseudogene	HAVANA	NA	NA
SH3BP4	238.906	-1.95427	0.187449	-10.4256	1.89e-25	3.32e-23	ENSG00000130147.15	ENSG00000130147	chr2	234951973	235055714	+	protein_coding	HAVANA	235035003	235053813	ENSP00000375867.2|ENSP00000403251.1|ENSP00000386862.1|ENSP00000340237.4|ENSP00000387995.1|ENSP00000415391.1|ENSP00000414740.1
P4HB	1704.86	-1.89836	0.182194	-10.4194	2.02e-25	3.53e-23	ENSG00000185624.14	ENSG00000185624	chr17	81843159	81860694	-	protein_coding	HAVANA	81843516	81860471	ENSP00000327801.4|ENSP00000459211.1|ENSP00000388117.1|ENSP00000461718.1|ENSP00000388374.2|ENSP00000458300.1|ENSP00000460285.1|ENSP00000461362.1|ENSP00000460088.2|ENSP00000461791.1|ENSP00000460741.1|ENSP00000460612.1
GATA2-AS1	75.9175	-2.42376	0.232849	-10.4091	2.25e-25	3.91e-23	ENSG00000244300.2	ENSG00000244300	chr3	128489212	128502348	+	antisense	HAVANA	NA	NA
MDK	250.968	-2.76298	0.265489	-10.4071	2.3e-25	3.98e-23	ENSG00000110492.15	ENSG00000110492	chr11	46380756	46383837	+	protein_coding	HAVANA|ENSEMBL	46382058	46383763	ENSP00000385451.2|ENSP00000416241.1|ENSP00000352852.2|ENSP00000432649.1|ENSP00000480875.1|ENSP00000378936.4|ENSP00000378933.4|ENSP00000378932.1|ENSP00000433240.1|ENSP00000384034.1
TRGJP	19.2908	-4.57187	0.439563	-10.4009	2.46e-25	4.23e-23	ENSG00000211691.2	ENSG00000211691	chr7	38273587	38273647	-	TR_J_gene	HAVANA	38273587	38273647	ENSP00000418089.1
PTPRN2	249.491	-2.36358	0.227534	-10.3878	2.82e-25	4.84e-23	ENSG00000155093.17	ENSG00000155093	chr7	157539056	158587788	-	protein_coding	HAVANA|ENSEMBL	157540717	158587669	ENSP00000374064.3|ENSP00000387114.1|ENSP00000374067.4|ENSP00000374069.4|ENSP00000385464.3
RP11-108P20.2	69.603	-3.92501	0.378018	-10.3831	2.96e-25	5.06e-23	ENSG00000267501.1	ENSG00000267501	chr18	58754859	58757842	-	lincRNA	HAVANA	NA	NA
PSAT1	89.3688	-2.44694	0.235888	-10.3733	3.28e-25	5.59e-23	ENSG00000135069.13	ENSG00000135069	chr9	78297143	78330093	+	protein_coding	HAVANA	78297211	78329083	ENSP00000317606.2|ENSP00000365773.3
TMC4	210.333	-2.50434	0.241702	-10.3613	3.72e-25	6.31e-23	ENSG00000167608.11	ENSG00000167608	chr19	54160108	54173250	-	protein_coding	HAVANA	54160309	54173117	ENSP00000481392.1|ENSP00000479458.1|ENSP00000477627.1|ENSP00000416444.1
MYO6	1048.96	-1.93621	0.186881	-10.3606	3.74e-25	6.33e-23	ENSG00000196586.13	ENSG00000196586	chr6	75749192	75919537	+	protein_coding	HAVANA|ENSEMBL	75817548	75915009	ENSP00000358998.4|ENSP00000359002.3|ENSP00000358994.3|ENSP00000478013.1|ENSP00000358992.1|ENSP00000487348.1|ENSP00000399406.1
RAB4A	204.579	-1.47931	0.142956	-10.348	4.27e-25	7.2e-23	ENSG00000168118.11	ENSG00000168118	chr1	229271062	229305894	+	protein_coding	HAVANA|ENSEMBL	229271340	229302974	ENSP00000482077.1|ENSP00000355651.4
ZBTB42	88.8585	-1.96061	0.189675	-10.3367	4.81e-25	8.07e-23	ENSG00000179627.9	ENSG00000179627	chr14	104800596	104804712	+	protein_coding	HAVANA	104801198	104802463	ENSP00000450673.1|ENSP00000409107.2
MME	492.467	-3.46663	0.335577	-10.3303	5.14e-25	8.59e-23	ENSG00000196549.10	ENSG00000196549	chr3	155024124	155183729	+	protein_coding	HAVANA|ENSEMBL	155084168	155180456	ENSP00000420389.1|ENSP00000485791.1|ENSP00000418525.1|ENSP00000420101.1|ENSP00000480349.1|ENSP00000372450.3|ENSP00000419653.1|ENSP00000417079.1|ENSP00000353679.2|ENSP00000418791.1|ENSP00000420542.1|ENSP00000418238.1|ENSP00000417595.1|ENSP00000478173.1
CTD-2315M5.2	101.76	-3.05985	0.296345	-10.3253	5.42e-25	9.02e-23	ENSG00000279883.1	ENSG00000279883	chr5	55484403	55485086	+	TEC	HAVANA	NA	NA
TXNDC16	326.798	-1.68781	0.163676	-10.3119	6.23e-25	1.03e-22	ENSG00000087301.8	ENSG00000087301	chr14	52430590	52552522	-	protein_coding	HAVANA	52432307	52543557	ENSP00000281741.4|ENSP00000451619.1|ENSP00000450839.1
IDH1	580.157	-2.3429	0.227404	-10.3028	6.84e-25	1.13e-22	ENSG00000138413.13	ENSG00000138413	chr2	208236227	208266074	-	protein_coding	HAVANA	208237082	208251551	ENSP00000260985.2|ENSP00000410513.1|ENSP00000390265.1|ENSP00000391075.1|ENSP00000409045.1|ENSP00000396787.1
RANBP3L	121.458	-2.83358	0.275132	-10.299	7.12e-25	1.17e-22	ENSG00000164188.8	ENSG00000164188	chr5	36248434	36302114	-	protein_coding	HAVANA	36249657	36301416	ENSP00000296604.3|ENSP00000421853.1|ENSP00000421149.1|ENSP00000427147.1
RP11-384F7.2	64.3592	-3.37373	0.327581	-10.2989	7.13e-25	1.17e-22	ENSG00000239268.2	ENSG00000239268	chr3	117672154	117997592	-	lincRNA	HAVANA	NA	NA
RP11-794G24.1	48.0337	-3.35901	0.326184	-10.2979	7.2e-25	1.18e-22	ENSG00000256443.1	ENSG00000256443	chr11	61539516	61542259	-	lincRNA	HAVANA	NA	NA
ELL2	835.713	-2.01643	0.195883	-10.2941	7.49e-25	1.22e-22	ENSG00000118985.15	ENSG00000118985	chr5	95885098	95962071	-	protein_coding	HAVANA	95888874	95961721	ENSP00000237853.4|ENSP00000420894.1|ENSP00000423915.1|ENSP00000489270.1
SLC35F2	177.817	-1.79423	0.174573	-10.2779	8.87e-25	1.44e-22	ENSG00000110660.14	ENSG00000110660	chr11	107790991	107928293	-	protein_coding	HAVANA	107792618	107858767	ENSP00000436785.1|ENSP00000434307.1|ENSP00000434076.1|ENSP00000364834.4|ENSP00000433783.1|ENSP00000433461.1
FBXL8	52.8303	-1.97259	0.192269	-10.2595	1.07e-24	1.73e-22	ENSG00000135722.8	ENSG00000135722	chr16	67159931	67164570	+	protein_coding	HAVANA	67161786	67164570	ENSP00000258200.3|ENSP00000464169.1|ENSP00000429684.1|ENSP00000430490.1|ENSP00000430745.1|ENSP00000427895.1|ENSP00000428379.1|ENSP00000430027.1
NANS	334.121	-1.28588	0.125574	-10.2401	1.31e-24	2.11e-22	ENSG00000095380.10	ENSG00000095380	chr9	98056739	98083075	+	protein_coding	HAVANA	98056809	98083052	ENSP00000210444.5|ENSP00000404107.1|ENSP00000404642.1
OR51E1	157.774	-4.08236	0.398695	-10.2393	1.32e-24	2.12e-22	ENSG00000180785.8	ENSG00000180785	chr11	4643420	4655488	+	protein_coding	HAVANA	4652527	4653480	ENSP00000380155.5|ENSP00000431593.1
SCCPDH	188.27	-1.76116	0.172214	-10.2266	1.51e-24	2.41e-22	ENSG00000143653.9	ENSG00000143653	chr1	246724047	246768137	+	protein_coding	HAVANA	246724423	246767297	ENSP00000355467.3
ODC1	574.913	-1.68012	0.164455	-10.2162	1.68e-24	2.67e-22	ENSG00000115758.12	ENSG00000115758	chr2	10439968	10448504	-	protein_coding	HAVANA	10440727	10445032	ENSP00000234111.4|ENSP00000385333.1|ENSP00000390691.1
PNPLA7	526.305	-1.33736	0.130952	-10.2126	1.74e-24	2.76e-22	ENSG00000130653.15	ENSG00000130653	chr9	137459953	137550534	-	protein_coding	HAVANA|ENSEMBL	137460396	137550197	ENSP00000277531.4|ENSP00000384610.1|ENSP00000436165.1
CUX2	218.382	-2.20226	0.215822	-10.204	1.9e-24	3.01e-22	ENSG00000111249.13	ENSG00000111249	chr12	111034024	111350554	+	protein_coding	HAVANA	111034178	111348322	ENSP00000261726.6|ENSP00000380765.3
OCLN	70.8126	-2.54187	0.249678	-10.1806	2.42e-24	3.82e-22	ENSG00000197822.10	ENSG00000197822	chr5	69492292	69558104	+	protein_coding	HAVANA|ENSEMBL	69504245	69553668	ENSP00000347379.2|ENSP00000379719.2|ENSP00000445940.1
SLC2A10	207.202	-2.323	0.228305	-10.175	2.56e-24	4.03e-22	ENSG00000197496.5	ENSG00000197496	chr20	46709487	46736347	+	protein_coding	HAVANA	46709737	46733831	ENSP00000352216.2|ENSP00000478679.1
SC5D	418.515	-1.81148	0.178178	-10.1667	2.79e-24	4.37e-22	ENSG00000109929.9	ENSG00000109929	chr11	121292453	121308694	+	protein_coding	HAVANA	121303376	121307509	ENSP00000264027.4|ENSP00000436290.1|ENSP00000432550.1|ENSP00000376539.2
RP11-744O11.2	46.2686	-3.89306	0.383462	-10.1524	3.23e-24	5.04e-22	ENSG00000236241.1	ENSG00000236241	chr3	175675087	175676801	-	processed_pseudogene	HAVANA	NA	NA
STAP2	101.452	-1.9214	0.189292	-10.1505	3.3e-24	5.12e-22	ENSG00000178078.11	ENSG00000178078	chr19	4324043	4342786	-	protein_coding	HAVANA	4324136	4338753	ENSP00000469657.1|ENSP00000471281.1|ENSP00000468927.1|ENSP00000471052.1|ENSP00000470321.1|ENSP00000472851.1
ACSM1	298.796	-3.92379	0.386611	-10.1492	3.34e-24	5.17e-22	ENSG00000166743.9	ENSG00000166743	chr16	20623237	20698890	-	protein_coding	HAVANA	20623489	20691188	ENSP00000301956.3|ENSP00000428650.1|ENSP00000428098.1|ENSP00000428047.1|ENSP00000428830.1
PRKD1	286.726	-2.5377	0.250092	-10.1471	3.41e-24	5.25e-22	ENSG00000184304.14	ENSG00000184304	chr14	29576479	30191898	-	protein_coding	HAVANA|ENSEMBL	29577241	30047742	ENSP00000482645.1|ENSP00000333568.5|ENSP00000390535.2|ENSP00000447723.1|ENSP00000447333.1|ENSP00000446866.1
ELOVL2	96.8897	-2.43846	0.240307	-10.1473	3.41e-24	5.25e-22	ENSG00000197977.3	ENSG00000197977	chr6	10980759	11044314	-	protein_coding	HAVANA	10983784	11044230	ENSP00000346693.3
PGM3	526.968	-1.69846	0.167507	-10.1396	3.69e-24	5.65e-22	ENSG00000013375.15	ENSG00000013375	chr6	83161150	83193936	-	protein_coding	HAVANA|ENSEMBL	83166390	83191268	ENSP00000421154.1|ENSP00000424874.1|ENSP00000477539.1|ENSP00000421565.1|ENSP00000283977.4|ENSP00000425809.1|ENSP00000423389.1|ENSP00000427420.1|ENSP00000423769.1|ENSP00000425558.1|ENSP00000474029.1|ENSP00000424865.1|ENSP00000422362.1
TUSC3	172.126	-2.13813	0.210911	-10.1376	3.76e-24	5.73e-22	ENSG00000104723.20	ENSG00000104723	chr8	15417215	15766649	+	protein_coding	HAVANA	15540431	15764215	ENSP00000371450.4|ENSP00000420829.1|ENSP00000425777.1|ENSP00000426973.1|ENSP00000423426.1|ENSP00000424544.1|ENSP00000426880.2
DPP4	513.884	-2.29992	0.226865	-10.1378	3.75e-24	5.73e-22	ENSG00000197635.9	ENSG00000197635	chr2	161992241	162074542	-	protein_coding	HAVANA|ENSEMBL	161993286	162073981	ENSP00000353731.3|ENSP00000402259.2|ENSP00000401359.1|ENSP00000410264.1|ENSP00000486421.1
CAB39L	306.579	-2.58614	0.255225	-10.1328	3.95e-24	6e-22	ENSG00000102547.18	ENSG00000102547	chr13	49308650	49444126	-	protein_coding	HAVANA|ENSEMBL	49310817	49382910	ENSP00000348113.4|ENSP00000479669.1|ENSP00000261669.7|ENSP00000386375.1|ENSP00000387245.1|ENSP00000416719.1|ENSP00000386328.1|ENSP00000409253.1|ENSP00000404028.1|ENSP00000386979.1
RPS6KA6	100.184	-1.97219	0.194744	-10.1271	4.19e-24	6.33e-22	ENSG00000072133.10	ENSG00000072133	chrX	84058346	84187907	-	protein_coding	HAVANA|ENSEMBL	84064280	84187899	ENSP00000483896.1|ENSP00000262752.2
LINC00665	175.547	-1.53011	0.151112	-10.1256	4.25e-24	6.41e-22	ENSG00000232677.6	ENSG00000232677	chr19	36313067	36331718	-	lincRNA	HAVANA	NA	NA
CENPN	108.068	-2.75728	0.272593	-10.115	4.74e-24	7.12e-22	ENSG00000166451.13	ENSG00000166451	chr16	81006498	81033114	+	protein_coding	HAVANA	81011940	81032691	ENSP00000305608.5|ENSP00000299572.5|ENSP00000395235.3|ENSP00000377007.3|ENSP00000393991.2|ENSP00000454327.1|ENSP00000454337.1|ENSP00000456413.1
CDK19	854.147	-2.13168	0.211245	-10.091	6.05e-24	9.06e-22	ENSG00000155111.14	ENSG00000155111	chr6	110609978	110815958	-	protein_coding	HAVANA|ENSEMBL	110614538	110815136	ENSP00000410604.3|ENSP00000357907.3|ENSP00000317665.3|ENSP00000415621.1|ENSP00000434476.1
ZNF615	221.984	-1.50902	0.149696	-10.0806	6.73e-24	1e-21	ENSG00000197619.13	ENSG00000197619	chr19	51991332	52008230	-	protein_coding	HAVANA|ENSEMBL	51992883	52008170	ENSP00000473089.1|ENSP00000471549.1|ENSP00000470475.1|ENSP00000365906.4|ENSP00000375672.3|ENSP00000471041.1|ENSP00000484711.1|ENSP00000483676.1|ENSP00000471202.1|ENSP00000470880.1|ENSP00000471608.1|ENSP00000470709.1|ENSP00000472341.1
PRAC1	39.4284	-5.83795	0.579183	-10.0796	6.8e-24	1.01e-21	ENSG00000159182.4	ENSG00000159182	chr17	48721719	48722522	-	protein_coding	HAVANA	48721804	48722392	ENSP00000290294.3
VPS37C	261.243	-1.25604	0.124706	-10.072	7.35e-24	1.09e-21	ENSG00000167987.10	ENSG00000167987	chr11	61130256	61161617	-	protein_coding	HAVANA	61131823	61138829	ENSP00000301765.5|ENSP00000446013.1
FTH1P20	64.7264	-3.98173	0.395379	-10.0706	7.45e-24	1.1e-21	ENSG00000226564.1	ENSG00000226564	chr2	180872867	180873414	-	processed_pseudogene	HAVANA	NA	NA
CHDH	184.539	-2.42711	0.241082	-10.0676	7.69e-24	1.13e-21	ENSG00000016391.10	ENSG00000016391	chr3	53812335	53846390	-	protein_coding	HAVANA	53817780	53824008	ENSP00000319851.5|ENSP00000418273.1|ENSP00000419863.1
ARSD	225.867	-1.39853	0.138967	-10.0637	7.99e-24	1.17e-21	ENSG00000006756.15	ENSG00000006756	chrX	2903970	2929351	-	protein_coding	HAVANA	2905021	2929275	ENSP00000370546.1|ENSP00000409180.1|ENSP00000453789.1
RP4-734G22.3	65.0504	-1.85717	0.18471	-10.0545	8.78e-24	1.28e-21	ENSG00000272078.1	ENSG00000272078	chr1	10639241	10654333	+	antisense	HAVANA	NA	NA
PRKCI	325.103	-1.35461	0.134886	-10.0427	9.9e-24	1.44e-21	ENSG00000163558.12	ENSG00000163558	chr3	170222365	170305981	+	protein_coding	HAVANA	170222670	170303124	ENSP00000295797.4
CYP4F30P	36.7202	-6.3648	0.634048	-10.0384	1.03e-23	1.5e-21	ENSG00000214081.8	ENSG00000214081	chr2	130680050	130685863	+	transcribed_unprocessed_pseudogene	HAVANA	NA	NA
WNK3	145.018	-1.87789	0.187095	-10.0371	1.05e-23	1.52e-21	ENSG00000196632.10	ENSG00000196632	chrX	54192823	54358642	-	protein_coding	HAVANA|ENSEMBL	54198327	54333673	ENSP00000364312.3|ENSP00000346667.2|ENSP00000364301.2|ENSP00000481888.1|ENSP00000401816.1
COLCA1	613.055	-2.80667	0.279701	-10.0346	1.07e-23	1.55e-21	ENSG00000196167.9	ENSG00000196167	chr11	111290787	111305045	-	antisense	HAVANA|ENSEMBL	NA	NA
ELOVL7	242.235	-2.4737	0.246563	-10.0327	1.09e-23	1.57e-21	ENSG00000164181.13	ENSG00000164181	chr5	60751791	60844389	-	protein_coding	HAVANA|ENSEMBL	60754627	60787397	ENSP00000424123.1|ENSP00000402634.1|ENSP00000421043.1|ENSP00000425127.1|ENSP00000424081.1|ENSP00000426400.1|ENSP00000422602.1
RP4-753M9.1	81.3771	-3.86872	0.385785	-10.0282	1.15e-23	1.64e-21	ENSG00000230922.1	ENSG00000230922	chr22	45000565	45003619	-	sense_intronic	HAVANA	NA	NA
TTLL12	237.046	-1.52692	0.152299	-10.0258	1.17e-23	1.68e-21	ENSG00000100304.12	ENSG00000100304	chr22	43166622	43187133	-	protein_coding	HAVANA	43168011	43187069	ENSP00000216129.6|ENSP00000476297.1
ANO7	212.499	-2.92236	0.29168	-10.0191	1.26e-23	1.79e-21	ENSG00000146205.13	ENSG00000146205	chr2	241188509	241225377	+	protein_coding	HAVANA	241188612	241224150	ENSP00000383985.3|ENSP00000274979.8|ENSP00000385418.3|ENSP00000403625.1
CAMSAP3	121.693	-2.8881	0.288481	-10.0114	1.36e-23	1.93e-21	ENSG00000076826.9	ENSG00000076826	chr19	7595902	7618304	+	protein_coding	HAVANA	7596003	7618054	ENSP00000160298.3|ENSP00000416797.1
HMGB3	109.087	-1.80782	0.18059	-10.0106	1.37e-23	1.94e-21	ENSG00000029993.14	ENSG00000029993	chrX	150980509	150990775	+	protein_coding	HAVANA|ENSEMBL	150985600	150987911	ENSP00000410354.1|ENSP00000359393.3|ENSP00000405601.1|ENSP00000442758.1|ENSP00000417027.1
POMGNT1	347.489	-1.24908	0.124909	-9.99992	1.53e-23	2.15e-21	ENSG00000085998.13	ENSG00000085998	chr1	46188682	46220305	-	protein_coding	HAVANA|ENSEMBL	46188722	46197821	ENSP00000379698.3|ENSP00000361052.3|ENSP00000361060.1
ENDOD1	801.066	-2.26738	0.226884	-9.99355	1.63e-23	2.29e-21	ENSG00000149218.4	ENSG00000149218	chr11	95089810	95132645	+	protein_coding	HAVANA	95089928	95129576	ENSP00000278505.4
CYB561	378.808	-2.55772	0.25605	-9.98916	1.7e-23	2.38e-21	ENSG00000008283.15	ENSG00000008283	chr17	63432304	63446378	-	protein_coding	HAVANA|ENSEMBL	63433349	63440199	ENSP00000376701.2|ENSP00000354028.3|ENSP00000463162.1|ENSP00000376702.1|ENSP00000464470.1|ENSP00000462325.1|ENSP00000400350.2|ENSP00000464012.1|ENSP00000464520.1|ENSP00000442773.1|ENSP00000462545.1|ENSP00000464215.1|ENSP00000462543.1|ENSP00000464193.1|ENSP00000463680.1
DUSP16	579.254	-0.986713	0.0994239	-9.9243	3.26e-23	4.56e-21	ENSG00000111266.8	ENSG00000111266	chr12	12474210	12562383	-	protein_coding	HAVANA|ENSEMBL	12476836	12521098	ENSP00000298573.5|ENSP00000228862.3|ENSP00000443039.1|ENSP00000441250.1
DNM3OS	125.255	1.17181	0.118113	9.92111	3.37e-23	4.69e-21	ENSG00000230630.2	ENSG00000230630	chr1	172136531	172144794	-	antisense	HAVANA	NA	NA
VSTM2L	128.459	-2.2848	0.230427	-9.91551	3.56e-23	4.95e-21	ENSG00000132821.11	ENSG00000132821	chr20	37903104	37945350	+	protein_coding	HAVANA	37903351	37944255	ENSP00000362560.4|ENSP00000362558.4|ENSP00000406537.1
DLG3	243.037	-1.20637	0.121711	-9.91174	3.7e-23	5.12e-21	ENSG00000082458.11	ENSG00000082458	chrX	70444861	70505490	+	protein_coding	HAVANA|ENSEMBL	70445202	70502266	ENSP00000194900.4|ENSP00000363480.3|ENSP00000363475.3|ENSP00000441393.1
GK5	584.693	-1.29804	0.130965	-9.91132	3.72e-23	5.13e-21	ENSG00000175066.15	ENSG00000175066	chr3	142157527	142225607	-	protein_coding	HAVANA	142165625	142225455	ENSP00000418001.1|ENSP00000420312.1|ENSP00000419031.1|ENSP00000417153.1|ENSP00000420593.1|ENSP00000418239.1
KDM5B	671.595	-0.816342	0.082453	-9.9007	4.13e-23	5.69e-21	ENSG00000117139.16	ENSG00000117139	chr1	202724491	202809470	-	protein_coding	HAVANA	202729039	202808305	ENSP00000356234.3|ENSP00000356233.2|ENSP00000235790.4|ENSP00000473481.1
AC002064.4	54.6769	-3.41341	0.345285	-9.8858	4.8e-23	6.58e-21	ENSG00000234459.1	ENSG00000234459	chr7	90266034	90270216	-	antisense	HAVANA	NA	NA
DEGS1	536.213	-2.14031	0.216629	-9.88005	5.08e-23	6.94e-21	ENSG00000143753.12	ENSG00000143753	chr1	224175756	224193441	+	protein_coding	HAVANA|ENSEMBL	224175929	224192475	ENSP00000400545.1|ENSP00000316476.4|ENSP00000375749.3
C15orf48	48.5672	-5.42869	0.549757	-9.87471	5.36e-23	7.3e-21	ENSG00000166920.10	ENSG00000166920	chr15	45430529	45448761	+	protein_coding	HAVANA	45430797	45448761	ENSP00000379887.2|ENSP00000452967.1|ENSP00000341610.3
ZDHHC9	220.787	-1.46354	0.14822	-9.87408	5.39e-23	7.33e-21	ENSG00000188706.12	ENSG00000188706	chrX	129803288	129843909	-	protein_coding	HAVANA	129806373	129841945	ENSP00000349689.6|ENSP00000360103.3|ENSP00000406165.1|ENSP00000383991.2
ZCCHC6	1587.45	-1.37897	0.139837	-9.86124	6.13e-23	8.3e-21	ENSG00000083223.17	ENSG00000083223	chr9	86287733	86354454	-	protein_coding	HAVANA	86288680	86353199	ENSP00000277141.6|ENSP00000365127.2|ENSP00000365124.1|ENSP00000365130.3|ENSP00000365115.1|ENSP00000365114.1
FAT1	1609.63	-2.56862	0.26052	-9.85958	6.23e-23	8.41e-21	ENSG00000083857.13	ENSG00000083857	chr4	186587783	186726722	-	protein_coding	HAVANA|ENSEMBL	186588595	186709827	ENSP00000406229.2|ENSP00000479573.1|ENSP00000424157.1|ENSP00000423801.1|ENSP00000421003.1|ENSP00000420869.1|ENSP00000423736.1
GGCT	81.9549	-2.18111	0.221456	-9.84898	6.92e-23	9.32e-21	ENSG00000006625.17	ENSG00000006625	chr7	30496621	30504844	-	protein_coding	HAVANA|ENSEMBL	30497095	30504709	ENSP00000408015.1|ENSP00000275428.4|ENSP00000005374.6|ENSP00000386610.1|ENSP00000390094.1|ENSP00000387809.1|ENSP00000387235.1|ENSP00000386686.1
RNF138P1	82.493	-2.89513	0.294028	-9.84645	7.1e-23	9.53e-21	ENSG00000250853.1	ENSG00000250853	chr5	55530156	55530701	-	processed_pseudogene	HAVANA	NA	NA
CLDN12	188.206	-2.36273	0.240049	-9.84269	7.37e-23	9.86e-21	ENSG00000157224.15	ENSG00000157224	chr7	90383721	90513402	+	protein_coding	HAVANA	90412677	90413408	ENSP00000411399.1|ENSP00000419053.1|ENSP00000287916.4|ENSP00000378102.1|ENSP00000378103.1|ENSP00000391062.1
BCL9	384.277	-1.0051	0.102206	-9.8341	8.03e-23	1.07e-20	ENSG00000116128.9	ENSG00000116128	chr1	147541412	147626216	+	protein_coding	HAVANA|ENSEMBL	147611837	147624956	ENSP00000479694.1|ENSP00000234739.3
HOXA10	80.8698	-2.23174	0.22703	-9.83015	8.35e-23	1.11e-20	ENSG00000253293.4	ENSG00000253293	chr7	27170591	27180261	-	protein_coding	HAVANA|ENSEMBL	27171902	27179655	ENSP00000283921.4|ENSP00000479619.1|ENSP00000379633.4
PCA3_1	20.6376	-4.32099	0.439982	-9.82083	9.16e-23	1.21e-20	ENSG00000274326.1	ENSG00000274326	chr9	76779657	76779917	+	misc_RNA	ENSEMBL	NA	NA
ERBB2	531.341	-2.33422	0.237926	-9.81067	1.01e-22	1.34e-20	ENSG00000141736.13	ENSG00000141736	chr17	39687914	39730426	+	protein_coding	HAVANA|ENSEMBL	39699560	39728041	ENSP00000462438.1|ENSP00000462808.1|ENSP00000385185.2|ENSP00000446466.1|ENSP00000404047.2|ENSP00000463714.1|ENSP00000462024.1|ENSP00000463427.1|ENSP00000269571.4|ENSP00000463719.1|ENSP00000462270.1|ENSP00000464420.1|ENSP00000464252.1|ENSP00000463002.1
FARP1	877.042	-0.968162	0.0987079	-9.80836	1.04e-22	1.37e-20	ENSG00000152767.15	ENSG00000152767	chr13	98142562	98455176	+	protein_coding	HAVANA|ENSEMBL	98213243	98448314	ENSP00000471242.1|ENSP00000486285.1|ENSP00000322926.6|ENSP00000365765.4|ENSP00000469712.1|ENSP00000469420.1|ENSP00000472346.1|ENSP00000410930.2|ENSP00000469365.1
DDR1	450.479	-1.61894	0.165131	-9.80393	1.08e-22	1.42e-20	ENSG00000204580.11	ENSG00000204580	chr6	30876421	30900156	+	protein_coding	HAVANA|ENSEMBL	30885220	30899293	ENSP00000424346.1|ENSP00000421189.1|ENSP00000426420.1|ENSP00000318217.8|ENSP00000420833.1|ENSP00000421753.1|ENSP00000424468.1|ENSP00000427369.1|ENSP00000407699.2|ENSP00000422331.1|ENSP00000392413.2|ENSP00000424703.1|ENSP00000425713.1|ENSP00000394273.2|ENSP00000406091.2|ENSP00000379631.2|ENSP00000424758.1|ENSP00000426229.1|ENSP00000426799.1|ENSP00000422467.1|ENSP00000423492.1|ENSP00000423928.1|ENS…
ZNF827	519.104	-0.964155	0.0983571	-9.8026	1.1e-22	1.44e-20	ENSG00000151612.15	ENSG00000151612	chr4	145757627	145938635	-	protein_coding	HAVANA	145761129	145938407	ENSP00000421863.1|ENSP00000423130.1|ENSP00000368761.4|ENSP00000424541.1|ENSP00000424456.1
LGR4	225.483	-1.99961	0.204154	-9.7946	1.19e-22	1.55e-20	ENSG00000205213.13	ENSG00000205213	chr11	27365961	27472775	-	protein_coding	HAVANA	27367870	27472302	ENSP00000368516.4|ENSP00000374508.4|ENSP00000431650.1
RP11-37B2.1	519.001	-1.21139	0.123695	-9.79337	1.2e-22	1.57e-20	ENSG00000251136.8	ENSG00000251136	chr8	89609409	89757727	-	lincRNA	HAVANA	NA	NA
POTEF	110.944	-5.03059	0.514338	-9.7807	1.36e-22	1.77e-20	ENSG00000196604.11	ENSG00000196604	chr2	130073535	130129222	-	protein_coding	HAVANA|ENSEMBL	130074247	130120515	ENSP00000350052.5|ENSP00000386786.2|ENSP00000355012.5|ENSP00000486700.1
AP1S1	82.7635	-1.67299	0.17112	-9.77674	1.42e-22	1.84e-20	ENSG00000106367.13	ENSG00000106367	chr7	101154397	101161596	+	protein_coding	HAVANA	101154515	101160563	ENSP00000336666.5|ENSP00000410780.1|ENSP00000399902.1
LIG3	612.067	-1.12725	0.115362	-9.77134	1.49e-22	1.93e-20	ENSG00000005156.11	ENSG00000005156	chr17	34980494	35009743	+	protein_coding	HAVANA	34980575	35004503	ENSP00000367787.3|ENSP00000468479.1|ENSP00000262327.4|ENSP00000467063.1|ENSP00000467757.1|ENSP00000466278.1|ENSP00000465288.1
MAOA	1122.85	-3.25341	0.333386	-9.75871	1.69e-22	2.18e-20	ENSG00000189221.9	ENSG00000189221	chrX	43654907	43746824	+	protein_coding	HAVANA|ENSEMBL	43656342	43744510	ENSP00000440846.1|ENSP00000340684.3
HEBP2	807.533	-1.53903	0.157718	-9.75817	1.7e-22	2.18e-20	ENSG00000051620.10	ENSG00000051620	chr6	138403531	138422197	+	protein_coding	HAVANA	138403564	138413075	ENSP00000392101.1|ENSP00000475750.1|ENSP00000356670.3|ENSP00000395958.1
DBI	715.91	-2.28585	0.234298	-9.75619	1.74e-22	2.22e-20	ENSG00000155368.16	ENSG00000155368	chr2	119366921	119372560	+	protein_coding	HAVANA|ENSEMBL	119367052	119372315	ENSP00000348116.3|ENSP00000439012.1|ENSP00000442917.2|ENSP00000486281.1|ENSP00000386486.1|ENSP00000440698.2|ENSP00000311117.4|ENSP00000486361.1|ENSP00000376815.2
OR51C1P	159.489	-5.49824	0.564387	-9.74196	2e-22	2.55e-20	ENSG00000197674.5	ENSG00000197674	chr11	4690761	4691702	-	unprocessed_pseudogene	HAVANA	NA	NA
RHOU	493.257	-2.10279	0.215883	-9.74041	2.03e-22	2.58e-20	ENSG00000116574.5	ENSG00000116574	chr1	228735077	228746669	+	protein_coding	HAVANA	228735743	228743737	ENSP00000355652.3
PNKD	325.2	-1.3008	0.133669	-9.73148	2.21e-22	2.81e-20	ENSG00000127838.13	ENSG00000127838	chr2	218270392	218346793	+	protein_coding	HAVANA	218270536	218344978	ENSP00000248451.3|ENSP00000273077.4|ENSP00000258362.3|ENSP00000414400.2
CRNDE	52.4368	-2.78291	0.286119	-9.7264	2.33e-22	2.94e-20	ENSG00000245694.8	ENSG00000245694	chr16	54918863	54929189	-	lincRNA	HAVANA	NA	NA
CACNA1D	544.141	-3.75765	0.386408	-9.72458	2.37e-22	2.99e-20	ENSG00000157388.13	ENSG00000157388	chr3	53494656	53813733	+	protein_coding	HAVANA	53495167	53811403	ENSP00000288133.5|ENSP00000288139.3|ENSP00000409174.2|ENSP00000418045.1|ENSP00000418014.1
FAM83H-AS1	106.099	-3.81463	0.392499	-9.71882	2.51e-22	3.15e-20	ENSG00000203499.10	ENSG00000203499	chr8	143734140	143746337	+	lincRNA	HAVANA	NA	NA
RP11-739A13.1	50.0018	-7.32445	0.753874	-9.71575	2.58e-22	3.24e-20	ENSG00000279559.1	ENSG00000279559	chr2	180801227	180801533	+	TEC	HAVANA	NA	NA
ALOX15B	229.591	-4.64585	0.47852	-9.70879	2.77e-22	3.46e-20	ENSG00000179593.15	ENSG00000179593	chr17	8039017	8049134	+	protein_coding	HAVANA|ENSEMBL	8039156	8048562	ENSP00000369530.4|ENSP00000458749.1|ENSP00000369520.2|ENSP00000460332.2
ST14	357.358	-2.05539	0.211726	-9.70781	2.79e-22	3.48e-20	ENSG00000149418.10	ENSG00000149418	chr11	130159562	130210376	+	protein_coding	HAVANA	130159980	130209820	ENSP00000278742.5
FLNB	4441.33	-2.09994	0.216505	-9.69925	3.04e-22	3.78e-20	ENSG00000136068.14	ENSG00000136068	chr3	58008400	58172251	+	protein_coding	HAVANA|ENSEMBL	58008565	58170859	ENSP00000420213.1|ENSP00000295956.4|ENSP00000351339.3|ENSP00000415599.2|ENSP00000418510.1|ENSP00000420199.1|ENSP00000419954.1|ENSP00000414532.3
SLC7A1	473.843	-1.07102	0.110451	-9.69674	3.11e-22	3.86e-20	ENSG00000139514.12	ENSG00000139514	chr13	29509410	29595688	-	protein_coding	HAVANA	29514483	29536188	ENSP00000370128.5|ENSP00000390092.1
MESP1	60.6089	-3.21969	0.332079	-9.69555	3.15e-22	3.9e-20	ENSG00000166823.5	ENSG00000166823	chr15	89748661	89751310	-	protein_coding	HAVANA	89750147	89751231	ENSP00000300057.4
CXCL12	2595.86	2.00271	0.206913	9.679	3.7e-22	4.57e-20	ENSG00000107562.16	ENSG00000107562	chr10	44370165	44386493	-	protein_coding	HAVANA|ENSEMBL	44372891	44385005	ENSP00000363551.2|ENSP00000379139.3|ENSP00000379141.5|ENSP00000363548.2|ENSP00000339913.6|ENSP00000379140.2
RP11-19G24.2	22.9718	-2.71791	0.282343	-9.62628	6.19e-22	7.62e-20	ENSG00000276810.1	ENSG00000276810	chr17	37162616	37163139	+	processed_pseudogene	HAVANA	NA	NA
MAP9	212.254	-1.4586	0.15164	-9.61882	6.66e-22	8.17e-20	ENSG00000164114.18	ENSG00000164114	chr4	155342658	155376970	-	protein_coding	HAVANA	155347786	155375850	ENSP00000310593.4|ENSP00000427402.1|ENSP00000422989.1|ENSP00000413553.1|ENSP00000394048.1|ENSP00000368550.2|ENSP00000401509.1
LRRC59	357.442	-1.25312	0.130409	-9.60914	7.32e-22	8.95e-20	ENSG00000108829.9	ENSG00000108829	chr17	50375059	50397553	-	protein_coding	HAVANA	50375732	50397317	ENSP00000459616.1|ENSP00000225972.7|ENSP00000459305.1
COPG1	1064.21	-1.65089	0.172078	-9.59382	8.49e-22	1.03e-19	ENSG00000181789.14	ENSG00000181789	chr3	129249606	129277773	+	protein_coding	HAVANA	129249710	129277421	ENSP00000325002.6|ENSP00000426457.1|ENSP00000422478.1|ENSP00000420916.1
AC044907.1	13.5517	-4.05308	0.422457	-9.59407	8.47e-22	1.03e-19	ENSG00000280753.1	ENSG00000280753	chr15	82847870	82847998	-	miRNA	ENSEMBL	NA	NA
CBR3	25.4162	-2.11928	0.221107	-9.58485	9.26e-22	1.12e-19	ENSG00000159231.5	ENSG00000159231	chr21	36134912	36146566	+	protein_coding	HAVANA	36135193	36146509	ENSP00000290354.5
RP11-599B13.3	39.1183	-5.07712	0.529815	-9.58281	9.44e-22	1.14e-19	ENSG00000263427.1	ENSG00000263427	chr17	8056225	8057621	-	lincRNA	HAVANA	NA	NA
PPP1R26	169.193	-1.38825	0.144961	-9.57672	1e-21	1.21e-19	ENSG00000196422.10	ENSG00000196422	chr9	135479079	135488893	+	protein_coding	HAVANA	135484511	135488137	ENSP00000474807.1|ENSP00000473820.1|ENSP00000349274.2|ENSP00000385826.3|ENSP00000474794.1
FAM84A	307.547	-2.5447	0.266005	-9.56638	1.11e-21	1.33e-19	ENSG00000162981.13	ENSG00000162981	chr2	14632686	14650814	+	protein_coding	HAVANA	14633980	14634855	ENSP00000295092.2|ENSP00000330681.4
HMG20B	459.612	-1.80612	0.188838	-9.56441	1.13e-21	1.35e-19	ENSG00000064961.18	ENSG00000064961	chr19	3572777	3579088	+	protein_coding	HAVANA	3573310	3578894	ENSP00000410924.1|ENSP00000328269.6|ENSP00000393904.1|ENSP00000402877.1|ENSP00000393481.1|ENSP00000262949.7|ENSP00000465293.1
KLF2P2	20.8951	-4.49841	0.470555	-9.55979	1.18e-21	1.41e-19	ENSG00000230646.1	ENSG00000230646	chr2	130427731	130429225	+	processed_pseudogene	HAVANA	NA	NA
PPP2R4	351.433	-0.944465	0.0988268	-9.55677	1.21e-21	1.45e-19	ENSG00000119383.19	ENSG00000119383	chr9	129110950	129148946	+	protein_coding	HAVANA|ENSEMBL	129111601	129147461	ENSP00000351885.4|ENSP00000395499.1|ENSP00000349726.4|ENSP00000337448.1|ENSP00000377036.2|ENSP00000335200.6|ENSP00000337412.4|ENSP00000406997.1|ENSP00000347109.3|ENSP00000399069.1|ENSP00000403542.1|ENSP00000394338.3|ENSP00000393092.1|ENSP00000400314.1|ENSP00000393796.1|ENSP00000396660.1|ENSP00000405100.1|ENSP00000408316.1|ENSP00000389312.1|ENSP00000408726.1|ENSP00000416522.1|ENSP00000393196.1|ENS…
SLC37A1	409.606	-1.11454	0.116792	-9.54294	1.39e-21	1.65e-19	ENSG00000160190.13	ENSG00000160190	chr21	42496008	42581440	+	protein_coding	HAVANA	42518455	42580357	ENSP00000410129.1|ENSP00000381383.3|ENSP00000344648.2|ENSP00000381385.2
ASTN2	313.35	-2.43964	0.255849	-9.53548	1.49e-21	1.77e-19	ENSG00000148219.16	ENSG00000148219	chr9	116425225	117415070	-	protein_coding	HAVANA|ENSEMBL	116425593	117414938	ENSP00000314038.4|ENSP00000288520.5|ENSP00000339925.4|ENSP00000363098.3|ENSP00000354504.2|ENSP00000355116.4|ENSP00000412099.1|ENSP00000351460.4
GRAMD4P3	78.0705	-5.11742	0.536771	-9.5337	1.52e-21	1.8e-19	ENSG00000278301.1	ENSG00000278301	chr14	19371822	19373490	+	processed_pseudogene	HAVANA	NA	NA
RAP1GAP	261.623	-2.94131	0.308596	-9.53124	1.55e-21	1.84e-19	ENSG00000076864.19	ENSG00000076864	chr1	21596215	21669363	-	protein_coding	HAVANA|ENSEMBL	21597723	21651822	ENSP00000290101.5|ENSP00000363895.2|ENSP00000363893.2|ENSP00000431364.1|ENSP00000363897.4|ENSP00000441661.1|ENSP00000434033.2|ENSP00000315420.7|ENSP00000392717.1
CHPF	169.922	-1.94612	0.204271	-9.52712	1.62e-21	1.9e-19	ENSG00000123989.13	ENSG00000123989	chr2	219538947	219543787	-	protein_coding	HAVANA|ENSEMBL	219539386	219543538	ENSP00000243776.6|ENSP00000445571.1|ENSP00000362998.2
MON1B	959.556	-2.42213	0.254634	-9.51221	1.87e-21	2.19e-19	ENSG00000103111.14	ENSG00000103111	chr16	77190835	77202405	+	protein_coding	HAVANA	77191222	77198305	ENSP00000456038.1|ENSP00000248248.3|ENSP00000457858.1|ENSP00000455376.1|ENSP00000457542.1|ENSP00000455641.1|ENSP00000404053.2|ENSP00000444881.1
RBM47	794.808	-1.65581	0.174148	-9.50809	1.94e-21	2.28e-19	ENSG00000163694.14	ENSG00000163694	chr4	40423267	40630875	-	protein_coding	HAVANA	40425907	40438893	ENSP00000371212.2|ENSP00000371214.6|ENSP00000422945.1|ENSP00000295971.7|ENSP00000423243.1|ENSP00000422564.1|ENSP00000421589.1|ENSP00000423527.1|ENSP00000426542.1|ENSP00000423398.1|ENSP00000424019.1|ENSP00000425111.1|ENSP00000425507.1
NDRG3	603.279	-2.27618	0.239731	-9.49471	2.21e-21	2.58e-19	ENSG00000101079.20	ENSG00000101079	chr20	36651766	36746078	-	protein_coding	HAVANA|ENSEMBL	36653523	36721735	ENSP00000362909.2|ENSP00000352703.2|ENSP00000345292.1|ENSP00000362878.3|ENSP00000416636.1
ZBTB10	886.038	-1.70201	0.179356	-9.48957	2.32e-21	2.7e-19	ENSG00000205189.11	ENSG00000205189	chr8	80485619	80526265	+	protein_coding	HAVANA|ENSEMBL	80485784	80519525	ENSP00000368384.4|ENSP00000387462.1|ENSP00000412036.3|ENSP00000416134.2|ENSP00000484716.1
ENTPD6	364.38	-1.18288	0.124716	-9.48458	2.43e-21	2.83e-19	ENSG00000197586.12	ENSG00000197586	chr20	25195693	25226729	+	protein_coding	HAVANA	25195730	25225594	ENSP00000347084.5|ENSP00000353131.2|ENSP00000365840.4|ENSP00000408098.1|ENSP00000390095.1|ENSP00000395064.1|ENSP00000401895.2|ENSP00000401573.1|ENSP00000398844.1|ENSP00000390511.1|ENSP00000390646.1|ENSP00000406975.1|ENSP00000365854.3
RN7SKP299	14.7416	-2.66544	0.281233	-9.47768	2.6e-21	3.01e-19	ENSG00000271765.1	ENSG00000271765	chr6	136545192	136545492	+	misc_RNA	ENSEMBL	NA	NA
GRAMD4P2	36.9627	-5.00658	0.529071	-9.46297	2.99e-21	3.46e-19	ENSG00000235992.1	ENSG00000235992	chr22	15749156	15750825	-	processed_pseudogene	HAVANA	NA	NA
ZG16B	81.1104	-3.88144	0.410255	-9.46105	3.05e-21	3.52e-19	ENSG00000162078.11	ENSG00000162078	chr16	2830169	2839585	+	protein_coding	HAVANA	2830248	2838400	ENSP00000371715.3|ENSP00000460793.1|ENSP00000458847.1|ENSP00000461740.1
SNORD115-23	21.5073	-3.79854	0.402269	-9.44278	3.63e-21	4.18e-19	ENSG00000201331.1	ENSG00000201331	chr15	25211796	25211877	+	snoRNA	ENSEMBL	NA	NA
SNORA80B	94.0414	-2.37273	0.251312	-9.44136	3.68e-21	4.22e-19	ENSG00000206633.1	ENSG00000206633	chr2	10446714	10446849	-	snoRNA	ENSEMBL	NA	NA
TMEM87A	441.108	-1.29175	0.136845	-9.43952	3.74e-21	4.28e-19	ENSG00000103978.15	ENSG00000103978	chr15	42210452	42273663	-	protein_coding	HAVANA|ENSEMBL	42211711	42273398	ENSP00000405379.1|ENSP00000374484.4|ENSP00000457308.1|ENSP00000456225.1|ENSP00000454539.1|ENSP00000455343.1|ENSP00000457874.1|ENSP00000454278.1|ENSP00000305894.6|ENSP00000456940.1
HMGXB3	515.078	-1.06048	0.112346	-9.43933	3.75e-21	4.28e-19	ENSG00000113716.12	ENSG00000113716	chr5	150000046	150053142	+	protein_coding	HAVANA|ENSEMBL	150000046	150052189	ENSP00000479027.1|ENSP00000422231.1|ENSP00000421917.1|ENSP00000426631.1
RP5-1159O4.2	48.6639	-2.21151	0.234542	-9.42903	4.14e-21	4.71e-19	ENSG00000272732.1	ENSG00000272732	chr7	7550104	7552440	-	lincRNA	HAVANA	NA	NA
CCDC86	62.8699	-1.58709	0.168379	-9.42568	4.27e-21	4.85e-19	ENSG00000110104.11	ENSG00000110104	chr11	60842071	60851081	+	protein_coding	HAVANA	60842125	60850322	ENSP00000227520.5|ENSP00000442111.1|ENSP00000440906.1
NPDC1	260.064	-1.73558	0.18431	-9.41659	4.66e-21	5.28e-19	ENSG00000107281.9	ENSG00000107281	chr9	137039470	137046203	-	protein_coding	HAVANA	137039775	137045989	ENSP00000360659.3|ENSP00000360660.4|ENSP00000481901.2
RP11-255H23.2	93.5524	-1.22133	0.129842	-9.40626	5.14e-21	5.81e-19	ENSG00000233836.7	ENSG00000233836	chr19	23762944	23833314	+	transcribed_unprocessed_pseudogene	HAVANA	NA	NA
PFN2	219.141	-2.23353	0.237613	-9.39987	5.46e-21	6.16e-19	ENSG00000070087.13	ENSG00000070087	chr3	149964904	150050788	-	protein_coding	HAVANA	149965194	149970856	ENSP00000410464.2|ENSP00000239940.7|ENSP00000408283.2|ENSP00000420417.1|ENSP00000417924.1|ENSP00000418494.1|ENSP00000418523.1|ENSP00000417351.1|ENSP00000417817.1|ENSP00000418521.1|ENSP00000418142.1|ENSP00000418216.1|ENSP00000420202.1|ENSP00000420504.1|ENSP00000417912.1|ENSP00000420244.1
GLRX2	53.4597	-1.58328	0.168934	-9.37221	7.1e-21	7.98e-19	ENSG00000023572.8	ENSG00000023572	chr1	193096468	193106114	-	protein_coding	HAVANA	193096628	193105638	ENSP00000356409.3|ENSP00000356410.3
PICK1	211.899	-1.24673	0.133176	-9.36155	7.86e-21	8.81e-19	ENSG00000100151.15	ENSG00000100151	chr22	38056311	38075701	+	protein_coding	HAVANA	38057810	38075129	ENSP00000416487.1|ENSP00000385205.3|ENSP00000398141.1|ENSP00000410793.1|ENSP00000413962.1|ENSP00000349465.3|ENSP00000397588.1|ENSP00000387861.2
CYP4F62P	51.2714	-5.48545	0.586268	-9.35655	8.24e-21	9.21e-19	ENSG00000239402.3	ENSG00000239402	chr2	130429827	130441413	-	transcribed_unprocessed_pseudogene	HAVANA	NA	NA
RP11-244H18.1	10.5378	-6.20634	0.66344	-9.35479	8.38e-21	9.34e-19	ENSG00000276888.1	ENSG00000276888	chr14	19420975	19425017	+	antisense	HAVANA	NA	NA
PAK1IP1	133.627	-1.4748	0.158074	-9.32982	1.06e-20	1.18e-18	ENSG00000111845.4	ENSG00000111845	chr6	10694695	10709782	+	protein_coding	HAVANA	10694986	10709449	ENSP00000368887.3
AHCY	291.087	-1.45416	0.155894	-9.32792	1.08e-20	1.2e-18	ENSG00000101444.12	ENSG00000101444	chr20	34280268	34311802	-	protein_coding	HAVANA	34281037	34303270	ENSP00000217426.2|ENSP00000442820.1
PLA2G12A	404.754	-1.49285	0.160041	-9.32788	1.08e-20	1.2e-18	ENSG00000123739.10	ENSG00000123739	chr4	109709989	109730077	-	protein_coding	HAVANA	109714380	109729809	ENSP00000243501.5|ENSP00000425274.1|ENSP00000424021.1
TRIB1	398.21	-1.46856	0.157656	-9.31501	1.22e-20	1.34e-18	ENSG00000173334.3	ENSG00000173334	chr8	125430321	125438405	+	protein_coding	HAVANA	125430903	125436468	ENSP00000312150.3|ENSP00000429063.1|ENSP00000428879.1
TMEM238	36.0489	-1.91577	0.205665	-9.31501	1.22e-20	1.34e-18	ENSG00000233493.3	ENSG00000233493	chr19	55379245	55384598	-	protein_coding	HAVANA	55383732	55384259	ENSP00000416154.2
EPB41L5	377.284	-1.40064	0.150497	-9.30674	1.32e-20	1.44e-18	ENSG00000115109.13	ENSG00000115109	chr2	120013005	120179119	+	protein_coding	HAVANA	120019085	120174904	ENSP00000263713.5|ENSP00000393856.2|ENSP00000329687.4|ENSP00000393722.1|ENSP00000390439.1
SNORA71A	148.325	-2.09064	0.224628	-9.30712	1.31e-20	1.44e-18	ENSG00000225091.3	ENSG00000225091	chr20	38427309	38427442	-	snoRNA	ENSEMBL	NA	NA
GRAMD4P4	23.0472	-4.85525	0.5217	-9.30661	1.32e-20	1.44e-18	ENSG00000274369.1	ENSG00000274369	chr14	19026521	19028189	-	processed_pseudogene	HAVANA	NA	NA
2023-03-01	348.618	-2.33661	0.251125	-9.30459	1.35e-20	1.47e-18	ENSG00000186205.12	ENSG00000186205	chr1	220786759	220819657	+	protein_coding	HAVANA	220786945	220813415	ENSP00000355877.5|ENSP00000385327.2|ENSP00000434522.1|ENSP00000409634.1
GNPNAT1	146.72	-1.32377	0.142383	-9.29728	1.44e-20	1.57e-18	ENSG00000100522.8	ENSG00000100522	chr14	52775194	52791668	-	protein_coding	HAVANA	52778314	52784650	ENSP00000216410.3|ENSP00000452310.1|ENSP00000452032.1
FKBP4	572.066	-1.61748	0.174082	-9.29152	1.52e-20	1.65e-18	ENSG00000004478.7	ENSG00000004478	chr12	2794953	2805423	+	protein_coding	HAVANA|ENSEMBL	2795140	2805191	ENSP00000001008.4|ENSP00000439703.1|ENSP00000486800.1|ENSP00000446368.1|ENSP00000438491.1|ENSP00000442193.1
TMED3	465.99	-1.49406	0.160802	-9.2913	1.52e-20	1.65e-18	ENSG00000166557.12	ENSG00000166557	chr15	79311062	79427432	+	protein_coding	HAVANA	79311250	79411501	ENSP00000299705.5|ENSP00000414983.2|ENSP00000446062.1|ENSP00000440228.1
HOXA11-AS	24.9675	-3.75632	0.404365	-9.28942	1.55e-20	1.68e-18	ENSG00000240990.9	ENSG00000240990	chr7	27184518	27189293	+	antisense	HAVANA	NA	NA
TGFBR3	745.226	1.4355	0.154542	9.28874	1.56e-20	1.68e-18	ENSG00000069702.10	ENSG00000069702	chr1	91680343	91906335	-	protein_coding	HAVANA|ENSEMBL	91683742	91861531	ENSP00000433477.1|ENSP00000212355.4|ENSP00000359426.2|ENSP00000436127.1|ENSP00000434994.1|ENSP00000432638.1|ENSP00000395975.2
SOX4	410.364	-1.37466	0.147995	-9.28859	1.56e-20	1.68e-18	ENSG00000124766.5	ENSG00000124766	chr6	21592769	21598619	+	protein_coding	HAVANA	21594535	21595956	ENSP00000244745.1
BAIAP2	382.426	-1.71867	0.185244	-9.27785	1.73e-20	1.85e-18	ENSG00000175866.15	ENSG00000175866	chr17	81035122	81117432	+	protein_coding	HAVANA	81035255	81116302	ENSP00000315685.7|ENSP00000460344.1|ENSP00000458494.1|ENSP00000460492.1|ENSP00000401022.2|ENSP00000458964.1|ENSP00000461144.1|ENSP00000413069.3|ENSP00000316338.6|ENSP00000458202.1|ENSP00000460131.1|ENSP00000458522.1|ENSP00000461736.1|ENSP00000459787.1|ENSP00000458735.1|ENSP00000459730.1|ENSP00000461101.1|ENSP00000458440.1|ENSP00000391837.2|ENSP00000460350.1
MIR5687	21.0848	-2.92282	0.315204	-9.27277	1.81e-20	1.94e-18	ENSG00000265135.1	ENSG00000265135	chr5	55508850	55508926	-	miRNA	ENSEMBL	NA	NA
H1F0	736.871	-2.19898	0.237305	-9.26647	1.92e-20	2.05e-18	ENSG00000189060.5	ENSG00000189060	chr22	37805093	37807436	+	protein_coding	HAVANA	37805545	37806126	ENSP00000344504.2
HDLBP	3730.73	-1.39891	0.151205	-9.2517	2.21e-20	2.35e-18	ENSG00000115677.16	ENSG00000115677	chr2	241227264	241317061	-	protein_coding	HAVANA|ENSEMBL	241229604	241267648	ENSP00000375836.1|ENSP00000399139.2|ENSP00000375837.2|ENSP00000312042.4|ENSP00000362389.4|ENSP00000411211.1|ENSP00000405180.1|ENSP00000388876.1|ENSP00000393766.1|ENSP00000403807.1|ENSP00000405109.1|ENSP00000413891.1|ENSP00000387782.1|ENSP00000416559.1|ENSP00000403913.1|ENSP00000396964.1|ENSP00000394205.1|ENSP00000390290.1|ENSP00000413805.1|ENSP00000390942.1|ENSP00000396202.1|ENSP00000403693.1|ENS…
FOCAD	396.343	-0.956084	0.103349	-9.25106	2.22e-20	2.36e-18	ENSG00000188352.12	ENSG00000188352	chr9	20658309	20995955	+	protein_coding	HAVANA|ENSEMBL	20715354	20995626	ENSP00000369599.1|ENSP00000344307.6|ENSP00000474915.1|ENSP00000475030.1|ENSP00000475075.1|ENSP00000474563.1|ENSP00000474683.1
NWD1	218.949	-3.15944	0.341797	-9.24361	2.38e-20	2.52e-18	ENSG00000188039.13	ENSG00000188039	chr19	16719976	16817963	+	protein_coding	HAVANA|ENSEMBL	16731198	16815326	ENSP00000428224.1|ENSP00000428579.2|ENSP00000447548.1|ENSP00000369136.3|ENSP00000400248.2|ENSP00000447224.1
DCAF6	887.132	-1.3831	0.149666	-9.24128	2.44e-20	2.57e-18	ENSG00000143164.15	ENSG00000143164	chr1	167935783	168075843	+	protein_coding	HAVANA|ENSEMBL	167936912	168075432	ENSP00000396238.2|ENSP00000356817.3|ENSP00000432304.1|ENSP00000311949.6|ENSP00000356814.3
STK39	624.13	-1.625	0.176011	-9.23234	2.65e-20	2.79e-18	ENSG00000198648.10	ENSG00000198648	chr2	167954020	168248141	-	protein_coding	HAVANA	167955499	168247435	ENSP00000348278.4
ENC1	245.047	-2.1634	0.234442	-9.22785	2.76e-20	2.9e-18	ENSG00000171617.13	ENSG00000171617	chr5	74627406	74641424	-	protein_coding	HAVANA|ENSEMBL	74634719	74636485	ENSP00000306356.4|ENSP00000479101.1|ENSP00000423804.1|ENSP00000446289.1|ENSP00000422943.1|ENSP00000426889.1
MLEC	1168.39	-1.5472	0.167715	-9.22515	2.83e-20	2.97e-18	ENSG00000110917.7	ENSG00000110917	chr12	120686869	120701864	+	protein_coding	HAVANA	120687297	120696552	ENSP00000228506.3|ENSP00000440746.1|ENSP00000438950.1|ENSP00000441247.1
FNBP1L	393.085	-1.54427	0.167417	-9.2241	2.86e-20	2.99e-18	ENSG00000137942.16	ENSG00000137942	chr1	93448131	93554661	+	protein_coding	HAVANA|ENSEMBL	93448282	93552413	ENSP00000271234.7|ENSP00000260506.8|ENSP00000473921.1|ENSP00000359275.2|ENSP00000397451.2
RP11-414J4.2	70.6395	-3.86994	0.419596	-9.22301	2.89e-20	3.02e-18	ENSG00000261606.5	ENSG00000261606	chr15	74816223	74831795	+	processed_transcript	HAVANA	NA	NA
TMTC2	222.168	-1.08732	0.117986	-9.21569	3.09e-20	3.22e-18	ENSG00000179104.8	ENSG00000179104	chr12	82686880	83134870	+	protein_coding	HAVANA	82687587	83132386	ENSP00000322300.3|ENSP00000448292.1|ENSP00000448630.2|ENSP00000447609.1
GMPR	109.89	-2.08591	0.226915	-9.1925	3.84e-20	3.99e-18	ENSG00000137198.9	ENSG00000137198	chr6	16238580	16295549	+	protein_coding	HAVANA	16238694	16295183	ENSP00000259727.4
DSG2	280.044	-2.58575	0.281876	-9.17336	4.59e-20	4.76e-18	ENSG00000046604.12	ENSG00000046604	chr18	31498043	31549008	+	protein_coding	HAVANA	31498252	31546740	ENSP00000261590.8|ENSP00000462503.1
FAM162A	235.546	-1.44011	0.156993	-9.17311	4.6e-20	4.76e-18	ENSG00000114023.15	ENSG00000114023	chr3	122384176	122412334	+	protein_coding	HAVANA	122384266	122409828	ENSP00000232125.5|ENSP00000419088.1|ENSP00000419491.1
SHROOM1	146.699	-2.63229	0.287187	-9.16579	4.92e-20	5.08e-18	ENSG00000164403.14	ENSG00000164403	chr5	132822141	132830898	-	protein_coding	HAVANA|ENSEMBL	132822799	132826140	ENSP00000367950.3|ENSP00000478436.1|ENSP00000324245.3|ENSP00000367947.1|ENSP00000388049.1
GPR160	278.675	-1.25867	0.137355	-9.16362	5.02e-20	5.17e-18	ENSG00000173890.16	ENSG00000173890	chr3	170037929	170085403	+	protein_coding	HAVANA	170083973	170084986	ENSP00000348161.5|ENSP00000418531.1|ENSP00000419546.2|ENSP00000419400.1|ENSP00000420751.1
LRRN1	130.483	-2.38185	0.260373	-9.14784	5.81e-20	5.97e-18	ENSG00000175928.5	ENSG00000175928	chr3	3799437	3847703	+	protein_coding	HAVANA	3844642	3846789	ENSP00000314901.3
SOX9	116.861	-2.89116	0.316141	-9.14515	5.95e-20	6.11e-18	ENSG00000125398.5	ENSG00000125398	chr17	72121020	72126420	+	protein_coding	HAVANA	72121392	72124384	ENSP00000245479.2
FCGRT	712.584	1.18079	0.129175	9.141	6.19e-20	6.33e-18	ENSG00000104870.12	ENSG00000104870	chr19	49506816	49526333	+	protein_coding	HAVANA	49513401	49526116	ENSP00000221466.4|ENSP00000472350.1|ENSP00000472794.1|ENSP00000469968.1|ENSP00000410798.2|ENSP00000469933.1|ENSP00000471300.1|ENSP00000471118.1|ENSP00000472604.1|ENSP00000472256.1|ENSP00000471232.1
CGNL1	674.08	-2.30451	0.252185	-9.1382	6.35e-20	6.48e-18	ENSG00000128849.10	ENSG00000128849	chr15	57375967	57550727	+	protein_coding	HAVANA	57438000	57547487	ENSP00000281282.5
RP11-303E16.2	22.9169	-3.02266	0.330925	-9.13398	6.6e-20	6.72e-18	ENSG00000261061.1	ENSG00000261061	chr16	81030770	81031485	+	sense_intronic	HAVANA	NA	NA
C6orf132	167.798	-2.99422	0.328172	-9.12392	7.25e-20	7.36e-18	ENSG00000188112.8	ENSG00000188112	chr6	42101118	42142619	-	protein_coding	HAVANA	42103764	42142444	ENSP00000341368.4|ENSP00000348941.5
HACD2	460.917	-1.5107	0.165661	-9.11925	7.56e-20	7.67e-18	ENSG00000206527.9	ENSG00000206527	chr3	123490820	123585185	-	protein_coding	HAVANA	123494891	123585027	ENSP00000373153.5|ENSP00000417567.1|ENSP00000419237.1
SHROOM3	543.318	-3.05347	0.336122	-9.0844	1.04e-19	1.05e-17	ENSG00000138771.14	ENSG00000138771	chr4	76435100	76783253	+	protein_coding	HAVANA	76436053	76779174	ENSP00000296043.6
PSMB5	108.228	-1.05033	0.115626	-9.08388	1.05e-19	1.06e-17	ENSG00000100804.18	ENSG00000100804	chr14	23016543	23035230	-	protein_coding	HAVANA	23016634	23034881	ENSP00000451816.1|ENSP00000355325.6|ENSP00000452424.1|ENSP00000451286.1|ENSP00000395206.2|ENSP00000334973.10
CBFA2T2	832.588	-1.05564	0.116256	-9.08036	1.08e-19	1.09e-17	ENSG00000078699.21	ENSG00000078699	chr20	33490075	33650036	+	protein_coding	HAVANA|ENSEMBL	33490268	33644643	ENSP00000345810.5|ENSP00000364428.2|ENSP00000341865.3|ENSP00000262653.7|ENSP00000380902.1|ENSP00000433270.1|ENSP00000352622.3|ENSP00000443398.1
ATP6V0E2	137.599	-1.49938	0.165232	-9.07442	1.14e-19	1.15e-17	ENSG00000171130.17	ENSG00000171130	chr7	149872968	149880698	+	protein_coding	HAVANA|ENSEMBL	149873919	149879674	ENSP00000482231.1|ENSP00000411672.2|ENSP00000410220.2|ENSP00000481176.1|ENSP00000420012.1|ENSP00000417939.1|ENSP00000475904.1|ENSP00000420679.1|ENSP00000475645.1|ENSP00000396148.2
ADI1	476.545	-1.58514	0.174759	-9.07043	1.19e-19	1.19e-17	ENSG00000182551.13	ENSG00000182551	chr2	3497361	3519736	-	protein_coding	HAVANA	3498966	3519487	ENSP00000333666.3|ENSP00000371525.5|ENSP00000410178.1
HIPK2	3112.2	-1.46182	0.161224	-9.06702	1.22e-19	1.22e-17	ENSG00000064393.15	ENSG00000064393	chr7	139561570	139777778	-	protein_coding	HAVANA|ENSEMBL	139572930	139777623	ENSP00000385571.3|ENSP00000413724.2|ENSP00000343108.7
SLC31A1	200.176	-1.43251	0.158113	-9.06008	1.3e-19	1.3e-17	ENSG00000136868.10	ENSG00000136868	chr9	113221562	113264492	+	protein_coding	HAVANA	113256149	113260470	ENSP00000363329.4
BIK	28.5607	-2.02915	0.224068	-9.05596	1.35e-19	1.35e-17	ENSG00000100290.2	ENSG00000100290	chr22	43110748	43129712	+	protein_coding	HAVANA	43124023	43129302	ENSP00000216115.2
HIST1H2AC	291.505	-1.97795	0.218476	-9.05341	1.39e-19	1.38e-17	ENSG00000180573.9	ENSG00000180573	chr6	26124145	26139116	+	protein_coding	HAVANA|ENSEMBL	26124233	26124622	ENSP00000367022.2|ENSP00000321389.5|ENSP00000473534.1
RP11-121G22.3	91.2145	-3.77887	0.417409	-9.05315	1.39e-19	1.38e-17	ENSG00000257467.5	ENSG00000257467	chr12	81270675	81312422	+	lincRNA	HAVANA	NA	NA
DCLRE1A	113.63	-1.07506	0.118771	-9.05148	1.41e-19	1.39e-17	ENSG00000198924.7	ENSG00000198924	chr10	113834725	113854383	-	protein_coding	HAVANA	113835155	113853182	ENSP00000355185.2|ENSP00000358311.1
TIE1	363.628	1.28311	0.141789	9.04942	1.44e-19	1.42e-17	ENSG00000066056.13	ENSG00000066056	chr1	43300993	43323108	+	protein_coding	HAVANA|ENSEMBL	43301072	43322719	ENSP00000361554.3|ENSP00000440063.1
CTD-2015H6.3	46.095	-1.70913	0.189159	-9.03538	1.63e-19	1.61e-17	ENSG00000249042.5	ENSG00000249042	chr5	80482293	80488063	-	antisense	HAVANA	NA	NA
CPLX1	120.06	-2.29906	0.254607	-9.02983	1.72e-19	1.68e-17	ENSG00000168993.14	ENSG00000168993	chr4	784957	826198	-	protein_coding	HAVANA	786504	824522	ENSP00000305613.6|ENSP00000425960.1|ENSP00000421947.1
CCDC125	284.767	-1.53331	0.169805	-9.02987	1.72e-19	1.68e-17	ENSG00000183323.12	ENSG00000183323	chr5	69280175	69332809	-	protein_coding	HAVANA|ENSEMBL	69282732	69320540	ENSP00000379754.2|ENSP00000379756.1|ENSP00000372865.2|ENSP00000426795.1
TRIM36	232.483	-2.61425	0.289731	-9.02302	1.83e-19	1.79e-17	ENSG00000152503.9	ENSG00000152503	chr5	115124762	115180546	-	protein_coding	HAVANA	115126506	115180037	ENSP00000282369.3|ENSP00000423934.1|ENSP00000424259.1|ENSP00000424743.1|ENSP00000368938.2|ENSP00000368937.2
MARVELD2	92.0855	-2.50709	0.27804	-9.01703	1.93e-19	1.89e-17	ENSG00000152939.14	ENSG00000152939	chr5	69415112	69444330	+	protein_coding	HAVANA|ENSEMBL	69419386	69441651	ENSP00000323264.5|ENSP00000396244.2|ENSP00000421902.1|ENSP00000423490.1|ENSP00000414776.2|ENSP00000398922.2
OCRL	365.068	-1.3169	0.146104	-9.01339	2e-19	1.94e-17	ENSG00000122126.15	ENSG00000122126	chrX	129539849	129592561	+	protein_coding	HAVANA	129540440	129590267	ENSP00000360154.4|ENSP00000349635.5
PCGEM1	64.9285	-5.20495	0.578514	-8.9971	2.32e-19	2.25e-17	ENSG00000227418.6	ENSG00000227418	chr2	192749845	192776899	+	lincRNA	HAVANA	NA	NA
AADAT	98.9956	-2.66911	0.2967	-8.99599	2.34e-19	2.27e-17	ENSG00000109576.13	ENSG00000109576	chr4	170060222	170091699	-	protein_coding	HAVANA	170060931	170089690	ENSP00000336808.4|ENSP00000423190.1|ENSP00000423341.1|ENSP00000226840.4|ENSP00000425067.1|ENSP00000421389.1|ENSP00000423843.1
PDIA5	244.335	-1.46678	0.163109	-8.99262	2.41e-19	2.33e-17	ENSG00000065485.17	ENSG00000065485	chr3	123067062	123225227	+	protein_coding	HAVANA	123067165	123209213	ENSP00000417520.1|ENSP00000323313.7|ENSP00000419946.1|ENSP00000417199.1
SLC25A16	402.53	-1.17002	0.130107	-8.99272	2.41e-19	2.33e-17	ENSG00000122912.14	ENSG00000122912	chr10	68477999	68527474	-	protein_coding	HAVANA	68483435	68527375	ENSP00000476815.1|ENSP00000476283.1|ENSP00000477328.1|ENSP00000476587.1|ENSP00000476555.1
TMEM254	125.61	-1.45442	0.161773	-8.99048	2.46e-19	2.37e-17	ENSG00000133678.13	ENSG00000133678	chr10	80078646	80092557	+	protein_coding	HAVANA|ENSEMBL	80078700	80090914	ENSP00000361351.3|ENSP00000482766.1|ENSP00000361355.3|ENSP00000361349.1|ENSP00000361348.1|ENSP00000361347.3|ENSP00000393450.1
LIMCH1	1082.05	-1.92129	0.213853	-8.98416	2.61e-19	2.5e-17	ENSG00000064042.17	ENSG00000064042	chr4	41359607	41700044	+	protein_coding	HAVANA	41360841	41697182	ENSP00000425222.1|ENSP00000427311.1|ENSP00000424825.1|ENSP00000424645.1|ENSP00000316891.7|ENSP00000427045.1|ENSP00000424437.1|ENSP00000426353.1|ENSP00000411020.2|ENSP00000425631.1|ENSP00000421242.1|ENSP00000426334.1|ENSP00000422864.1|ENSP00000423355.1|ENSP00000379840.3|ENSP00000371172.4|ENSP00000421656.1
EIF2AK1	806.093	-1.20214	0.133837	-8.98209	2.66e-19	2.55e-17	ENSG00000086232.12	ENSG00000086232	chr7	6022244	6059230	-	protein_coding	HAVANA	6023744	6059083	ENSP00000199389.6|ENSP00000392734.1|ENSP00000392459.1|ENSP00000397590.1
HIST3H2A	15.3396	-2.7031	0.300998	-8.98047	2.7e-19	2.57e-17	ENSG00000181218.5	ENSG00000181218	chr1	228456979	228457873	-	protein_coding	HAVANA	228457428	228457817	ENSP00000355656.2
SNORD63	5.74733	-5.39553	0.600796	-8.98063	2.69e-19	2.57e-17	ENSG00000251987.1	ENSG00000251987	chr3	53530322	53530401	-	snoRNA	ENSEMBL	NA	NA
FAM221A	129.988	-1.15015	0.128081	-8.97985	2.71e-19	2.58e-17	ENSG00000188732.10	ENSG00000188732	chr7	23680130	23703249	+	protein_coding	HAVANA	23680219	23702161	ENSP00000386927.3|ENSP00000342576.4|ENSP00000416525.1|ENSP00000404551.2|ENSP00000386900.1|ENSP00000386631.3
RMI1	103.451	-0.986664	0.109958	-8.97309	2.88e-19	2.74e-17	ENSG00000178966.15	ENSG00000178966	chr9	83980711	84004074	+	protein_coding	HAVANA|ENSEMBL	84000987	84002861	ENSP00000402433.1|ENSP00000317039.3|ENSP00000483816.1
ZKSCAN1	1840.71	-1.21421	0.135358	-8.97035	2.96e-19	2.8e-17	ENSG00000106261.16	ENSG00000106261	chr7	100015572	100041689	+	protein_coding	HAVANA|ENSEMBL	100023507	100034194	ENSP00000443508.1|ENSP00000323148.6|ENSP00000409172.1|ENSP00000394445.1|ENSP00000480305.1
EFNA1	127.399	-1.37	0.152877	-8.96144	3.2e-19	3.03e-17	ENSG00000169242.11	ENSG00000169242	chr1	155127460	155134857	+	protein_coding	HAVANA	155127978	155134064	ENSP00000357392.3|ENSP00000357391.2
PPP1R16A	98.4715	-1.26938	0.141833	-8.94978	3.56e-19	3.36e-17	ENSG00000160972.9	ENSG00000160972	chr8	144477969	144502121	+	protein_coding	HAVANA|ENSEMBL	144497195	144501900	ENSP00000292539.4|ENSP00000480604.1|ENSP00000391126.1
FXYD3	156.199	-3.00452	0.335762	-8.94837	3.61e-19	3.4e-17	ENSG00000089356.16	ENSG00000089356	chr19	35115879	35124324	+	protein_coding	HAVANA|ENSEMBL	35117306	35123454	ENSP00000474438.1|ENSP00000389770.2|ENSP00000474851.1|ENSP00000473929.1|ENSP00000328259.5|ENSP00000339499.7|ENSP00000474055.1|ENSP00000474514.1|ENSP00000475056.1|ENSP00000474855.1|ENSP00000474223.1|ENSP00000474526.1|ENSP00000474622.1
TOM1L1	190.809	-1.5039	0.168088	-8.9471	3.65e-19	3.43e-17	ENSG00000141198.13	ENSG00000141198	chr17	54899387	54961956	+	protein_coding	HAVANA	54900866	54960623	ENSP00000458553.1|ENSP00000460823.1|ENSP00000459079.1|ENSP00000408958.2|ENSP00000343901.4|ENSP00000460721.1|ENSP00000461876.1|ENSP00000461284.1|ENSP00000459003.1|ENSP00000443099.1|ENSP00000458219.1|ENSP00000458918.1|ENSP00000460565.1|ENSP00000461215.1|ENSP00000458809.1|ENSP00000461396.1|ENSP00000460213.1|ENSP00000467227.1
U47924.27	23.0453	-3.21638	0.359494	-8.94697	3.65e-19	3.43e-17	ENSG00000257084.1	ENSG00000257084	chr12	6963246	6964447	+	lincRNA	HAVANA	NA	NA
GNL3	578.006	-1.51102	0.168921	-8.94513	3.71e-19	3.48e-17	ENSG00000163938.16	ENSG00000163938	chr3	52681156	52694492	+	protein_coding	HAVANA	52686093	52694272	ENSP00000419734.1|ENSP00000395772.1|ENSP00000378278.2|ENSP00000420345.1|ENSP00000419895.1
SERINC2	132.382	-2.5903	0.28991	-8.93483	4.08e-19	3.81e-17	ENSG00000168528.11	ENSG00000168528	chr1	31409565	31434680	+	protein_coding	HAVANA|ENSEMBL	31409838	31434196	ENSP00000362814.1|ENSP00000444307.1|ENSP00000362813.3|ENSP00000439048.1
PRR36	90.2661	-2.93036	0.32854	-8.91934	4.69e-19	4.37e-17	ENSG00000183248.11	ENSG00000183248	chr19	7868719	7874379	-	protein_coding	HAVANA	7869036	7873689	ENSP00000482374.1|ENSP00000485221.2
EVPL	187.98	-2.71802	0.304893	-8.91467	4.89e-19	4.55e-17	ENSG00000167880.7	ENSG00000167880	chr17	76004502	76027452	-	protein_coding	HAVANA	76007106	76027198	ENSP00000467717.1|ENSP00000301607.2|ENSP00000465630.1
NCAPD3	635.651	-1.63065	0.183024	-8.90948	5.13e-19	4.76e-17	ENSG00000151503.12	ENSG00000151503	chr11	134150119	134225454	-	protein_coding	HAVANA	134152947	134223926	ENSP00000434168.2|ENSP00000433681.2|ENSP00000431612.2|ENSP00000432532.1|ENSP00000435173.1|ENSP00000431413.1|ENSP00000436037.1|ENSP00000431436.1|ENSP00000435586.1|ENSP00000435655.1
CAMK2N1	212.815	-3.4461	0.386796	-8.90936	5.13e-19	4.76e-17	ENSG00000162545.5	ENSG00000162545	chr1	20482391	20486220	-	protein_coding	HAVANA	20483652	20485379	ENSP00000364219.3
C1orf122	50.865	-1.37505	0.154453	-8.90272	5.45e-19	5.04e-17	ENSG00000197982.13	ENSG00000197982	chr1	37806979	37809454	+	protein_coding	HAVANA	37808405	37809070	ENSP00000362134.1|ENSP00000434520.1|ENSP00000362133.4
TRIQK	164.991	-1.58663	0.178389	-8.89423	5.88e-19	5.43e-17	ENSG00000205133.11	ENSG00000205133	chr8	92883530	93017673	-	protein_coding	HAVANA|ENSEMBL	92886625	92916989	ENSP00000429517.1|ENSP00000442030.1|ENSP00000430837.1|ENSP00000430915.1|ENSP00000429822.1|ENSP00000428822.1|ENSP00000428759.1|ENSP00000368138.5|ENSP00000427850.1|ENSP00000430992.1|ENSP00000428757.1|ENSP00000429742.1|ENSP00000429381.1|ENSP00000430683.1|ENSP00000430123.1|ENSP00000429302.1
SERP1	967.018	-1.4999	0.168693	-8.89129	6.04e-19	5.56e-17	ENSG00000120742.10	ENSG00000120742	chr3	150541994	150603228	-	protein_coding	HAVANA|ENSEMBL	150544418	150546135	ENSP00000239944.2|ENSP00000420076.1|ENSP00000420002.1|ENSP00000419472.1
ZMPSTE24	317.428	-1.1967	0.134598	-8.89094	6.06e-19	5.57e-17	ENSG00000084073.8	ENSG00000084073	chr1	40258107	40294184	+	protein_coding	HAVANA	40258272	40292666	ENSP00000361845.3
RORC	142.255	-2.06888	0.232727	-8.88973	6.13e-19	5.62e-17	ENSG00000143365.16	ENSG00000143365	chr1	151806071	151831872	-	protein_coding	HAVANA	151807475	151831764	ENSP00000349164.6|ENSP00000327025.6
SHANK2-AS2	10.9009	-1.99537	0.224494	-8.88831	6.2e-19	5.68e-17	ENSG00000236262.1	ENSG00000236262	chr11	70646165	70647562	+	antisense	HAVANA	NA	NA
PTGR1	262.803	-1.68496	0.189588	-8.88748	6.25e-19	5.71e-17	ENSG00000106853.16	ENSG00000106853	chr9	111549722	111599855	-	protein_coding	HAVANA|ENSEMBL	111549776	111597422	ENSP00000440281.1|ENSP00000435665.1|ENSP00000311572.5|ENSP00000385763.2|ENSP00000363444.1|ENSP00000395965.1
RP11-382A20.5	23.8617	-2.36609	0.266444	-8.88028	6.67e-19	6.08e-17	ENSG00000259805.1	ENSG00000259805	chr15	82925884	83103443	+	antisense	HAVANA	NA	NA
RP11-884K10.6	9.45822	-3.98518	0.448792	-8.87978	6.7e-19	6.09e-17	ENSG00000271916.1	ENSG00000271916	chr3	53797764	53798019	-	antisense	HAVANA	NA	NA
SEZ6L2	175.172	-3.39739	0.383023	-8.86994	7.32e-19	6.64e-17	ENSG00000174938.14	ENSG00000174938	chr16	29871159	29899547	-	protein_coding	HAVANA|ENSEMBL	29871702	29899019	ENSP00000319215.6|ENSP00000310206.3|ENSP00000312550.5|ENSP00000439412.1|ENSP00000481917.1|ENSP00000454654.1|ENSP00000458490.1
NEFH	528.936	-4.58409	0.518	-8.8496	8.78e-19	7.96e-17	ENSG00000100285.9	ENSG00000100285	chr22	29480230	29491390	+	protein_coding	HAVANA	29480263	29490700	ENSP00000311997.6
RPL36AP43	19.947	-1.87655	0.212124	-8.84651	9.03e-19	8.16e-17	ENSG00000241362.2	ENSG00000241362	chr15	89687937	89688243	-	processed_pseudogene	HAVANA	NA	NA
TBC1D16	652.764	-1.54066	0.174179	-8.84528	9.13e-19	8.24e-17	ENSG00000167291.15	ENSG00000167291	chr17	79932343	80035848	-	protein_coding	HAVANA	79940862	80013547	ENSP00000309794.2|ENSP00000461522.1|ENSP00000341517.7|ENSP00000458766.1|ENSP00000458377.1|ENSP00000461531.1|ENSP00000461509.1|ENSP00000458356.1|ENSP00000459342.1
RP11-115H13.1	26.6042	-2.9275	0.33099	-8.84469	9.18e-19	8.26e-17	ENSG00000273906.1	ENSG00000273906	chrY	6918682	6920791	+	sense_intronic	HAVANA	NA	NA
F8	741.781	1.616	0.183159	8.82294	1.11e-18	1e-16	ENSG00000185010.13	ENSG00000185010	chrX	154835788	155026940	-	protein_coding	HAVANA	154837600	155026817	ENSP00000327895.6|ENSP00000353393.4|ENSP00000409446.1|ENSP00000389153.1
IFT57	685.024	-2.29889	0.260591	-8.82182	1.13e-18	1.01e-16	ENSG00000114446.4	ENSG00000114446	chr3	108160812	108222570	-	protein_coding	HAVANA	108162480	108222322	ENSP00000264538.3|ENSP00000417768.1|ENSP00000417439.1
SNORD115-5	26.8374	-3.67837	0.417171	-8.81742	1.17e-18	1.05e-16	ENSG00000200503.1	ENSG00000200503	chr15	25178738	25178819	+	snoRNA	ENSEMBL	NA	NA
SCOC	277.859	-1.1877	0.134768	-8.81292	1.22e-18	1.09e-16	ENSG00000153130.17	ENSG00000153130	chr4	140257286	140385726	+	protein_coding	HAVANA|ENSEMBL	140343639	140381101	ENSP00000377755.3|ENSP00000345262.4|ENSP00000377753.3|ENSP00000426810.1|ENSP00000424605.1|ENSP00000477812.1|ENSP00000477352.1|ENSP00000426649.1|ENSP00000377751.4|ENSP00000424688.2|ENSP00000421355.1
SIRPA	316.493	1.0709	0.121512	8.8131	1.22e-18	1.09e-16	ENSG00000198053.11	ENSG00000198053	chr20	1894167	1940592	+	protein_coding	HAVANA|ENSEMBL	1895448	1937565	ENSP00000382941.4|ENSP00000478763.1|ENSP00000348307.3|ENSP00000351621.4
YIPF1	153.596	-1.23073	0.139712	-8.80904	1.26e-18	1.12e-16	ENSG00000058799.13	ENSG00000058799	chr1	53851719	53889834	-	protein_coding	HAVANA|ENSEMBL	53860067	53888937	ENSP00000432266.1|ENSP00000072644.1|ENSP00000360452.1|ENSP00000416507.1
KCTD3	520.842	-1.71319	0.194716	-8.79838	1.39e-18	1.23e-16	ENSG00000136636.12	ENSG00000136636	chr1	215567392	215621807	+	protein_coding	HAVANA	215567686	215620615	ENSP00000259154.2|ENSP00000396726.1|ENSP00000399962.1
CD276	244.436	-1.80481	0.205148	-8.79757	1.4e-18	1.24e-16	ENSG00000103855.17	ENSG00000103855	chr15	73683966	73714518	+	protein_coding	HAVANA|ENSEMBL	73690714	73712953	ENSP00000455366.1|ENSP00000320084.5|ENSP00000441087.2|ENSP00000320058.5|ENSP00000453907.1|ENSP00000452649.2|ENSP00000452736.1|ENSP00000454258.1|ENSP00000453330.1|ENSP00000452905.1|ENSP00000453336.1|ENSP00000456657.1|ENSP00000452669.1|ENSP00000454940.1|ENSP00000453014.1|ENSP00000453842.1
RP11-19G24.1	20.8911	-2.62749	0.298853	-8.79191	1.47e-18	1.3e-16	ENSG00000274308.1	ENSG00000274308	chr17	37140611	37141424	-	processed_pseudogene	HAVANA	NA	NA
PKP3	77.0193	-3.13679	0.356983	-8.78694	1.54e-18	1.36e-16	ENSG00000184363.9	ENSG00000184363	chr11	392614	404908	+	protein_coding	HAVANA	392628	404566	ENSP00000434517.2|ENSP00000435383.1|ENSP00000435522.1|ENSP00000434110.1|ENSP00000331678.2|ENSP00000435478.1|ENSP00000436847.1
ARHGAP8	60.8621	-2.03864	0.232057	-8.78508	1.56e-18	1.38e-16	ENSG00000241484.9	ENSG00000241484	chr22	44752558	44862788	+	protein_coding	HAVANA	44786528	44862592	ENSP00000374424.2|ENSP00000379425.2|ENSP00000403618.1|ENSP00000337287.4|ENSP00000348407.6|ENSP00000402775.1|ENSP00000374422.4
CCDC64B	130.291	-2.40699	0.274055	-8.78286	1.59e-18	1.4e-16	ENSG00000162069.14	ENSG00000162069	chr16	3027682	3036926	-	protein_coding	HAVANA|ENSEMBL	3028109	3035496	ENSP00000461724.1|ENSP00000459043.1|ENSP00000373998.4
MRPL41	189.3	-1.44254	0.164353	-8.77705	1.68e-18	1.47e-16	ENSG00000182154.7	ENSG00000182154	chr9	137551199	137552555	+	protein_coding	HAVANA	137552082	137552492	ENSP00000360498.5
TMEM125	50.1519	-3.28181	0.374216	-8.76984	1.79e-18	1.57e-16	ENSG00000179178.10	ENSG00000179178	chr1	43269994	43274002	+	protein_coding	HAVANA	43272723	43273379	ENSP00000429775.1|ENSP00000429275.1|ENSP00000428627.1
STARD3NL	224.193	-1.08568	0.123825	-8.76789	1.82e-18	1.59e-16	ENSG00000010270.13	ENSG00000010270	chr7	38178222	38230671	+	protein_coding	HAVANA	38207505	38228851	ENSP00000009041.7|ENSP00000394000.1|ENSP00000379334.1|ENSP00000411933.1|ENSP00000395455.1|ENSP00000402028.1
FZD5	160.511	-1.55843	0.178072	-8.75168	2.1e-18	1.83e-16	ENSG00000163251.3	ENSG00000163251	chr2	207762586	207769563	-	protein_coding	HAVANA	207766985	207768739	ENSP00000354607.3
RP11-109D20.1	22.7043	-2.59018	0.296179	-8.74534	2.22e-18	1.93e-16	ENSG00000259418.1	ENSG00000259418	chr15	45041716	45058707	-	antisense	HAVANA	NA	NA
GLYATL1	130.15	-2.75075	0.315015	-8.73213	2.5e-18	2.17e-16	ENSG00000166840.13	ENSG00000166840	chr11	58905398	59043527	+	protein_coding	HAVANA|ENSEMBL	58943299	58956024	ENSP00000433716.1|ENSP00000434652.1|ENSP00000322223.4|ENSP00000431640.1|ENSP00000436116.1|ENSP00000434757.1|ENSP00000300079.5|ENSP00000434661.1|ENSP00000437155.1|ENSP00000432225.1|ENSP00000479741.1
RP11-6B6.3	66.5903	-2.05034	0.234967	-8.72609	2.64e-18	2.28e-16	ENSG00000236942.1	ENSG00000236942	chr1	205625483	205626153	+	processed_pseudogene	HAVANA	NA	NA
KIAA0556	401.028	-0.937674	0.107476	-8.7245	2.67e-18	2.31e-16	ENSG00000047578.12	ENSG00000047578	chr16	27550133	27780369	+	protein_coding	HAVANA	27550171	27778626	ENSP00000261588.4|ENSP00000454884.1|ENSP00000455380.1|ENSP00000483214.1
RSPH3	195.069	-1.4795	0.169708	-8.71792	2.83e-18	2.45e-16	ENSG00000130363.11	ENSG00000130363	chr6	158972871	159000187	-	protein_coding	HAVANA|ENSEMBL	158977541	158999976	ENSP00000356036.1|ENSP00000393195.1|ENSP00000252655.1
TRGJ1	13.5248	-4.25235	0.48785	-8.71649	2.87e-18	2.47e-16	ENSG00000211690.1	ENSG00000211690	chr7	38269491	38269540	-	TR_J_gene	HAVANA	38269491	38269540	ENSP00000420798.1
GTF3C6	163.062	-1.08605	0.124693	-8.70981	3.04e-18	2.62e-16	ENSG00000155115.6	ENSG00000155115	chr6	110958560	110967890	+	protein_coding	HAVANA	110958770	110967787	ENSP00000357863.4
RP1-27C22.1	18.4351	-2.37864	0.273151	-8.70817	3.09e-18	2.65e-16	ENSG00000275194.1	ENSG00000275194	chrX	11221348	11225731	+	unprocessed_pseudogene	HAVANA	NA	NA
ARHGEF37	289.2	-1.9212	0.220778	-8.70192	3.26e-18	2.79e-16	ENSG00000183111.11	ENSG00000183111	chr5	149551947	149634968	+	protein_coding	HAVANA	149597770	149632188	ENSP00000425621.1|ENSP00000328083.6
SNHG14	1831.37	-1.07172	0.12316	-8.70187	3.26e-18	2.79e-16	ENSG00000224078.12	ENSG00000224078	chr15	24978583	25419462	+	processed_transcript	HAVANA	NA	NA
TFF3	56.6154	-2.58484	0.297263	-8.69546	3.45e-18	2.95e-16	ENSG00000160180.15	ENSG00000160180	chr21	42311667	42315651	-	protein_coding	HAVANA|ENSEMBL	42312132	42315416	ENSP00000430690.1|ENSP00000381462.2|ENSP00000291525.11
FLNB-AS1	123.228	-1.53788	0.176899	-8.69357	3.51e-18	2.99e-16	ENSG00000244161.1	ENSG00000244161	chr3	58162547	58170636	-	antisense	HAVANA	NA	NA
LSAMP	364.812	-2.11098	0.242874	-8.69165	3.57e-18	3.04e-16	ENSG00000185565.11	ENSG00000185565	chr3	115802363	117139389	-	protein_coding	HAVANA|ENSEMBL	115810320	117139233	ENSP00000443429.2|ENSP00000419000.1|ENSP00000328455.4|ENSP00000418506.1
DNAH5	534.281	-3.80856	0.438233	-8.69071	3.6e-18	3.06e-16	ENSG00000039139.9	ENSG00000039139	chr5	13690331	13944543	-	protein_coding	HAVANA	13691987	13944438	ENSP00000265104.4
RAMP1	107.438	-2.52493	0.29063	-8.68781	3.7e-18	3.12e-16	ENSG00000132329.10	ENSG00000132329	chr2	237858893	237912114	+	protein_coding	HAVANA	237859676	237911780	ENSP00000384688.2|ENSP00000254661.4|ENSP00000386720.1|ENSP00000386046.1
NR2F6	79.8572	-1.60724	0.184996	-8.68797	3.69e-18	3.12e-16	ENSG00000160113.5	ENSG00000160113	chr19	17231883	17245940	-	protein_coding	HAVANA	17232355	17245220	ENSP00000291442.2|ENSP00000471686.1
LMO7	492.001	-1.38827	0.1598	-8.68752	3.7e-18	3.13e-16	ENSG00000136153.19	ENSG00000136153	chr13	75620434	75859870	+	protein_coding	HAVANA|ENSEMBL	75621694	75858010	ENSP00000349571.4|ENSP00000342112.4|ENSP00000366719.5|ENSP00000366757.4|ENSP00000434943.1|ENSP00000317802.8|ENSP00000431129.1|ENSP00000433352.1|ENSP00000431271.1|ENSP00000432269.1|ENSP00000434201.1|ENSP00000431636.1|ENSP00000431896.1|ENSP00000388955.1|ENSP00000433591.1|ENSP00000435296.2|ENSP00000434083.1|ENSP00000475811.1
ABAT	380.316	-1.68404	0.194016	-8.67989	3.96e-18	3.34e-16	ENSG00000183044.11	ENSG00000183044	chr16	8674565	8784575	+	protein_coding	HAVANA|ENSEMBL	8713876	8781427	ENSP00000268251.8|ENSP00000456392.1|ENSP00000455184.1|ENSP00000456267.1|ENSP00000379845.2|ENSP00000455198.1|ENSP00000454415.1|ENSP00000456330.1|ENSP00000411916.2|ENSP00000454963.1|ENSP00000455502.1
ASRGL1	79.4052	-2.1097	0.243106	-8.67813	4.02e-18	3.38e-16	ENSG00000162174.12	ENSG00000162174	chr11	62337448	62393412	+	protein_coding	HAVANA|ENSEMBL	62337978	62392281	ENSP00000400057.2|ENSP00000431772.1|ENSP00000301776.5|ENSP00000433136.1|ENSP00000486943.1|ENSP00000478649.1|ENSP00000482684.1|ENSP00000484457.1
FAM129B	404.229	-1.96763	0.226805	-8.67544	4.12e-18	3.46e-16	ENSG00000136830.11	ENSG00000136830	chr9	127505339	127578989	-	protein_coding	HAVANA	127506848	127578937	ENSP00000362411.3|ENSP00000362409.3
YIF1A	93.5802	-1.0345	0.11937	-8.66633	4.46e-18	3.73e-16	ENSG00000174851.14	ENSG00000174851	chr11	66284580	66289170	-	protein_coding	HAVANA|ENSEMBL	66284640	66288985	ENSP00000432185.1|ENSP00000437042.1|ENSP00000352437.6|ENSP00000366098.4|ENSP00000431665.1|ENSP00000401953.2|ENSP00000431935.1|ENSP00000478815.1
MRC1	1297.2	1.82349	0.210412	8.66625	4.47e-18	3.73e-16	ENSG00000260314.2	ENSG00000260314	chr10	17809344	17911170	+	protein_coding	HAVANA	17809466	17910462	ENSP00000455897.1
ZBTB7B	401.324	-1.22394	0.1413	-8.66197	4.64e-18	3.87e-16	ENSG00000160685.13	ENSG00000160685	chr1	155002630	155018522	+	protein_coding	HAVANA|ENSEMBL	155010920	155016682	ENSP00000438647.1|ENSP00000406286.2|ENSP00000357411.3|ENSP00000292176.2
RP11-506K6.4	99.2893	-1.23151	0.142269	-8.65621	4.88e-18	4.06e-16	ENSG00000272320.1	ENSG00000272320	chr6	3311662	3313650	+	antisense	HAVANA	NA	NA
C2orf72	97.7296	-3.98486	0.460517	-8.65301	5.02e-18	4.17e-16	ENSG00000204128.5	ENSG00000204128	chr2	231037490	231049719	+	protein_coding	HAVANA	231037566	231047018	ENSP00000362743.4
PVRL2	275.517	-1.52278	0.17606	-8.64922	5.19e-18	4.3e-16	ENSG00000130202.9	ENSG00000130202	chr19	44846175	44889228	+	protein_coding	HAVANA	44846526	44888376	ENSP00000252485.3|ENSP00000252483.4|ENSP00000465587.1|ENSP00000465511.1|ENSP00000468305.1
MFSD4	229.722	-1.54303	0.17846	-8.64635	5.32e-18	4.4e-16	ENSG00000174514.12	ENSG00000174514	chr1	205568885	205602918	+	protein_coding	HAVANA	205569070	205600458	ENSP00000482239.1|ENSP00000356115.4|ENSP00000445329.1|ENSP00000478732.1|ENSP00000483626.1|ENSP00000440183.2|ENSP00000480554.1
ACADSB	511.412	-1.88219	0.21776	-8.64344	5.45e-18	4.51e-16	ENSG00000196177.12	ENSG00000196177	chr10	123008979	123058311	+	protein_coding	HAVANA	123009030	123053762	ENSP00000357862.4|ENSP00000357873.3
SLC9A2	172.394	-2.48828	0.287937	-8.64174	5.54e-18	4.56e-16	ENSG00000115616.2	ENSG00000115616	chr2	102619707	102711318	+	protein_coding	HAVANA	102619849	102708486	ENSP00000233969.2
GNMT	56.5135	-2.56679	0.297022	-8.64174	5.54e-18	4.56e-16	ENSG00000124713.5	ENSG00000124713	chr6	42960758	42963880	+	protein_coding	HAVANA	42960768	42963703	ENSP00000361894.3
AGRN	403.849	-1.82384	0.211208	-8.63531	5.86e-18	4.81e-16	ENSG00000188157.13	ENSG00000188157	chr1	1020123	1056118	+	protein_coding	HAVANA|ENSEMBL	1020173	1054978	ENSP00000368678.2|ENSP00000484607.1|ENSP00000400771.1
CD36	1244.16	2.22592	0.257969	8.62864	6.21e-18	5.09e-16	ENSG00000135218.17	ENSG00000135218	chr7	80369575	80679277	+	protein_coding	HAVANA|ENSEMBL	80646741	80674144	ENSP00000399421.1|ENSP00000308165.7|ENSP00000431296.1|ENSP00000410371.1|ENSP00000398760.1|ENSP00000409762.1|ENSP00000401863.2|ENSP00000439543.1|ENSP00000441956.1|ENSP00000433659.1|ENSP00000378268.3|ENSP00000415743.2|ENSP00000416388.1|ENSP00000411411.1|ENSP00000407690.1|ENSP00000392298.2|ENSP00000396258.2|ENSP00000435698.1
ZNF552	274.578	-1.20335	0.139501	-8.62612	6.35e-18	5.2e-16	ENSG00000178935.5	ENSG00000178935	chr19	57803841	57814913	-	protein_coding	HAVANA	57803991	57814743	ENSP00000472459.1|ENSP00000375582.1|ENSP00000470362.1
CRAT	239.206	-1.62328	0.188201	-8.62524	6.4e-18	5.23e-16	ENSG00000095321.16	ENSG00000095321	chr9	129094810	129111189	-	protein_coding	HAVANA	129095400	129110509	ENSP00000315013.2|ENSP00000395458.1|ENSP00000400367.1|ENSP00000394420.1|ENSP00000404405.1|ENSP00000377045.3|ENSP00000390571.2
HOOK1	228.807	-1.54692	0.179576	-8.61426	7.04e-18	5.74e-16	ENSG00000134709.10	ENSG00000134709	chr1	59814786	59876378	+	protein_coding	HAVANA	59815118	59872962	ENSP00000398860.1|ENSP00000360252.3
HOXA9	60.0591	-1.58124	0.183663	-8.60942	7.34e-18	5.98e-16	ENSG00000078399.15	ENSG00000078399	chr7	27162435	27175180	-	protein_coding	HAVANA	27163606	27165457	ENSP00000343619.6|ENSP00000379634.1
LILRB5	374.509	1.79948	0.209022	8.60907	7.37e-18	5.99e-16	ENSG00000105609.16	ENSG00000105609	chr19	54249431	54257301	-	protein_coding	HAVANA	54250789	54257193	ENSP00000320390.5|ENSP00000263430.8|ENSP00000406478.1
LCLAT1	315.169	-1.13313	0.131635	-8.6081	7.43e-18	6.03e-16	ENSG00000172954.13	ENSG00000172954	chr2	30447226	30644225	+	protein_coding	HAVANA	30459613	30640616	ENSP00000419966.1|ENSP00000420481.1|ENSP00000368823.3|ENSP00000368826.1|ENSP00000417951.1|ENSP00000417565.1|ENSP00000310551.4|ENSP00000419735.1|ENSP00000419646.1|ENSP00000417875.1|ENSP00000419444.1
GPT2	281.383	-2.2067	0.25646	-8.60444	7.67e-18	6.21e-16	ENSG00000166123.13	ENSG00000166123	chr16	46884378	46931297	+	protein_coding	HAVANA	46884716	46928994	ENSP00000345282.4|ENSP00000457475.1|ENSP00000413804.2
LUZP2	184.395	-4.36997	0.508274	-8.59765	8.14e-18	6.58e-16	ENSG00000187398.11	ENSG00000187398	chr11	24496970	25082631	+	protein_coding	HAVANA|ENSEMBL	24497244	25078655	ENSP00000336817.6|ENSP00000437032.1|ENSP00000432952.1|ENSP00000480441.1
DUXAP9	27.191	-3.55556	0.413608	-8.59646	8.22e-18	6.63e-16	ENSG00000225210.9	ENSG00000225210	chr14	19062316	19115270	+	transcribed_processed_pseudogene	HAVANA	NA	NA
RP11-386M24.6	57.1105	-2.81662	0.328035	-8.58634	8.98e-18	7.23e-16	ENSG00000260337.3	ENSG00000260337	chr15	92592574	92596462	-	processed_transcript	HAVANA	NA	NA
PDSS2	194.897	-1.19841	0.139651	-8.58149	9.36e-18	7.53e-16	ENSG00000164494.11	ENSG00000164494	chr6	107152557	107459564	-	protein_coding	HAVANA	107154622	107459285	ENSP00000358033.4|ENSP00000392613.1|ENSP00000358027.4
SIX1	134.397	-2.48895	0.290107	-8.57944	9.53e-18	7.65e-16	ENSG00000126778.8	ENSG00000126778	chr14	60643415	60658259	-	protein_coding	HAVANA	60646286	60658223	ENSP00000247182.5|ENSP00000452700.2
AP1M2	132.396	-3.87045	0.451245	-8.57727	9.72e-18	7.78e-16	ENSG00000129354.11	ENSG00000129354	chr19	10572671	10587315	-	protein_coding	HAVANA	10572831	10587231	ENSP00000465865.1|ENSP00000465685.1|ENSP00000250244.5|ENSP00000465488.1|ENSP00000468260.1|ENSP00000465193.1|ENSP00000467498.1|ENSP00000466494.1|ENSP00000467406.1
CTD-2311B13.5	19.4577	-4.66582	0.544149	-8.57453	9.95e-18	7.95e-16	ENSG00000275563.1	ENSG00000275563	chr14	18977180	18980742	-	antisense	HAVANA	NA	NA
TSPAN4	288.422	0.877939	0.102393	8.57424	9.97e-18	7.96e-16	ENSG00000214063.10	ENSG00000214063	chr11	842808	867116	+	protein_coding	HAVANA|ENSEMBL	848894	866627	ENSP00000380552.2|ENSP00000380558.2|ENSP00000380551.1|ENSP00000380555.1|ENSP00000437266.1|ENSP00000433980.1|ENSP00000380554.1|ENSP00000386513.2|ENSP00000431943.1|ENSP00000380553.1|ENSP00000434818.1|ENSP00000324304.5|ENSP00000386899.1|ENSP00000436260.1
DPY19L3	396.44	-0.938831	0.109563	-8.56886	1.05e-17	8.33e-16	ENSG00000178904.18	ENSG00000178904	chr19	32405543	32485895	+	protein_coding	HAVANA|ENSEMBL	32408254	32482237	ENSP00000465995.1|ENSP00000376081.2|ENSP00000466086.1|ENSP00000344937.4|ENSP00000466062.1|ENSP00000465997.1|ENSP00000474174.1
EPN3	85.8627	-2.36891	0.276486	-8.5679	1.05e-17	8.38e-16	ENSG00000049283.17	ENSG00000049283	chr17	50532543	50543750	+	protein_coding	HAVANA|ENSEMBL	50536557	50542154	ENSP00000268933.3|ENSP00000426762.1|ENSP00000424306.1|ENSP00000422682.1|ENSP00000421936.1|ENSP00000422201.1|ENSP00000421933.1|ENSP00000426676.1|ENSP00000422601.1|ENSP00000421515.1|ENSP00000460911.1|ENSP00000439512.2
ZNF432	228.156	-1.00884	0.117789	-8.56481	1.08e-17	8.59e-16	ENSG00000256087.6	ENSG00000256087	chr19	52031379	52095738	-	protein_coding	HAVANA	52033723	52046868	ENSP00000470488.1|ENSP00000221315.4|ENSP00000471172.1|ENSP00000471244.1|ENSP00000470341.1|ENSP00000472337.1
GDE1	206.408	-1.26095	0.147281	-8.56156	1.11e-17	8.82e-16	ENSG00000006007.11	ENSG00000006007	chr16	19501689	19522145	-	protein_coding	HAVANA	19503473	19521964	ENSP00000261386.3|ENSP00000457431.1|ENSP00000456295.1|ENSP00000454755.1
MIEN1	64.6573	-1.43222	0.167306	-8.56048	1.12e-17	8.89e-16	ENSG00000141741.11	ENSG00000141741	chr17	39728496	39730787	-	protein_coding	HAVANA	39729525	39730495	ENSP00000377778.3|ENSP00000462998.1
ALDH6A1	390.473	-1.88586	0.220379	-8.55738	1.15e-17	9.12e-16	ENSG00000119711.12	ENSG00000119711	chr14	74056850	74084493	-	protein_coding	HAVANA	74060645	74084394	ENSP00000450436.1|ENSP00000342564.4|ENSP00000452081.1
FECH	232.995	-1.67367	0.195678	-8.55318	1.2e-17	9.44e-16	ENSG00000066926.10	ENSG00000066926	chr18	57548283	57586772	-	protein_coding	HAVANA	57550715	57586620	ENSP00000262093.5|ENSP00000372326.3|ENSP00000465243.1|ENSP00000465363.1|ENSP00000466263.1|ENSP00000467461.1|ENSP00000465717.1
ATAD2	402.327	-1.09994	0.128642	-8.55034	1.23e-17	9.65e-16	ENSG00000156802.12	ENSG00000156802	chr8	123319850	123416350	-	protein_coding	HAVANA	123321137	123396357	ENSP00000429331.1|ENSP00000287394.5|ENSP00000429213.1|ENSP00000429617.1
DCHS1	411.842	1.00179	0.117318	8.53904	1.35e-17	1.06e-15	ENSG00000166341.7	ENSG00000166341	chr11	6621323	6655854	-	protein_coding	HAVANA	6621782	6641613	ENSP00000299441.3
SLC16A8	52.4347	-1.88687	0.221228	-8.52906	1.48e-17	1.16e-15	ENSG00000100156.10	ENSG00000100156	chr22	38078134	38084093	-	protein_coding	HAVANA	38078391	38082873	ENSP00000321735.5|ENSP00000409547.1
SEC16A	1537.25	-0.970422	0.113827	-8.52542	1.52e-17	1.19e-15	ENSG00000148396.18	ENSG00000148396	chr9	136440096	136483759	-	protein_coding	HAVANA|ENSEMBL	136441758	136477615	ENSP00000325827.7|ENSP00000290037.7|ENSP00000277537.6|ENSP00000403525.1|ENSP00000360771.3|ENSP00000317437.5|ENSP00000387583.2
STYK1	81.5995	-2.5905	0.304029	-8.52059	1.59e-17	1.24e-15	ENSG00000060140.8	ENSG00000060140	chr12	10618939	10674318	-	protein_coding	HAVANA	10620147	10634618	ENSP00000075503.3|ENSP00000443760.1|ENSP00000446241.1|ENSP00000445391.1|ENSP00000444488.1|ENSP00000444942.1
IL17RC	162.725	-1.45817	0.171163	-8.51915	1.61e-17	1.25e-15	ENSG00000163702.18	ENSG00000163702	chr3	9917074	9933630	+	protein_coding	HAVANA|ENSEMBL	9917316	9933590	ENSP00000373323.4|ENSP00000395315.3|ENSP00000387675.1|ENSP00000394996.1|ENSP00000414609.1|ENSP00000399396.1|ENSP00000295981.3|ENSP00000410834.1|ENSP00000401128.1|ENSP00000384969.3|ENSP00000432564.1|ENSP00000412777.1|ENSP00000390080.1|ENSP00000413914.1|ENSP00000407894.1|ENSP00000396064.1
FAM20A	262.684	0.768913	0.0902815	8.51684	1.64e-17	1.28e-15	ENSG00000108950.11	ENSG00000108950	chr17	68535113	68601389	-	protein_coding	HAVANA|ENSEMBL	68537480	68600666	ENSP00000481085.1|ENSP00000468308.1|ENSP00000467884.1|ENSP00000464910.1
DUXAP8	65.2493	-2.81919	0.33109	-8.51488	1.67e-17	1.3e-15	ENSG00000206195.10	ENSG00000206195	chr22	15784959	15829984	+	processed_transcript	HAVANA	NA	NA
RP11-18F14.4	24.5532	-1.55683	0.18295	-8.50958	1.75e-17	1.35e-15	ENSG00000260064.1	ENSG00000260064	chr16	80627551	80628379	-	sense_intronic	HAVANA	NA	NA
TSPAN8	77.5783	-2.92234	0.34343	-8.50927	1.75e-17	1.36e-15	ENSG00000127324.8	ENSG00000127324	chr12	71125085	71441898	-	protein_coding	HAVANA	71125337	71157678	ENSP00000377003.2|ENSP00000247829.3|ENSP00000447160.1
HOXA13	123.814	-3.59142	0.422118	-8.5081	1.77e-17	1.37e-15	ENSG00000106031.7	ENSG00000106031	chr7	27193503	27200106	-	protein_coding	HAVANA	27198201	27200077	ENSP00000222753.4
BEND4	334.869	-1.80835	0.212574	-8.50695	1.79e-17	1.38e-15	ENSG00000188848.15	ENSG00000188848	chr4	42110938	42152878	-	protein_coding	HAVANA|ENSEMBL	42117521	42152143	ENSP00000421169.1|ENSP00000421160.1|ENSP00000478660.1
UBE2E3	255.754	-1.44774	0.170264	-8.50292	1.85e-17	1.42e-15	ENSG00000170035.15	ENSG00000170035	chr2	180967248	181076585	+	protein_coding	HAVANA|ENSEMBL	180982043	181062885	ENSP00000473525.1|ENSP00000473639.1|ENSP00000473345.1|ENSP00000376215.2|ENSP00000473591.1|ENSP00000386788.3|ENSP00000473264.1|ENSP00000473521.1|ENSP00000473623.1|ENSP00000473642.1
SOCS2-AS1	139.455	-2.24209	0.263819	-8.4986	1.92e-17	1.48e-15	ENSG00000246985.7	ENSG00000246985	chr12	93542463	93571768	-	processed_transcript	HAVANA	NA	NA
BSPRY	54.2888	-1.94807	0.229299	-8.49578	1.97e-17	1.51e-15	ENSG00000119411.10	ENSG00000119411	chr9	113349541	113371233	+	protein_coding	HAVANA	113349580	113370139	ENSP00000363298.4
HECTD4	2082.49	-0.86396	0.101707	-8.49456	1.99e-17	1.52e-15	ENSG00000173064.10	ENSG00000173064	chr12	112160188	112382439	-	protein_coding	HAVANA|ENSEMBL	112162390	112382128	ENSP00000449784.2|ENSP00000366783.7|ENSP00000477079.1|ENSP00000448061.2
TMEM9	201.81	-1.34802	0.158726	-8.49275	2.02e-17	1.54e-15	ENSG00000116857.16	ENSG00000116857	chr1	201134772	201171574	-	protein_coding	HAVANA	201135666	201153923	ENSP00000356303.5|ENSP00000356302.2|ENSP00000356299.1|ENSP00000356301.1|ENSP00000476893.1|ENSP00000437181.1|ENSP00000405329.1|ENSP00000390184.1|ENSP00000398557.2
TM7SF2	167.133	-1.34663	0.158735	-8.48354	2.18e-17	1.67e-15	ENSG00000149809.14	ENSG00000149809	chr11	65111845	65116384	+	protein_coding	HAVANA	65112016	65116050	ENSP00000432171.1|ENSP00000279263.7|ENSP00000435972.1|ENSP00000432187.1|ENSP00000435458.1|ENSP00000433325.1|ENSP00000329520.6|ENSP00000431300.1|ENSP00000436370.1|ENSP00000433275.1|ENSP00000434447.1|ENSP00000432413.1|ENSP00000434598.1|ENSP00000431685.1|ENSP00000436233.1
BTNL9	748.229	1.75914	0.207446	8.47996	2.25e-17	1.72e-15	ENSG00000165810.16	ENSG00000165810	chr5	181040225	181061523	+	protein_coding	HAVANA	181045490	181059859	ENSP00000366037.2|ENSP00000330200.9|ENSP00000425424.1|ENSP00000427345.1
ECT2	137.534	-1.00179	0.118172	-8.4774	2.3e-17	1.75e-15	ENSG00000114346.13	ENSG00000114346	chr3	172750682	172821474	+	protein_coding	HAVANA|ENSEMBL	172754531	172820234	ENSP00000232458.5|ENSP00000443160.2|ENSP00000376457.3|ENSP00000415876.1|ENSP00000403501.1|ENSP00000403446.1|ENSP00000412331.1|ENSP00000391695.1|ENSP00000412028.1|ENSP00000389108.1|ENSP00000412259.2|ENSP00000411674.1|ENSP00000397788.1
SEC11C	659.709	-1.61893	0.190975	-8.47718	2.31e-17	1.75e-15	ENSG00000166562.8	ENSG00000166562	chr18	59139477	59158836	+	protein_coding	HAVANA	59139949	59158682	ENSP00000468633.1|ENSP00000482872.1|ENSP00000299714.3|ENSP00000465281.1
VPS26B	430.029	-0.754862	0.0891211	-8.47007	2.45e-17	1.86e-15	ENSG00000151502.10	ENSG00000151502	chr11	134224645	134247792	+	protein_coding	HAVANA	134225123	134245587	ENSP00000281187.5|ENSP00000434162.2|ENSP00000431672.1|ENSP00000486811.1
TMEM97	65.4995	-1.45139	0.171372	-8.46925	2.47e-17	1.87e-15	ENSG00000109084.13	ENSG00000109084	chr17	28319095	28328685	+	protein_coding	HAVANA	28319240	28326790	ENSP00000226230.6|ENSP00000466211.1|ENSP00000462827.1|ENSP00000462924.1|ENSP00000466987.1
COPB2	1114.01	-1.32759	0.156916	-8.46054	2.66e-17	2.01e-15	ENSG00000184432.9	ENSG00000184432	chr3	139355600	139389732	-	protein_coding	HAVANA	139355681	139389550	ENSP00000426682.1|ENSP00000329419.4|ENSP00000422295.1|ENSP00000422917.1|ENSP00000423271.1|ENSP00000422547.1|ENSP00000424144.1|ENSP00000427185.1|ENSP00000422469.1
TUSC7	110.085	-3.20483	0.379243	-8.4506	2.9e-17	2.19e-15	ENSG00000243197.7	ENSG00000243197	chr3	116709235	116723581	+	antisense	HAVANA	NA	NA
NDFIP2	157.648	-1.12211	0.13281	-8.44899	2.94e-17	2.21e-15	ENSG00000102471.13	ENSG00000102471	chr13	79481124	79556075	+	protein_coding	HAVANA|ENSEMBL	79481204	79551117	ENSP00000480798.1|ENSP00000218652.7|ENSP00000419200.2|ENSP00000419776.2|ENSP00000480881.1
C10orf128	236.27	1.26767	0.150041	8.44881	2.94e-17	2.21e-15	ENSG00000204161.13	ENSG00000204161	chr10	49154725	49188585	-	protein_coding	HAVANA|ENSEMBL	49155888	49188336	ENSP00000363266.4|ENSP00000432859.1|ENSP00000363268.1|ENSP00000417246.1|ENSP00000395067.1|ENSP00000363263.1
BEND3	100.998	-1.76549	0.208974	-8.44836	2.95e-17	2.22e-15	ENSG00000178409.13	ENSG00000178409	chr6	107065182	107115269	-	protein_coding	HAVANA|ENSEMBL	107068707	107099285	ENSP00000358038.1|ENSP00000411268.2
PLA2G2A	407.03	-4.50199	0.532952	-8.44727	2.98e-17	2.23e-15	ENSG00000188257.10	ENSG00000188257	chr1	19975431	19980416	-	protein_coding	HAVANA|ENSEMBL	19975704	19978773	ENSP00000383364.3|ENSP00000364252.3
ZNF321P	30.874	-1.08174	0.128231	-8.43584	3.29e-17	2.46e-15	ENSG00000213801.4	ENSG00000213801	chr19	52927135	52942601	-	transcribed_processed_pseudogene	HAVANA	NA	NA
SLC39A7	803.567	-1.39999	0.166008	-8.43324	3.36e-17	2.51e-15	ENSG00000112473.16	ENSG00000112473	chr6	33200445	33204439	+	protein_coding	HAVANA|ENSEMBL	33200798	33203810	ENSP00000400978.1|ENSP00000363807.3|ENSP00000363809.3|ENSP00000478192.1
HSF4	130.678	-1.53309	0.181817	-8.43205	3.4e-17	2.53e-15	ENSG00000102878.16	ENSG00000102878	chr16	67164681	67169945	+	protein_coding	HAVANA	67164812	67169798	ENSP00000427832.1|ENSP00000403219.2|ENSP00000429580.1|ENSP00000428161.1|ENSP00000430631.1|ENSP00000428978.1|ENSP00000430947.1|ENSP00000463706.1|ENSP00000430299.1|ENSP00000430724.1|ENSP00000430211.1|ENSP00000428077.1|ENSP00000427963.1|ENSP00000430840.1|ENSP00000429486.1
NMRAL1	258.783	-0.788013	0.0935521	-8.42325	3.66e-17	2.73e-15	ENSG00000153406.13	ENSG00000153406	chr16	4461680	4495763	-	protein_coding	HAVANA	4461783	4474132	ENSP00000283429.6|ENSP00000458762.1|ENSP00000461763.1|ENSP00000459221.1|ENSP00000383962.3|ENSP00000460263.1|ENSP00000460837.1|ENSP00000460476.1|ENSP00000459926.1|ENSP00000459022.1|ENSP00000458425.1
MEAF6	582.965	-1.33342	0.158334	-8.42155	3.72e-17	2.76e-15	ENSG00000163875.15	ENSG00000163875	chr1	37492575	37514774	-	protein_coding	HAVANA|ENSEMBL	37493772	37514746	ENSP00000362166.2|ENSP00000296214.5|ENSP00000362165.1|ENSP00000362164.4|ENSP00000394966.2
RP11-386M24.3	68.2672	-2.72638	0.323784	-8.42038	3.75e-17	2.78e-15	ENSG00000258676.4	ENSG00000258676	chr15	92580829	92600545	+	processed_transcript	HAVANA	NA	NA
ABCA1	1455.61	1.00767	0.119676	8.41997	3.77e-17	2.79e-15	ENSG00000165029.15	ENSG00000165029	chr9	104781002	104928237	-	protein_coding	HAVANA	104784318	104903679	ENSP00000363868.3|ENSP00000416623.2|ENSP00000363865.1
ANOS1	82.1316	-1.89598	0.225196	-8.41927	3.79e-17	2.8e-15	ENSG00000011201.10	ENSG00000011201	chrX	8528874	8732187	-	protein_coding	HAVANA|ENSEMBL	8532998	8732036	ENSP00000262648.3|ENSP00000478734.1
RAB25	54.6145	-2.71813	0.322951	-8.41654	3.88e-17	2.86e-15	ENSG00000132698.13	ENSG00000132698	chr1	156061160	156070514	+	protein_coding	HAVANA|ENSEMBL	156061401	156070416	ENSP00000354376.5|ENSP00000482161.1
NYNRIN	263.678	1.13803	0.135226	8.41574	3.9e-17	2.88e-15	ENSG00000205978.5	ENSG00000205978	chr14	24398786	24419288	+	protein_coding	HAVANA	24399247	24417443	ENSP00000371994.3
LAD1	88.6953	-1.89164	0.224867	-8.41226	4.02e-17	2.96e-15	ENSG00000159166.13	ENSG00000159166	chr1	201373244	201399915	-	protein_coding	HAVANA	201373250	201399915	ENSP00000422687.1|ENSP00000375829.2|ENSP00000356282.3|ENSP00000488829.1|ENSP00000487828.1|ENSP00000487726.1
PNPO	103.072	-1.03307	0.122939	-8.40315	4.35e-17	3.19e-15	ENSG00000108439.9	ENSG00000108439	chr17	47941506	47948288	+	protein_coding	HAVANA	47941676	47946779	ENSP00000463919.1|ENSP00000463972.1|ENSP00000463520.1|ENSP00000399960.2|ENSP00000225573.4|ENSP00000462345.1|ENSP00000463994.1
TMSB15A	16.9795	-3.19966	0.380783	-8.40283	4.36e-17	3.2e-15	ENSG00000158164.6	ENSG00000158164	chrX	102513676	102516784	-	protein_coding	HAVANA	102514090	102515163	ENSP00000289373.4
SGMS2	172.071	-2.14885	0.256086	-8.39112	4.82e-17	3.53e-15	ENSG00000164023.14	ENSG00000164023	chr4	107824563	107915047	+	protein_coding	HAVANA	107895554	107910550	ENSP00000378176.4|ENSP00000428176.1|ENSP00000351981.4|ENSP00000428294.1|ENSP00000378178.3|ENSP00000430172.1
GNB2	441.956	-1.1503	0.137178	-8.38546	5.05e-17	3.69e-15	ENSG00000172354.9	ENSG00000172354	chr7	100673531	100679174	+	protein_coding	HAVANA	100676266	100678798	ENSP00000305260.4|ENSP00000399904.1|ENSP00000401873.1|ENSP00000389391.1|ENSP00000390543.1|ENSP00000400286.1|ENSP00000377503.1|ENSP00000390077.1|ENSP00000413219.1|ENSP00000377501.1
ACADL	162.328	-2.86509	0.341829	-8.38164	5.22e-17	3.81e-15	ENSG00000115361.7	ENSG00000115361	chr2	210187939	210225491	-	protein_coding	HAVANA	210188964	210225263	ENSP00000233710.3
TRIM36-IT1	6.44771	-3.25865	0.388919	-8.37874	5.35e-17	3.9e-15	ENSG00000250472.1	ENSG00000250472	chr5	115148764	115149644	-	sense_intronic	HAVANA	NA	NA
ZNF664	946.39	-1.0975	0.131164	-8.3674	5.89e-17	4.28e-15	ENSG00000179195.15	ENSG00000179195	chr12	123971845	124015439	+	protein_coding	HAVANA	124012145	124012927	ENSP00000441405.1|ENSP00000376205.3|ENSP00000440645.1|ENSP00000337320.4
PHLDA2	24.4682	-3.13256	0.374806	-8.35782	6.39e-17	4.64e-15	ENSG00000181649.5	ENSG00000181649	chr11	2928273	2929455	-	protein_coding	HAVANA	2928909	2929364	ENSP00000319231.4
SERINC5	1688.13	-1.58273	0.189379	-8.35748	6.41e-17	4.64e-15	ENSG00000164300.15	ENSG00000164300	chr5	80111651	80256079	-	protein_coding	HAVANA|ENSEMBL	80113604	80255922	ENSP00000426134.2|ENSP00000488864.1|ENSP00000421665.2|ENSP00000426237.3|ENSP00000420863.2
PEX10	117.29	-1.50617	0.180273	-8.35494	6.55e-17	4.74e-15	ENSG00000157911.9	ENSG00000157911	chr1	2403964	2413797	-	protein_coding	HAVANA	2405769	2412502	ENSP00000288774.3|ENSP00000407922.2|ENSP00000424291.1|ENSP00000423051.1|ENSP00000464289.1|ENSP00000461951.1|ENSP00000425924.1
PEX11A	166.144	-1.8347	0.219766	-8.34844	6.92e-17	5e-15	ENSG00000166821.8	ENSG00000166821	chr15	89677764	89690783	-	protein_coding	HAVANA	89681521	89690632	ENSP00000453552.1|ENSP00000300056.3|ENSP00000453492.1|ENSP00000453878.1
SDPR	579.733	1.86749	0.223815	8.3439	7.19e-17	5.18e-15	ENSG00000168497.4	ENSG00000168497	chr2	191834302	191847255	-	protein_coding	HAVANA	191835926	191846925	ENSP00000305675.4
AFAP1L1	279.445	1.14208	0.136887	8.34318	7.23e-17	5.21e-15	ENSG00000157510.13	ENSG00000157510	chr5	149271871	149341802	+	protein_coding	HAVANA	149271969	149340027	ENSP00000296721.4|ENSP00000424427.1
MALT1	1557.81	-2.03176	0.243697	-8.33725	7.6e-17	5.47e-15	ENSG00000172175.12	ENSG00000172175	chr18	58671386	58754477	+	protein_coding	HAVANA	58671644	58747839	ENSP00000319279.4|ENSP00000304161.3|ENSP00000467222.1
SHANK3	1152.37	1.44046	0.172784	8.33679	7.63e-17	5.48e-15	ENSG00000251322.7	ENSG00000251322	chr22	50674415	50733298	+	protein_coding	HAVANA|ENSEMBL	50674642	50731309	ENSP00000489407.1|ENSP00000489147.1
SHE	333.847	1.26935	0.152387	8.32977	8.1e-17	5.8e-15	ENSG00000169291.9	ENSG00000169291	chr1	154469772	154502113	-	protein_coding	HAVANA	154470344	154502026	ENSP00000452008.1|ENSP00000451961.1|ENSP00000307369.2
PDIA3	1501.87	-1.94985	0.234125	-8.32826	8.2e-17	5.87e-15	ENSG00000167004.12	ENSG00000167004	chr15	43746392	43773279	+	protein_coding	HAVANA	43746540	43771215	ENSP00000300289.5|ENSP00000391111.1|ENSP00000398005.1|ENSP00000389906.1
MIPOL1	280.326	-1.64103	0.197077	-8.32684	8.3e-17	5.93e-15	ENSG00000151338.18	ENSG00000151338	chr14	37197913	37552361	+	protein_coding	HAVANA|ENSEMBL	37247889	37546968	ENSP00000451297.1|ENSP00000379589.2|ENSP00000333539.7|ENSP00000438319.2|ENSP00000450479.1|ENSP00000452478.1|ENSP00000450575.1|ENSP00000442529.1|ENSP00000444254.1
WSB2	285.125	-1.15128	0.138438	-8.31624	9.08e-17	6.48e-15	ENSG00000176871.8	ENSG00000176871	chr12	118032694	118062430	-	protein_coding	HAVANA|ENSEMBL	118034199	118062162	ENSP00000444431.1|ENSP00000319474.3|ENSP00000409131.2|ENSP00000438433.1|ENSP00000439450.1|ENSP00000445547.1|ENSP00000440386.1
KCND3	241.741	-2.08706	0.250988	-8.31538	9.15e-17	6.51e-15	ENSG00000171385.9	ENSG00000171385	chr1	111770662	111989155	-	protein_coding	HAVANA|ENSEMBL	111776080	111982726	ENSP00000358711.1|ENSP00000319591.2|ENSP00000306923.3
OR7E47P	62.3795	-3.07796	0.370592	-8.30554	9.94e-17	7.06e-15	ENSG00000257542.4	ENSG00000257542	chr12	52079696	52108261	+	transcribed_unprocessed_pseudogene	HAVANA	NA	NA
PLPPR2	186.516	-1.13235	0.136341	-8.3053	9.96e-17	7.07e-15	ENSG00000105520.10	ENSG00000105520	chr19	11355386	11365698	+	protein_coding	HAVANA	11357674	11364687	ENSP00000251473.4|ENSP00000467807.1|ENSP00000466698.1|ENSP00000466898.1
SHTN1	480.997	-1.31446	0.158295	-8.30385	1.01e-16	7.14e-15	ENSG00000187164.17	ENSG00000187164	chr10	116881482	117126586	-	protein_coding	HAVANA|ENSEMBL	116886347	117005079	ENSP00000480109.1|ENSP00000260777.11|ENSP00000347532.4|ENSP00000376636.3|ENSP00000376635.4
AMELX	44.1783	-2.15314	0.259361	-8.30169	1.03e-16	7.26e-15	ENSG00000125363.14	ENSG00000125363	chrX	11293413	11300761	+	protein_coding	HAVANA|ENSEMBL	11294789	11300609	ENSP00000335312.5|ENSP00000370090.3|ENSP00000370088.3
NEO1	465.317	-1.16735	0.140769	-8.29265	1.11e-16	7.82e-15	ENSG00000067141.16	ENSG00000067141	chr15	73051710	73305206	+	protein_coding	HAVANA|ENSEMBL	73052676	73302693	ENSP00000341198.5|ENSP00000261908.6|ENSP00000453317.1|ENSP00000453200.1|ENSP00000454024.1
RP11-1081M5.1	37.8414	-4.85317	0.585302	-8.29174	1.12e-16	7.87e-15	ENSG00000253369.1	ENSG00000253369	chr8	53395211	53395946	-	lincRNA	HAVANA	NA	NA
PAICS	467.734	-1.00764	0.12155	-8.28994	1.13e-16	7.98e-15	ENSG00000128050.8	ENSG00000128050	chr4	56435741	56464579	+	protein_coding	HAVANA|ENSEMBL	56436313	56459535	ENSP00000424907.1|ENSP00000264221.2|ENSP00000424053.1|ENSP00000382595.3|ENSP00000421096.1
uc_338	5.12927	-5.48921	0.662263	-8.28857	1.15e-16	8.06e-15	ENSG00000274127.1	ENSG00000274127	chr7	146208665	146208819	-	misc_RNA	ENSEMBL	NA	NA
HOOK2	357.274	-1.28483	0.155182	-8.27953	1.24e-16	8.68e-15	ENSG00000095066.11	ENSG00000095066	chr19	12763003	12872740	-	protein_coding	HAVANA	12763285	12775449	ENSP00000380785.2|ENSP00000264827.4|ENSP00000465091.1|ENSP00000467097.1|ENSP00000465023.1|ENSP00000466616.1|ENSP00000465427.1|ENSP00000466497.1|ENSP00000465042.1
PCBD1	110.23	-1.31958	0.159434	-8.27664	1.27e-16	8.88e-15	ENSG00000166228.8	ENSG00000166228	chr10	70882280	70888784	-	protein_coding	HAVANA	70883953	70888533	ENSP00000299299.3
CHAF1A	208.808	-0.748751	0.0904727	-8.27599	1.27e-16	8.91e-15	ENSG00000167670.15	ENSG00000167670	chr19	4402662	4445018	+	protein_coding	HAVANA	4402763	4444596	ENSP00000301280.4|ENSP00000465142.1|ENSP00000467296.1|ENSP00000466888.1|ENSP00000466475.1
NSUN7	96.6005	-2.20303	0.266226	-8.27507	1.28e-16	8.97e-15	ENSG00000179299.16	ENSG00000179299	chr4	40749897	40809985	+	protein_coding	HAVANA	40750694	40808936	ENSP00000371201.2|ENSP00000319127.5
NDUFS5P1	4.91715	-2.53791	0.306949	-8.26818	1.36e-16	9.49e-15	ENSG00000218424.2	ENSG00000218424	chr6	136475862	136476150	-	processed_pseudogene	HAVANA	NA	NA
MAGED2	449.395	-1.45205	0.175772	-8.26097	1.44e-16	1.01e-14	ENSG00000102316.16	ENSG00000102316	chrX	54807599	54816012	+	protein_coding	HAVANA|ENSEMBL	54809332	54815679	ENSP00000364193.2|ENSP00000486563.1|ENSP00000364209.1|ENSP00000336962.4|ENSP00000218439.4|ENSP00000364198.1|ENSP00000364200.1|ENSP00000379526.1
MYEF2	419.091	-1.02223	0.123765	-8.25947	1.46e-16	1.02e-14	ENSG00000104177.17	ENSG00000104177	chr15	48134631	48178517	-	protein_coding	HAVANA|ENSEMBL	48142911	48178237	ENSP00000316950.7|ENSP00000267836.6|ENSP00000452918.1|ENSP00000480281.1|ENSP00000478898.1|ENSP00000453830.1|ENSP00000453125.1|ENSP00000480118.1|ENSP00000452913.1
CCDC186	876.342	-1.19763	0.145045	-8.25691	1.49e-16	1.04e-14	ENSG00000165813.16	ENSG00000165813	chr10	114120862	114174220	-	protein_coding	HAVANA	114125146	114163268	ENSP00000358293.3|ENSP00000415344.1|ENSP00000358291.3|ENSP00000358292.1
SNHG19	33.8345	-1.56785	0.189908	-8.25581	1.51e-16	1.05e-14	ENSG00000260260.1	ENSG00000260260	chr16	2154797	2155358	-	lincRNA	HAVANA	NA	NA
GLYATL1P4	34.874	-2.81212	0.340693	-8.25412	1.53e-16	1.06e-14	ENSG00000254399.2	ENSG00000254399	chr11	59042737	59050971	+	unprocessed_pseudogene	HAVANA	NA	NA
NUDT19	107.954	-1.16879	0.14173	-8.24654	1.63e-16	1.13e-14	ENSG00000213965.3	ENSG00000213965	chr19	32691961	32713796	+	protein_coding	HAVANA	32691961	32711954	ENSP00000380251.2
DAP	386.951	-1.27209	0.154284	-8.24508	1.65e-16	1.14e-14	ENSG00000112977.15	ENSG00000112977	chr5	10679230	10761272	-	protein_coding	HAVANA	10680710	10761068	ENSP00000230895.6|ENSP00000394163.2
IRS2	488.28	-1.63647	0.198579	-8.2409	1.71e-16	1.18e-14	ENSG00000185950.8	ENSG00000185950	chr13	109752698	109786568	-	protein_coding	HAVANA	109756307	109786053	ENSP00000365016.3
POLD2	213.495	-0.980855	0.119033	-8.24023	1.72e-16	1.18e-14	ENSG00000106628.10	ENSG00000106628	chr7	44114681	44124358	-	protein_coding	HAVANA|ENSEMBL	44114788	44123559	ENSP00000480186.1|ENSP00000386105.2|ENSP00000223361.3|ENSP00000395231.1|ENSP00000399447.1|ENSP00000416203.1|ENSP00000389816.1|ENSP00000397461.1|ENSP00000406702.1
SLC22A23	430.189	-0.718122	0.0871788	-8.23735	1.76e-16	1.21e-14	ENSG00000137266.14	ENSG00000137266	chr6	3268962	3457022	-	protein_coding	HAVANA	3273058	3456559	ENSP00000410245.2|ENSP00000385028.3|ENSP00000417737.1|ENSP00000369657.4|ENSP00000419463.1|ENSP00000418134.1|ENSP00000418985.1|ENSP00000369653.2
TIMM13	143.749	-1.26952	0.154134	-8.23647	1.77e-16	1.22e-14	ENSG00000099800.7	ENSG00000099800	chr19	2425624	2427894	-	protein_coding	HAVANA	2426951	2427533	ENSP00000215570.2|ENSP00000464881.1
OPLAH	78.1066	-1.84818	0.224462	-8.23383	1.81e-16	1.24e-14	ENSG00000178814.15	ENSG00000178814	chr8	144051266	144063832	-	protein_coding	HAVANA	144051329	144060032	ENSP00000480476.1|ENSP00000481640.1
VEGFA	1345.5	-2.35878	0.286544	-8.23181	1.84e-16	1.26e-14	ENSG00000112715.20	ENSG00000112715	chr6	43770184	43786487	+	protein_coding	HAVANA|ENSEMBL	43770707	43784625	ENSP00000478570.1|ENSP00000483241.1|ENSP00000478034.1|ENSP00000484284.1|ENSP00000361137.3|ENSP00000317598.6|ENSP00000388663.2|ENSP00000389864.3|ENSP00000361125.4|ENSP00000421561.1|ENSP00000388465.2|ENSP00000361134.4|ENSP00000361148.4|ENSP00000430594.1|ENSP00000428321.1|ENSP00000430479.1|ENSP00000429643.1|ENSP00000409911.2|ENSP00000430829.1|ENSP00000429008.1|ENSP00000430002.1|ENSP00000230480.6|ENS…
THOP1	223.064	-0.926383	0.112637	-8.22448	1.96e-16	1.34e-14	ENSG00000172009.14	ENSG00000172009	chr19	2785460	2815807	+	protein_coding	HAVANA	2785663	2813570	ENSP00000304467.5|ENSP00000465545.1|ENSP00000467226.1|ENSP00000466653.1|ENSP00000465855.1|ENSP00000465895.1|ENSP00000378638.3|ENSP00000464786.1
AKT1	669.126	-0.75384	0.0917009	-8.22064	2.02e-16	1.38e-14	ENSG00000142208.15	ENSG00000142208	chr14	104769349	104795751	-	protein_coding	HAVANA	104769589	104792643	ENSP00000451828.1|ENSP00000384293.2|ENSP00000270202.4|ENSP00000385326.2|ENSP00000450688.1|ENSP00000451470.2|ENSP00000450681.2|ENSP00000481526.1|ENSP00000451166.1|ENSP00000451824.1
TPRN	104.025	-1.17668	0.14314	-8.22053	2.03e-16	1.38e-14	ENSG00000176058.11	ENSG00000176058	chr9	137191617	137204193	-	protein_coding	HAVANA	137192115	137200711	ENSP00000327617.4|ENSP00000387100.4
CSF1	563.787	1.3705	0.166748	8.21899	2.05e-16	1.39e-14	ENSG00000184371.13	ENSG00000184371	chr1	109910242	109930992	+	protein_coding	HAVANA	109910368	109925186	ENSP00000434527.1|ENSP00000431547.1|ENSP00000349854.4|ENSP00000327513.6|ENSP00000433837.1|ENSP00000358817.3|ENSP00000407317.2|ENSP00000358816.1
ALDH18A1	254.75	-0.80333	0.0977653	-8.21692	2.09e-16	1.42e-14	ENSG00000059573.8	ENSG00000059573	chr10	95605929	95656706	-	protein_coding	HAVANA	95606765	95653377	ENSP00000360268.2|ENSP00000360265.3
TMEM54	35.5755	-1.95345	0.237738	-8.21681	2.09e-16	1.42e-14	ENSG00000121900.18	ENSG00000121900	chr1	32894594	32901438	-	protein_coding	HAVANA	32894808	32901238	ENSP00000362562.3|ENSP00000328630.5
FGD5	499.449	1.17926	0.143546	8.21519	2.12e-16	1.43e-14	ENSG00000154783.10	ENSG00000154783	chr3	14818962	14934565	+	protein_coding	HAVANA|ENSEMBL	14819072	14933164	ENSP00000285046.5|ENSP00000445949.1|ENSP00000394827.1
POTEH-AS1	8.51229	-4.28912	0.522087	-8.21534	2.12e-16	1.43e-14	ENSG00000236666.1	ENSG00000236666	chr22	15699361	15703403	-	antisense	HAVANA	NA	NA
RAB3IL1	147.381	1.16208	0.141482	8.21364	2.15e-16	1.45e-14	ENSG00000167994.11	ENSG00000167994	chr11	61897301	61920269	-	protein_coding	HAVANA	61898281	61920192	ENSP00000378313.2|ENSP00000301773.5|ENSP00000432745.1|ENSP00000435444.1
PRIM2	315.528	-2.06424	0.251726	-8.20035	2.4e-16	1.61e-14	ENSG00000146143.17	ENSG00000146143	chr6	57314805	57646849	+	protein_coding	HAVANA	57318446	57646155	ENSP00000483201.1|ENSP00000485304.1|ENSP00000484105.1|ENSP00000485395.1
NDRG1	1878.32	-1.96399	0.239538	-8.19909	2.42e-16	1.63e-14	ENSG00000104419.14	ENSG00000104419	chr8	133237171	133302022	-	protein_coding	HAVANA|ENSEMBL	133238881	133302020	ENSP00000319977.7|ENSP00000437443.1|ENSP00000429172.1|ENSP00000404854.2|ENSP00000429007.1|ENSP00000427894.1|ENSP00000431057.1|ENSP00000429380.1|ENSP00000428345.1|ENSP00000428802.1|ENSP00000429994.1|ENSP00000429272.1|ENSP00000428384.1|ENSP00000429840.1|ENSP00000429524.1|ENSP00000428991.1|ENSP00000430171.1
SYAP1	441.289	-1.21399	0.148082	-8.19811	2.44e-16	1.64e-14	ENSG00000169895.5	ENSG00000169895	chrX	16719632	16765336	+	protein_coding	HAVANA	16719725	16760356	ENSP00000369500.3
AC093642.5	148.655	-1.68091	0.205101	-8.19554	2.49e-16	1.67e-14	ENSG00000220804.8	ENSG00000220804	chr2	242088633	242160153	+	transcribed_unprocessed_pseudogene	HAVANA	NA	NA
PTPN13	703.154	-1.67043	0.203948	-8.19044	2.6e-16	1.74e-14	ENSG00000163629.12	ENSG00000163629	chr4	86594315	86815171	+	protein_coding	HAVANA|ENSEMBL	86635257	86814548	ENSP00000408368.2|ENSP00000394794.1|ENSP00000423531.1|ENSP00000322675.6|ENSP00000407249.2|ENSP00000422835.1|ENSP00000426626.1
P3H2	273.705	-2.39378	0.292554	-8.18237	2.78e-16	1.86e-14	ENSG00000090530.9	ENSG00000090530	chr3	189956728	190122437	-	protein_coding	HAVANA	189957915	190120731	ENSP00000316881.5|ENSP00000408947.2|ENSP00000391374.1|ENSP00000394326.1
LYPLA1	421.5	-1.41212	0.172646	-8.1793	2.86e-16	1.9e-14	ENSG00000120992.17	ENSG00000120992	chr8	54046367	54102017	-	protein_coding	HAVANA|ENSEMBL	54048068	54101823	ENSP00000320043.3|ENSP00000484280.1|ENSP00000482430.1|ENSP00000344477.6|ENSP00000428729.1|ENSP00000427967.1|ENSP00000428306.1|ENSP00000430791.2
ITGA9	527.744	1.02392	0.125182	8.17948	2.85e-16	1.9e-14	ENSG00000144668.11	ENSG00000144668	chr3	37452115	37823514	+	protein_coding	HAVANA	37452375	37818986	ENSP00000397258.1|ENSP00000264741.5|ENSP00000406533.2
MFSD3	61.2418	-1.35173	0.165372	-8.17389	2.99e-16	1.99e-14	ENSG00000167700.8	ENSG00000167700	chr8	144509074	144511213	+	protein_coding	HAVANA	144509334	144511161	ENSP00000301327.3
LLGL2	219.389	-0.982563	0.120221	-8.17295	3.01e-16	2e-14	ENSG00000073350.13	ENSG00000073350	chr17	75525080	75575208	+	protein_coding	HAVANA	75543427	75574903	ENSP00000464598.1|ENSP00000167462.5|ENSP00000364375.4|ENSP00000376333.3|ENSP00000464603.1|ENSP00000463721.1|ENSP00000464397.1|ENSP00000464451.1|ENSP00000461953.1|ENSP00000463390.1|ENSP00000464483.1|ENSP00000463501.1|ENSP00000463150.1|ENSP00000462439.1
LRP11	204.257	-1.55515	0.190494	-8.16379	3.25e-16	2.15e-14	ENSG00000120256.9	ENSG00000120256	chr6	149818798	149864026	-	protein_coding	HAVANA	149820552	149864020	ENSP00000239367.2|ENSP00000356338.2
HGD	83.2248	-2.25795	0.276829	-8.15651	3.45e-16	2.28e-14	ENSG00000113924.11	ENSG00000113924	chr3	120628173	120682571	-	protein_coding	HAVANA	120628383	120682111	ENSP00000283871.5|ENSP00000419838.1|ENSP00000417977.2|ENSP00000419163.1|ENSP00000419560.2
NME4	287.436	-1.23198	0.151159	-8.15021	3.63e-16	2.4e-14	ENSG00000103202.12	ENSG00000103202	chr16	396725	410367	+	protein_coding	HAVANA|ENSEMBL	397223	406362	ENSP00000380834.1|ENSP00000406317.1|ENSP00000479996.1|ENSP00000479681.1|ENSP00000412039.1|ENSP00000395605.1|ENSP00000372398.4|ENSP00000219479.2|ENSP00000405925.1|ENSP00000389048.1
MYO5C	520.348	-1.50071	0.1842	-8.14717	3.73e-16	2.46e-14	ENSG00000128833.12	ENSG00000128833	chr15	52192322	52295798	-	protein_coding	HAVANA	52193905	52295636	ENSP00000261839.7|ENSP00000453641.1|ENSP00000453517.1|ENSP00000454064.1|ENSP00000453514.1
TCAF1	246.277	-1.38904	0.170581	-8.14298	3.86e-16	2.54e-14	ENSG00000198420.9	ENSG00000198420	chr7	143851375	143902198	-	protein_coding	HAVANA	143854136	143876608	ENSP00000419235.1|ENSP00000348220.2|ENSP00000420607.1|ENSP00000417600.1|ENSP00000419622.1|ENSP00000418432.1
PHF12	1129.26	-0.818273	0.100524	-8.14011	3.95e-16	2.6e-14	ENSG00000109118.13	ENSG00000109118	chr17	28905250	28951771	-	protein_coding	HAVANA	28906186	28951604	ENSP00000329933.4|ENSP00000465161.1|ENSP00000465255.1|ENSP00000368157.3|ENSP00000467363.1|ENSP00000268756.3|ENSP00000463900.1|ENSP00000465374.1|ENSP00000468478.1|ENSP00000465017.1|ENSP00000467091.1|ENSP00000466695.1|ENSP00000467921.1
PPP1R14B	122.36	-1.03849	0.127703	-8.13206	4.22e-16	2.77e-14	ENSG00000173457.10	ENSG00000173457	chr11	64244480	64246941	-	protein_coding	HAVANA	64244757	64246673	ENSP00000441067.1|ENSP00000310117.3|ENSP00000439333.1
FAM210B	391.473	-1.57008	0.193106	-8.13068	4.27e-16	2.8e-14	ENSG00000124098.9	ENSG00000124098	chr20	56358915	56368663	+	protein_coding	HAVANA	56359006	56366284	ENSP00000360437.3|ENSP00000389768.1
EPHA2	165.127	0.913004	0.112326	8.12819	4.36e-16	2.85e-14	ENSG00000142627.12	ENSG00000142627	chr1	16124337	16156087	-	protein_coding	HAVANA	16125218	16155932	ENSP00000351209.5
PPARG	167.892	1.47182	0.181113	8.12649	4.42e-16	2.89e-14	ENSG00000132170.19	ENSG00000132170	chr3	12287368	12434356	+	protein_coding	HAVANA	12351593	12434142	ENSP00000380205.2|ENSP00000380224.3|ENSP00000312472.6|ENSP00000380210.2|ENSP00000411931.1|ENSP00000380207.2|ENSP00000380221.2|ENSP00000392285.1|ENSP00000380196.1|ENSP00000287820.6|ENSP00000380218.1|ENSP00000380195.2
GATA6	167.388	1.30749	0.160907	8.12579	4.44e-16	2.9e-14	ENSG00000141448.8	ENSG00000141448	chr18	22169443	22202528	+	protein_coding	HAVANA	22171145	22200820	ENSP00000269216.3|ENSP00000462313.1
ROMO1	87.4263	-1.09199	0.134458	-8.12145	4.61e-16	3e-14	ENSG00000125995.15	ENSG00000125995	chr20	35699272	35700984	+	protein_coding	HAVANA	35699633	35700903	ENSP00000363191.1|ENSP00000363190.3|ENSP00000363185.1|ENSP00000380561.1|ENSP00000338293.4
DNAL1	199.014	-0.962344	0.118525	-8.11937	4.69e-16	3.05e-14	ENSG00000119661.14	ENSG00000119661	chr14	73644875	73703732	+	protein_coding	HAVANA	73645040	73695939	ENSP00000452368.1|ENSP00000451547.2|ENSP00000452037.1|ENSP00000310360.3|ENSP00000451101.2|ENSP00000450744.1|ENSP00000451834.1|ENSP00000453439.1|ENSP00000451264.1
TRGC2	76.2808	-1.83185	0.225768	-8.11387	4.9e-16	3.19e-14	ENSG00000227191.7	ENSG00000227191	chr7	38239580	38368091	-	TR_C_gene	HAVANA|ENSEMBL	38240027	38368055	ENSP00000413437.2|ENSP00000480566.1
GPRC5B	338.982	1.41284	0.174303	8.10568	5.25e-16	3.41e-14	ENSG00000167191.11	ENSG00000167191	chr16	19856691	19886167	-	protein_coding	HAVANA	19858501	19872845	ENSP00000300571.2|ENSP00000442858.1|ENSP00000454727.1|ENSP00000457283.1|ENSP00000454667.1|ENSP00000455960.1|ENSP00000457080.1|ENSP00000456724.1|ENSP00000457018.1
SLC25A10	20.6227	-1.90249	0.234728	-8.10505	5.27e-16	3.42e-14	ENSG00000183048.11	ENSG00000183048	chr17	81712236	81721016	+	protein_coding	HAVANA|ENSEMBL	81712427	81720514	ENSP00000446242.2|ENSP00000460597.1|ENSP00000328403.5|ENSP00000345580.5|ENSP00000458785.1
ACOX3	244.143	-0.932397	0.115055	-8.10393	5.32e-16	3.45e-14	ENSG00000087008.15	ENSG00000087008	chr4	8366282	8440723	-	protein_coding	HAVANA	8366964	8416521	ENSP00000348775.4|ENSP00000413994.2|ENSP00000421625.1|ENSP00000427321.1
BDH1	233.603	-1.07751	0.13304	-8.09918	5.53e-16	3.58e-14	ENSG00000161267.11	ENSG00000161267	chr3	197509783	197573323	-	protein_coding	HAVANA|ENSEMBL	197511898	197546443	ENSP00000376184.1|ENSP00000376183.2|ENSP00000350914.2|ENSP00000411014.1|ENSP00000387648.1|ENSP00000408016.1|ENSP00000408685.1|ENSP00000409849.1|ENSP00000396149.1|ENSP00000405462.2
ERI2	98.8197	-1.04096	0.128572	-8.09631	5.67e-16	3.66e-14	ENSG00000196678.13	ENSG00000196678	chr16	20780193	20900349	-	protein_coding	HAVANA|ENSEMBL	20780645	20806430	ENSP00000300005.3|ENSP00000455982.1|ENSP00000350651.4|ENSP00000457488.1|ENSP00000454720.1|ENSP00000454661.1
CGN	229.122	-2.60607	0.321899	-8.09593	5.68e-16	3.66e-14	ENSG00000143375.14	ENSG00000143375	chr1	151510510	151538692	+	protein_coding	HAVANA	151518520	151537343	ENSP00000425532.1|ENSP00000422299.1|ENSP00000410836.1|ENSP00000271636.7|ENSP00000390686.1
PSCA	42.5704	-3.6235	0.447825	-8.09131	5.9e-16	3.8e-14	ENSG00000167653.4	ENSG00000167653	chr8	142670308	142682724	+	protein_coding	HAVANA	142680539	142682129	ENSP00000301258.4|ENSP00000426508.1
MLLT4	1902.27	-1.25291	0.154863	-8.09041	5.95e-16	3.82e-14	ENSG00000130396.20	ENSG00000130396	chr6	167826922	167972023	+	protein_coding	HAVANA|ENSEMBL	167827133	167969932	ENSP00000383626.4|ENSP00000341118.4|ENSP00000252692.5|ENSP00000375956.3|ENSP00000375960.2|ENSP00000383625.4|ENSP00000404595.2|ENSP00000383623.3|ENSP00000355771.3|ENSP00000414675.1|ENSP00000426462.1|ENSP00000421441.1|ENSP00000424188.1|ENSP00000423035.1|ENSP00000422166.1
AC116614.1	17.0978	-2.91791	0.360787	-8.08761	6.08e-16	3.91e-14	ENSG00000235688.2	ENSG00000235688	chr2	949627	950274	-	antisense	HAVANA	NA	NA
CCDC34	68.2576	-1.10244	0.136319	-8.08716	6.11e-16	3.91e-14	ENSG00000109881.16	ENSG00000109881	chr11	27330827	27363868	-	protein_coding	HAVANA	27338824	27363194	ENSP00000330240.5|ENSP00000321563.6
MDH2	380.798	-1.29249	0.15991	-8.08261	6.34e-16	4.06e-14	ENSG00000146701.11	ENSG00000146701	chr7	76048051	76067508	+	protein_coding	HAVANA	76048161	76066407	ENSP00000475583.1|ENSP00000327070.5|ENSP00000416929.1|ENSP00000408649.2
COL9A2	311.006	-2.23726	0.276814	-8.08217	6.36e-16	4.07e-14	ENSG00000049089.13	ENSG00000049089	chr1	40300487	40317816	-	protein_coding	HAVANA	40301185	40317197	ENSP00000361834.3|ENSP00000407377.1|ENSP00000388493.1|ENSP00000361821.3
RP11-768G7.1	17.7335	-2.90393	0.35973	-8.07251	6.89e-16	4.39e-14	ENSG00000240393.1	ENSG00000240393	chr3	117674342	117675144	-	processed_pseudogene	HAVANA	NA	NA
FAM84B	290.904	-1.21095	0.150031	-8.07137	6.95e-16	4.43e-14	ENSG00000168672.3	ENSG00000168672	chr8	126552442	126558393	-	protein_coding	HAVANA	126556460	126557389	ENSP00000302578.3
C5orf30	80.3081	-1.7828	0.220947	-8.06891	7.09e-16	4.51e-14	ENSG00000181751.9	ENSG00000181751	chr5	103258702	103278660	+	protein_coding	HAVANA	103275920	103276537	ENSP00000326110.2|ENSP00000422836.1|ENSP00000421270.1
CCL14	73.8394	1.73515	0.215048	8.06868	7.11e-16	4.52e-14	ENSG00000276409.4	ENSG00000276409	chr17	35983291	35987004	-	protein_coding	HAVANA	35983804	35986649	ENSP00000483186.1|ENSP00000481023.1|ENSP00000479097.1|ENSP00000484818.1
DHCR7	115.031	-1.71828	0.213073	-8.06426	7.37e-16	4.68e-14	ENSG00000172893.15	ENSG00000172893	chr11	71428193	71452868	-	protein_coding	HAVANA	71428826	71444952	ENSP00000432256.1|ENSP00000384739.2|ENSP00000347717.3|ENSP00000435011.1|ENSP00000435956.1|ENSP00000435047.1|ENSP00000435668.1|ENSP00000435707.2|ENSP00000432589.1|ENSP00000435058.1|ENSP00000436007.1
PARD6B	82.3233	-0.894679	0.11095	-8.06384	7.39e-16	4.68e-14	ENSG00000124171.8	ENSG00000124171	chr20	50731544	50756795	+	protein_coding	HAVANA	50731787	50756740	ENSP00000360672.2|ENSP00000379354.1
ATP6V1G1	460.981	-1.05655	0.131035	-8.06311	7.44e-16	4.71e-14	ENSG00000136888.6	ENSG00000136888	chr9	114587746	114598373	+	protein_coding	HAVANA	114587839	114597740	ENSP00000363162.3
NKILA	40.0995	-2.01796	0.250442	-8.05758	7.78e-16	4.92e-14	ENSG00000278709.1	ENSG00000278709	chr20	57710183	57712780	+	antisense	HAVANA	NA	NA
KLF2P1	42.2191	-4.69707	0.583033	-8.05626	7.87e-16	4.96e-14	ENSG00000231240.1	ENSG00000231240	chr2	130036958	130038422	+	processed_pseudogene	HAVANA	NA	NA
IRX2	46.7332	-2.61028	0.324284	-8.04935	8.32e-16	5.24e-14	ENSG00000170561.12	ENSG00000170561	chr5	2745845	2751662	-	protein_coding	HAVANA	2747567	2751413	ENSP00000372056.6|ENSP00000307006.5
STARD9	1122.25	1.33494	0.165862	8.04849	8.38e-16	5.27e-14	ENSG00000159433.11	ENSG00000159433	chr15	42575659	42720981	+	protein_coding	HAVANA	42575716	42719571	ENSP00000290607.7|ENSP00000454594.1|ENSP00000454648.1
NAALADL2-AS3	12.6565	-3.28264	0.408409	-8.03763	9.16e-16	5.75e-14	ENSG00000230292.5	ENSG00000230292	chr3	175079307	175115242	-	processed_transcript	HAVANA	NA	NA
STARD10	166.968	-1.07584	0.133865	-8.03675	9.23e-16	5.78e-14	ENSG00000214530.7	ENSG00000214530	chr11	72754729	72794168	-	protein_coding	HAVANA|ENSEMBL	72754729	72792966	ENSP00000445708.1|ENSP00000438792.1|ENSP00000335247.6|ENSP00000481224.1|ENSP00000440016.1|ENSP00000443548.1|ENSP00000438357.1|ENSP00000445657.1|ENSP00000442414.1|ENSP00000444027.1|ENSP00000443597.1|ENSP00000445886.1|ENSP00000441589.1|ENSP00000440924.1|ENSP00000443523.1|ENSP00000438924.1|ENSP00000440302.1
AC006042.6	27.4881	-1.24975	0.155506	-8.03666	9.23e-16	5.78e-14	ENSG00000227719.1	ENSG00000227719	chr7	8114025	8116561	+	antisense	HAVANA	NA	NA
CCNG2	998.923	-1.44951	0.180423	-8.03397	9.44e-16	5.9e-14	ENSG00000138764.13	ENSG00000138764	chr4	77157151	77433388	+	protein_coding	HAVANA|ENSEMBL	77158533	77179142	ENSP00000315743.5|ENSP00000346379.6|ENSP00000424665.1|ENSP00000379002.1|ENSP00000426085.1|ENSP00000426476.1
GOLGB1	4235.79	-1.35043	0.168277	-8.02508	1.01e-15	6.34e-14	ENSG00000173230.15	ENSG00000173230	chr3	121663199	121749767	-	protein_coding	HAVANA|ENSEMBL	121664483	121730971	ENSP00000341848.5|ENSP00000377275.3|ENSP00000484083.1|ENSP00000419519.1|ENSP00000420027.1|ENSP00000418231.1|ENSP00000417767.1|ENSP00000417695.1
ECSCR	16.6273	1.58191	0.19715	8.02389	1.02e-15	6.39e-14	ENSG00000249751.3	ENSG00000249751	chr5	139448556	139462743	-	protein_coding	HAVANA	139448903	139462670	ENSP00000479243.1
MIOS	481.767	-1.01821	0.126929	-8.02188	1.04e-15	6.48e-14	ENSG00000164654.15	ENSG00000164654	chr7	7566872	7608929	+	protein_coding	HAVANA	7572476	7607089	ENSP00000339881.4|ENSP00000384088.1|ENSP00000413050.1|ENSP00000410752.1|ENSP00000407518.1|ENSP00000413489.1
S100A16	99.0916	1.15176	0.143575	8.02198	1.04e-15	6.48e-14	ENSG00000188643.10	ENSG00000188643	chr1	153606886	153613145	-	protein_coding	HAVANA	153607537	153608151	ENSP00000357693.1|ENSP00000357695.3|ENSP00000357692.1|ENSP00000357694.1
AC243654.1	9.41834	-2.81328	0.350833	-8.01886	1.07e-15	6.63e-14	ENSG00000278660.1	ENSG00000278660	chr17	37314341	37314439	+	miRNA	ENSEMBL	NA	NA
ZNF542P	91.8603	-0.909914	0.113478	-8.01844	1.07e-15	6.64e-14	ENSG00000240225.10	ENSG00000240225	chr19	56368099	56379828	+	transcribed_unprocessed_pseudogene	HAVANA	NA	NA
CFAP70	228.7	-1.09939	0.137147	-8.01612	1.09e-15	6.75e-14	ENSG00000156042.17	ENSG00000156042	chr10	73253759	73358859	-	protein_coding	HAVANA|ENSEMBL	73253978	73354796	ENSP00000310829.3|ENSP00000409527.1|ENSP00000343650.3|ENSP00000347781.3|ENSP00000378334.2
PCAT1	62.742	-1.31845	0.164472	-8.01624	1.09e-15	6.75e-14	ENSG00000253438.2	ENSG00000253438	chr8	126847055	127021014	+	lincRNA	HAVANA	NA	NA
STEAP2-AS1	12.8706	-3.47969	0.434136	-8.01521	1.1e-15	6.79e-14	ENSG00000227646.7	ENSG00000227646	chr7	89882353	90211635	-	processed_transcript	HAVANA	NA	NA
CEP170B	251.859	-1.63124	0.203559	-8.01358	1.11e-15	6.87e-14	ENSG00000099814.15	ENSG00000099814	chr14	104865280	104896770	+	protein_coding	HAVANA|ENSEMBL	104868451	104894955	ENSP00000451249.1|ENSP00000404151.2|ENSP00000407238.1
INTS12	130.449	-0.976818	0.121904	-8.01302	1.12e-15	6.89e-14	ENSG00000138785.14	ENSG00000138785	chr4	105682627	105895986	-	protein_coding	HAVANA|ENSEMBL	105682736	105840220	ENSP00000378221.1|ENSP00000340737.5|ENSP00000415433.2|ENSP00000481164.1|ENSP00000423618.1|ENSP00000412317.2|ENSP00000396309.1|ENSP00000396729.1|ENSP00000422856.1|ENSP00000422048.1
CWH43	116.761	-3.9691	0.495414	-8.0117	1.13e-15	6.95e-14	ENSG00000109182.11	ENSG00000109182	chr4	48986247	49062081	+	protein_coding	HAVANA	48986430	49061887	ENSP00000226432.4|ENSP00000425157.2|ENSP00000422802.1
CTD-2503I6.1	5.78735	-2.88963	0.36067	-8.01186	1.13e-15	6.95e-14	ENSG00000257120.1	ENSG00000257120	chr14	29652809	29657916	+	antisense	HAVANA	NA	NA
LIMS2	443.959	1.43071	0.178614	8.01006	1.15e-15	7.03e-14	ENSG00000072163.18	ENSG00000072163	chr2	127638381	127681786	-	protein_coding	HAVANA|ENSEMBL	127639284	127675024	ENSP00000397253.1|ENSP00000386252.1|ENSP00000386345.1|ENSP00000326888.5|ENSP00000386383.1|ENSP00000347240.4|ENSP00000386637.2|ENSP00000387002.1|ENSP00000484949.1|ENSP00000386570.1|ENSP00000443794.2|ENSP00000388611.1|ENSP00000386907.1
HYOU1	998.134	-1.28492	0.160453	-8.00811	1.16e-15	7.12e-14	ENSG00000149428.18	ENSG00000149428	chr11	119044189	119057202	-	protein_coding	HAVANA|ENSEMBL	119045117	119056160	ENSP00000480150.1|ENSP00000480248.1|ENSP00000482199.1|ENSP00000483106.1|ENSP00000467866.2|ENSP00000484186.1|ENSP00000442727.2|ENSP00000431874.1|ENSP00000462951.1|ENSP00000463318.1|ENSP00000464026.1|ENSP00000463515.1|ENSP00000463742.2|ENSP00000479845.1|ENSP00000484622.1
AC004969.1	6.24131	-4.5533	0.568595	-8.008	1.17e-15	7.12e-14	ENSG00000223029.1	ENSG00000223029	chr7	90171341	90171424	+	miRNA	ENSEMBL	NA	NA
LINC01137	44.9028	-1.7143	0.214065	-8.0083	1.16e-15	7.12e-14	ENSG00000233621.1	ENSG00000233621	chr1	37454879	37474411	-	antisense	HAVANA	NA	NA
SCARNA22	66.6237	-1.78971	0.223542	-8.00617	1.18e-15	7.22e-14	ENSG00000249784.1	ENSG00000249784	chr4	1974636	1974760	+	scaRNA	ENSEMBL	NA	NA
LYVE1	590.297	1.92923	0.241	8.00511	1.19e-15	7.27e-14	ENSG00000133800.8	ENSG00000133800	chr11	10556966	10611689	-	protein_coding	HAVANA	10559114	10568532	ENSP00000256178.3|ENSP00000402580.2|ENSP00000436016.1
VDAC1	365.016	-1.14842	0.143468	-8.00468	1.2e-15	7.29e-14	ENSG00000213585.10	ENSG00000213585	chr5	133971915	134005133	-	protein_coding	HAVANA	133972774	133993012	ENSP00000378484.3|ENSP00000265333.3|ENSP00000378487.2|ENSP00000390129.1
C8orf34-AS1	30.5761	-2.98029	0.372591	-7.99881	1.26e-15	7.63e-14	ENSG00000248801.6	ENSG00000248801	chr8	68303468	68331491	-	antisense	HAVANA	NA	NA
SURF4	616.396	-1.00086	0.125217	-7.99304	1.32e-15	7.99e-14	ENSG00000148248.13	ENSG00000148248	chr9	133361449	133376166	-	protein_coding	HAVANA|ENSEMBL	133363467	133375969	ENSP00000361057.3|ENSP00000446061.1|ENSP00000481666.1|ENSP00000483216.1|ENSP00000419853.2|ENSP00000361059.3
ARHGEF38-IT1	32.2489	-3.97258	0.497207	-7.9898	1.35e-15	8.19e-14	ENSG00000249885.1	ENSG00000249885	chr4	105561591	105570238	+	sense_intronic	HAVANA	NA	NA
APLP2	3154.66	-1.61624	0.202364	-7.98678	1.39e-15	8.37e-14	ENSG00000084234.16	ENSG00000084234	chr11	130069837	130144811	+	protein_coding	HAVANA	130069978	130143445	ENSP00000434592.1|ENSP00000433582.1|ENSP00000434059.1|ENSP00000434379.1|ENSP00000435470.1|ENSP00000435914.1|ENSP00000263574.5|ENSP00000263575.6|ENSP00000345444.5|ENSP00000278756.7
NAALADL2-AS1	25.2386	-3.64458	0.456327	-7.98677	1.39e-15	8.37e-14	ENSG00000225552.1	ENSG00000225552	chr3	175773145	175776333	-	antisense	HAVANA	NA	NA
GPC1	209.652	-1.9365	0.242544	-7.98412	1.42e-15	8.54e-14	ENSG00000063660.8	ENSG00000063660	chr2	240435671	240468078	+	protein_coding	HAVANA	240435919	240466287	ENSP00000264039.2|ENSP00000415077.2|ENSP00000410251.1|ENSP00000389276.2|ENSP00000392629.2|ENSP00000390242.1
ROGDI	133.336	-1.17594	0.147412	-7.97726	1.5e-15	9.02e-14	ENSG00000067836.12	ENSG00000067836	chr16	4796968	4802950	-	protein_coding	HAVANA	4797403	4802571	ENSP00000322832.5|ENSP00000465970.1|ENSP00000468343.1|ENSP00000466529.1|ENSP00000468334.1|ENSP00000465076.1|ENSP00000467509.1|ENSP00000467459.1|ENSP00000464699.1
UNC5C	380.088	-1.6796	0.210576	-7.97618	1.51e-15	9.08e-14	ENSG00000182168.14	ENSG00000182168	chr4	95162504	95549206	-	protein_coding	HAVANA|ENSEMBL	95169237	95548857	ENSP00000483905.1|ENSP00000406022.1|ENSP00000426924.1|ENSP00000426153.1|ENSP00000425117.1
CD9	480.427	-1.76031	0.22075	-7.97421	1.53e-15	9.2e-14	ENSG00000010278.11	ENSG00000010278	chr12	6199715	6238271	+	protein_coding	HAVANA|ENSEMBL	6200500	6237825	ENSP00000371958.1|ENSP00000440985.1|ENSP00000478288.1|ENSP00000371959.4|ENSP00000482643.1|ENSP00000009180.4|ENSP00000371955.2
EDARADD	63.2697	-2.10947	0.264536	-7.97424	1.53e-15	9.2e-14	ENSG00000186197.12	ENSG00000186197	chr1	236348262	236484914	+	protein_coding	HAVANA	236394445	236482646	ENSP00000405815.1|ENSP00000335076.4|ENSP00000352320.4
PKP1	206.889	-3.07896	0.386206	-7.97234	1.56e-15	9.33e-14	ENSG00000081277.11	ENSG00000081277	chr1	201283452	201332993	+	protein_coding	HAVANA|ENSEMBL	201283703	201328833	ENSP00000356293.3|ENSP00000263946.3|ENSP00000482213.1|ENSP00000295597.3
ABHD12	271.241	-0.969926	0.121743	-7.96697	1.63e-15	9.73e-14	ENSG00000100997.18	ENSG00000100997	chr20	25294743	25390983	-	protein_coding	HAVANA	25294976	25390703	ENSP00000459278.1|ENSP00000365725.3|ENSP00000341408.5|ENSP00000459121.1|ENSP00000459495.1|ENSP00000460950.1|ENSP00000413311.1|ENSP00000460249.1
RGL1	667.223	1.17144	0.147053	7.96613	1.64e-15	9.79e-14	ENSG00000143344.15	ENSG00000143344	chr1	183636085	183928531	+	protein_coding	HAVANA	183742158	183926289	ENSP00000303192.3|ENSP00000354097.3
CD163L1	438.021	1.21489	0.152583	7.96215	1.69e-15	1.01e-13	ENSG00000177675.8	ENSG00000177675	chr12	7346685	7479897	-	protein_coding	HAVANA	7357407	7444127	ENSP00000438217.1|ENSP00000315945.3|ENSP00000393474.2|ENSP00000443004.1|ENSP00000439921.1|ENSP00000442328.1
PIGH	94.2683	-1.31334	0.16497	-7.96107	1.71e-15	1.02e-13	ENSG00000100564.8	ENSG00000100564	chr14	67581955	67600287	-	protein_coding	HAVANA	67582170	67600203	ENSP00000453759.1|ENSP00000216452.4|ENSP00000452816.1|ENSP00000453394.1|ENSP00000453158.1|ENSP00000452924.1|ENSP00000452974.1|ENSP00000454061.1|ENSP00000453733.1|ENSP00000452996.1
WDR93	125.006	-3.00706	0.377777	-7.95989	1.72e-15	1.03e-13	ENSG00000140527.14	ENSG00000140527	chr15	89690797	89743638	+	protein_coding	HAVANA	89701747	89743388	ENSP00000268130.7|ENSP00000453971.1|ENSP00000453022.1
SPATA24	63.6775	-1.59615	0.200638	-7.95536	1.79e-15	1.06e-13	ENSG00000170469.10	ENSG00000170469	chr5	139396563	139404088	-	protein_coding	HAVANA	139396563	139404060	ENSP00000302917.5|ENSP00000414920.2|ENSP00000426748.1|ENSP00000423424.1|ENSP00000424248.1|ENSP00000400524.2|ENSP00000423226.2
SYNE4	63.1275	-1.5002	0.188591	-7.95477	1.79e-15	1.07e-13	ENSG00000181392.14	ENSG00000181392	chr19	36003307	36008793	-	protein_coding	HAVANA	36003310	36008681	ENSP00000380572.3|ENSP00000425550.1|ENSP00000343152.5|ENSP00000316130.3|ENSP00000422716.1
LA16c-3G11.7	23.1406	-5.81396	0.731118	-7.95215	1.83e-15	1.09e-13	ENSG00000241838.3	ENSG00000241838	chr22	15721486	15722608	+	processed_pseudogene	HAVANA	NA	NA
TUBB4B	436.904	-1.55762	0.195942	-7.94942	1.87e-15	1.11e-13	ENSG00000188229.5	ENSG00000188229	chr9	137241213	137243707	+	protein_coding	HAVANA	137241361	137243553	ENSP00000341289.4
PLEKHH2	607.798	1.27778	0.160759	7.94842	1.89e-15	1.12e-13	ENSG00000152527.13	ENSG00000152527	chr2	43637273	43767987	+	protein_coding	HAVANA	43644674	43765595	ENSP00000282406.4|ENSP00000427746.1|ENSP00000430377.1
NRP2	745.076	1.18394	0.149008	7.94547	1.93e-15	1.14e-13	ENSG00000118257.16	ENSG00000118257	chr2	205681990	205798133	+	protein_coding	HAVANA	205683291	205795055	ENSP00000353582.3|ENSP00000404279.1|ENSP00000387519.1|ENSP00000349632.4|ENSP00000350432.5|ENSP00000272849.3|ENSP00000407626.2
PROM2	170.65	-2.65285	0.333942	-7.94403	1.96e-15	1.15e-13	ENSG00000155066.15	ENSG00000155066	chr2	95274453	95291308	+	protein_coding	HAVANA|ENSEMBL	95274586	95288993	ENSP00000318270.9|ENSP00000385716.2|ENSP00000318520.4|ENSP00000402753.1
CDH5	477.109	1.25905	0.158587	7.93919	2.04e-15	1.2e-13	ENSG00000179776.17	ENSG00000179776	chr16	66366622	66404786	+	protein_coding	HAVANA|ENSEMBL	66379338	66403166	ENSP00000479381.1|ENSP00000344115.3|ENSP00000456028.1|ENSP00000455302.1|ENSP00000456093.2|ENSP00000455655.1|ENSP00000458878.1|ENSP00000461880.1
MCAT	50.8051	-1.01838	0.12831	-7.93688	2.07e-15	1.22e-13	ENSG00000100294.12	ENSG00000100294	chr22	43132206	43143394	-	protein_coding	HAVANA	43133046	43143348	ENSP00000290429.5|ENSP00000331306.5|ENSP00000477216.1
SAR1B	678.335	-1.14703	0.144607	-7.93202	2.16e-15	1.27e-13	ENSG00000152700.13	ENSG00000152700	chr5	134601144	134649271	-	protein_coding	HAVANA	134606953	134624019	ENSP00000385432.2|ENSP00000425339.1|ENSP00000426335.1|ENSP00000404997.1|ENSP00000424673.1|ENSP00000423197.1|ENSP00000425367.1|ENSP00000425466.1|ENSP00000423005.1
CLDN5	231.56	1.57639	0.198762	7.93104	2.17e-15	1.27e-13	ENSG00000184113.9	ENSG00000184113	chr22	19523024	19527545	-	protein_coding	HAVANA	19523602	19524510	ENSP00000385477.1|ENSP00000480623.1|ENSP00000384554.1|ENSP00000400612.2
CRACR2B	176.121	-1.57761	0.19904	-7.92606	2.26e-15	1.33e-13	ENSG00000177685.16	ENSG00000177685	chr11	826144	831991	+	protein_coding	HAVANA|ENSEMBL	828608	831706	ENSP00000434198.1|ENSP00000433602.1|ENSP00000432726.1|ENSP00000436624.1|ENSP00000432334.1|ENSP00000409256.1|ENSP00000435299.1
SEC61A1	959.948	-1.2813	0.161681	-7.92488	2.28e-15	1.34e-13	ENSG00000058262.9	ENSG00000058262	chr3	128051641	128071683	+	protein_coding	HAVANA	128051886	128069659	ENSP00000418493.1|ENSP00000243253.3|ENSP00000419172.1|ENSP00000411445.2
EPS8L1	141.229	-2.24351	0.283144	-7.92356	2.31e-15	1.35e-13	ENSG00000131037.14	ENSG00000131037	chr19	55072020	55087923	+	protein_coding	HAVANA	55072198	55087611	ENSP00000466828.1|ENSP00000201647.5|ENSP00000437541.1|ENSP00000465830.1|ENSP00000466245.1|ENSP00000245618.4
SLCO3A1	347.426	0.914554	0.115499	7.91831	2.41e-15	1.4e-13	ENSG00000176463.13	ENSG00000176463	chr15	91853695	92172435	+	protein_coding	HAVANA	91853909	92171859	ENSP00000320634.6|ENSP00000387846.2|ENSP00000450559.1|ENSP00000451287.1|ENSP00000451780.1
TBL2	221.279	-0.967662	0.122269	-7.91423	2.49e-15	1.45e-13	ENSG00000106638.15	ENSG00000106638	chr7	73568932	73578791	-	protein_coding	HAVANA|ENSEMBL	73570481	73578549	ENSP00000307260.4|ENSP00000398195.1|ENSP00000409820.1|ENSP00000484750.1|ENSP00000407503.1|ENSP00000413979.1|ENSP00000404242.1|ENSP00000410737.1|ENSP00000400569.1|ENSP00000408255.1|ENSP00000414865.1|ENSP00000480898.1|ENSP00000406418.1
MCM4	206.977	-0.824668	0.104219	-7.91281	2.52e-15	1.46e-13	ENSG00000104738.16	ENSG00000104738	chr8	47960185	47978160	+	protein_coding	HAVANA	47961145	47976775	ENSP00000430329.1|ENSP00000430194.1|ENSP00000262105.2|ENSP00000427829.1|ENSP00000428833.1|ENSP00000427875.1|ENSP00000430864.2
UQCRQ	179.847	-1.44106	0.182166	-7.91071	2.56e-15	1.49e-13	ENSG00000164405.10	ENSG00000164405	chr5	132866560	132868031	+	protein_coding	HAVANA	132866882	132867579	ENSP00000367939.3|ENSP00000367936.1|ENSP00000367934.1
CYP39A1	73.8203	-2.87063	0.363029	-7.90745	2.63e-15	1.52e-13	ENSG00000146233.7	ENSG00000146233	chr6	46549580	46652830	-	protein_coding	HAVANA|ENSEMBL	46550369	46652582	ENSP00000477769.1|ENSP00000275016.2
LA16c-312E8.4	20.5294	-1.70574	0.215815	-7.90371	2.71e-15	1.57e-13	ENSG00000279930.1	ENSG00000279930	chr16	1437154	1439315	+	TEC	HAVANA	NA	NA
SFN	38.074	-2.49331	0.31558	-7.90072	2.77e-15	1.61e-13	ENSG00000175793.11	ENSG00000175793	chr1	26863138	26864457	+	protein_coding	HAVANA	26863213	26863956	ENSP00000340989.4
PDE2A	276.492	1.31856	0.166906	7.90006	2.79e-15	1.61e-13	ENSG00000186642.15	ENSG00000186642	chr11	72576141	72674591	-	protein_coding	HAVANA|ENSEMBL	72577387	72674207	ENSP00000334910.5|ENSP00000365633.3|ENSP00000445443.1|ENSP00000411657.3|ENSP00000442256.1|ENSP00000410310.2|ENSP00000446399.1|ENSP00000388997.1|ENSP00000392457.2|ENSP00000440834.1|ENSP00000439077.1|ENSP00000441322.1|ENSP00000438559.1|ENSP00000438008.1|ENSP00000442797.1|ENSP00000438868.1|ENSP00000439683.1|ENSP00000443737.1|ENSP00000439302.1|ENSP00000443232.1|ENSP00000438295.1|ENSP00000445750.1
DDI2	971.276	-0.872217	0.110413	-7.89957	2.8e-15	1.62e-13	ENSG00000197312.11	ENSG00000197312	chr1	15617500	15669044	+	protein_coding	HAVANA	15617671	15656630	ENSP00000417748.1|ENSP00000449475.1|ENSP00000448878.1
BNIP3	383.62	-1.20156	0.152149	-7.89725	2.85e-15	1.64e-13	ENSG00000176171.11	ENSG00000176171	chr10	131966455	131982013	-	protein_coding	HAVANA	131968527	131982001	ENSP00000357625.5|ENSP00000446145.2|ENSP00000487769.1
COPZ1	364.176	-0.66419	0.0841112	-7.89657	2.87e-15	1.65e-13	ENSG00000111481.9	ENSG00000111481	chr12	54301202	54351849	+	protein_coding	HAVANA	54325164	54350520	ENSP00000449414.1|ENSP00000262061.2|ENSP00000449270.1|ENSP00000447100.1|ENSP00000449341.1|ENSP00000448997.1|ENSP00000448444.1|ENSP00000410620.2|ENSP00000448005.1|ENSP00000448235.1|ENSP00000449108.1|ENSP00000448945.1|ENSP00000449072.1
NR2F1	379.72	1.23232	0.156069	7.89599	2.88e-15	1.66e-13	ENSG00000175745.11	ENSG00000175745	chr5	93583337	93594615	+	protein_coding	HAVANA|ENSEMBL	93585024	93593839	ENSP00000325819.3|ENSP00000481517.1
MLF2	402.472	-1.03481	0.131111	-7.89263	2.96e-15	1.7e-13	ENSG00000089693.10	ENSG00000089693	chr12	6747996	6767475	-	protein_coding	HAVANA|ENSEMBL	6748798	6752334	ENSP00000203630.5|ENSP00000403941.1|ENSP00000438671.1|ENSP00000446317.1|ENSP00000439789.1|ENSP00000443829.1|ENSP00000442444.1
PLXNB1	378.128	-1.48757	0.188478	-7.89251	2.96e-15	1.7e-13	ENSG00000164050.12	ENSG00000164050	chr3	48403854	48430051	-	protein_coding	HAVANA	48404489	48424611	ENSP00000296440.6|ENSP00000351338.4|ENSP00000414199.1|ENSP00000395987.1
ALDH7A1	422.187	-1.50033	0.190136	-7.89078	3e-15	1.72e-13	ENSG00000164904.15	ENSG00000164904	chr5	126541841	126595418	-	protein_coding	HAVANA|ENSEMBL	126544968	126595279	ENSP00000387123.3|ENSP00000414132.2|ENSP00000448593.1|ENSP00000488032.1|ENSP00000487998.1|ENSP00000487936.1|ENSP00000403929.1|ENSP00000447388.1|ENSP00000449318.1|ENSP00000414536.1
SLC10A7	273.873	-1.72566	0.21874	-7.88908	3.04e-15	1.74e-13	ENSG00000120519.14	ENSG00000120519	chr4	146253975	146521964	-	protein_coding	HAVANA	146256494	146521717	ENSP00000411297.2|ENSP00000334594.7|ENSP00000421275.1|ENSP00000377623.4|ENSP00000421603.1|ENSP00000422577.1
ACVRL1	267.843	0.897038	0.113746	7.88633	3.11e-15	1.78e-13	ENSG00000139567.12	ENSG00000139567	chr12	51906908	51923361	+	protein_coding	HAVANA	51912433	51920890	ENSP00000455848.1|ENSP00000373574.4|ENSP00000446724.1|ENSP00000447884.1|ENSP00000392492.2|ENSP00000457394.1
GLUD1	600.324	-1.24516	0.157991	-7.88123	3.24e-15	1.85e-13	ENSG00000148672.8	ENSG00000148672	chr10	87050486	87094866	-	protein_coding	HAVANA	87051754	87094769	ENSP00000277865.4
NME1	48.9807	-1.18718	0.150726	-7.87643	3.37e-15	1.92e-13	ENSG00000239672.7	ENSG00000239672	chr17	51153536	51162428	+	protein_coding	HAVANA	51154374	51161842	ENSP00000376892.3|ENSP00000337060.3|ENSP00000429318.1|ENSP00000428553.1|ENSP00000435498.1|ENSP00000013034.3|ENSP00000387682.1
ZMYND19	91.7673	-0.855741	0.108659	-7.87548	3.39e-15	1.93e-13	ENSG00000165724.5	ENSG00000165724	chr9	137582079	137590490	-	protein_coding	HAVANA	137582546	137590263	ENSP00000298585.2
HES4	54.3886	-2.20891	0.280474	-7.87563	3.39e-15	1.93e-13	ENSG00000188290.10	ENSG00000188290	chr1	998962	1000172	-	protein_coding	HAVANA	999062	999973	ENSP00000393198.2|ENSP00000304595.6|ENSP00000425085.1
PDE10A	348.61	-2.04727	0.260042	-7.87287	3.47e-15	1.97e-13	ENSG00000112541.13	ENSG00000112541	chr6	165327287	165986603	-	protein_coding	HAVANA|ENSEMBL	165333028	165662013	ENSP00000355847.1|ENSP00000438284.2|ENSP00000478556.1
RP11-142C4.6	85.1851	-2.02513	0.257285	-7.87115	3.51e-15	1.99e-13	ENSG00000255240.5	ENSG00000255240	chr11	58933643	59058659	-	antisense	HAVANA	NA	NA
RBBP4P1	78.6617	-1.92725	0.244968	-7.86736	3.62e-15	2.05e-13	ENSG00000249485.1	ENSG00000249485	chr5	14797125	14798400	-	processed_pseudogene	HAVANA	NA	NA
TMTC4	213.231	-0.82669	0.105092	-7.86638	3.65e-15	2.06e-13	ENSG00000125247.15	ENSG00000125247	chr13	100603927	100675093	-	protein_coding	HAVANA	100604997	100670362	ENSP00000365408.3|ENSP00000343871.5|ENSP00000365409.2|ENSP00000393600.2|ENSP00000398400.1|ENSP00000419613.1
SNORA42	5.07914	-4.36331	0.554705	-7.86599	3.66e-15	2.07e-13	ENSG00000200385.1	ENSG00000200385	chr14	37720425	37720561	+	snoRNA	ENSEMBL	NA	NA
HACD3	492.483	-1.30293	0.165675	-7.86436	3.71e-15	2.09e-13	ENSG00000074696.12	ENSG00000074696	chr15	65530418	65578352	+	protein_coding	HAVANA	65530632	65576376	ENSP00000455686.1|ENSP00000261875.5|ENSP00000392491.2|ENSP00000456568.1|ENSP00000455530.1|ENSP00000456300.1|ENSP00000455587.1|ENSP00000454873.1|ENSP00000454610.1
JUP	493.919	-1.25096	0.159098	-7.86282	3.76e-15	2.12e-13	ENSG00000173801.16	ENSG00000173801	chr17	41754604	41786931	-	protein_coding	HAVANA	41755747	41771854	ENSP00000377507.1|ENSP00000311113.5|ENSP00000377508.3|ENSP00000389886.1|ENSP00000394146.1|ENSP00000411449.1|ENSP00000401034.1|ENSP00000468347.1|ENSP00000409948.1|ENSP00000467065.1
CNTNAP2	473.052	-2.6402	0.33581	-7.8622	3.77e-15	2.12e-13	ENSG00000174469.17	ENSG00000174469	chr7	146116002	148420998	+	protein_coding	HAVANA	146116877	148415613	ENSP00000485955.1|ENSP00000354778.3|ENSP00000487516.1|ENSP00000486292.1
MAZ	136.88	-0.961699	0.122363	-7.85941	3.86e-15	2.17e-13	ENSG00000103495.13	ENSG00000103495	chr16	29806106	29811164	+	protein_coding	HAVANA|ENSEMBL	29806145	29811150	ENSP00000443956.1|ENSP00000313362.6|ENSP00000455726.1|ENSP00000461174.1|ENSP00000457310.1|ENSP00000219782.6|ENSP00000456179.1|ENSP00000480440.1|ENSP00000460057.1|ENSP00000455794.1|ENSP00000455913.1|ENSP00000461630.1|ENSP00000455473.1|ENSP00000460877.1|ENSP00000458201.1
NUDT9	235.93	-0.94995	0.120892	-7.85785	3.91e-15	2.19e-13	ENSG00000170502.12	ENSG00000170502	chr4	87422582	87459454	+	protein_coding	HAVANA	87422906	87458018	ENSP00000303575.4|ENSP00000424702.1|ENSP00000421811.1|ENSP00000410270.2|ENSP00000422232.1
CCND1	738.384	-1.61292	0.205329	-7.85533	3.99e-15	2.24e-13	ENSG00000110092.3	ENSG00000110092	chr11	69641087	69654474	+	protein_coding	HAVANA	69641314	69651279	ENSP00000227507.2|ENSP00000438482.1
GCAT	55.4478	-2.26421	0.288262	-7.85468	4.01e-15	2.24e-13	ENSG00000100116.16	ENSG00000100116	chr22	37807905	37817176	+	protein_coding	HAVANA	37807968	37816715	ENSP00000371110.3|ENSP00000248924.6|ENSP00000406719.1|ENSP00000402213.1|ENSP00000388151.1
SLC25A22	123.017	-0.95712	0.12188	-7.85299	4.06e-15	2.27e-13	ENSG00000177542.10	ENSG00000177542	chr11	790475	798333	-	protein_coding	HAVANA	791918	795006	ENSP00000322020.5|ENSP00000486058.1|ENSP00000437236.1|ENSP00000431829.2|ENSP00000486512.1|ENSP00000435862.1|ENSP00000485719.1|ENSP00000431466.2|ENSP00000437045.2|ENSP00000432222.1|ENSP00000434287.2|ENSP00000435402.2|ENSP00000433780.2|ENSP00000434479.2|ENSP00000436745.1|ENSP00000433655.1|ENSP00000487237.1|ENSP00000392749.3|ENSP00000432817.2|ENSP00000486434.1|ENSP00000433028.1|ENSP00000434850.2
RNF187	362.855	-0.975189	0.124239	-7.8493	4.18e-15	2.34e-13	ENSG00000168159.10	ENSG00000168159	chr1	228487061	228495766	+	protein_coding	HAVANA	228487489	228493274	ENSP00000306396.8
SEC23B	404.554	-1.10014	0.140442	-7.8334	4.75e-15	2.65e-13	ENSG00000101310.14	ENSG00000101310	chr20	18507493	18561415	+	protein_coding	HAVANA	18510836	18560737	ENSP00000403971.1|ENSP00000262544.2|ENSP00000338844.3|ENSP00000366695.3|ENSP00000366685.1|ENSP00000409882.1
CKAP4	333.984	-1.21665	0.155335	-7.83243	4.79e-15	2.67e-13	ENSG00000136026.13	ENSG00000136026	chr12	106237877	106304279	-	protein_coding	HAVANA	106239027	106254128	ENSP00000367265.4|ENSP00000449240.1
TM9SF3	1643.82	-1.03229	0.131883	-7.82726	4.99e-15	2.77e-13	ENSG00000077147.14	ENSG00000077147	chr10	96518109	96587452	-	protein_coding	HAVANA	96522266	96586835	ENSP00000360184.4|ENSP00000401152.1
PBX3	334.27	-0.835054	0.106728	-7.8241	5.11e-15	2.84e-13	ENSG00000167081.16	ENSG00000167081	chr9	125747345	125967377	+	protein_coding	HAVANA	125747454	125965920	ENSP00000341990.5|ENSP00000362586.4|ENSP00000362588.5|ENSP00000362591.2|ENSP00000362581.2|ENSP00000475679.1|ENSP00000387456.2|ENSP00000397903.2
MACROD1	87.028	-1.09484	0.139977	-7.82159	5.22e-15	2.89e-13	ENSG00000133315.10	ENSG00000133315	chr11	63998558	64166106	-	protein_coding	HAVANA	63998871	64165994	ENSP00000255681.6
TFPI	1163.62	1.5432	0.197485	7.81427	5.53e-15	3.06e-13	ENSG00000003436.14	ENSG00000003436	chr2	187464230	187565760	-	protein_coding	HAVANA|ENSEMBL	187466939	187503768	ENSP00000376172.1|ENSP00000233156.3|ENSP00000397248.1|ENSP00000409177.1|ENSP00000386344.1|ENSP00000342306.4|ENSP00000388159.1|ENSP00000408170.1|ENSP00000394185.1|ENSP00000400179.1|ENSP00000402954.1
VSTM4	286.633	1.01456	0.129841	7.81385	5.55e-15	3.07e-13	ENSG00000165633.12	ENSG00000165633	chr10	49014245	49115509	-	protein_coding	HAVANA	49019653	49115485	ENSP00000331062.3|ENSP00000298454.3
STAB1	1882.96	1.47527	0.188846	7.81203	5.63e-15	3.11e-13	ENSG00000010327.10	ENSG00000010327	chr3	52495338	52524495	+	protein_coding	HAVANA	52495414	52524353	ENSP00000312946.6|ENSP00000418426.1
TMEM192	341.519	-0.951933	0.121875	-7.81072	5.69e-15	3.14e-13	ENSG00000170088.13	ENSG00000170088	chr4	165070608	165208549	-	protein_coding	HAVANA	165079661	165182556	ENSP00000305069.4|ENSP00000425335.1|ENSP00000424590.1
SCAND1	82.095	-0.828433	0.106077	-7.80976	5.73e-15	3.16e-13	ENSG00000171222.10	ENSG00000171222	chr20	35953617	35959472	-	protein_coding	HAVANA|ENSEMBL	35953748	35954284	ENSP00000301995.2|ENSP00000481289.1|ENSP00000363103.3
PDXDC1	1330.55	-0.993596	0.127234	-7.80919	5.76e-15	3.17e-13	ENSG00000179889.18	ENSG00000179889	chr16	14974591	15139339	+	protein_coding	HAVANA|ENSEMBL	14974730	15138973	ENSP00000454791.1|ENSP00000455613.1|ENSP00000457417.1|ENSP00000437835.2|ENSP00000455914.1|ENSP00000406703.2|ENSP00000455486.1|ENSP00000379691.4|ENSP00000455070.1|ENSP00000486662.1|ENSP00000454279.1|ENSP00000322807.8|ENSP00000454910.1|ENSP00000391147.3
MEIS2	358.534	1.08843	0.139386	7.80878	5.77e-15	3.18e-13	ENSG00000134138.19	ENSG00000134138	chr15	36889204	37101299	-	protein_coding	HAVANA|ENSEMBL	36892176	37099466	ENSP00000453793.1|ENSP00000341400.4|ENSP00000380749.3|ENSP00000339549.5|ENSP00000326296.8|ENSP00000453390.1|ENSP00000453481.1|ENSP00000452693.2|ENSP00000380745.2|ENSP00000404185.2|ENSP00000453497.1|ENSP00000475899.1|ENSP00000475660.1|ENSP00000452874.1|ENSP00000453782.2|ENSP00000452770.1
CCDC160	23.0643	-2.41925	0.309874	-7.80721	5.85e-15	3.21e-13	ENSG00000203952.9	ENSG00000203952	chrX	134237047	134246207	+	protein_coding	HAVANA|ENSEMBL	134244801	134245775	ENSP00000359845.4|ENSP00000427951.1
IFRD2	120.477	-1.1437	0.14655	-7.8042	5.99e-15	3.29e-13	ENSG00000214706.10	ENSG00000214706	chr3	50287732	50292918	-	protein_coding	HAVANA	50288194	50292466	ENSP00000402849.3|ENSP00000408549.1|ENSP00000392316.1|ENSP00000415448.1|ENSP00000413726.1
MLST8	163.951	-0.727625	0.0932414	-7.80366	6.01e-15	3.3e-13	ENSG00000167965.17	ENSG00000167965	chr16	2204248	2209416	+	protein_coding	HAVANA	2206086	2208874	ENSP00000455642.1|ENSP00000454698.1|ENSP00000457870.1|ENSP00000371888.4|ENSP00000456405.1|ENSP00000454629.1|ENSP00000456063.1|ENSP00000455850.1|ENSP00000456944.1|ENSP00000456046.1|ENSP00000455475.1|ENSP00000454235.1|ENSP00000459612.1|ENSP00000456076.1|ENSP00000301724.10|ENSP00000455458.1|ENSP00000380313.1|ENSP00000455046.1
SLC17A5	172.776	-1.18333	0.151649	-7.80306	6.04e-15	3.31e-13	ENSG00000119899.12	ENSG00000119899	chr6	73593379	73654155	-	protein_coding	HAVANA	73595080	73653886	ENSP00000348019.5
RP11-768G7.2	41.2703	-2.88755	0.370156	-7.80089	6.15e-15	3.36e-13	ENSG00000241213.1	ENSG00000241213	chr3	117678693	117690932	-	lincRNA	HAVANA	NA	NA
LGALSL	167.137	-1.71898	0.220409	-7.79905	6.24e-15	3.41e-13	ENSG00000119862.12	ENSG00000119862	chr2	64453969	64461381	+	protein_coding	HAVANA	64454546	64458425	ENSP00000475643.1|ENSP00000238875.4|ENSP00000476226.1|ENSP00000407486.1|ENSP00000386242.2
SLC39A9	540.12	-0.958786	0.122954	-7.79795	6.29e-15	3.43e-13	ENSG00000029364.11	ENSG00000029364	chr14	69398015	69462388	+	protein_coding	HAVANA	69399370	69461699	ENSP00000452385.1|ENSP00000486416.1|ENSP00000336887.5|ENSP00000468864.1|ENSP00000450639.1|ENSP00000451833.1
GOT2	373.536	-1.86672	0.239522	-7.79349	6.52e-15	3.55e-13	ENSG00000125166.12	ENSG00000125166	chr16	58707131	58734357	-	protein_coding	HAVANA	58708174	58734228	ENSP00000245206.5|ENSP00000394100.2|ENSP00000456205.1
FLT4	517.971	1.16366	0.149332	7.79244	6.57e-15	3.58e-13	ENSG00000037280.15	ENSG00000037280	chr5	180601506	180649624	-	protein_coding	HAVANA|ENSEMBL	180603195	180649545	ENSP00000261937.6|ENSP00000377016.3|ENSP00000426057.1|ENSP00000481134.1|ENSP00000421535.1
TRIM24	478.451	-0.955085	0.122619	-7.78905	6.75e-15	3.67e-13	ENSG00000122779.16	ENSG00000122779	chr7	138460334	138589993	+	protein_coding	HAVANA|ENSEMBL	138460549	138584948	ENSP00000340507.4|ENSP00000390829.2|ENSP00000484482.1
LINC01537	129.074	1.78725	0.229655	7.78233	7.12e-15	3.86e-13	ENSG00000227467.3	ENSG00000227467	chr11	72570660	72573229	+	lincRNA	HAVANA	NA	NA
CAPN5	185.81	-1.92362	0.247189	-7.782	7.14e-15	3.87e-13	ENSG00000149260.14	ENSG00000149260	chr11	77066932	77126155	+	protein_coding	HAVANA|ENSEMBL	77084887	77123867	ENSP00000467244.1|ENSP00000278559.3|ENSP00000435894.1|ENSP00000432332.1|ENSP00000409996.2|ENSP00000483282.1
RP3-406A7.5	6.40671	-2.60236	0.334952	-7.76934	7.89e-15	4.27e-13	ENSG00000216613.2	ENSG00000216613	chr6	136419847	136420425	-	processed_pseudogene	HAVANA	NA	NA
VIPR1	275.371	-1.19253	0.153555	-7.76617	8.09e-15	4.37e-13	ENSG00000114812.12	ENSG00000114812	chr3	42489299	42537573	+	protein_coding	HAVANA|ENSEMBL	42502736	42536278	ENSP00000394950.1|ENSP00000415013.1|ENSP00000393215.1|ENSP00000388479.1|ENSP00000415371.2|ENSP00000445701.1|ENSP00000403680.1|ENSP00000403478.1|ENSP00000327246.4|ENSP00000396204.1
HOXD3	50.0097	1.2494	0.160881	7.76595	8.1e-15	4.38e-13	ENSG00000128652.11	ENSG00000128652	chr2	176136612	176173102	+	protein_coding	HAVANA	176169115	176172271	ENSP00000392615.2|ENSP00000386498.1|ENSP00000249440.2
RP1-170O19.14	7.56827	-3.50962	0.452084	-7.76321	8.28e-15	4.47e-13	ENSG00000253508.1	ENSG00000253508	chr7	27186573	27193448	-	lincRNA	HAVANA	NA	NA
RUNDC1	347.506	-0.817152	0.105278	-7.76182	8.37e-15	4.51e-13	ENSG00000198863.7	ENSG00000198863	chr17	42980565	42993690	+	protein_coding	HAVANA	42980577	42991713	ENSP00000354622.1|ENSP00000467953.1
SLC7A11	109.415	-1.70597	0.219801	-7.76143	8.4e-15	4.52e-13	ENSG00000151012.13	ENSG00000151012	chr4	138164097	138242349	-	protein_coding	HAVANA	138171959	138242069	ENSP00000280612.5|ENSP00000424046.1
MYCT1	129.803	1.32631	0.170926	7.75956	8.52e-15	4.58e-13	ENSG00000120279.6	ENSG00000120279	chr6	152697895	152724567	+	protein_coding	HAVANA	152697903	152722767	ENSP00000356214.5|ENSP00000432612.1|ENSP00000434396.1
RP11-20B24.6	46.7973	-1.1123	0.143355	-7.75904	8.56e-15	4.59e-13	ENSG00000265908.1	ENSG00000265908	chr17	28944796	28945394	+	antisense	HAVANA	NA	NA
GULP1	327.286	-2.4027	0.309712	-7.75783	8.64e-15	4.63e-13	ENSG00000144366.15	ENSG00000144366	chr2	188291669	188595931	+	protein_coding	HAVANA	188477703	188594008	ENSP00000387144.1|ENSP00000386732.1|ENSP00000387013.1|ENSP00000386809.1|ENSP00000387171.1|ENSP00000352047.3|ENSP00000386289.1|ENSP00000386402.3|ENSP00000386867.1|ENSP00000407131.1|ENSP00000391712.1
PXMP4	166.108	-0.953087	0.122934	-7.75284	8.99e-15	4.81e-13	ENSG00000101417.11	ENSG00000101417	chr20	33702754	33720319	-	protein_coding	HAVANA	33707709	33720207	ENSP00000386385.3|ENSP00000343071.3|ENSP00000217398.3
TDRD1	147.567	-3.38794	0.437158	-7.74993	9.19e-15	4.92e-13	ENSG00000095627.9	ENSG00000095627	chr10	114179270	114232304	+	protein_coding	HAVANA|ENSEMBL	114187832	114231514	ENSP00000358288.1|ENSP00000251864.2|ENSP00000358286.1
ANAPC11	125.948	-0.81286	0.104894	-7.74934	9.24e-15	4.93e-13	ENSG00000141552.17	ENSG00000141552	chr17	81890790	81900991	+	protein_coding	HAVANA|ENSEMBL	81894478	81900097	ENSP00000458143.1|ENSP00000460678.1|ENSP00000484031.1|ENSP00000463640.1|ENSP00000339695.5|ENSP00000464403.1|ENSP00000462691.1|ENSP00000461648.2|ENSP00000460064.2|ENSP00000458265.2|ENSP00000349957.3|ENSP00000462250.1|ENSP00000459200.2|ENSP00000464615.1|ENSP00000463567.1|ENSP00000463889.1|ENSP00000376181.3|ENSP00000464519.1|ENSP00000463598.1|ENSP00000463357.1|ENSP00000458515.2|ENSP00000462527.1
TALDO1	351.07	-1.07274	0.138443	-7.74861	9.29e-15	4.96e-13	ENSG00000177156.10	ENSG00000177156	chr11	747329	765024	+	protein_coding	HAVANA	747482	764842	ENSP00000321259.3|ENSP00000435042.1|ENSP00000437098.1|ENSP00000433501.1
MAGEF1	216.136	-1.29945	0.167743	-7.74663	9.44e-15	5.03e-13	ENSG00000177383.4	ENSG00000177383	chr3	184710367	184712002	-	protein_coding	HAVANA	184710901	184711821	ENSP00000315064.3
TXN	194.776	-1.0421	0.134544	-7.74542	9.53e-15	5.07e-13	ENSG00000136810.12	ENSG00000136810	chr9	110243811	110256640	-	protein_coding	HAVANA	110244160	110256435	ENSP00000363639.5|ENSP00000363641.5
IGFBP3	1066.37	1.53139	0.197715	7.74543	9.53e-15	5.07e-13	ENSG00000146674.14	ENSG00000146674	chr7	45912245	45921874	-	protein_coding	HAVANA|ENSEMBL	45914823	45921699	ENSP00000370476.4|ENSP00000477772.1|ENSP00000275521.5|ENSP00000370473.4|ENSP00000390298.1|ENSP00000399116.1|ENSP00000480717.1|ENSP00000389668.1
ACSL1	896.74	-1.83771	0.237332	-7.74321	9.69e-15	5.15e-13	ENSG00000151726.13	ENSG00000151726	chr4	184755595	184826818	-	protein_coding	HAVANA|ENSEMBL	184757128	184803514	ENSP00000407165.2|ENSP00000485264.1|ENSP00000422607.1|ENSP00000425098.1|ENSP00000281455.2|ENSP00000426244.1|ENSP00000426491.1|ENSP00000425006.1|ENSP00000426150.1|ENSP00000424935.1|ENSP00000425640.1
PRDX2	146.534	-1.19486	0.154431	-7.73717	1.02e-14	5.39e-13	ENSG00000167815.11	ENSG00000167815	chr19	12796820	12801859	-	protein_coding	HAVANA	12797084	12801261	ENSP00000334063.5|ENSP00000301522.2
AC005682.5	76.3034	0.931615	0.120415	7.73667	1.02e-14	5.41e-13	ENSG00000228649.8	ENSG00000228649	chr7	22854178	22861579	+	processed_transcript	HAVANA	NA	NA
ERBB3	519.045	-3.10443	0.401298	-7.73597	1.03e-14	5.43e-13	ENSG00000065361.14	ENSG00000065361	chr12	56079857	56103505	+	protein_coding	HAVANA	56080301	56102052	ENSP00000448636.1|ENSP00000449138.1|ENSP00000267101.3|ENSP00000415753.2|ENSP00000448671.1|ENSP00000448483.1|ENSP00000447510.1|ENSP00000449713.1|ENSP00000408340.2|ENSP00000482073.1|ENSP00000448946.2|ENSP00000449129.1|ENSP00000448729.1
RIPK2	121.3	-0.823065	0.106439	-7.73273	1.05e-14	5.56e-13	ENSG00000104312.7	ENSG00000104312	chr8	89757747	89791063	+	protein_coding	HAVANA	89758061	89790413	ENSP00000220751.4|ENSP00000429271.1|ENSP00000427736.1
AL589743.1	20.5059	-3.22669	0.417286	-7.73256	1.05e-14	5.56e-13	ENSG00000279508.1	ENSG00000279508	chr14	19300177	19302924	-	protein_coding	ENSEMBL	19301934	19302563	ENSP00000485043.1
SYNJ2	529.874	-0.825609	0.106802	-7.73025	1.07e-14	5.66e-13	ENSG00000078269.13	ENSG00000078269	chr6	157981887	158099176	+	protein_coding	HAVANA|ENSEMBL	157981962	158096361	ENSP00000347792.4|ENSP00000356080.4|ENSP00000411202.1|ENSP00000436657.1|ENSP00000356089.3|ENSP00000356079.1
PDIA4	1180.19	-1.37111	0.177495	-7.72475	1.12e-14	5.9e-13	ENSG00000155660.10	ENSG00000155660	chr7	149003062	149028641	-	protein_coding	HAVANA	149003797	149028408	ENSP00000286091.4|ENSP00000408628.1
NUPR1	592.853	-1.83947	0.238152	-7.72393	1.13e-14	5.93e-13	ENSG00000176046.8	ENSG00000176046	chr16	28532708	28539174	-	protein_coding	HAVANA	28538022	28538907	ENSP00000315559.6|ENSP00000456597.1|ENSP00000379003.2
RP11-307C18.1	19.0581	-2.23528	0.289565	-7.71943	1.17e-14	6.14e-13	ENSG00000272950.1	ENSG00000272950	chr7	98322853	98323430	+	antisense	HAVANA	NA	NA
PTPN3	206.801	-1.63743	0.212154	-7.7181	1.18e-14	6.2e-13	ENSG00000070159.13	ENSG00000070159	chr9	109375466	109498313	-	protein_coding	HAVANA|ENSEMBL	109379559	109463434	ENSP00000416654.1|ENSP00000395384.1|ENSP00000262539.4|ENSP00000363667.1
RP11-701H24.8	25.0824	-1.39869	0.181281	-7.71559	1.2e-14	6.31e-13	ENSG00000270246.3	ENSG00000270246	chr15	25041918	25042428	+	sense_intronic	HAVANA	NA	NA
ATP6V0B	186.047	-0.922338	0.119551	-7.71504	1.21e-14	6.33e-13	ENSG00000117410.13	ENSG00000117410	chr1	43974487	43978295	+	protein_coding	HAVANA	43975041	43978004	ENSP00000432994.1|ENSP00000431605.1|ENSP00000434729.1|ENSP00000236067.4|ENSP00000432754.1|ENSP00000435396.1|ENSP00000431375.1|ENSP00000434094.1
RP1-288H2.2	30.5781	-3.34954	0.434294	-7.71261	1.23e-14	6.45e-13	ENSG00000257989.1	ENSG00000257989	chr12	52092485	52104297	-	lincRNA	HAVANA	NA	NA
RNF41	473.085	-0.815611	0.105762	-7.71179	1.24e-14	6.48e-13	ENSG00000181852.17	ENSG00000181852	chr12	56202175	56221933	-	protein_coding	HAVANA|ENSEMBL	56206450	56214047	ENSP00000342755.4|ENSP00000484671.1|ENSP00000449575.1|ENSP00000377581.2|ENSP00000447303.1|ENSP00000450164.1|ENSP00000448187.1|ENSP00000446595.1|ENSP00000448330.1
EDEM3	794.247	-1.08198	0.140445	-7.70393	1.32e-14	6.88e-13	ENSG00000116406.18	ENSG00000116406	chr1	184690231	184754913	-	protein_coding	HAVANA|ENSEMBL	184694066	184754646	ENSP00000318147.7|ENSP00000356482.3|ENSP00000390536.1
SYNGR2	683.215	-1.09951	0.142837	-7.69763	1.39e-14	7.22e-13	ENSG00000108639.7	ENSG00000108639	chr17	78168558	78173527	+	protein_coding	HAVANA	78168617	78171997	ENSP00000225777.2|ENSP00000465678.1|ENSP00000466942.1|ENSP00000466032.1|ENSP00000467600.1|ENSP00000466204.1|ENSP00000465005.1
SIX4	89.4565	-2.58764	0.336256	-7.69543	1.41e-14	7.34e-13	ENSG00000100625.8	ENSG00000100625	chr14	60709528	60724348	-	protein_coding	HAVANA	60713410	60724258	ENSP00000216513.4|ENSP00000450761.3
EI24	369.115	-0.952354	0.1238	-7.69267	1.44e-14	7.49e-13	ENSG00000149547.14	ENSG00000149547	chr11	125569216	125584687	+	protein_coding	HAVANA	125572528	125583680	ENSP00000278903.7|ENSP00000436130.1|ENSP00000435923.1|ENSP00000477849.1|ENSP00000479943.1|ENSP00000480094.1|ENSP00000484510.1|ENSP00000435034.2|ENSP00000479171.1|ENSP00000431633.3|ENSP00000435225.2|ENSP00000433376.1
SSPN	248.927	1.00005	0.130012	7.69197	1.45e-14	7.52e-13	ENSG00000123096.11	ENSG00000123096	chr12	26121991	26299290	+	protein_coding	HAVANA	26195673	26252885	ENSP00000445360.1|ENSP00000442893.1|ENSP00000396087.2|ENSP00000242729.2|ENSP00000438801.1
GGTA1P	192.554	1.11476	0.144953	7.69052	1.47e-14	7.6e-13	ENSG00000204136.10	ENSG00000204136	chr9	121444991	121500027	-	unitary_pseudogene	HAVANA	NA	NA
SPR	66.8299	-1.74447	0.22688	-7.68896	1.48e-14	7.68e-13	ENSG00000116096.5	ENSG00000116096	chr2	72887360	72892158	+	protein_coding	HAVANA	72887433	72891534	ENSP00000234454.5
MEX3D	86.0507	-1.50882	0.196282	-7.68698	1.51e-14	7.79e-13	ENSG00000181588.16	ENSG00000181588	chr19	1554669	1568058	-	protein_coding	HAVANA	1555334	1568058	ENSP00000384398.3|ENSP00000475059.1
COQ7	187.207	-0.681172	0.0886195	-7.68647	1.51e-14	7.82e-13	ENSG00000167186.10	ENSG00000167186	chr16	19067599	19080095	+	protein_coding	HAVANA	19067665	19078155	ENSP00000322316.5|ENSP00000456490.1|ENSP00000456734.1|ENSP00000456943.1|ENSP00000459076.1|ENSP00000442923.2|ENSP00000457256.1|ENSP00000455122.1
FOLR2	130.346	1.24998	0.162766	7.67959	1.6e-14	8.24e-13	ENSG00000165457.13	ENSG00000165457	chr11	72216601	72221950	+	protein_coding	HAVANA|ENSEMBL	72216899	72221759	ENSP00000405638.2|ENSP00000298223.6|ENSP00000480592.1|ENSP00000414094.2|ENSP00000443307.1|ENSP00000441547.1|ENSP00000438568.1|ENSP00000444794.1|ENSP00000321957.7|ENSP00000440337.1
PPME1	281.931	-0.791003	0.103182	-7.66607	1.77e-14	9.14e-13	ENSG00000214517.8	ENSG00000214517	chr11	74171099	74254703	+	protein_coding	HAVANA|ENSEMBL	74171422	74254573	ENSP00000329867.8|ENSP00000381461.4|ENSP00000484654.1
ECHS1	247.979	-1.5185	0.19812	-7.66454	1.79e-14	9.24e-13	ENSG00000127884.4	ENSG00000127884	chr10	133362480	133373689	-	protein_coding	HAVANA	133362871	133373333	ENSP00000357535.3
DNAH8	306.234	-2.5687	0.335408	-7.65844	1.88e-14	9.68e-13	ENSG00000124721.17	ENSG00000124721	chr6	38715341	39030529	+	protein_coding	HAVANA	38722810	39030389	ENSP00000333363.7|ENSP00000362375.4|ENSP00000415331.2|ENSP00000352312.3|ENSP00000377916.3
AC007319.1	110.156	1.48392	0.193927	7.65196	1.98e-14	1.02e-12	ENSG00000224063.5	ENSG00000224063	chr2	187003220	187554663	+	antisense	HAVANA	NA	NA
GOLGA5	368.051	-1.10427	0.144352	-7.64988	2.01e-14	1.03e-12	ENSG00000066455.12	ENSG00000066455	chr14	92794231	92839963	+	protein_coding	HAVANA	92797438	92839443	ENSP00000163416.2|ENSP00000452601.1
AGTRAP	138.42	-0.994961	0.130145	-7.645	2.09e-14	1.07e-12	ENSG00000177674.15	ENSG00000177674	chr1	11736084	11754802	+	protein_coding	HAVANA	11736209	11750283	ENSP00000365824.3|ENSP00000424455.1|ENSP00000383688.2|ENSP00000365816.4|ENSP00000365814.1|ENSP00000319713.5|ENSP00000408505.2|ENSP00000422647.1
AC002366.3	43.5852	-2.00611	0.262435	-7.64419	2.1e-14	1.08e-12	ENSG00000232392.1	ENSG00000232392	chrX	11334233	11335901	-	processed_pseudogene	HAVANA	NA	NA
HES6	25.048	-2.01029	0.263211	-7.63757	2.21e-14	1.13e-12	ENSG00000144485.10	ENSG00000144485	chr2	238238267	238240662	-	protein_coding	HAVANA	238238830	238240662	ENSP00000272937.5|ENSP00000387215.3|ENSP00000387155.3|ENSP00000387343.1|ENSP00000401797.1|ENSP00000387008.1|ENSP00000387107.1|ENSP00000392596.1|ENSP00000390870.1
GPR17	202.368	1.57272	0.205934	7.63701	2.22e-14	1.14e-12	ENSG00000144230.16	ENSG00000144230	chr2	127645864	127652639	+	protein_coding	HAVANA|ENSEMBL	127650012	127651752	ENSP00000442982.1|ENSP00000272644.3|ENSP00000387970.1|ENSP00000376741.3
SMG5	716.162	-0.909086	0.119049	-7.63624	2.24e-14	1.14e-12	ENSG00000198952.8	ENSG00000198952	chr1	156249224	156282825	-	protein_coding	HAVANA	156250590	156282680	ENSP00000355261.5
CROT	194.593	-1.11935	0.146624	-7.63417	2.27e-14	1.16e-12	ENSG00000005469.11	ENSG00000005469	chr7	87345681	87399795	+	protein_coding	HAVANA	87349069	87398641	ENSP00000413575.2|ENSP00000404867.2|ENSP00000331981.3|ENSP00000411983.1
PEX7	59.0564	-0.952573	0.124832	-7.63084	2.33e-14	1.19e-12	ENSG00000112357.12	ENSG00000112357	chr6	136822564	136913937	+	protein_coding	HAVANA|ENSEMBL	136822666	136913523	ENSP00000441004.1|ENSP00000356730.4|ENSP00000315680.3
EIF4G1	2852.06	-1.19615	0.156777	-7.62962	2.35e-14	1.2e-12	ENSG00000114867.19	ENSG00000114867	chr3	184314495	184335358	+	protein_coding	HAVANA|ENSEMBL	184315797	184334905	ENSP00000316879.4|ENSP00000338020.4|ENSP00000391935.1|ENSP00000376320.2|ENSP00000407244.1|ENSP00000400351.1|ENSP00000391412.1|ENSP00000413159.1|ENSP00000371767.3|ENSP00000390755.1|ENSP00000403269.1|ENSP00000317600.8|ENSP00000415842.1|ENSP00000407240.1|ENSP00000411214.2|ENSP00000407682.1|ENSP00000343450.4|ENSP00000416255.1|ENSP00000415943.1|ENSP00000395974.1|ENSP00000398145.1|ENSP00000399858.1|ENS…
DHX32	206.466	-0.857925	0.11252	-7.62468	2.45e-14	1.24e-12	ENSG00000089876.11	ENSG00000089876	chr10	125836337	125896436	-	protein_coding	HAVANA	125836690	125880824	ENSP00000357710.1|ENSP00000284690.3|ENSP00000406781.1
UBFD1	387.517	-0.628475	0.0824311	-7.62425	2.45e-14	1.25e-12	ENSG00000103353.15	ENSG00000103353	chr16	23557362	23574389	+	protein_coding	HAVANA	23557743	23570587	ENSP00000379217.3|ENSP00000456292.1|ENSP00000457713.1
BMPR1B-AS1	13.1216	-3.89635	0.511199	-7.62199	2.5e-14	1.27e-12	ENSG00000249599.1	ENSG00000249599	chr4	94743800	94757533	-	lincRNA	HAVANA	NA	NA
ATP6AP1	458.39	-1.06806	0.140167	-7.61991	2.54e-14	1.28e-12	ENSG00000071553.16	ENSG00000071553	chrX	154428632	154436516	+	protein_coding	HAVANA|ENSEMBL	154428693	154435888	ENSP00000358777.2|ENSP00000398511.1|ENSP00000392375.1|ENSP00000408317.1|ENSP00000411209.1|ENSP00000396643.1|ENSP00000408470.1|ENSP00000482243.1
C1orf21	764.517	-1.6771	0.220163	-7.61753	2.59e-14	1.31e-12	ENSG00000116667.12	ENSG00000116667	chr1	184387058	184629020	+	protein_coding	HAVANA	184477510	184619553	ENSP00000235307.6
ZNF614	176.156	-0.784744	0.103138	-7.60868	2.77e-14	1.4e-12	ENSG00000142556.18	ENSG00000142556	chr19	52012765	52030240	-	protein_coding	HAVANA	52013140	52025745	ENSP00000348674.5|ENSP00000270649.5|ENSP00000471869.1|ENSP00000469809.1
RP11-279F6.2	7.41531	-3.62497	0.476472	-7.60794	2.79e-14	1.4e-12	ENSG00000259457.1	ENSG00000259457	chr15	69564724	69565790	-	lincRNA	HAVANA	NA	NA
RP11-1081M5.3	18.0606	-5.14059	0.676202	-7.60215	2.91e-14	1.47e-12	ENSG00000274295.1	ENSG00000274295	chr8	53394215	53394795	+	processed_pseudogene	HAVANA	NA	NA
SETP21	25.8435	-2.04668	0.26929	-7.60028	2.95e-14	1.49e-12	ENSG00000214244.4	ENSG00000214244	chr5	60459848	60460739	-	processed_pseudogene	HAVANA	NA	NA
DPY19L2	403.379	-2.69572	0.354696	-7.60009	2.96e-14	1.49e-12	ENSG00000177990.11	ENSG00000177990	chr12	63558913	63668939	-	protein_coding	HAVANA	63560515	63668393	ENSP00000315988.4|ENSP00000437474.1|ENSP00000445878.1|ENSP00000443126.1|ENSP00000439567.1|ENSP00000444932.1
CNRIP1	132.098	1.0841	0.142717	7.59618	3.05e-14	1.53e-12	ENSG00000119865.8	ENSG00000119865	chr2	68284171	68320051	-	protein_coding	HAVANA	68284431	68319400	ENSP00000386883.3|ENSP00000263655.3|ENSP00000386544.1
RNF103	232.551	-0.731892	0.0963853	-7.5934	3.12e-14	1.56e-12	ENSG00000239305.6	ENSG00000239305	chr2	86603393	86623866	-	protein_coding	HAVANA	86603846	86622886	ENSP00000237455.4
CTC-459F4.1	177.9	-1.64412	0.216595	-7.59078	3.18e-14	1.59e-12	ENSG00000261770.1	ENSG00000261770	chr19	27757184	27760849	-	lincRNA	HAVANA	NA	NA
CEACAM1	270.145	1.05524	0.139055	7.58867	3.23e-14	1.62e-12	ENSG00000079385.21	ENSG00000079385	chr19	42507304	42561234	-	protein_coding	HAVANA	42509112	42528374	ENSP00000244291.6|ENSP00000161559.6|ENSP00000384709.3|ENSP00000384083.1|ENSP00000351165.2|ENSP00000471918.1|ENSP00000471566.1|ENSP00000472633.1
SEC61G	160.715	-1.18206	0.155808	-7.58665	3.28e-14	1.64e-12	ENSG00000132432.13	ENSG00000132432	chr7	54752250	54759974	-	protein_coding	HAVANA|ENSEMBL	54752414	54757588	ENSP00000378906.3|ENSP00000341538.4|ENSP00000388337.1|ENSP00000409884.1
CEP70	277.909	-1.21515	0.160173	-7.58648	3.29e-14	1.64e-12	ENSG00000114107.8	ENSG00000114107	chr3	138494344	138594538	-	protein_coding	HAVANA	138495018	138591862	ENSP00000264982.3|ENSP00000417821.1|ENSP00000419231.1|ENSP00000419833.1|ENSP00000418552.1|ENSP00000417465.1|ENSP00000418131.2|ENSP00000417819.1|ENSP00000419743.1|ENSP00000419817.1|ENSP00000418878.1
TTC39A	190.155	-2.20511	0.290829	-7.58213	3.4e-14	1.7e-12	ENSG00000085831.15	ENSG00000085831	chr1	51287258	51345116	-	protein_coding	HAVANA	51288160	51345043	ENSP00000431228.1|ENSP00000393952.2|ENSP00000406144.2|ENSP00000262675.7|ENSP00000360815.5|ENSP00000436659.1|ENSP00000360812.3|ENSP00000262676.5|ENSP00000408532.2|ENSP00000405803.1|ENSP00000388995.1|ENSP00000370230.2|ENSP00000383830.3|ENSP00000434483.1|ENSP00000432453.1
RP11-691N7.6	25.4814	-1.01739	0.134188	-7.58187	3.41e-14	1.7e-12	ENSG00000254732.1	ENSG00000254732	chr11	57742163	57793243	+	protein_coding	HAVANA	57742163	57742214	ENSP00000457993.1
NRIP1	819.12	-1.05816	0.139581	-7.58099	3.43e-14	1.71e-12	ENSG00000180530.9	ENSG00000180530	chr21	14961235	15065000	-	protein_coding	HAVANA|ENSEMBL	14964719	14968192	ENSP00000327213.4|ENSP00000383060.1|ENSP00000383063.1|ENSP00000412114.1
GP2	173.262	-3.95612	0.521971	-7.57921	3.48e-14	1.73e-12	ENSG00000169347.16	ENSG00000169347	chr16	20309572	20327808	-	protein_coding	HAVANA	20311226	20326431	ENSP00000304044.5|ENSP00000343861.5|ENSP00000370767.4|ENSP00000370765.5|ENSP00000460466.1|ENSP00000460124.1|ENSP00000461632.1|ENSP00000461061.1|ENSP00000460059.1
GPX3	661.842	1.60412	0.211655	7.57895	3.48e-14	1.73e-12	ENSG00000211445.11	ENSG00000211445	chr5	151020438	151028993	+	protein_coding	HAVANA|ENSEMBL	151020655	151028161	ENSP00000484258.1|ENSP00000373477.4|ENSP00000483660.1|ENSP00000427873.1|ENSP00000430508.1|ENSP00000429709.1|ENSP00000430743.1|ENSP00000429314.1
TMED2	923.022	-1.23088	0.162495	-7.57485	3.6e-14	1.78e-12	ENSG00000086598.10	ENSG00000086598	chr12	123584531	123598577	+	protein_coding	HAVANA	123584637	123596726	ENSP00000262225.3|ENSP00000405845.2|ENSP00000441161.1
DMXL1	2300.42	-1.65453	0.218467	-7.57335	3.64e-14	1.8e-12	ENSG00000172869.14	ENSG00000172869	chr5	119037772	119249138	+	protein_coding	HAVANA|ENSEMBL	119071570	119247216	ENSP00000427692.1|ENSP00000439479.1|ENSP00000309690.8
EBNA1BP2	209.803	-0.93549	0.123545	-7.57209	3.67e-14	1.82e-12	ENSG00000117395.10	ENSG00000117395	chr1	43164175	43270936	-	protein_coding	HAVANA|ENSEMBL	43164446	43172421	ENSP00000407323.2|ENSP00000236051.2
SCRIB	453.515	-0.888918	0.117406	-7.57133	3.69e-14	1.83e-12	ENSG00000180900.16	ENSG00000180900	chr8	143790920	143815379	-	protein_coding	HAVANA	143791166	143815372	ENSP00000349486.2|ENSP00000322938.3|ENSP00000431519.1|ENSP00000366756.3|ENSP00000433546.1
YWHAQ	697.714	-1.0695	0.141267	-7.57079	3.71e-14	1.83e-12	ENSG00000134308.13	ENSG00000134308	chr2	9583972	9631014	-	protein_coding	HAVANA	9585289	9630452	ENSP00000371267.4|ENSP00000238081.3|ENSP00000398990.1
BAIAP2-AS1	171.691	-1.09371	0.144491	-7.56942	3.75e-14	1.85e-12	ENSG00000226137.5	ENSG00000226137	chr17	81029130	81034881	-	lincRNA	HAVANA	NA	NA
PWAR6	258.085	-1.13605	0.150111	-7.56808	3.79e-14	1.87e-12	ENSG00000257151.1	ENSG00000257151	chr15	25031873	25036490	+	lincRNA	HAVANA	NA	NA
ADAP2	220.693	0.939663	0.124206	7.56536	3.87e-14	1.9e-12	ENSG00000184060.10	ENSG00000184060	chr17	30906344	30959322	+	protein_coding	HAVANA	30922015	30957866	ENSP00000464120.1|ENSP00000329468.3|ENSP00000467079.1|ENSP00000464121.1|ENSP00000464155.1|ENSP00000462832.1|ENSP00000463649.1|ENSP00000462634.1
SPTSSA	105.241	-1.14455	0.151369	-7.56127	3.99e-14	1.96e-12	ENSG00000165389.6	ENSG00000165389	chr14	34432789	34462356	-	protein_coding	HAVANA	34435204	34462207	ENSP00000298130.4
ECI1	129.029	-0.833592	0.110362	-7.55322	4.25e-14	2.08e-12	ENSG00000167969.12	ENSG00000167969	chr16	2239395	2252300	-	protein_coding	HAVANA	2239982	2251566	ENSP00000301729.4|ENSP00000456319.1|ENSP00000457900.1|ENSP00000456565.1
RP11-174G6.5	320.809	-1.36199	0.180442	-7.54803	4.42e-14	2.17e-12	ENSG00000261324.2	ENSG00000261324	chr12	14762504	14767931	-	sense_overlapping	HAVANA	NA	NA
RHPN1	132.395	-1.21445	0.161066	-7.54005	4.7e-14	2.3e-12	ENSG00000158106.12	ENSG00000158106	chr8	143368855	143384220	+	protein_coding	HAVANA|ENSEMBL	143368988	143382648	ENSP00000484724.1|ENSP00000289013.6
ORC5	160.163	-0.761911	0.101057	-7.5394	4.72e-14	2.31e-12	ENSG00000164815.10	ENSG00000164815	chr7	104126341	104208047	-	protein_coding	HAVANA|ENSEMBL	104126851	104207904	ENSP00000297431.4|ENSP00000393208.1|ENSP00000395747.2|ENSP00000387465.1|ENSP00000486840.1
ARL10	339.376	0.718295	0.095279	7.53886	4.74e-14	2.32e-12	ENSG00000175414.6	ENSG00000175414	chr5	176365468	176401865	+	protein_coding	HAVANA	176365564	176401749	ENSP00000308496.5|ENSP00000421449.1|ENSP00000424831.1
MIR4664	4.61728	-2.7075	0.359175	-7.53811	4.77e-14	2.33e-12	ENSG00000265660.1	ENSG00000265660	chr8	143733083	143733153	-	miRNA	ENSEMBL	NA	NA
EBP	100.271	-1.03606	0.13751	-7.53448	4.9e-14	2.39e-12	ENSG00000147155.10	ENSG00000147155	chrX	48521158	48528716	+	protein_coding	HAVANA	48523772	48528454	ENSP00000417052.1|ENSP00000390031.1|ENSP00000405832.1
GATM	226.753	1.12353	0.149121	7.53438	4.91e-14	2.39e-12	ENSG00000171766.15	ENSG00000171766	chr15	45361124	45402327	-	protein_coding	HAVANA	45362112	45378453	ENSP00000379895.3|ENSP00000454008.1|ENSP00000453781.1|ENSP00000453151.1|ENSP00000453860.1|ENSP00000453087.1|ENSP00000452971.1
LINC01128	216.399	-1.07567	0.142813	-7.532	5e-14	2.43e-12	ENSG00000228794.8	ENSG00000228794	chr1	825138	859446	+	processed_transcript	HAVANA	NA	NA
MRPL14	66.8029	-0.86639	0.115061	-7.5298	5.08e-14	2.47e-12	ENSG00000180992.6	ENSG00000180992	chr6	44113454	44127457	-	protein_coding	HAVANA	44113846	44116611	ENSP00000361084.3
TTC8	183.555	-1.27047	0.168829	-7.52519	5.26e-14	2.56e-12	ENSG00000165533.18	ENSG00000165533	chr14	88824153	88881078	+	protein_coding	HAVANA|ENSEMBL	88824708	88877407	ENSP00000451034.1|ENSP00000445067.2|ENSP00000482306.1|ENSP00000351439.5|ENSP00000339486.6|ENSP00000450905.1|ENSP00000482721.1|ENSP00000298324.6|ENSP00000337653.6|ENSP00000346427.6|ENSP00000370031.2|ENSP00000450951.1|ENSP00000450993.1|ENSP00000452354.1|ENSP00000451955.1
ANK3	1035.42	-1.18644	0.157674	-7.52461	5.29e-14	2.56e-12	ENSG00000151150.20	ENSG00000151150	chr10	60026298	60733490	-	protein_coding	HAVANA|ENSEMBL	60042694	60733319	ENSP00000280772.1|ENSP00000362933.2|ENSP00000362926.1|ENSP00000423057.1|ENSP00000347436.2|ENSP00000479018.1|ENSP00000481611.1|ENSP00000425236.1|ENSP00000480745.1|ENSP00000482401.1|ENSP00000477827.1|ENSP00000479337.1|ENSP00000427121.1|ENSP00000426258.1|ENSP00000477814.1|ENSP00000480249.1|ENSP00000478037.1|ENSP00000483244.1|ENSP00000423968.1|ENSP00000362921.1|ENSP00000482307.1|ENSP00000426582.1|ENS…
TBC1D8B	148.596	-1.3307	0.176893	-7.52261	5.37e-14	2.6e-12	ENSG00000133138.19	ENSG00000133138	chrX	106802680	106876145	+	protein_coding	HAVANA	106802854	106873962	ENSP00000349781.5|ENSP00000310675.2|ENSP00000421375.1|ENSP00000276175.3|ENSP00000422353.1|ENSP00000396440.1
SNORD115-33	9.68364	-3.41067	0.453431	-7.5219	5.4e-14	2.61e-12	ENSG00000200593.1	ENSG00000200593	chr15	25230838	25230919	+	snoRNA	ENSEMBL	NA	NA
IFT22	84.7916	-1.43041	0.190172	-7.52168	5.41e-14	2.61e-12	ENSG00000128581.15	ENSG00000128581	chr7	101313367	101321823	-	protein_coding	HAVANA|ENSEMBL	101315137	101321709	ENSP00000478948.1|ENSP00000392087.1|ENSP00000429202.1|ENSP00000320359.4|ENSP00000429648.1|ENSP00000390770.2|ENSP00000389170.1
TMC5	165.1	-2.81181	0.373898	-7.52028	5.47e-14	2.64e-12	ENSG00000103534.16	ENSG00000103534	chr16	19410496	19499113	+	protein_coding	HAVANA|ENSEMBL	19440039	19497963	ENSP00000441227.1|ENSP00000370822.4|ENSP00000379531.2|ENSP00000446274.2|ENSP00000219821.5|ENSP00000456148.1|ENSP00000454710.1|ENSP00000461008.1|ENSP00000458240.1
GRIN1	99.1746	-2.14136	0.284812	-7.51848	5.54e-14	2.67e-12	ENSG00000176884.14	ENSG00000176884	chr9	137138390	137168762	+	protein_coding	HAVANA	137139487	137167839	ENSP00000360616.3|ENSP00000316915.9|ENSP00000360605.4|ENSP00000360601.4|ENSP00000360610.4|ENSP00000360608.3|ENSP00000360614.4|ENSP00000360615.3
ALKBH7	89.0765	-0.875653	0.116528	-7.5145	5.71e-14	2.75e-12	ENSG00000125652.7	ENSG00000125652	chr19	6372433	6375251	+	protein_coding	HAVANA	6372821	6374970	ENSP00000245812.2|ENSP00000470542.1|ENSP00000470562.1
NFXL1	175.574	-0.611744	0.0814086	-7.51449	5.71e-14	2.75e-12	ENSG00000170448.11	ENSG00000170448	chr4	47847233	47914667	-	protein_coding	HAVANA|ENSEMBL	47848166	47914203	ENSP00000333113.4|ENSP00000370949.3|ENSP00000425812.1|ENSP00000422037.1
ARHGAP23	398.509	1.22887	0.163527	7.51476	5.7e-14	2.75e-12	ENSG00000275832.4	ENSG00000275832	chr17	38419280	38512392	+	protein_coding	HAVANA	38428486	38510969	ENSP00000481862.1|ENSP00000482992.1|ENSP00000482982.1|ENSP00000483748.1|ENSP00000481292.1|ENSP00000482425.1|ENSP00000478142.1|ENSP00000484509.1
TACR1	178.515	0.856707	0.114038	7.51247	5.8e-14	2.79e-12	ENSG00000115353.10	ENSG00000115353	chr2	75046463	75199700	-	protein_coding	HAVANA	75049435	75198934	ENSP00000303522.4|ENSP00000386448.3
SEC22C	554.417	-0.909236	0.12105	-7.51123	5.86e-14	2.81e-12	ENSG00000093183.13	ENSG00000093183	chr3	42547969	42601080	-	protein_coding	HAVANA	42548619	42569046	ENSP00000415969.1|ENSP00000414576.2|ENSP00000273156.7|ENSP00000407564.1|ENSP00000389589.1|ENSP00000264454.3|ENSP00000391170.1|ENSP00000373256.4|ENSP00000397170.1|ENSP00000404987.1|ENSP00000411725.1|ENSP00000391957.1|ENSP00000408242.1
NR5A2	212.34	1.0745	0.143145	7.50634	6.08e-14	2.91e-12	ENSG00000116833.13	ENSG00000116833	chr1	200027602	200177424	+	protein_coding	HAVANA|ENSEMBL	200027848	200174207	ENSP00000356331.3|ENSP00000236914.3|ENSP00000436776.1|ENSP00000414888.1|ENSP00000439116.1|ENSP00000356326.3
UBE2V1P2	13.6095	-2.65344	0.353549	-7.50515	6.14e-14	2.94e-12	ENSG00000214192.3	ENSG00000214192	chr3	175718231	175718670	-	processed_pseudogene	HAVANA	NA	NA
SMARCA1	393.488	-1.47525	0.196635	-7.50245	6.26e-14	2.99e-12	ENSG00000102038.15	ENSG00000102038	chrX	129446501	129523500	-	protein_coding	HAVANA	129447165	129523370	ENSP00000360163.4|ENSP00000360164.2|ENSP00000360162.4
C17orf58	59.6607	-1.40698	0.187534	-7.50253	6.26e-14	2.99e-12	ENSG00000186665.8	ENSG00000186665	chr17	67991101	67993649	-	protein_coding	HAVANA	67991916	67993146	ENSP00000402020.2|ENSP00000443680.1|ENSP00000334741.7
TARS	498.256	-0.992232	0.132262	-7.50201	6.28e-14	3e-12	ENSG00000113407.13	ENSG00000113407	chr5	33440696	33469539	+	protein_coding	HAVANA|ENSEMBL	33441087	33467705	ENSP00000424387.1|ENSP00000422130.1|ENSP00000265112.3|ENSP00000427627.1|ENSP00000387710.2|ENSP00000420893.1|ENSP00000427304.1|ENSP00000422291.1|ENSP00000425524.1|ENSP00000486893.1|ENSP00000486068.1|ENSP00000422598.1
TMCO4	280.156	-0.721793	0.0962366	-7.5002	6.37e-14	3.04e-12	ENSG00000162542.13	ENSG00000162542	chr1	19682213	19799945	-	protein_coding	HAVANA	19682632	19780758	ENSP00000294543.6|ENSP00000364269.1
SCARB2	1402.12	-1.17264	0.156378	-7.49876	6.44e-14	3.07e-12	ENSG00000138760.8	ENSG00000138760	chr4	76158737	76213893	-	protein_coding	HAVANA	76161716	76213543	ENSP00000264896.2|ENSP00000399154.2|ENSP00000420988.1
MANF	234.373	-1.26975	0.169337	-7.4984	6.46e-14	3.07e-12	ENSG00000145050.15	ENSG00000145050	chr3	51385047	51389397	+	protein_coding	HAVANA	51385334	51389086	ENSP00000432799.2|ENSP00000405280.1
MSRA	157.416	0.642581	0.085695	7.49847	6.46e-14	3.07e-12	ENSG00000175806.14	ENSG00000175806	chr8	10054268	10428891	+	protein_coding	HAVANA	10054517	10428309	ENSP00000313921.4|ENSP00000410912.2|ENSP00000429461.1|ENSP00000435644.1|ENSP00000428214.1|ENSP00000436839.1|ENSP00000371930.5|ENSP00000427725.1
PTPRT	284.668	-1.97517	0.263457	-7.49715	6.52e-14	3.1e-12	ENSG00000196090.12	ENSG00000196090	chr20	42072752	43189970	-	protein_coding	HAVANA|ENSEMBL	42080882	43189733	ENSP00000362283.1|ENSP00000348408.2|ENSP00000362280.1|ENSP00000362286.1|ENSP00000362294.4|ENSP00000362297.1|ENSP00000481466.1|ENSP00000362289.4|ENSP00000484524.1|ENSP00000484248.1|ENSP00000480136.1
SAPCD2	37.1939	-2.27928	0.304035	-7.49675	6.54e-14	3.1e-12	ENSG00000186193.8	ENSG00000186193	chr9	137062124	137070588	-	protein_coding	HAVANA	137064662	137070460	ENSP00000386348.3
PLXND1	1350.67	1.11343	0.14856	7.49483	6.64e-14	3.14e-12	ENSG00000004399.12	ENSG00000004399	chr3	129555175	129606818	-	protein_coding	HAVANA	129555508	129606639	ENSP00000317128.4|ENSP00000426162.1|ENSP00000426540.1|ENSP00000427696.1|ENSP00000423832.1|ENSP00000426241.2
MEOX1	126.241	1.39468	0.186088	7.49471	6.64e-14	3.14e-12	ENSG00000005102.12	ENSG00000005102	chr17	43640388	43661954	-	protein_coding	HAVANA|ENSEMBL	43641913	43661534	ENSP00000321684.4|ENSP00000328678.3|ENSP00000449049.1|ENSP00000377271.2
PRPF19	432.097	-0.829507	0.11071	-7.49264	6.75e-14	3.19e-12	ENSG00000110107.8	ENSG00000110107	chr11	60890730	60906588	-	protein_coding	HAVANA	60890770	60906382	ENSP00000227524.4|ENSP00000443031.1|ENSP00000445435.1|ENSP00000440266.1|ENSP00000446259.1
RP11-286N22.16	26.3194	-2.54014	0.339014	-7.49275	6.74e-14	3.19e-12	ENSG00000279878.1	ENSG00000279878	chr11	61525708	61526602	-	TEC	HAVANA	NA	NA
PRNCR1	207.55	-1.05628	0.141009	-7.49089	6.84e-14	3.23e-12	ENSG00000282961.1	ENSG00000282961	chr8	127079874	127092600	+	lincRNA	HAVANA	NA	NA
SH3GLB2	548.009	-1.03955	0.138785	-7.49032	6.87e-14	3.24e-12	ENSG00000148341.17	ENSG00000148341	chr9	129007036	129028303	-	protein_coding	HAVANA	129008687	129028154	ENSP00000361645.3|ENSP00000361640.1|ENSP00000361634.4|ENSP00000402566.1|ENSP00000388282.1|ENSP00000396761.1|ENSP00000403228.1|ENSP00000400951.1
CDK2AP1	168.22	-1.20869	0.161377	-7.48983	6.9e-14	3.25e-12	ENSG00000111328.6	ENSG00000111328	chr12	123260971	123272334	-	protein_coding	HAVANA|ENSEMBL	123261739	123271618	ENSP00000479982.1|ENSP00000261692.2|ENSP00000442502.1|ENSP00000442565.1|ENSP00000440729.1|ENSP00000438561.1|ENSP00000444499.1
TSPAN18	304.982	1.11093	0.148373	7.48742	7.02e-14	3.3e-12	ENSG00000157570.11	ENSG00000157570	chr11	44726465	44932421	+	protein_coding	HAVANA|ENSEMBL	44897809	44930963	ENSP00000433592.1|ENSP00000434625.1|ENSP00000433362.1|ENSP00000429993.2|ENSP00000427942.2|ENSP00000339820.3|ENSP00000430343.1|ENSP00000429020.2
PHGDH	220.294	-1.48382	0.198208	-7.48614	7.09e-14	3.33e-12	ENSG00000092621.11	ENSG00000092621	chr1	119659798	119744215	+	protein_coding	HAVANA	119712023	119744037	ENSP00000358417.4|ENSP00000358415.3
TMEM263	403.994	-0.763615	0.102028	-7.4844	7.19e-14	3.37e-12	ENSG00000151135.9	ENSG00000151135	chr12	106955719	106978778	+	protein_coding	HAVANA	106967117	106971388	ENSP00000449785.1|ENSP00000280756.4|ENSP00000446537.1|ENSP00000450304.1|ENSP00000446717.1|ENSP00000449106.1|ENSP00000450350.1
FAM129A	1305.57	-1.81755	0.242875	-7.48349	7.24e-14	3.39e-12	ENSG00000135842.16	ENSG00000135842	chr1	184790724	184974550	-	protein_coding	HAVANA	184791028	184974356	ENSP00000414039.1|ENSP00000356481.3
SLC25A33	76.5425	-1.51737	0.202764	-7.48343	7.24e-14	3.39e-12	ENSG00000171612.6	ENSG00000171612	chr1	9539482	9585179	+	protein_coding	HAVANA	9539692	9582498	ENSP00000306328.5
LINC00467	83.4214	-0.987104	0.131972	-7.47965	7.45e-14	3.49e-12	ENSG00000153363.12	ENSG00000153363	chr1	211382803	211435333	+	lincRNA	HAVANA	NA	NA
CENPF	310.794	-1.18828	0.159055	-7.47086	7.97e-14	3.72e-12	ENSG00000117724.12	ENSG00000117724	chr1	214603195	214664588	+	protein_coding	HAVANA|ENSEMBL	214613755	214663791	ENSP00000355922.3|ENSP00000478221.1
CBS	19.8741	-2.91028	0.389593	-7.47007	8.01e-14	3.74e-12	ENSG00000160200.17	ENSG00000160200	chr21	43053191	43076943	-	protein_coding	HAVANA	43053883	43072193	ENSP00000381225.1|ENSP00000381231.3|ENSP00000352643.3|ENSP00000344460.5|ENSP00000402823.1|ENSP00000408014.1|ENSP00000405929.1|ENSP00000388235.1
TMEM8A	272.707	-0.909903	0.121842	-7.46789	8.15e-14	3.8e-12	ENSG00000129925.10	ENSG00000129925	chr16	370773	387113	-	protein_coding	HAVANA	371990	381821	ENSP00000401338.2|ENSP00000397620.1|ENSP00000250930.3|ENSP00000401931.1|ENSP00000410987.1
NAA38	116.176	-0.871653	0.11677	-7.46471	8.35e-14	3.89e-12	ENSG00000183011.13	ENSG00000183011	chr17	7856685	7885238	-	protein_coding	HAVANA	7856734	7866493	ENSP00000460841.2|ENSP00000332103.5|ENSP00000460172.2|ENSP00000459449.1|ENSP00000461545.1|ENSP00000460085.1
ANKH	1509.09	-1.34089	0.179637	-7.46444	8.37e-14	3.89e-12	ENSG00000154122.12	ENSG00000154122	chr5	14704804	14871778	-	protein_coding	HAVANA	14711200	14871447	ENSP00000284268.6|ENSP00000426332.1
DAB2	1647.45	1.41334	0.189356	7.46394	8.4e-14	3.9e-12	ENSG00000153071.14	ENSG00000153071	chr5	39371675	39462300	-	protein_coding	HAVANA|ENSEMBL	39375022	39394320	ENSP00000439919.1|ENSP00000345508.6|ENSP00000313391.6|ENSP00000426245.1|ENSP00000421526.1|ENSP00000427541.1|ENSP00000425088.1|ENSP00000421086.1
ATG12P2	20.4914	-1.72316	0.230863	-7.46402	8.39e-14	3.9e-12	ENSG00000224121.1	ENSG00000224121	chr2	222904640	222905055	-	processed_pseudogene	HAVANA	NA	NA
TOB1	338.144	-1.45281	0.19468	-7.46252	8.49e-14	3.94e-12	ENSG00000141232.4	ENSG00000141232	chr17	50862223	50867978	-	protein_coding	HAVANA	50862983	50864017	ENSP00000427695.1|ENSP00000268957.3
RP11-395N21.2	57.9536	-1.87515	0.251467	-7.45684	8.86e-14	4.11e-12	ENSG00000279083.1	ENSG00000279083	chr9	35360540	35362054	-	TEC	HAVANA	NA	NA
CYTH2	445.327	-0.820944	0.110103	-7.45615	8.91e-14	4.12e-12	ENSG00000105443.13	ENSG00000105443	chr19	48469032	48482314	+	protein_coding	HAVANA|ENSEMBL	48469508	48481964	ENSP00000408236.2|ENSP00000486578.1|ENSP00000375753.3|ENSP00000314566.5|ENSP00000472602.1|ENSP00000482082.1
SLC27A2	52.5865	-2.6225	0.351792	-7.4547	9.01e-14	4.16e-12	ENSG00000140284.10	ENSG00000140284	chr15	50182196	50236395	+	protein_coding	HAVANA	50182428	50236093	ENSP00000267842.5|ENSP00000370289.4|ENSP00000444549.1
KLF8	289.485	1.24304	0.166911	7.44731	9.53e-14	4.4e-12	ENSG00000102349.15	ENSG00000102349	chrX	56232421	56287889	+	protein_coding	HAVANA|ENSEMBL	56233276	56284491	ENSP00000364063.3|ENSP00000417303.1|ENSP00000431911.1|ENSP00000489260.1
SHANK2	315.783	-2.1358	0.28682	-7.44647	9.59e-14	4.42e-12	ENSG00000162105.16	ENSG00000162105	chr11	70467856	71252577	-	protein_coding	HAVANA|ENSEMBL	70472872	71147326	ENSP00000399423.3|ENSP00000386491.1|ENSP00000394536.2|ENSP00000402944.1|ENSP00000345193.6|ENSP00000469689.2|ENSP00000414876.1|ENSP00000349694.4|ENSP00000387324.2|ENSP00000394939.2|ENSP00000391570.1|ENSP00000483920.1|ENSP00000392674.1|ENSP00000482553.1|ENSP00000476264.2|ENSP00000390636.2
NCF2	183.752	0.894465	0.120132	7.44568	9.64e-14	4.44e-12	ENSG00000116701.14	ENSG00000116701	chr1	183555563	183590876	-	protein_coding	HAVANA|ENSEMBL	183556121	183590329	ENSP00000407217.1|ENSP00000399294.1|ENSP00000356506.1|ENSP00000356505.3|ENSP00000397228.1|ENSP00000406198.1
LINC00662	303.351	-1.39828	0.187883	-7.44229	9.9e-14	4.56e-12	ENSG00000261824.6	ENSG00000261824	chr19	27684580	27793940	-	lincRNA	HAVANA	NA	NA
RAB1B	136.538	-0.93885	0.126157	-7.44189	9.93e-14	4.56e-12	ENSG00000174903.14	ENSG00000174903	chr11	66268533	66277492	+	protein_coding	HAVANA|ENSEMBL	66268680	66276235	ENSP00000310226.6|ENSP00000477893.1|ENSP00000435195.1
OSBPL10-AS1	136.599	1.01022	0.135769	7.44069	1e-13	4.6e-12	ENSG00000232490.6	ENSG00000232490	chr3	31704058	31721652	+	antisense	HAVANA	NA	NA
MEOX2	356.007	1.61539	0.217237	7.43609	1.04e-13	4.76e-12	ENSG00000106511.5	ENSG00000106511	chr7	15611212	15686812	-	protein_coding	HAVANA	15612390	15686402	ENSP00000262041.5
THEM6	99.5511	-1.22436	0.164665	-7.43548	1.04e-13	4.77e-12	ENSG00000130193.7	ENSG00000130193	chr8	142727203	142736927	+	protein_coding	HAVANA	142727347	142735436	ENSP00000338607.3|ENSP00000427970.1
ZNF610	81.6128	-1.05999	0.142556	-7.43557	1.04e-13	4.77e-12	ENSG00000167554.14	ENSG00000167554	chr19	52336245	52367778	+	protein_coding	HAVANA|ENSEMBL	52349173	52366764	ENSP00000324441.8|ENSP00000383922.2|ENSP00000471021.1|ENSP00000469935.1|ENSP00000327597.7|ENSP00000477617.1|ENSP00000485001.1
KANK3	106.468	1.06372	0.14319	7.42875	1.1e-13	5.02e-12	ENSG00000186994.11	ENSG00000186994	chr19	8322584	8343262	-	protein_coding	HAVANA|ENSEMBL	8322842	8337828	ENSP00000328923.2|ENSP00000470728.1|ENSP00000484877.1|ENSP00000470585.1
HMGCR	300.642	-0.925674	0.124634	-7.42711	1.11e-13	5.07e-12	ENSG00000113161.15	ENSG00000113161	chr5	75336329	75362104	+	protein_coding	HAVANA	75342606	75360339	ENSP00000426745.1|ENSP00000287936.4|ENSP00000340816.5|ENSP00000427340.1|ENSP00000409100.2|ENSP00000421378.1|ENSP00000420871.1
ABHD17C	128.646	-1.14281	0.153898	-7.42576	1.12e-13	5.12e-12	ENSG00000136379.11	ENSG00000136379	chr15	80679684	80755621	+	protein_coding	HAVANA	80695430	80754367	ENSP00000453923.1|ENSP00000258884.4|ENSP00000452778.1
DOCK4	700.652	-1.32396	0.178333	-7.42407	1.14e-13	5.18e-12	ENSG00000128512.19	ENSG00000128512	chr7	111726110	112206411	-	protein_coding	HAVANA|ENSEMBL	111728277	112206138	ENSP00000412834.1|ENSP00000410746.1|ENSP00000404179.1|ENSP00000440944.2|ENSP00000397412.1|ENSP00000393486.1|ENSP00000406298.1|ENSP00000406468.1|ENSP00000403504.1
SLC10A5	28.7764	-1.70759	0.230024	-7.42354	1.14e-13	5.2e-12	ENSG00000253598.1	ENSG00000253598	chr8	81693607	81696174	-	protein_coding	HAVANA	81693659	81694972	ENSP00000428612.1
MRPS33	170.271	-1.15063	0.155021	-7.4224	1.15e-13	5.24e-12	ENSG00000090263.15	ENSG00000090263	chr7	141002610	141015228	-	protein_coding	HAVANA	141006433	141010633	ENSP00000320567.5|ENSP00000376732.3|ENSP00000418451.1|ENSP00000417287.1|ENSP00000420709.1
NADK2	300.849	-0.792693	0.106806	-7.42178	1.16e-13	5.25e-12	ENSG00000152620.12	ENSG00000152620	chr5	36192592	36242279	-	protein_coding	HAVANA|ENSEMBL	36195147	36241798	ENSP00000380499.1|ENSP00000282512.3|ENSP00000371362.4|ENSP00000422250.1|ENSP00000424166.1|ENSP00000480506.1|ENSP00000421029.1|ENSP00000426084.1
XACT	7.89512	-4.53921	0.611746	-7.42009	1.17e-13	5.32e-12	ENSG00000241743.2	ENSG00000241743	chrX	113616300	113938218	-	lincRNA	HAVANA	NA	NA
TRUB2	193.999	-0.686358	0.0925707	-7.41442	1.22e-13	5.54e-12	ENSG00000167112.9	ENSG00000167112	chr9	128305161	128322742	-	protein_coding	HAVANA	128309553	128322408	ENSP00000361982.4
MRPS23	241.504	-0.659232	0.0889154	-7.41415	1.22e-13	5.55e-12	ENSG00000181610.12	ENSG00000181610	chr17	57834781	57850056	-	protein_coding	HAVANA	57839786	57850010	ENSP00000320184.8|ENSP00000463677.1|ENSP00000463481.1
KLHL3	462.83	0.75142	0.101388	7.4113	1.25e-13	5.66e-12	ENSG00000146021.14	ENSG00000146021	chr5	137617500	137736090	-	protein_coding	HAVANA	137622101	137735646	ENSP00000424828.1|ENSP00000422099.1|ENSP00000312397.4|ENSP00000423585.1|ENSP00000426173.1
CD163	1284.81	1.47517	0.199105	7.409	1.27e-13	5.76e-12	ENSG00000177575.12	ENSG00000177575	chr12	7470813	7503893	-	protein_coding	HAVANA	7479872	7503690	ENSP00000352071.4|ENSP00000445438.1|ENSP00000439226.1|ENSP00000444071.1|ENSP00000379863.3|ENSP00000403885.2
C1orf43	489.373	-0.955433	0.128976	-7.40785	1.28e-13	5.8e-12	ENSG00000143612.18	ENSG00000143612	chr1	154206706	154220628	-	protein_coding	HAVANA	154207456	154220407	ENSP00000357507.4|ENSP00000354496.4|ENSP00000271925.5|ENSP00000357505.1|ENSP00000357504.1|ENSP00000357502.1
CSPG4P10	60.5192	-1.63009	0.220117	-7.40558	1.31e-13	5.9e-12	ENSG00000276710.4	ENSG00000276710	chr15	82459472	82477258	+	transcribed_unprocessed_pseudogene	HAVANA	NA	NA
PPP1R9A	358.667	-1.81125	0.244622	-7.40429	1.32e-13	5.95e-12	ENSG00000158528.11	ENSG00000158528	chr7	94907202	95296415	+	protein_coding	HAVANA|ENSEMBL	94910114	95290300	ENSP00000405820.1|ENSP00000405514.1|ENSP00000344524.4|ENSP00000411342.1|ENSP00000398499.1|ENSP00000398870.1|ENSP00000402893.2|ENSP00000289495.7
GTF3C4	322.498	-0.654103	0.088355	-7.40312	1.33e-13	5.99e-12	ENSG00000125484.11	ENSG00000125484	chr9	132670035	132694955	+	protein_coding	HAVANA	132670599	132688942	ENSP00000431378.1|ENSP00000361219.4
FBXO25	629.939	-1.21783	0.164503	-7.40307	1.33e-13	5.99e-12	ENSG00000147364.16	ENSG00000147364	chr8	406428	477967	+	protein_coding	HAVANA|ENSEMBL	413080	468801	ENSP00000428872.1|ENSP00000342077.3|ENSP00000341345.2|ENSP00000372274.2|ENSP00000276326.6|ENSP00000430191.1
DPP3	134.165	-0.861531	0.116404	-7.40123	1.35e-13	6.07e-12	ENSG00000254986.7	ENSG00000254986	chr11	66480013	66509657	+	protein_coding	HAVANA	66480414	66509248	ENSP00000432782.1|ENSP00000435284.1|ENSP00000440502.1|ENSP00000437101.1|ENSP00000431606.1|ENSP00000436941.1|ENSP00000434518.1|ENSP00000436820.1|ENSP00000432618.2
IQCE	345.72	-0.886665	0.119811	-7.40054	1.36e-13	6.09e-12	ENSG00000106012.17	ENSG00000106012	chr7	2558972	2614734	+	protein_coding	HAVANA|ENSEMBL	2559182	2610159	ENSP00000485601.1|ENSP00000385597.2|ENSP00000404643.1|ENSP00000396178.2|ENSP00000314011.10|ENSP00000480715.1|ENSP00000385945.1|ENSP00000480668.1|ENSP00000313772.7|ENSP00000413570.1|ENSP00000402108.3|ENSP00000415261.1|ENSP00000405982.1
GFRA2	144.556	1.30586	0.176477	7.39957	1.37e-13	6.13e-12	ENSG00000168546.10	ENSG00000168546	chr8	21690403	21812357	-	protein_coding	HAVANA	21693281	21788159	ENSP00000428518.1|ENSP00000306654.4|ENSP00000429445.1|ENSP00000429206.1|ENSP00000429979.1|ENSP00000428721.1|ENSP00000430622.1
RRS1-AS1	53.9875	-1.89736	0.256486	-7.39751	1.39e-13	6.22e-12	ENSG00000246145.1	ENSG00000246145	chr8	66419589	66428977	-	lincRNA	HAVANA	NA	NA
PCDH12	244.416	0.571106	0.0772086	7.39692	1.39e-13	6.24e-12	ENSG00000113555.5	ENSG00000113555	chr5	141943585	141969741	-	protein_coding	HAVANA	141945384	141957851	ENSP00000231484.3|ENSP00000429094.1
ADCY4	372.825	1.13561	0.153526	7.39683	1.39e-13	6.24e-12	ENSG00000129467.13	ENSG00000129467	chr14	24318349	24335093	-	protein_coding	HAVANA	24318419	24334652	ENSP00000312126.4|ENSP00000450481.1|ENSP00000452250.2|ENSP00000450477.1|ENSP00000393177.2|ENSP00000450843.1|ENSP00000453259.1|ENSP00000453893.1
FRMD6	371.876	1.05525	0.142689	7.39541	1.41e-13	6.3e-12	ENSG00000139926.15	ENSG00000139926	chr14	51489100	51730727	+	protein_coding	HAVANA	51689837	51728026	ENSP00000348550.4|ENSP00000379068.2|ENSP00000343899.5|ENSP00000452122.1|ENSP00000451453.1|ENSP00000451977.1|ENSP00000450667.1|ENSP00000451157.1|ENSP00000450735.1|ENSP00000452529.1
NFIX	1452.3	-1.83592	0.248289	-7.39429	1.42e-13	6.35e-12	ENSG00000008441.16	ENSG00000008441	chr19	12995608	13098796	+	protein_coding	HAVANA|ENSEMBL	12995838	13094646	ENSP00000380781.2|ENSP00000467512.1|ENSP00000465616.1|ENSP00000466605.1|ENSP00000466389.1|ENSP00000468794.1|ENSP00000351354.4|ENSP00000353219.4|ENSP00000466735.1|ENSP00000467536.1|ENSP00000465094.1|ENSP00000468707.1|ENSP00000467785.1
MORC4	198.414	-1.0205	0.138083	-7.39049	1.46e-13	6.52e-12	ENSG00000133131.14	ENSG00000133131	chrX	106813871	107000244	-	protein_coding	HAVANA	106815786	106999969	ENSP00000474750.1|ENSP00000347821.4|ENSP00000255495.7
OPHN1	327.241	-1.35707	0.183636	-7.39004	1.47e-13	6.54e-12	ENSG00000079482.12	ENSG00000079482	chrX	68042344	68433913	-	protein_coding	HAVANA	68048427	68433020	ENSP00000347710.5
RUVBL1	289.358	-0.814739	0.110256	-7.38951	1.47e-13	6.56e-12	ENSG00000175792.11	ENSG00000175792	chr3	128064778	128153914	-	protein_coding	HAVANA	128065031	128123724	ENSP00000463669.1|ENSP00000417370.1|ENSP00000420738.1|ENSP00000318297.5|ENSP00000417254.1
HIST2H2BE	483.917	-1.58405	0.214489	-7.38521	1.52e-13	6.77e-12	ENSG00000184678.9	ENSG00000184678	chr1	149842204	149886652	-	protein_coding	HAVANA|ENSEMBL	149886263	149886640	ENSP00000375736.2|ENSP00000358151.2
RP11-426K3.1	8.1627	-2.06549	0.279916	-7.37896	1.6e-13	7.09e-12	ENSG00000271532.1	ENSG00000271532	chr2	101068378	101068656	+	processed_pseudogene	HAVANA	NA	NA
COBL	275.402	-2.71749	0.368326	-7.37796	1.61e-13	7.13e-12	ENSG00000106078.17	ENSG00000106078	chr7	51016212	51316818	-	protein_coding	HAVANA|ENSEMBL	51017554	51316633	ENSP00000413498.1|ENSP00000401204.1|ENSP00000265136.7|ENSP00000378912.3|ENSP00000405059.1|ENSP00000378910.2|ENSP00000399500.1|ENSP00000488001.1|ENSP00000391864.1
EIF2AK4	773.607	-0.78383	0.106246	-7.37749	1.61e-13	7.15e-12	ENSG00000128829.11	ENSG00000128829	chr15	39934146	40035591	+	protein_coding	HAVANA	39934196	40035081	ENSP00000453148.1|ENSP00000263791.5|ENSP00000453968.1|ENSP00000453575.1|ENSP00000454210.1
CFI	153.228	1.14823	0.155713	7.37401	1.66e-13	7.33e-12	ENSG00000205403.12	ENSG00000205403	chr4	109740694	109802179	-	protein_coding	HAVANA|ENSEMBL	109740716	109801971	ENSP00000378130.2|ENSP00000378131.3|ENSP00000483416.1|ENSP00000427438.1|ENSP00000422009.1
GOLGA2	824.926	-0.993418	0.134791	-7.37007	1.71e-13	7.55e-12	ENSG00000167110.16	ENSG00000167110	chr9	128255829	128275995	-	protein_coding	HAVANA|ENSEMBL	128257070	128275976	ENSP00000416097.2|ENSP00000478799.1|ENSP00000481685.1|ENSP00000476265.1|ENSP00000409271.1|ENSP00000411598.2|ENSP00000473603.1
TSTD1	127.44	-1.335	0.18115	-7.36962	1.71e-13	7.56e-12	ENSG00000215845.10	ENSG00000215845	chr1	161037631	161038990	-	protein_coding	HAVANA	161037778	161038889	ENSP00000325518.10|ENSP00000357002.3|ENSP00000357003.1|ENSP00000388293.2|ENSP00000473633.1
AP000437.3	49.6879	-1.14584	0.155522	-7.36769	1.74e-13	7.67e-12	ENSG00000279549.1	ENSG00000279549	chr11	61143380	61145464	-	TEC	HAVANA	NA	NA
ACOX1	450.154	-0.865998	0.117554	-7.36682	1.75e-13	7.71e-12	ENSG00000161533.11	ENSG00000161533	chr17	75941507	75979363	-	protein_coding	HAVANA	75942844	75979073	ENSP00000293217.4|ENSP00000468651.1|ENSP00000466921.1|ENSP00000459936.1|ENSP00000458325.1|ENSP00000301608.4|ENSP00000466210.1|ENSP00000468435.1|ENSP00000461486.1
KLHL23	137.618	-1.70564	0.231639	-7.36338	1.79e-13	7.9e-12	ENSG00000213160.9	ENSG00000213160	chr2	169694488	169776989	+	protein_coding	HAVANA	169735015	169776469	ENSP00000474581.1|ENSP00000272797.4|ENSP00000475081.1|ENSP00000376419.2|ENSP00000394732.1|ENSP00000400833.1
MLLT4-AS1	39.8819	-1.48958	0.202351	-7.36138	1.82e-13	8.01e-12	ENSG00000198221.8	ENSG00000198221	chr6	167823876	167826709	-	lincRNA	HAVANA	NA	NA
RP11-400K9.4	105.255	-2.67606	0.363606	-7.35977	1.84e-13	8.1e-12	ENSG00000237807.3	ENSG00000237807	chr8	53515171	53523931	-	lincRNA	HAVANA	NA	NA
CLCN3	870.633	-1.07833	0.146535	-7.35882	1.86e-13	8.15e-12	ENSG00000109572.13	ENSG00000109572	chr4	169612633	169723673	+	protein_coding	HAVANA|ENSEMBL	169635929	169720062	ENSP00000425160.1|ENSP00000424603.1|ENSP00000261514.5|ENSP00000353857.3|ENSP00000425823.1|ENSP00000425323.1|ENSP00000478336.1|ENSP00000424540.3|ENSP00000422678.1
PDLIM1	540.565	1.2456	0.169275	7.3584	1.86e-13	8.17e-12	ENSG00000107438.8	ENSG00000107438	chr10	95237572	95291024	-	protein_coding	HAVANA	95237928	95290915	ENSP00000360305.3
LMO2	206.89	1.03666	0.141001	7.35214	1.95e-13	8.54e-12	ENSG00000135363.11	ENSG00000135363	chr11	33858576	33892289	-	protein_coding	HAVANA	33859359	33869716	ENSP00000401967.1|ENSP00000379175.3|ENSP00000257818.2
RPS17P8	15.0027	-4.2045	0.571871	-7.35219	1.95e-13	8.54e-12	ENSG00000226242.1	ENSG00000226242	chr2	192774082	192774416	+	processed_pseudogene	HAVANA	NA	NA
SULF2	960.26	1.40138	0.190622	7.35164	1.96e-13	8.57e-12	ENSG00000196562.14	ENSG00000196562	chr20	47656348	47786616	-	protein_coding	HAVANA	47658365	47757363	ENSP00000353007.4|ENSP00000418290.1|ENSP00000417894.1|ENSP00000418442.1|ENSP00000410026.1
GPAA1	192.343	-0.900173	0.122454	-7.35111	1.97e-13	8.59e-12	ENSG00000197858.10	ENSG00000197858	chr8	144082590	144086216	+	protein_coding	HAVANA	144082731	144086122	ENSP00000435024.1|ENSP00000347206.4|ENSP00000434485.2|ENSP00000431233.1|ENSP00000354316.6|ENSP00000434544.1|ENSP00000435119.1|ENSP00000435132.1
POTEM	27.5166	-3.76107	0.511818	-7.34844	2.01e-13	8.76e-12	ENSG00000222036.7	ENSG00000222036	chr14	18967434	18999012	+	protein_coding	HAVANA	18967486	18997155	ENSP00000448581.1|ENSP00000448062.2|ENSP00000483980.1
CANX	4360.11	-1.24205	0.169081	-7.34591	2.04e-13	8.92e-12	ENSG00000127022.14	ENSG00000127022	chr5	179678628	179730925	+	protein_coding	HAVANA	179699026	179728641	ENSP00000424341.1|ENSP00000424745.1|ENSP00000424063.1|ENSP00000247461.4|ENSP00000391646.2|ENSP00000425246.1|ENSP00000426052.1|ENSP00000426425.1|ENSP00000421813.1|ENSP00000421107.1|ENSP00000426555.1|ENSP00000427115.1|ENSP00000424740.1|ENSP00000421434.1|ENSP00000424140.1
SNHG8	226.483	-1.24056	0.168911	-7.34446	2.07e-13	9.01e-12	ENSG00000269893.6	ENSG00000269893	chr4	118278709	118279823	+	lincRNA	HAVANA	NA	NA
SPNS2	160.313	0.805074	0.109654	7.34196	2.1e-13	9.17e-12	ENSG00000183018.8	ENSG00000183018	chr17	4498838	4539035	+	protein_coding	HAVANA	4499048	4537798	ENSP00000333292.3|ENSP00000461410.1
NUCB2	932.382	-1.51879	0.206971	-7.33817	2.17e-13	9.41e-12	ENSG00000070081.15	ENSG00000070081	chr11	17208153	17349974	+	protein_coding	HAVANA|ENSEMBL	17295324	17331416	ENSP00000431136.1|ENSP00000435160.1|ENSP00000436215.1|ENSP00000433542.1|ENSP00000435968.1|ENSP00000435558.1|ENSP00000320168.6|ENSP00000436455.1|ENSP00000431328.1|ENSP00000431334.1|ENSP00000433194.1|ENSP00000481959.1|ENSP00000408702.2|ENSP00000435787.1|ENSP00000432741.1
TWISTNB	249.867	-1.49169	0.203277	-7.33824	2.16e-13	9.41e-12	ENSG00000105849.5	ENSG00000105849	chr7	19695462	19709087	-	protein_coding	HAVANA	19698319	19709016	ENSP00000222567.5
KIAA0319L	920.587	-0.695943	0.0949183	-7.33202	2.27e-13	9.84e-12	ENSG00000142687.17	ENSG00000142687	chr1	35433490	35557950	-	protein_coding	HAVANA	35434897	35554491	ENSP00000318406.3|ENSP00000362363.4|ENSP00000395883.2|ENSP00000407576.1|ENSP00000393862.1|ENSP00000420742.2|ENSP00000420369.1|ENSP00000417411.1|ENSP00000419396.1|ENSP00000420226.1
ZFPM2	286.679	1.05682	0.144171	7.33033	2.3e-13	9.96e-12	ENSG00000169946.13	ENSG00000169946	chr8	104590733	105804532	+	protein_coding	HAVANA	105318942	105803535	ENSP00000384179.2|ENSP00000430757.1|ENSP00000428149.1|ENSP00000428720.1
ARFGAP3	514.24	-1.18734	0.161997	-7.32941	2.31e-13	1e-11	ENSG00000242247.10	ENSG00000242247	chr22	42796502	42858106	-	protein_coding	HAVANA	42797591	42857881	ENSP00000263245.5|ENSP00000388791.2|ENSP00000403995.1|ENSP00000403520.1|ENSP00000407734.1
SUOX	205.337	-1.00755	0.137475	-7.32899	2.32e-13	1e-11	ENSG00000139531.12	ENSG00000139531	chr12	55997180	56006641	+	protein_coding	HAVANA	56002222	56005024	ENSP00000348440.4|ENSP00000266971.3|ENSP00000377674.2|ENSP00000448637.1|ENSP00000450049.1|ENSP00000450245.1|ENSP00000449872.1|ENSP00000449443.1|ENSP00000377668.3|ENSP00000450264.1
ENPP4	187.37	-1.05914	0.144559	-7.32674	2.36e-13	1.02e-11	ENSG00000001561.6	ENSG00000001561	chr6	46129993	46146699	+	protein_coding	HAVANA	46139584	46143637	ENSP00000318066.3
RP11-88I18.2	149.436	1.4055	0.191837	7.32657	2.36e-13	1.02e-11	ENSG00000233178.7	ENSG00000233178	chr9	68393881	68406500	-	antisense	HAVANA	NA	NA
PIGX	133.709	-0.784781	0.10713	-7.32552	2.38e-13	1.03e-11	ENSG00000163964.13	ENSG00000163964	chr3	196639775	196736007	+	protein_coding	HAVANA	196712533	196733899	ENSP00000409073.1|ENSP00000376192.3|ENSP00000296333.5|ENSP00000394722.1|ENSP00000393424.2|ENSP00000416446.1|ENSP00000413672.1|ENSP00000390804.1
ETS2	786.626	1.18461	0.16172	7.3251	2.39e-13	1.03e-11	ENSG00000157557.11	ENSG00000157557	chr21	38805307	38824955	+	protein_coding	HAVANA	38810035	38822886	ENSP00000353344.3|ENSP00000354194.3|ENSP00000401273.1|ENSP00000411086.1
POP7	50.7779	-1.15134	0.15722	-7.32311	2.42e-13	1.04e-11	ENSG00000172336.4	ENSG00000172336	chr7	100706053	100707495	+	protein_coding	HAVANA	100706831	100707250	ENSP00000304353.4|ENSP00000387814.1
ABCD4	515.368	0.453984	0.0619953	7.32289	2.43e-13	1.04e-11	ENSG00000119688.20	ENSG00000119688	chr14	74285423	74303056	-	protein_coding	HAVANA	74286393	74302912	ENSP00000349396.4|ENSP00000434792.1|ENSP00000436782.1|ENSP00000450982.1|ENSP00000450611.1|ENSP00000450960.1|ENSP00000451778.1|ENSP00000432557.1|ENSP00000434626.1|ENSP00000450491.1|ENSP00000436527.2|ENSP00000452430.1|ENSP00000451521.1|ENSP00000451457.1|ENSP00000451993.1|ENSP00000451770.1|ENSP00000432630.1
SLC25A37	617.524	-1.03134	0.140923	-7.31844	2.51e-13	1.08e-11	ENSG00000147454.13	ENSG00000147454	chr8	23528805	23575463	+	protein_coding	HAVANA	23529003	23571852	ENSP00000429200.1|ENSP00000402782.2|ENSP00000290075.6|ENSP00000428066.1
ADAMTS7	126.093	0.897366	0.12264	7.31708	2.53e-13	1.09e-11	ENSG00000136378.14	ENSG00000136378	chr15	78759203	78811431	-	protein_coding	HAVANA	78759424	78811220	ENSP00000373472.4
KSR1	447.09	0.995288	0.136136	7.31095	2.65e-13	1.14e-11	ENSG00000141068.13	ENSG00000141068	chr17	27456714	27626438	+	protein_coding	HAVANA|ENSEMBL	27550568	27623642	ENSP00000463204.1|ENSP00000464081.1|ENSP00000438795.2|ENSP00000268763.7|ENSP00000381958.3|ENSP00000381952.2|ENSP00000463554.1|ENSP00000464680.1|ENSP00000463790.1|ENSP00000463779.2
SPATA13	527.457	-0.873795	0.119529	-7.31031	2.67e-13	1.14e-11	ENSG00000182957.15	ENSG00000182957	chr13	23979805	24307074	+	protein_coding	HAVANA|ENSEMBL	24222930	24302770	ENSP00000398560.2|ENSP00000371542.3|ENSP00000371527.4|ENSP00000401605.1|ENSP00000477296.1|ENSP00000343631.6|ENSP00000382830.2|ENSP00000386471.1|ENSP00000397498.1|ENSP00000477304.1
MCC	606.501	0.804839	0.110128	7.30821	2.71e-13	1.16e-11	ENSG00000171444.17	ENSG00000171444	chr5	113022099	113488830	-	protein_coding	HAVANA	113027305	113488414	ENSP00000305617.4|ENSP00000421615.2|ENSP00000386227.3|ENSP00000485492.1|ENSP00000485220.1
PEAK1	1507.74	0.834138	0.114153	7.30721	2.73e-13	1.17e-11	ENSG00000173517.10	ENSG00000173517	chr15	77100656	77420144	-	protein_coding	HAVANA|ENSEMBL	77114159	77181926	ENSP00000452796.2|ENSP00000309230.4|ENSP00000453924.1|ENSP00000457880.1|ENSP00000457602.1
RNF43	185.322	-1.39276	0.190623	-7.30634	2.75e-13	1.17e-11	ENSG00000108375.12	ENSG00000108375	chr17	58352500	58417595	-	protein_coding	HAVANA	58354946	58415577	ENSP00000385328.2|ENSP00000462502.1|ENSP00000463069.1|ENSP00000462764.1|ENSP00000463716.1|ENSP00000462447.1
NBEAP1	146.435	-3.33523	0.456501	-7.30607	2.75e-13	1.17e-11	ENSG00000258590.5	ENSG00000258590	chr15	20657638	20688408	-	transcribed_unprocessed_pseudogene	HAVANA	NA	NA
RGMB	125.989	-1.38136	0.189077	-7.30584	2.76e-13	1.18e-11	ENSG00000174136.11	ENSG00000174136	chr5	98768650	98798643	+	protein_coding	HAVANA	98770669	98793750	ENSP00000308219.7|ENSP00000423256.1
PTN	206.322	-2.88594	0.395082	-7.30464	2.78e-13	1.18e-11	ENSG00000105894.11	ENSG00000105894	chr7	137227341	137343865	-	protein_coding	HAVANA	137228023	137254973	ENSP00000341170.2|ENSP00000376798.2
TLR4	420.598	1.29466	0.177237	7.30471	2.78e-13	1.18e-11	ENSG00000136869.13	ENSG00000136869	chr9	117704332	117716871	+	protein_coding	HAVANA	117704473	117714645	ENSP00000377997.4|ENSP00000363089.5
PRELID2	91.9654	0.938541	0.128528	7.30222	2.83e-13	1.2e-11	ENSG00000186314.11	ENSG00000186314	chr5	145471799	145835369	-	protein_coding	HAVANA	145764944	145835251	ENSP00000335675.4|ENSP00000377965.2|ENSP00000424730.1|ENSP00000422789.1
TEX2	459.929	-0.676913	0.0927034	-7.30193	2.84e-13	1.21e-11	ENSG00000136478.7	ENSG00000136478	chr17	64147227	64263301	-	protein_coding	HAVANA|ENSEMBL	64148972	64214217	ENSP00000258991.3|ENSP00000462665.1|ENSP00000479308.1|ENSP00000463001.1|ENSP00000462230.1|ENSP00000463286.1|ENSP00000462210.1
TRGJP2	6.44076	-2.91333	0.399152	-7.29881	2.9e-13	1.23e-11	ENSG00000211688.1	ENSG00000211688	chr7	38256337	38256396	-	TR_J_gene	HAVANA	38256337	38256396	ENSP00000418697.1
HSD17B4	1252.39	-1.27735	0.17505	-7.29707	2.94e-13	1.25e-11	ENSG00000133835.14	ENSG00000133835	chr5	119452443	119637199	+	protein_coding	HAVANA	119452576	119541991	ENSP00000256216.6|ENSP00000424613.1|ENSP00000390208.3|ENSP00000424940.1|ENSP00000420914.1|ENSP00000411960.2|ENSP00000425993.1|ENSP00000426272.1
GIPC3	160.777	1.21864	0.167036	7.29568	2.97e-13	1.26e-11	ENSG00000179855.5	ENSG00000179855	chr19	3585553	3593541	+	protein_coding	HAVANA	3585598	3590187	ENSP00000319254.5
PEAR1	287.931	1.04516	0.143271	7.29497	2.99e-13	1.26e-11	ENSG00000187800.13	ENSG00000187800	chr1	156893698	156916434	+	protein_coding	HAVANA|ENSEMBL	156903927	156914795	ENSP00000397870.1|ENSP00000344465.3|ENSP00000389742.1|ENSP00000292357.7
BCAM	675.352	-1.67792	0.230032	-7.2943	3e-13	1.27e-11	ENSG00000187244.10	ENSG00000187244	chr19	44809059	44821420	+	protein_coding	HAVANA|ENSEMBL	44809125	44820918	ENSP00000481153.1|ENSP00000476710.1|ENSP00000270233.5|ENSP00000467100.1|ENSP00000468189.1
PANX2	36.9169	-2.51099	0.344354	-7.29189	3.06e-13	1.29e-11	ENSG00000073150.13	ENSG00000073150	chr22	50170731	50180294	+	protein_coding	HAVANA	50170731	50179274	ENSP00000159647.5|ENSP00000379183.2|ENSP00000384148.2
TIMP3	3409.45	1.54199	0.2115	7.29073	3.08e-13	1.3e-11	ENSG00000100234.11	ENSG00000100234	chr22	32801701	32863043	+	protein_coding	HAVANA	32802002	32859374	ENSP00000266085.5
STOM	964.076	1.37045	0.187992	7.28994	3.1e-13	1.31e-11	ENSG00000148175.12	ENSG00000148175	chr9	121338988	121370304	-	protein_coding	HAVANA|ENSEMBL	121339624	121370187	ENSP00000445764.2|ENSP00000286713.2|ENSP00000339607.2
HINT3	212.62	-1.01757	0.13961	-7.28865	3.13e-13	1.32e-11	ENSG00000111911.6	ENSG00000111911	chr6	125956781	125980244	+	protein_coding	HAVANA	125956978	125977673	ENSP00000229633.5
DNAJA4	383.902	-1.47035	0.201868	-7.28371	3.25e-13	1.37e-11	ENSG00000140403.12	ENSG00000140403	chr15	78264086	78282196	+	protein_coding	HAVANA	78264314	78280457	ENSP00000378324.3|ENSP00000438263.1|ENSP00000395191.2|ENSP00000407136.1|ENSP00000443962.1|ENSP00000339581.3|ENSP00000378321.3|ENSP00000441946.1|ENSP00000413499.2
NDUFA5	386.769	-0.855287	0.117465	-7.28122	3.31e-13	1.39e-11	ENSG00000128609.14	ENSG00000128609	chr7	123536997	123558255	-	protein_coding	HAVANA|ENSEMBL	123542122	123557795	ENSP00000417142.1|ENSP00000347988.2|ENSP00000484180.1|ENSP00000481232.1|ENSP00000368072.4|ENSP00000417331.1|ENSP00000418633.1
FAM65C	341.396	1.00361	0.13792	7.27675	3.42e-13	1.44e-11	ENSG00000042062.11	ENSG00000042062	chr20	50586108	50691528	-	protein_coding	HAVANA|ENSEMBL	50587235	50630847	ENSP00000332663.2|ENSP00000045083.2
ODF2	452.145	-0.537196	0.0738279	-7.27633	3.43e-13	1.44e-11	ENSG00000136811.16	ENSG00000136811	chr9	128455186	128501292	+	protein_coding	HAVANA|ENSEMBL	128455197	128500252	ENSP00000474949.1|ENSP00000377166.2|ENSP00000342581.3|ENSP00000361901.3|ENSP00000473949.2|ENSP00000396687.2|ENSP00000377161.5|ENSP00000403453.2|ENSP00000437579.1|ENSP00000415290.1|ENSP00000395489.2|ENSP00000407852.1|ENSP00000361877.3|ENSP00000475118.1|ENSP00000394506.2|ENSP00000361893.5|ENSP00000474651.1
FAT4	639.046	1.23348	0.169546	7.27519	3.46e-13	1.45e-11	ENSG00000196159.11	ENSG00000196159	chr4	125316399	125492932	+	protein_coding	HAVANA	125316412	125491765	ENSP00000377862.3|ENSP00000335169.5
TMEM45B	95.8213	-1.94857	0.267894	-7.27367	3.5e-13	1.47e-11	ENSG00000151715.7	ENSG00000151715	chr11	129815819	129860003	+	protein_coding	HAVANA	129852483	129858682	ENSP00000281441.3|ENSP00000436293.1
SVEP1	914.609	1.14881	0.157968	7.27243	3.53e-13	1.48e-11	ENSG00000165124.17	ENSG00000165124	chr9	110365251	110579880	-	protein_coding	HAVANA|ENSEMBL	110366542	110579543	ENSP00000384917.3|ENSP00000363593.2|ENSP00000363585.2
MIR4789	4.0337	-3.78266	0.520165	-7.27203	3.54e-13	1.48e-11	ENSG00000264974.1	ENSG00000264974	chr3	175369540	175369621	+	miRNA	ENSEMBL	NA	NA
MYO7A	336.106	0.892397	0.122727	7.27137	3.56e-13	1.49e-11	ENSG00000137474.19	ENSG00000137474	chr11	77128264	77215239	+	protein_coding	HAVANA|ENSEMBL	77130635	77214693	ENSP00000386331.3|ENSP00000477640.1|ENSP00000386689.1|ENSP00000392185.2|ENSP00000386635.2|ENSP00000417017.2
EXTL2	116.022	-1.20679	0.16597	-7.27112	3.57e-13	1.49e-11	ENSG00000162694.13	ENSG00000162694	chr1	100872372	100895998	-	protein_coding	HAVANA|ENSEMBL	100873945	100888757	ENSP00000444385.2|ENSP00000359131.3|ENSP00000359132.3|ENSP00000403363.1|ENSP00000392255.1
EXPH5	165.763	-1.48746	0.204617	-7.26948	3.61e-13	1.5e-11	ENSG00000110723.11	ENSG00000110723	chr11	108505431	108593738	-	protein_coding	HAVANA	108509540	108593733	ENSP00000265843.4|ENSP00000432546.1|ENSP00000432683.1|ENSP00000446434.1|ENSP00000482691.1|ENSP00000433909.1
KLKP1	50.1611	-3.2164	0.442535	-7.26813	3.65e-13	1.52e-11	ENSG00000197588.9	ENSG00000197588	chr19	50882096	50896398	-	transcribed_unprocessed_pseudogene	HAVANA	NA	NA
RP11-368L12.1	34.1584	-4.1208	0.56702	-7.26746	3.66e-13	1.52e-11	ENSG00000260658.5	ENSG00000260658	chr16	63314264	63618046	-	lincRNA	HAVANA	NA	NA
ABI3BP	1371.3	1.30791	0.180037	7.26467	3.74e-13	1.56e-11	ENSG00000154175.16	ENSG00000154175	chr3	100749156	100993515	-	protein_coding	HAVANA	100750498	100993405	ENSP00000420524.1|ENSP00000284322.5|ENSP00000418817.1|ENSP00000419029.1|ENSP00000420704.1|ENSP00000418024.1|ENSP00000431537.1|ENSP00000418800.1|ENSP00000417745.1|ENSP00000418063.1|ENSP00000433981.1|ENSP00000432069.1|ENSP00000433993.1|ENSP00000436070.1|ENSP00000437308.1|ENSP00000434425.1|ENSP00000437031.1|ENSP00000417325.1|ENSP00000418479.1|ENSP00000435319.1|ENSP00000436918.1|ENSP00000434256.1
G3BP2	1056.55	-0.75976	0.104607	-7.26299	3.79e-13	1.57e-11	ENSG00000138757.14	ENSG00000138757	chr4	75642782	75724525	-	protein_coding	HAVANA	75645433	75662025	ENSP00000379069.3|ENSP00000352738.4|ENSP00000350518.3|ENSP00000426843.1|ENSP00000424522.1|ENSP00000422748.1|ENSP00000426311.1|ENSP00000423960.1|ENSP00000425122.1|ENSP00000422614.1|ENSP00000421621.1|ENSP00000424060.1|ENSP00000423245.1|ENSP00000422830.1
HLTF	478.227	-0.955051	0.131517	-7.2618	3.82e-13	1.59e-11	ENSG00000071794.15	ENSG00000071794	chr3	149030127	149086554	-	protein_coding	HAVANA	149032223	149086336	ENSP00000420745.1|ENSP00000308944.5|ENSP00000376644.2|ENSP00000420429.1|ENSP00000420106.1
FXYD6	123.316	1.31802	0.181567	7.25917	3.89e-13	1.62e-11	ENSG00000137726.16	ENSG00000137726	chr11	117836976	117877486	-	protein_coding	HAVANA|ENSEMBL	117838226	117842776	ENSP00000442756.1|ENSP00000260282.4|ENSP00000431446.1|ENSP00000433312.1|ENSP00000431427.1|ENSP00000463160.1|ENSP00000436629.2|ENSP00000463158.1|ENSP00000431913.1|ENSP00000464144.1
PDGFC	218.634	1.08366	0.149417	7.25258	4.09e-13	1.69e-11	ENSG00000145431.10	ENSG00000145431	chr4	156760454	156971394	-	protein_coding	HAVANA	156763093	156970903	ENSP00000422464.1|ENSP00000274071.2|ENSP00000424600.1|ENSP00000410048.2
ZNF521	304.983	1.18493	0.163389	7.25224	4.1e-13	1.7e-11	ENSG00000198795.10	ENSG00000198795	chr18	25061926	25352190	-	protein_coding	HAVANA	25062715	25350946	ENSP00000354794.3|ENSP00000463000.1|ENSP00000382352.2|ENSP00000440768.2|ENSP00000463748.1|ENSP00000462724.1|ENSP00000464415.1|ENSP00000462746.1
RNU2-13P	4.85979	-4.23598	0.584164	-7.25136	4.13e-13	1.71e-11	ENSG00000251718.1	ENSG00000251718	chr2	11561194	11561306	+	snRNA	ENSEMBL	NA	NA
SQLE	185.261	-1.21259	0.167241	-7.25054	4.15e-13	1.71e-11	ENSG00000104549.11	ENSG00000104549	chr8	124998497	125022283	+	protein_coding	HAVANA	124998600	125021942	ENSP00000430331.1|ENSP00000265896.5|ENSP00000428239.1|ENSP00000429916.1
PUS7	169.967	-1.0118	0.139552	-7.25038	4.16e-13	1.72e-11	ENSG00000091127.13	ENSG00000091127	chr7	105439661	105522267	-	protein_coding	HAVANA	105457793	105508512	ENSP00000418794.1|ENSP00000348722.2|ENSP00000417402.1|ENSP00000417718.1
P2RY1	118.537	-1.55662	0.214744	-7.24871	4.21e-13	1.74e-11	ENSG00000169860.6	ENSG00000169860	chr3	152834693	152841439	+	protein_coding	HAVANA	152835783	152836901	ENSP00000304767.3
F13A1	840.303	1.58769	0.219067	7.24753	4.24e-13	1.75e-11	ENSG00000124491.15	ENSG00000124491	chr6	6144085	6321013	-	protein_coding	HAVANA	6145622	6320870	ENSP00000264870.3|ENSP00000394693.1|ENSP00000413334.1|ENSP00000416295.2|ENSP00000411114.1
PIP4K2C	220.162	-0.87831	0.121195	-7.24709	4.26e-13	1.75e-11	ENSG00000166908.17	ENSG00000166908	chr12	57591174	57603418	+	protein_coding	HAVANA	57591290	57601603	ENSP00000412035.3|ENSP00000439878.2|ENSP00000450197.1|ENSP00000447390.1|ENSP00000449335.1|ENSP00000448042.1|ENSP00000347032.5|ENSP00000449538.1
FOXP4	332.946	-0.90149	0.124489	-7.24151	4.44e-13	1.82e-11	ENSG00000137166.14	ENSG00000137166	chr6	41546426	41602384	+	protein_coding	HAVANA|ENSEMBL	41565761	41598933	ENSP00000362151.1|ENSP00000362154.3|ENSP00000386958.1|ENSP00000362148.3|ENSP00000309823.4|ENSP00000393704.1
NIPSNAP1	192.97	-0.998664	0.138045	-7.23433	4.68e-13	1.92e-11	ENSG00000184117.11	ENSG00000184117	chr22	29554808	29581337	-	protein_coding	HAVANA	29555938	29581082	ENSP00000216121.7|ENSP00000403448.2|ENSP00000407851.1|ENSP00000404227.1
SLC1A5	268.444	-1.21818	0.168394	-7.23409	4.69e-13	1.92e-11	ENSG00000105281.12	ENSG00000105281	chr19	46774883	46788594	-	protein_coding	HAVANA	46775513	46787965	ENSP00000444408.1|ENSP00000406532.1|ENSP00000469265.1|ENSP00000397924.1|ENSP00000468890.1|ENSP00000471626.1
SNORD115-42	6.14816	-3.37379	0.466419	-7.23339	4.71e-13	1.93e-11	ENSG00000201143.1	ENSG00000201143	chr15	25247345	25247426	+	snoRNA	ENSEMBL	NA	NA
LRRC9	88.3719	-2.69089	0.372161	-7.23044	4.81e-13	1.97e-11	ENSG00000131951.10	ENSG00000131951	chr14	59919713	60063559	+	protein_coding	HAVANA	59927944	60063405	ENSP00000454748.1|ENSP00000454848.1|ENSP00000457773.1|ENSP00000457559.1
ACACB	1244.55	1.43061	0.197867	7.23017	4.82e-13	1.97e-11	ENSG00000076555.15	ENSG00000076555	chr12	109116595	109268226	+	protein_coding	HAVANA|ENSEMBL	109139406	109266359	ENSP00000341044.7|ENSP00000443494.1|ENSP00000367085.6|ENSP00000367079.3|ENSP00000474680.1|ENSP00000443281.1|ENSP00000478488.1
CNTNAP1	240.558	0.744808	0.103034	7.22874	4.87e-13	1.99e-11	ENSG00000108797.11	ENSG00000108797	chr17	42682613	42699814	+	protein_coding	HAVANA	42682830	42698907	ENSP00000264638.3|ENSP00000466571.1
COA3	60.082	-1.14636	0.158625	-7.22686	4.94e-13	2.02e-11	ENSG00000183978.7	ENSG00000183978	chr17	42795147	42798704	-	protein_coding	HAVANA	42798064	42798681	ENSP00000467546.1|ENSP00000354762.5
DSCAM-AS1	45.0129	-4.10742	0.568459	-7.22554	4.99e-13	2.04e-11	ENSG00000235123.5	ENSG00000235123	chr21	40383083	40385358	+	antisense	HAVANA	NA	NA
NUDT8	37.2678	-2.5042	0.346608	-7.22486	5.02e-13	2.05e-11	ENSG00000167799.9	ENSG00000167799	chr11	67627938	67629930	-	protein_coding	HAVANA	67627949	67629911	ENSP00000301490.4|ENSP00000365883.2
RHBDD2	159.861	-0.983359	0.136169	-7.22163	5.14e-13	2.09e-11	ENSG00000005486.16	ENSG00000005486	chr7	75842602	75888926	+	protein_coding	HAVANA|ENSEMBL	75879083	75888346	ENSP00000006777.6|ENSP00000314144.4|ENSP00000403507.1|ENSP00000391232.1
ACTL10	36.8941	-1.25372	0.173629	-7.2207	5.17e-13	2.11e-11	ENSG00000182584.4	ENSG00000182584	chr20	33666498	33668525	+	protein_coding	HAVANA	33667498	33668232	ENSP00000329647.4
GGT1	78.4347	-1.54382	0.213823	-7.22007	5.2e-13	2.11e-11	ENSG00000100031.18	ENSG00000100031	chr22	24583750	24629005	+	protein_coding	HAVANA	24611082	24628836	ENSP00000248923.4|ENSP00000415129.1|ENSP00000389935.1|ENSP00000393537.1|ENSP00000393135.1|ENSP00000395271.1|ENSP00000383232.1|ENSP00000403826.2|ENSP00000415553.1|ENSP00000408151.1|ENSP00000383231.1|ENSP00000415024.1|ENSP00000417044.1|ENSP00000400621.1|ENSP00000398589.1|ENSP00000387796.1|ENSP00000415068.1|ENSP00000387499.1|ENSP00000384381.1|ENSP00000385445.1|ENSP00000384820.1|ENSP00000385016.1|ENS…
ARF1	1163.92	-1.06652	0.147744	-7.21866	5.25e-13	2.13e-11	ENSG00000143761.13	ENSG00000143761	chr1	228082660	228099212	+	protein_coding	HAVANA|ENSEMBL	228097115	228098010	ENSP00000442980.1|ENSP00000272102.5|ENSP00000440005.1
MUT	240.818	-1.03918	0.14403	-7.21502	5.39e-13	2.19e-11	ENSG00000146085.7	ENSG00000146085	chr6	49430360	49463191	-	protein_coding	HAVANA	49431731	49459466	ENSP00000274813.3
NR2F2-AS1	411.353	1.07089	0.148522	7.21033	5.58e-13	2.26e-11	ENSG00000247809.7	ENSG00000247809	chr15	96110040	96327361	-	antisense	HAVANA	NA	NA
TADA3	346.802	-0.98194	0.136193	-7.20992	5.6e-13	2.27e-11	ENSG00000171148.13	ENSG00000171148	chr3	9779860	9793011	-	protein_coding	HAVANA	9780360	9791466	ENSP00000307684.2|ENSP00000393471.1|ENSP00000343649.2|ENSP00000395073.1
ADRB2	164.694	-1.14753	0.159204	-7.20794	5.68e-13	2.3e-11	ENSG00000169252.5	ENSG00000169252	chr5	148825245	148828687	+	protein_coding	HAVANA	148826832	148828070	ENSP00000305372.4
ARF4	466.816	-1.17663	0.16327	-7.20664	5.73e-13	2.32e-11	ENSG00000168374.10	ENSG00000168374	chr3	57571363	57598220	-	protein_coding	HAVANA	57572215	57597140	ENSP00000306010.6|ENSP00000417501.1|ENSP00000475828.1|ENSP00000420655.1|ENSP00000420254.1|ENSP00000418388.1
SLC3A2	398.849	-0.552808	0.0767464	-7.20305	5.89e-13	2.38e-11	ENSG00000168003.16	ENSG00000168003	chr11	62856102	62888875	+	protein_coding	HAVANA	62856270	62888690	ENSP00000367122.2|ENSP00000367123.2|ENSP00000367121.2|ENSP00000444236.1|ENSP00000440001.1|ENSP00000442135.1|ENSP00000340815.7|ENSP00000444250.1|ENSP00000438032.1|ENSP00000438353.1|ENSP00000444439.1|ENSP00000445858.1|ENSP00000440819.1
SNORA41	14.704	-4.14008	0.574857	-7.20193	5.94e-13	2.4e-11	ENSG00000207516.1	ENSG00000207516	chr15	45537250	45537377	+	snoRNA	ENSEMBL	NA	NA
RP11-312J18.5	23.9146	-2.53093	0.35149	-7.20057	6e-13	2.42e-11	ENSG00000213080.3	ENSG00000213080	chr1	160894980	160896076	+	processed_pseudogene	HAVANA	NA	NA
CALHM2	118.515	0.829769	0.115255	7.19943	6.05e-13	2.44e-11	ENSG00000138172.10	ENSG00000138172	chr10	103446786	103452402	-	protein_coding	HAVANA	103447155	103449941	ENSP00000358803.3|ENSP00000260743.5
TMEM106C	179.668	-0.708981	0.0985239	-7.19604	6.2e-13	2.5e-11	ENSG00000134291.11	ENSG00000134291	chr12	47963569	47968878	+	protein_coding	HAVANA	47964237	47968346	ENSP00000447622.1|ENSP00000256686.6|ENSP00000447524.1|ENSP00000446657.1|ENSP00000446622.1|ENSP00000448268.1|ENSP00000449737.1|ENSP00000400471.2|ENSP00000481710.1|ENSP00000402705.2|ENSP00000447254.1|ENSP00000449181.1|ENSP00000449141.1|ENSP00000448959.1|ENSP00000447830.1|ENSP00000477934.1
SYT17	132.171	-1.58631	0.220546	-7.19263	6.36e-13	2.56e-11	ENSG00000103528.16	ENSG00000103528	chr16	19167971	19268334	+	protein_coding	HAVANA	19168647	19267073	ENSP00000456790.1|ENSP00000454335.1|ENSP00000347538.2|ENSP00000456009.1|ENSP00000456252.1|ENSP00000454721.2|ENSP00000456879.1|ENSP00000456915.1
CIB1	176.532	-0.969476	0.134816	-7.19113	6.43e-13	2.58e-11	ENSG00000185043.10	ENSG00000185043	chr15	90229975	90234047	-	protein_coding	HAVANA|ENSEMBL	90230487	90233885	ENSP00000333873.6|ENSP00000479860.1
SNCAIP	277.702	1.40263	0.19513	7.18819	6.57e-13	2.64e-11	ENSG00000064692.18	ENSG00000064692	chr5	122311354	122464219	+	protein_coding	HAVANA|ENSEMBL	122391135	122463572	ENSP00000427090.1|ENSP00000426526.1|ENSP00000426551.1|ENSP00000422610.1|ENSP00000422106.2|ENSP00000261368.8|ENSP00000426280.1|ENSP00000368854.3|ENSP00000441681.2|ENSP00000425063.2|ENSP00000261367.7|ENSP00000427078.1|ENSP00000424338.1|ENSP00000427587.1|ENSP00000394392.3|ENSP00000426904.2|ENSP00000423360.2|ENSP00000378852.2|ENSP00000378849.2|ENSP00000427575.2
MAGI3	359.476	-0.867267	0.120668	-7.18721	6.61e-13	2.65e-11	ENSG00000081026.18	ENSG00000081026	chr1	113390749	113685923	+	protein_coding	HAVANA	113391034	113684011	ENSP00000358630.4|ENSP00000304604.9|ENSP00000358628.1|ENSP00000358624.4
ALDH4A1	65.0928	-2.01793	0.28077	-7.18713	6.62e-13	2.65e-11	ENSG00000159423.16	ENSG00000159423	chr1	18871430	18902781	-	protein_coding	HAVANA|ENSEMBL	18872848	18902523	ENSP00000290597.5|ENSP00000446071.1|ENSP00000364490.3|ENSP00000442988.1|ENSP00000393209.1
TMED9	528.715	-1.08398	0.150836	-7.18651	6.65e-13	2.66e-11	ENSG00000184840.11	ENSG00000184840	chr5	177592158	177596124	+	protein_coding	HAVANA	177592215	177595413	ENSP00000330945.6
ZNF423	259.751	1.06076	0.147619	7.18576	6.68e-13	2.67e-11	ENSG00000102935.11	ENSG00000102935	chr16	49487524	49857919	-	protein_coding	HAVANA|ENSEMBL	49491278	49822685	ENSP00000455426.1|ENSP00000455588.2|ENSP00000457928.1|ENSP00000262383.2|ENSP00000442321.1|ENSP00000455061.1|ENSP00000457664.1|ENSP00000479288.1
CRISP3	83.4355	-3.85125	0.53608	-7.18409	6.77e-13	2.7e-11	ENSG00000096006.11	ENSG00000096006	chr6	49727384	49744437	-	protein_coding	HAVANA|ENSEMBL	49728733	49744367	ENSP00000263045.4|ENSP00000389026.2|ENSP00000360201.4|ENSP00000346636.4
COX6A1	62.4514	-0.906991	0.126291	-7.18175	6.88e-13	2.75e-11	ENSG00000111775.2	ENSG00000111775	chr12	120438090	120440742	+	protein_coding	HAVANA	120438127	120440534	ENSP00000229379.2
CERS2	281.143	-0.613931	0.0854985	-7.18061	6.94e-13	2.77e-11	ENSG00000143418.19	ENSG00000143418	chr1	150960583	150975004	-	protein_coding	HAVANA|ENSEMBL	150964320	150969090	ENSP00000454160.2|ENSP00000453297.2|ENSP00000271688.6|ENSP00000357950.5|ENSP00000357945.5|ENSP00000355020.5|ENSP00000452810.1|ENSP00000393239.1|ENSP00000394012.1
DYNLL2	992.8	-0.990812	0.137995	-7.18004	6.97e-13	2.78e-11	ENSG00000264364.2	ENSG00000264364	chr17	58083415	58095536	+	protein_coding	HAVANA	58087091	58089276	ENSP00000477310.1
CALR	3690.95	-1.35525	0.188772	-7.17929	7.01e-13	2.79e-11	ENSG00000179218.13	ENSG00000179218	chr19	12938578	12944489	+	protein_coding	HAVANA	12938680	12943978	ENSP00000320866.4|ENSP00000465105.1|ENSP00000465918.1|ENSP00000466037.1
CMAS	145.388	-1.12431	0.156613	-7.17887	7.03e-13	2.8e-11	ENSG00000111726.12	ENSG00000111726	chr12	22046174	22065674	+	protein_coding	HAVANA	22046304	22065308	ENSP00000229329.2|ENSP00000446239.1|ENSP00000439404.1|ENSP00000440605.1
LRRC45	103.93	-1.03086	0.14361	-7.17816	7.07e-13	2.81e-11	ENSG00000169683.7	ENSG00000169683	chr17	82023302	82031151	+	protein_coding	HAVANA	82023644	82030802	ENSP00000306760.3|ENSP00000462276.1|ENSP00000462928.1
NDUFA8	98.1997	-1.04875	0.146111	-7.17779	7.08e-13	2.81e-11	ENSG00000119421.6	ENSG00000119421	chr9	122144058	122159819	-	protein_coding	HAVANA	122144244	122159677	ENSP00000362873.3
GFOD1	406.889	0.908573	0.126605	7.17645	7.15e-13	2.84e-11	ENSG00000145990.10	ENSG00000145990	chr6	13357830	13487662	-	protein_coding	HAVANA|ENSEMBL	13364746	13486890	ENSP00000368586.1|ENSP00000368589.3|ENSP00000479493.1|ENSP00000473812.1
YIPF2	83.5842	-0.948071	0.132112	-7.17626	7.16e-13	2.84e-11	ENSG00000130733.10	ENSG00000130733	chr19	10922185	10928681	-	protein_coding	HAVANA	10923097	10928410	ENSP00000253031.1|ENSP00000466055.1|ENSP00000467829.1|ENSP00000467156.1|ENSP00000465257.1|ENSP00000467019.1|ENSP00000466408.1|ENSP00000465943.1|ENSP00000468436.1|ENSP00000464839.1
IL33	823.227	1.79508	0.250371	7.1697	7.52e-13	2.98e-11	ENSG00000137033.11	ENSG00000137033	chr9	6215786	6257983	+	protein_coding	HAVANA|ENSEMBL	6241695	6256165	ENSP00000394039.2|ENSP00000478858.1|ENSP00000370842.3|ENSP00000414238.2
ST8SIA6-AS1	38.453	-2.54364	0.354778	-7.16967	7.52e-13	2.98e-11	ENSG00000204832.9	ENSG00000204832	chr10	17386936	17413503	+	antisense	HAVANA	NA	NA
PDK4	2423.47	2.08662	0.291075	7.16868	7.57e-13	2.99e-11	ENSG00000004799.7	ENSG00000004799	chr7	95583499	95596491	-	protein_coding	HAVANA	95585644	95596293	ENSP00000005178.5
GNL2	364.941	-0.558355	0.0779174	-7.16599	7.72e-13	3.05e-11	ENSG00000134697.12	ENSG00000134697	chr1	37566816	37595935	-	protein_coding	HAVANA	37566858	37595822	ENSP00000362153.3|ENSP00000441288.2
KDR	664.533	1.08827	0.151917	7.16358	7.86e-13	3.1e-11	ENSG00000128052.8	ENSG00000128052	chr4	55078477	55125589	-	protein_coding	HAVANA	55079944	55125293	ENSP00000263923.4
RNASE1	613.991	1.64967	0.230315	7.16269	7.91e-13	3.12e-11	ENSG00000129538.13	ENSG00000129538	chr14	20801228	20803278	-	protein_coding	HAVANA	20801601	20802068	ENSP00000381057.4|ENSP00000344193.3|ENSP00000399493.2|ENSP00000451058.1|ENSP00000381060.4
GSR	328.589	-0.781556	0.10914	-7.16102	8.01e-13	3.16e-11	ENSG00000104687.12	ENSG00000104687	chr8	30678061	30727926	-	protein_coding	HAVANA	30679523	30727835	ENSP00000221130.5|ENSP00000438845.1|ENSP00000444559.1|ENSP00000445516.1|ENSP00000431044.1|ENSP00000430825.1
FAR2P1	156.663	-3.5747	0.499197	-7.16091	8.01e-13	3.16e-11	ENSG00000180178.10	ENSG00000180178	chr2	129990456	130051131	-	transcribed_unprocessed_pseudogene	HAVANA	NA	NA
LARP1B	331.221	-0.852039	0.118997	-7.1602	8.06e-13	3.17e-11	ENSG00000138709.17	ENSG00000138709	chr4	128061268	128222931	+	protein_coding	HAVANA	128074952	128210050	ENSP00000321997.6|ENSP00000422850.1|ENSP00000427281.1|ENSP00000377829.3|ENSP00000390395.2|ENSP00000424383.1|ENSP00000423686.1
SGPL1	671.571	-0.704045	0.0983375	-7.15948	8.1e-13	3.18e-11	ENSG00000166224.16	ENSG00000166224	chr10	70815961	70881173	+	protein_coding	HAVANA	70816854	70877332	ENSP00000362298.3|ENSP00000299297.4|ENSP00000386549.2
ARHGAP24	518.675	1.22064	0.170515	7.15857	8.15e-13	3.2e-11	ENSG00000138639.17	ENSG00000138639	chr4	85475114	86002670	+	protein_coding	HAVANA	85570542	86000719	ENSP00000378611.1|ENSP00000423206.1|ENSP00000426105.1|ENSP00000378610.2|ENSP00000424256.1|ENSP00000425589.1|ENSP00000264343.4
RCN3	152.309	0.874543	0.122191	7.1572	8.23e-13	3.22e-11	ENSG00000142552.7	ENSG00000142552	chr19	49527618	49546962	+	protein_coding	HAVANA	49528473	49546862	ENSP00000270645.2|ENSP00000469727.1|ENSP00000470540.1|ENSP00000470771.1
SNORD115-32	15.6452	-3.40605	0.475891	-7.15722	8.23e-13	3.22e-11	ENSG00000200949.1	ENSG00000200949	chr15	25228967	25229048	+	snoRNA	ENSEMBL	NA	NA
LINC01296	23.4203	-2.23511	0.312286	-7.15725	8.23e-13	3.22e-11	ENSG00000244306.9	ENSG00000244306	chr14	19284653	19337730	-	transcribed_processed_pseudogene	HAVANA	NA	NA
PHF21B	118.557	-2.65287	0.370994	-7.15072	8.63e-13	3.38e-11	ENSG00000056487.15	ENSG00000056487	chr22	44881162	45009999	-	protein_coding	HAVANA|ENSEMBL	44883089	45009549	ENSP00000385053.1|ENSP00000379410.4|ENSP00000324403.5|ENSP00000487086.1|ENSP00000401091.1|ENSP00000401294.1
TBL1Y	35.6804	-2.47705	0.346509	-7.14859	8.77e-13	3.43e-11	ENSG00000092377.13	ENSG00000092377	chrY	6910686	7091683	+	protein_coding	HAVANA	7025085	7091489	ENSP00000372499.1|ENSP00000347289.2|ENSP00000328879.4
C14orf79	71.2767	-1.30616	0.182813	-7.14476	9.02e-13	3.52e-11	ENSG00000140104.13	ENSG00000140104	chr14	104985775	105010482	+	protein_coding	HAVANA	104985775	104994756	ENSP00000447512.1|ENSP00000450114.1|ENSP00000374614.3|ENSP00000447892.1|ENSP00000448642.1|ENSP00000450135.1
AFMID	150.218	-1.13318	0.158603	-7.14475	9.02e-13	3.52e-11	ENSG00000183077.15	ENSG00000183077	chr17	78187317	78207701	+	protein_coding	HAVANA	78187371	78207008	ENSP00000386890.4|ENSP00000466515.1|ENSP00000466859.1|ENSP00000467869.1|ENSP00000465406.1|ENSP00000464929.1|ENSP00000467365.1|ENSP00000328938.5|ENSP00000466566.1|ENSP00000466241.1
RRM1	241.472	-0.600679	0.0840816	-7.144	9.07e-13	3.53e-11	ENSG00000167325.14	ENSG00000167325	chr11	4094707	4138876	+	protein_coding	HAVANA	4095013	4138380	ENSP00000435656.1|ENSP00000300738.5|ENSP00000434069.1|ENSP00000432555.1|ENSP00000431464.1|ENSP00000436377.1
ANKRD37	44.5399	-1.45536	0.203751	-7.14284	9.14e-13	3.56e-11	ENSG00000186352.8	ENSG00000186352	chr4	185396021	185400628	+	protein_coding	HAVANA	185396924	185399771	ENSP00000421529.1|ENSP00000335147.4
PDZD11	64.8369	-0.978108	0.137018	-7.13852	9.43e-13	3.67e-11	ENSG00000120509.10	ENSG00000120509	chrX	70286595	70290514	-	protein_coding	HAVANA	70287085	70289341	ENSP00000239666.4|ENSP00000363578.1
LSR	320.226	-0.896843	0.12567	-7.13648	9.57e-13	3.72e-11	ENSG00000105699.16	ENSG00000105699	chr19	35248330	35267964	+	protein_coding	HAVANA|ENSEMBL	35248879	35267856	ENSP00000472569.1|ENSP00000480821.1|ENSP00000354575.2|ENSP00000471486.1|ENSP00000354034.2|ENSP00000346976.2|ENSP00000262627.3|ENSP00000394479.1|ENSP00000474797.2|ENSP00000472154.3|ENSP00000470630.1
SLC25A39	237.009	-0.997886	0.139864	-7.13471	9.7e-13	3.77e-11	ENSG00000013306.15	ENSG00000013306	chr17	44319625	44324870	-	protein_coding	HAVANA	44320004	44323562	ENSP00000225308.8|ENSP00000366299.4|ENSP00000467681.1|ENSP00000466676.1|ENSP00000467964.1|ENSP00000444540.1|ENSP00000466615.1|ENSP00000465182.1|ENSP00000465554.1|ENSP00000465594.1|ENSP00000467956.1|ENSP00000466144.1
SNORD115-34	7.93093	-3.41169	0.478268	-7.13342	9.79e-13	3.8e-11	ENSG00000199311.1	ENSG00000199311	chr15	25232387	25232468	+	snoRNA	ENSEMBL	NA	NA
TPD52	740.434	-1.31251	0.184228	-7.12436	1.05e-12	4.06e-11	ENSG00000076554.15	ENSG00000076554	chr8	80034745	80231232	-	protein_coding	HAVANA|ENSEMBL	80038119	80171443	ENSP00000368390.4|ENSP00000410222.2|ENSP00000429915.1|ENSP00000429309.1|ENSP00000429351.1|ENSP00000429708.1|ENSP00000368391.3|ENSP00000428951.1|ENSP00000430646.1|ENSP00000430421.1|ENSP00000430323.1|ENSP00000430140.1|ENSP00000430865.1
CPNE8	185.08	1.00248	0.140719	7.12397	1.05e-12	4.06e-11	ENSG00000139117.13	ENSG00000139117	chr12	38646822	38907430	-	protein_coding	HAVANA	38653885	38907380	ENSP00000329748.5|ENSP00000439237.2|ENSP00000353633.3|ENSP00000447761.1
MAPK10	305.04	-1.87166	0.262803	-7.12192	1.06e-12	4.12e-11	ENSG00000109339.18	ENSG00000109339	chr4	86015123	86594131	-	protein_coding	HAVANA|ENSEMBL	86017231	86194401	ENSP00000378598.3|ENSP00000378590.3|ENSP00000378586.3|ENSP00000352157.3|ENSP00000309857.4|ENSP00000355297.2|ENSP00000378589.3|ENSP00000378595.1|ENSP00000414469.2|ENSP00000424154.1|ENSP00000424755.1|ENSP00000422985.1|ENSP00000422277.1|ENSP00000421762.1|ENSP00000424128.1|ENSP00000421359.1|ENSP00000425654.1|ENSP00000423918.1|ENSP00000421409.1|ENSP00000420987.1
RAB17	79.4244	-2.17611	0.305599	-7.12082	1.07e-12	4.15e-11	ENSG00000124839.12	ENSG00000124839	chr2	237574322	237601614	-	protein_coding	HAVANA	237574437	237586154	ENSP00000375858.2|ENSP00000264601.3|ENSP00000386792.1|ENSP00000389332.1|ENSP00000386589.1|ENSP00000400240.1|ENSP00000401495.1
MTSS1	762.29	1.02421	0.143844	7.12029	1.08e-12	4.16e-11	ENSG00000170873.18	ENSG00000170873	chr8	124550790	124728429	-	protein_coding	HAVANA	124552995	124727955	ENSP00000367256.3|ENSP00000429064.1|ENSP00000428685.1|ENSP00000322804.5|ENSP00000393606.2|ENSP00000428319.1|ENSP00000428348.1|ENSP00000428145.1|ENSP00000429752.1
PLEKHG5	453.474	1.15104	0.161725	7.11725	1.1e-12	4.25e-11	ENSG00000171680.20	ENSG00000171680	chr1	6466092	6520061	-	protein_coding	HAVANA|ENSEMBL	6467566	6519511	ENSP00000441445.1|ENSP00000383704.1|ENSP00000344570.5|ENSP00000439625.1|ENSP00000366977.1|ENSP00000366954.1|ENSP00000366957.3|ENSP00000366961.1|ENSP00000383706.3|ENSP00000366969.3
FILIP1	324.559	1.31319	0.184559	7.11529	1.12e-12	4.31e-11	ENSG00000118407.14	ENSG00000118407	chr6	75291859	75493738	-	protein_coding	HAVANA	75295913	75414972	ENSP00000376728.1|ENSP00000237172.7|ENSP00000359037.1
ARHGAP31	801.853	0.94285	0.132532	7.11415	1.13e-12	4.34e-11	ENSG00000031081.10	ENSG00000031081	chr3	119294373	119420714	+	protein_coding	HAVANA	119294905	119416261	ENSP00000264245.4|ENSP00000418429.1
EBF1	788.784	1.20565	0.169477	7.11395	1.13e-12	4.34e-11	ENSG00000164330.16	ENSG00000164330	chr5	158695916	159099761	-	protein_coding	HAVANA|ENSEMBL	158699114	159099478	ENSP00000477809.1|ENSP00000322898.6|ENSP00000370029.4|ENSP00000428020.1
CLIP3	282.21	0.979929	0.137785	7.112	1.14e-12	4.4e-11	ENSG00000105270.14	ENSG00000105270	chr19	36014660	36033343	-	protein_coding	HAVANA	36016161	36032357	ENSP00000353732.3|ENSP00000466832.1|ENSP00000468689.1|ENSP00000466026.2
BBS4	271.296	-0.785527	0.110515	-7.10786	1.18e-12	4.53e-11	ENSG00000140463.13	ENSG00000140463	chr15	72686179	72738476	+	protein_coding	HAVANA|ENSEMBL	72686228	72737584	ENSP00000378631.3|ENSP00000456759.1|ENSP00000268057.4|ENSP00000455412.1|ENSP00000457795.1|ENSP00000457753.1|ENSP00000457958.1|ENSP00000456463.1|ENSP00000456664.1|ENSP00000454718.1|ENSP00000456758.1|ENSP00000455958.1|ENSP00000457479.1
ZNF233	101.961	-0.79207	0.111458	-7.10645	1.19e-12	4.57e-11	ENSG00000159915.12	ENSG00000159915	chr19	44259880	44275317	+	protein_coding	HAVANA	44260085	44274670	ENSP00000468154.1|ENSP00000466781.1|ENSP00000465136.1|ENSP00000375820.1|ENSP00000465307.1
SND1	1466.66	-1.04548	0.147142	-7.10524	1.2e-12	4.61e-11	ENSG00000197157.10	ENSG00000197157	chr7	127652180	128092609	+	protein_coding	HAVANA	127652374	128092055	ENSP00000346762.3|ENSP00000419327.1
RP11-242F11.2	10.7569	-3.07754	0.433162	-7.10482	1.2e-12	4.62e-11	ENSG00000234675.1	ENSG00000234675	chr6	148017422	148020974	-	lincRNA	HAVANA	NA	NA
DCTN4	515.05	-0.675623	0.0951108	-7.10354	1.22e-12	4.66e-11	ENSG00000132912.12	ENSG00000132912	chr5	150708440	150759109	-	protein_coding	HAVANA|ENSEMBL	150711152	150758993	ENSP00000416968.2|ENSP00000411251.1|ENSP00000414906.2|ENSP00000487323.1|ENSP00000428987.1|ENSP00000430993.1|ENSP00000429489.1|ENSP00000430183.1|ENSP00000431042.1
TESK2	214.031	-0.937245	0.131949	-7.10308	1.22e-12	4.67e-11	ENSG00000070759.16	ENSG00000070759	chr1	45343883	45491166	-	protein_coding	HAVANA	45344843	45457785	ENSP00000361156.1|ENSP00000361158.3
PCCB	259.678	-1.23976	0.174661	-7.09812	1.26e-12	4.84e-11	ENSG00000114054.13	ENSG00000114054	chr3	136250306	136337896	+	protein_coding	HAVANA	136250376	136334304	ENSP00000251654.4|ENSP00000418307.1|ENSP00000420639.1|ENSP00000419129.1|ENSP00000420391.1|ENSP00000420158.1|ENSP00000417937.1|ENSP00000417253.1|ENSP00000417549.1|ENSP00000419027.1|ENSP00000419263.1|ENSP00000420759.1|ENSP00000419563.1|ENSP00000418020.1|ENSP00000419293.1
CTB-107G13.1	45.5507	-2.30071	0.324165	-7.09737	1.27e-12	4.86e-11	ENSG00000234715.1	ENSG00000234715	chr7	103445207	103514007	+	antisense	HAVANA	NA	NA
GIPC2	47.0467	1.27025	0.17899	7.09674	1.28e-12	4.88e-11	ENSG00000137960.5	ENSG00000137960	chr1	77979542	78138449	+	protein_coding	HAVANA	78046095	78135740	ENSP00000359795.3
FOLH1B	63.2382	-3.67776	0.518605	-7.09164	1.33e-12	5.06e-11	ENSG00000134612.11	ENSG00000134612	chr11	89639227	89698718	+	transcribed_unprocessed_pseudogene	HAVANA	NA	NA
STOX2	237.761	1.1266	0.158908	7.08961	1.34e-12	5.13e-11	ENSG00000173320.9	ENSG00000173320	chr4	183853431	184023526	+	protein_coding	HAVANA	183906791	184017281	ENSP00000311257.4|ENSP00000425388.1|ENSP00000422118.1|ENSP00000426209.1
RAB18	660.31	-1.37413	0.194043	-7.0816	1.42e-12	5.43e-11	ENSG00000099246.16	ENSG00000099246	chr10	27504174	27542237	+	protein_coding	HAVANA|ENSEMBL	27504370	27538048	ENSP00000439321.1|ENSP00000483927.1|ENSP00000349415.6|ENSP00000364960.3|ENSP00000478479.1|ENSP00000407872.1
MIR375	1.86268	-4.01359	0.566945	-7.07933	1.45e-12	5.51e-11	ENSG00000198973.3	ENSG00000198973	chr2	219001628	219001739	-	miRNA	ENSEMBL	NA	NA
GLB1L2	134.686	-2.20629	0.311669	-7.07896	1.45e-12	5.52e-11	ENSG00000149328.14	ENSG00000149328	chr11	134331874	134378341	+	protein_coding	HAVANA|ENSEMBL	134332062	134375055	ENSP00000344659.6|ENSP00000444628.1
RP1-79C4.4	125.589	1.21237	0.171273	7.0786	1.46e-12	5.53e-11	ENSG00000271811.1	ENSG00000271811	chr1	170667381	170669425	+	lincRNA	HAVANA	NA	NA
PVRL3	192.905	-1.40009	0.197844	-7.07677	1.48e-12	5.6e-11	ENSG00000177707.10	ENSG00000177707	chr3	111070071	111275563	+	protein_coding	HAVANA	111070311	111275342	ENSP00000418691.1|ENSP00000418327.1|ENSP00000418070.1|ENSP00000321514.3|ENSP00000417572.1|ENSP00000420579.1|ENSP00000420479.1|ENSP00000419829.1
PLEKHO2	335.395	1.12892	0.159544	7.07592	1.48e-12	5.63e-11	ENSG00000241839.9	ENSG00000241839	chr15	64841883	64868007	+	protein_coding	HAVANA|ENSEMBL	64842017	64865885	ENSP00000483505.1|ENSP00000326706.4
SMAD1	248.841	0.668108	0.0944275	7.07536	1.49e-12	5.65e-11	ENSG00000170365.9	ENSG00000170365	chr4	145481194	145558079	+	protein_coding	HAVANA	145514614	145557931	ENSP00000424959.1|ENSP00000424649.1|ENSP00000425270.1|ENSP00000305769.4|ENSP00000427002.1|ENSP00000422706.1|ENSP00000421601.1|ENSP00000377652.2|ENSP00000426568.1
VSIG4	105.021	1.10581	0.156298	7.07506	1.49e-12	5.65e-11	ENSG00000155659.14	ENSG00000155659	chrX	66021738	66040125	-	protein_coding	HAVANA|ENSEMBL	66022088	66039998	ENSP00000393108.1|ENSP00000363869.4|ENSP00000411581.2|ENSP00000394143.2
GSTZ1	205.878	-0.832933	0.11779	-7.07133	1.53e-12	5.8e-11	ENSG00000100577.18	ENSG00000100577	chr14	77320884	77331597	+	protein_coding	HAVANA|ENSEMBL	77321169	77331192	ENSP00000216465.5|ENSP00000354959.4|ENSP00000452498.1|ENSP00000451927.1|ENSP00000314404.5|ENSP00000450487.1|ENSP00000451150.1|ENSP00000452531.1|ENSP00000377335.1|ENSP00000451976.1|ENSP00000452346.1|ENSP00000451850.1
RP11-532F12.5	19.7921	-1.65333	0.233851	-7.07002	1.55e-12	5.85e-11	ENSG00000261183.5	ENSG00000261183	chr15	40835808	40844387	-	antisense	HAVANA	NA	NA
RPL26L1	58.7855	-0.843026	0.119253	-7.06925	1.56e-12	5.88e-11	ENSG00000037241.7	ENSG00000037241	chr5	172958729	172969771	+	protein_coding	HAVANA	172959874	172969538	ENSP00000428177.1|ENSP00000428223.1|ENSP00000265100.2|ENSP00000430147.1|ENSP00000429783.1|ENSP00000430673.1
IVD	543.561	-0.855611	0.12104	-7.06885	1.56e-12	5.89e-11	ENSG00000128928.8	ENSG00000128928	chr15	40405795	40435947	+	protein_coding	HAVANA	40405819	40435556	ENSP00000479359.1|ENSP00000418397.2|ENSP00000417990.2|ENSP00000453821.1|ENSP00000417256.2|ENSP00000452949.1|ENSP00000453146.1|ENSP00000453929.1|ENSP00000454145.1
ELOVL5	1585.41	-1.39867	0.197909	-7.06721	1.58e-12	5.96e-11	ENSG00000012660.13	ENSG00000012660	chr6	53267398	53349179	-	protein_coding	HAVANA|ENSEMBL	53269116	53295699	ENSP00000359956.5|ENSP00000440728.2|ENSP00000306640.6|ENSP00000359951.5
ABC7-42404400C24.1	47.5692	1.23853	0.175301	7.06516	1.6e-12	6.04e-11	ENSG00000277758.4	ENSG00000277758	chr10	47750864	47763592	-	protein_coding	HAVANA|ENSEMBL	47752176	47763004	ENSP00000485217.1|ENSP00000482225.1|ENSP00000478933.2
TUFT1	95.2487	-1.5564	0.220305	-7.06474	1.61e-12	6.06e-11	ENSG00000143367.15	ENSG00000143367	chr1	151540305	151583583	+	protein_coding	HAVANA|ENSEMBL	151540367	151582110	ENSP00000357842.3|ENSP00000376476.3|ENSP00000357841.2|ENSP00000343781.4
SCARF1	183.863	0.774474	0.10963	7.06443	1.61e-12	6.06e-11	ENSG00000074660.15	ENSG00000074660	chr17	1633858	1645747	-	protein_coding	HAVANA|ENSEMBL	1634761	1645697	ENSP00000263071.4|ENSP00000411167.2|ENSP00000323964.5|ENSP00000458174.1|ENSP00000461468.1
MRPS26	156.663	-1.10836	0.156904	-7.06394	1.62e-12	6.08e-11	ENSG00000125901.5	ENSG00000125901	chr20	3045945	3048254	+	protein_coding	HAVANA	3046069	3047866	ENSP00000369682.3
ZNF667-AS1	83.6898	-1.15288	0.163218	-7.06343	1.62e-12	6.1e-11	ENSG00000166770.10	ENSG00000166770	chr19	56477250	56500666	+	lincRNA	HAVANA	NA	NA
LPCAT4	218.247	0.786725	0.111441	7.05959	1.67e-12	6.26e-11	ENSG00000176454.13	ENSG00000176454	chr15	34358618	34367278	-	protein_coding	HAVANA|ENSEMBL	34359130	34367100	ENSP00000317300.6|ENSP00000478003.1|ENSP00000454422.1
RPS6KC1	431.13	-0.668354	0.0946869	-7.05857	1.68e-12	6.3e-11	ENSG00000136643.11	ENSG00000136643	chr1	213051233	213274773	+	protein_coding	HAVANA|ENSEMBL	213051405	213272631	ENSP00000484471.1|ENSP00000439282.2|ENSP00000483873.1|ENSP00000442306.1|ENSP00000355927.3|ENSP00000355926.3
PIGN	348.358	-0.792525	0.112287	-7.05802	1.69e-12	6.32e-11	ENSG00000197563.9	ENSG00000197563	chr18	62043567	62187118	-	protein_coding	HAVANA	62045859	62163549	ENSP00000350263.4|ENSP00000383188.2|ENSP00000465241.1|ENSP00000467410.1|ENSP00000466985.1|ENSP00000467458.1|ENSP00000466462.1|ENSP00000467812.1|ENSP00000468721.1|ENSP00000467618.1|ENSP00000464707.1|ENSP00000466883.1|ENSP00000466035.1|ENSP00000465506.1|ENSP00000465897.1|ENSP00000468456.1|ENSP00000466354.1
SLC36A1	486.019	-1.51585	0.214795	-7.05719	1.7e-12	6.35e-11	ENSG00000123643.12	ENSG00000123643	chr5	151437046	151492381	+	protein_coding	HAVANA|ENSEMBL	151458793	151488251	ENSP00000429796.1|ENSP00000428140.1|ENSP00000395640.2|ENSP00000243389.3|ENSP00000480948.1|ENSP00000427804.1|ENSP00000430305.1|ENSP00000428471.1|ENSP00000428738.1|ENSP00000430181.1
ADPRH	195.965	0.605077	0.0857417	7.05698	1.7e-12	6.35e-11	ENSG00000144843.11	ENSG00000144843	chr3	119579268	119589945	+	protein_coding	HAVANA	119582170	119587875	ENSP00000420200.1|ENSP00000419703.1|ENSP00000417528.1|ENSP00000349496.3|ENSP00000417430.1
BCL2L1	146.053	-0.804052	0.113937	-7.05701	1.7e-12	6.35e-11	ENSG00000171552.12	ENSG00000171552	chr20	31664452	31723989	-	protein_coding	HAVANA	31665952	31722218	ENSP00000365230.2|ENSP00000365223.4|ENSP00000302564.4|ENSP00000406203.1|ENSP00000411252.1|ENSP00000395545.1|ENSP00000390760.1|ENSP00000389688.1|ENSP00000401173.1
IRAK3	388.968	0.974096	0.138078	7.0547	1.73e-12	6.45e-11	ENSG00000090376.8	ENSG00000090376	chr12	66188879	66254622	+	protein_coding	HAVANA	66189300	66248168	ENSP00000261233.4|ENSP00000441321.1|ENSP00000409852.2
NOL3	239.62	-1.73357	0.245758	-7.05395	1.74e-12	6.48e-11	ENSG00000140939.14	ENSG00000140939	chr16	67170154	67175735	+	protein_coding	HAVANA|ENSEMBL	67173869	67175260	ENSP00000457732.1|ENSP00000454256.1|ENSP00000268605.7|ENSP00000457720.1|ENSP00000457243.1|ENSP00000455808.1|ENSP00000463698.1|ENSP00000454598.1|ENSP00000463685.1
TAB3	577.299	-0.840436	0.119144	-7.05397	1.74e-12	6.48e-11	ENSG00000157625.15	ENSG00000157625	chrX	30827442	30975084	-	protein_coding	HAVANA|ENSEMBL	30831430	30859588	ENSP00000368215.1|ENSP00000368212.3|ENSP00000368214.2|ENSP00000433193.1|ENSP00000288422.3
TCF4	2355.6	0.981024	0.139095	7.0529	1.75e-12	6.52e-11	ENSG00000196628.13	ENSG00000196628	chr18	55222331	55664787	-	protein_coding	HAVANA|ENSEMBL	55228228	55664758	ENSP00000478549.1|ENSP00000348374.4|ENSP00000455763.1|ENSP00000457649.1|ENSP00000346440.3|ENSP00000486670.1|ENSP00000455135.1|ENSP00000409447.2|ENSP00000439656.1|ENSP00000445202.1|ENSP00000440731.1|ENSP00000455346.1|ENSP00000487505.1|ENSP00000439827.2|ENSP00000441562.2|ENSP00000455179.1|ENSP00000457765.1|ENSP00000455261.1|ENSP00000454366.1|ENSP00000455418.2|ENSP00000456125.1|ENSP00000455984.2|ENS…
COL27A1	479.358	1.0028	0.142229	7.05059	1.78e-12	6.63e-11	ENSG00000196739.14	ENSG00000196739	chr9	114155560	114312511	+	protein_coding	HAVANA	114155951	114310692	ENSP00000348385.3|ENSP00000391328.1|ENSP00000432928.1
SETD7	1223.78	-1.11992	0.158988	-7.04405	1.87e-12	6.94e-11	ENSG00000145391.13	ENSG00000145391	chr4	139495941	139606699	-	protein_coding	HAVANA	139496356	139604416	ENSP00000427300.1|ENSP00000274031.3|ENSP00000385913.3|ENSP00000384336.1|ENSP00000476712.1|ENSP00000476302.1
RRS1	100.945	-1.10587	0.157023	-7.04273	1.89e-12	7e-11	ENSG00000179041.3	ENSG00000179041	chr8	66429028	66430733	+	protein_coding	HAVANA	66429132	66430226	ENSP00000322396.2
MRPS35	162.396	-0.993805	0.141122	-7.04219	1.89e-12	7.02e-11	ENSG00000061794.12	ENSG00000061794	chr12	27710773	27756295	+	protein_coding	HAVANA	27710844	27755447	ENSP00000081029.3|ENSP00000437990.1|ENSP00000445390.1|ENSP00000437991.1|ENSP00000442137.1
PYGL	194.865	0.982933	0.139598	7.04117	1.91e-12	7.07e-11	ENSG00000100504.16	ENSG00000100504	chr14	50857891	50944736	-	protein_coding	HAVANA	50858092	50944403	ENSP00000431657.1|ENSP00000443787.1|ENSP00000216392.7
RNF208	22.6285	-1.28635	0.182715	-7.04023	1.92e-12	7.11e-11	ENSG00000212864.3	ENSG00000212864	chr9	137220247	137221581	-	protein_coding	HAVANA|ENSEMBL	137220430	137221212	ENSP00000375397.1|ENSP00000376572.1
RP11-456H18.2	15.6154	-2.15446	0.30603	-7.04003	1.92e-12	7.11e-11	ENSG00000229896.2	ENSG00000229896	chr6	12007670	12008856	+	lincRNA	HAVANA	NA	NA
STK36	242.927	-0.78185	0.111124	-7.03585	1.98e-12	7.32e-11	ENSG00000163482.11	ENSG00000163482	chr2	218672026	218702716	+	protein_coding	HAVANA	218672830	218702006	ENSP00000295709.3|ENSP00000375954.3|ENSP00000400055.1|ENSP00000394095.1|ENSP00000403527.1|ENSP00000406184.1|ENSP00000409688.1|ENSP00000404719.1
SLC16A1	192.549	-1.23343	0.175321	-7.03528	1.99e-12	7.35e-11	ENSG00000155380.11	ENSG00000155380	chr1	112911847	112957013	-	protein_coding	HAVANA|ENSEMBL	112913894	112929308	ENSP00000358640.3|ENSP00000441065.1|ENSP00000416167.1|ENSP00000399104.1|ENSP00000397106.1
GNG11	146.073	1.18783	0.1689	7.03278	2.02e-12	7.47e-11	ENSG00000127920.5	ENSG00000127920	chr7	93921699	93928610	+	protein_coding	HAVANA	93922138	93926213	ENSP00000248564.4
IP6K2	568.512	-0.987097	0.140414	-7.02991	2.07e-12	7.62e-11	ENSG00000068745.14	ENSG00000068745	chr3	48688003	48740353	-	protein_coding	HAVANA|ENSEMBL	48688276	48715435	ENSP00000331103.5|ENSP00000411776.1|ENSP00000414428.1|ENSP00000389761.1|ENSP00000403968.1|ENSP00000395819.1|ENSP00000412121.1|ENSP00000341925.4|ENSP00000400812.2|ENSP00000396904.2|ENSP00000387759.1|ENSP00000414139.2|ENSP00000393077.1|ENSP00000396203.1|ENSP00000394488.1|ENSP00000399052.1|ENSP00000410454.1|ENSP00000389755.1|ENSP00000388116.1|ENSP00000410950.1|ENSP00000387394.1|ENSP00000393797.1|ENS…
CTC-461H2.2	3.84017	-3.34898	0.476502	-7.02825	2.09e-12	7.71e-11	ENSG00000267611.1	ENSG00000267611	chr19	33051515	33051701	+	processed_pseudogene	HAVANA	NA	NA
SEMA5A	813.181	0.972709	0.138428	7.02684	2.11e-12	7.78e-11	ENSG00000112902.11	ENSG00000112902	chr5	9035026	9546075	-	protein_coding	HAVANA	9042900	9379946	ENSP00000371936.5|ENSP00000421961.1
CERS4	502.508	-1.17257	0.166944	-7.02373	2.16e-12	7.95e-11	ENSG00000090661.11	ENSG00000090661	chr19	8206736	8262421	+	protein_coding	HAVANA	8251077	8262106	ENSP00000453796.1|ENSP00000453388.1|ENSP00000452753.1|ENSP00000452910.1|ENSP00000251363.5|ENSP00000453509.1|ENSP00000453815.1|ENSP00000452920.1|ENSP00000454122.1
TRIM47	77.7519	0.907146	0.129165	7.02314	2.17e-12	7.97e-11	ENSG00000132481.6	ENSG00000132481	chr17	75874161	75878575	-	protein_coding	HAVANA	75874211	75878548	ENSP00000254816.1|ENSP00000467645.1|ENSP00000465010.2|ENSP00000465038.1
RP11-96O20.2	9.20819	-3.67387	0.523217	-7.02169	2.19e-12	8.05e-11	ENSG00000259681.1	ENSG00000259681	chr15	45558598	45562877	+	lincRNA	HAVANA	NA	NA
CNKSR3	566.867	-1.5012	0.213819	-7.0209	2.2e-12	8.09e-11	ENSG00000153721.17	ENSG00000153721	chr6	154159828	154510659	-	protein_coding	HAVANA|ENSEMBL	154159831	154510114	ENSP00000478800.1|ENSP00000475915.1|ENSP00000418975.1|ENSP00000393225.1
SLC6A16	199.751	0.771875	0.109942	7.02074	2.21e-12	8.09e-11	ENSG00000063127.15	ENSG00000063127	chr19	49289638	49325225	-	protein_coding	HAVANA	49290126	49311347	ENSP00000338627.3|ENSP00000404022.2|ENSP00000469885.1|ENSP00000470623.1|ENSP00000472752.1|ENSP00000472191.1
SRPRB	243.418	-0.870714	0.12406	-7.01849	2.24e-12	8.22e-11	ENSG00000144867.11	ENSG00000144867	chr3	133784033	133825772	+	protein_coding	HAVANA	133805849	133819763	ENSP00000418401.1|ENSP00000417096.1|ENSP00000417316.1
STARD8	170.49	1.11078	0.158274	7.01813	2.25e-12	8.23e-11	ENSG00000130052.13	ENSG00000130052	chrX	68647666	68725842	+	protein_coding	HAVANA|ENSEMBL	68647883	68724419	ENSP00000252336.6|ENSP00000428031.1|ENSP00000363727.3|ENSP00000363725.3
AC093375.1	57.4383	-2.06416	0.294154	-7.0173	2.26e-12	8.27e-11	ENSG00000226383.5	ENSG00000226383	chr2	156011617	156024613	-	lincRNA	HAVANA	NA	NA
SLX4IP	270.97	-0.812581	0.115849	-7.01416	2.31e-12	8.45e-11	ENSG00000149346.14	ENSG00000149346	chr20	10435303	10636829	+	protein_coding	HAVANA	10458205	10636361	ENSP00000335557.5|ENSP00000432784.1
MIR3189	2.90491	-3.2357	0.46132	-7.014	2.32e-12	8.46e-11	ENSG00000264175.1	ENSG00000264175	chr19	18386562	18386634	+	miRNA	ENSEMBL	NA	NA
CKS2	37.4563	-1.17303	0.167348	-7.00956	2.39e-12	8.72e-11	ENSG00000123975.4	ENSG00000123975	chr9	89311198	89316703	+	protein_coding	HAVANA	89311293	89316422	ENSP00000364976.3
PSPH	91.5133	-1.05007	0.149814	-7.00914	2.4e-12	8.74e-11	ENSG00000146733.13	ENSG00000146733	chr7	56011051	56051604	-	protein_coding	HAVANA	56011765	56021212	ENSP00000401639.2|ENSP00000275605.3|ENSP00000378854.3|ENSP00000398653.1|ENSP00000403431.1|ENSP00000399660.2|ENSP00000390952.1|ENSP00000390452.1|ENSP00000404674.1|ENSP00000405538.1
MORN2	26.3714	-1.41344	0.20169	-7.008	2.42e-12	8.81e-11	ENSG00000188010.12	ENSG00000188010	chr2	38875962	38929072	+	protein_coding	HAVANA	38880669	38889948	ENSP00000344551.6|ENSP00000386563.1|ENSP00000401340.1|ENSP00000386874.1|ENSP00000387161.2|ENSP00000387181.2
BCAS1	177.659	-2.40253	0.342838	-7.00776	2.42e-12	8.81e-11	ENSG00000064787.12	ENSG00000064787	chr20	53936777	54070594	-	protein_coding	HAVANA|ENSEMBL	53941461	54058718	ENSP00000396361.1|ENSP00000360490.2|ENSP00000379290.3|ENSP00000360495.4|ENSP00000399936.1
GIMAP8	655.914	1.22828	0.17531	7.00632	2.45e-12	8.9e-11	ENSG00000171115.3	ENSG00000171115	chr7	150450630	150479392	+	protein_coding	HAVANA	150466699	150477777	ENSP00000305107.3
ADGRA3	218.136	-1.1729	0.16741	-7.00611	2.45e-12	8.9e-11	ENSG00000152990.13	ENSG00000152990	chr4	22345071	22516054	-	protein_coding	HAVANA	22387708	22515784	ENSP00000424927.1|ENSP00000334952.5|ENSP00000422606.1|ENSP00000421006.1|ENSP00000425223.1
PRMT6	126.821	-0.977944	0.139612	-7.00473	2.47e-12	8.98e-11	ENSG00000198890.7	ENSG00000198890	chr1	107056679	107059294	+	protein_coding	HAVANA	107056716	107057840	ENSP00000359095.1
FAM65A	769.456	0.817351	0.116761	7.00022	2.56e-12	9.27e-11	ENSG00000039523.17	ENSG00000039523	chr16	67518418	67546788	+	protein_coding	HAVANA|ENSEMBL	67529823	67546460	ENSP00000455239.1|ENSP00000457739.1|ENSP00000368614.3|ENSP00000042381.4|ENSP00000443568.3|ENSP00000457888.1|ENSP00000400099.2|ENSP00000456525.2|ENSP00000455795.2|ENSP00000389456.2|ENSP00000454376.1|ENSP00000456893.1|ENSP00000457419.1|ENSP00000455200.1|ENSP00000456924.1
PRRC1	492.416	-0.71024	0.101467	-6.99974	2.56e-12	9.29e-11	ENSG00000164244.20	ENSG00000164244	chr5	127517609	127555089	+	protein_coding	HAVANA	127523480	127553882	ENSP00000296666.8|ENSP00000392873.2|ENSP00000421965.2
DACH1	156.701	-2.09173	0.298972	-6.99641	2.63e-12	9.51e-11	ENSG00000276644.4	ENSG00000276644	chr13	71437966	71867192	-	protein_coding	HAVANA|ENSEMBL	71440658	71866769	ENSP00000482245.1|ENSP00000482493.1|ENSP00000481551.1|ENSP00000482797.1
MANEAL	26.7754	-1.40073	0.200237	-6.99539	2.65e-12	9.57e-11	ENSG00000185090.14	ENSG00000185090	chr1	37793802	37801137	+	protein_coding	HAVANA	37794183	37800200	ENSP00000362136.6|ENSP00000380755.3|ENSP00000432567.1|ENSP00000437312.1|ENSP00000328770.5
H2AFX	59.3094	-0.771121	0.110283	-6.99222	2.71e-12	9.78e-11	ENSG00000188486.3	ENSG00000188486	chr11	119093854	119095467	-	protein_coding	HAVANA	119094966	119095394	ENSP00000434024.1|ENSP00000364310.1
CLEC1A	88.6197	1.11341	0.15924	6.99201	2.71e-12	9.79e-11	ENSG00000150048.10	ENSG00000150048	chr12	10069554	10111627	-	protein_coding	HAVANA	10071336	10098922	ENSP00000326407.4|ENSP00000415048.2|ENSP00000417010.2|ENSP00000438408.1|ENSP00000396272.2
FURIN	381.792	-0.994037	0.142172	-6.99178	2.71e-12	9.8e-11	ENSG00000140564.10	ENSG00000140564	chr15	90868592	90883458	+	protein_coding	HAVANA|ENSEMBL	90875741	90881875	ENSP00000268171.2|ENSP00000484952.1|ENSP00000452730.1|ENSP00000483552.1|ENSP00000453212.1|ENSP00000453942.1
ZNF667	165.148	-1.24145	0.177562	-6.99164	2.72e-12	9.8e-11	ENSG00000198046.11	ENSG00000198046	chr19	56439325	56478065	-	protein_coding	HAVANA|ENSEMBL	56441165	56462370	ENSP00000468550.2|ENSP00000439402.1|ENSP00000292069.5|ENSP00000486473.1|ENSP00000467627.1|ENSP00000468466.1|ENSP00000464708.1
FAM109A	75.6714	-0.868991	0.124328	-6.98953	2.76e-12	9.94e-11	ENSG00000198324.13	ENSG00000198324	chr12	111360651	111369121	-	protein_coding	HAVANA	111362681	111365566	ENSP00000354461.3|ENSP00000447353.1|ENSP00000449994.1|ENSP00000447349.1|ENSP00000447539.1
CADPS2	367.538	-0.945446	0.135296	-6.988	2.79e-12	1e-10	ENSG00000081803.15	ENSG00000081803	chr7	122318425	122886759	-	protein_coding	HAVANA|ENSEMBL	122320168	122886337	ENSP00000325581.8|ENSP00000333940.7|ENSP00000484355.1|ENSP00000419418.1|ENSP00000400401.2|ENSP00000398481.2|ENSP00000380833.4
XYLB	152.47	-1.10055	0.157502	-6.98751	2.8e-12	1.01e-10	ENSG00000093217.9	ENSG00000093217	chr3	38346760	38421348	+	protein_coding	HAVANA	38346869	38413010	ENSP00000412282.1|ENSP00000207870.3|ENSP00000398845.1
DHTKD1	477.597	-0.985871	0.141139	-6.9851	2.85e-12	1.02e-10	ENSG00000181192.11	ENSG00000181192	chr10	12068972	12123225	+	protein_coding	HAVANA	12069034	12120885	ENSP00000263035.4|ENSP00000388163.1|ENSP00000400625.1|ENSP00000398482.1
YIPF3	303.25	-0.75503	0.108112	-6.98377	2.87e-12	1.03e-10	ENSG00000137207.11	ENSG00000137207	chr6	43511827	43516990	-	protein_coding	HAVANA	43512170	43516807	ENSP00000361499.2|ENSP00000427207.1|ENSP00000425494.1|ENSP00000424629.1|ENSP00000421461.1|ENSP00000421053.1|ENSP00000392699.2|ENSP00000390056.2|ENSP00000423544.1|ENSP00000421094.1
TGFBI	740.119	0.956405	0.136985	6.98184	2.91e-12	1.05e-10	ENSG00000120708.16	ENSG00000120708	chr5	136028895	136063818	+	protein_coding	HAVANA	136029056	136063223	ENSP00000416330.2|ENSP00000421540.1|ENSP00000423871.1|ENSP00000474155.1|ENSP00000421440.1|ENSP00000426589.1|ENSP00000423935.1|ENSP00000427137.1
CTD-2363C16.1	79.6674	1.38025	0.197744	6.97998	2.95e-12	1.06e-10	ENSG00000253811.1	ENSG00000253811	chr5	158983006	158984789	+	antisense	HAVANA	NA	NA
PWAR1	35.6274	-1.65854	0.23769	-6.97773	3e-12	1.07e-10	ENSG00000279050.1	ENSG00000279050	chr15	25135642	25138055	+	TEC	HAVANA	NA	NA
TMEM25	155.033	-0.856722	0.122827	-6.97502	3.06e-12	1.09e-10	ENSG00000149582.15	ENSG00000149582	chr11	118531041	118547280	+	protein_coding	HAVANA|ENSEMBL	118531202	118546144	ENSP00000411882.2|ENSP00000352924.4|ENSP00000416071.2|ENSP00000431663.1|ENSP00000432062.1|ENSP00000432040.1|ENSP00000346237.4|ENSP00000433938.1|ENSP00000433906.1|ENSP00000433059.1|ENSP00000278959.8|ENSP00000431548.1|ENSP00000315635.5|ENSP00000435446.1|ENSP00000431205.1|ENSP00000436746.1|ENSP00000431145.1
LMAN1L	31.8827	-2.71621	0.389684	-6.97029	3.16e-12	1.13e-10	ENSG00000140506.16	ENSG00000140506	chr15	74812716	74825758	+	protein_coding	HAVANA	74812855	74825602	ENSP00000310431.5|ENSP00000456650.1|ENSP00000369031.3|ENSP00000454716.1
RPL12P20	23.4659	-1.55828	0.223605	-6.96889	3.19e-12	1.14e-10	ENSG00000239627.3	ENSG00000239627	chr4	41389115	41389593	+	processed_pseudogene	HAVANA	NA	NA
MT1G	38.5511	-3.49586	0.501687	-6.9682	3.21e-12	1.15e-10	ENSG00000125144.13	ENSG00000125144	chr16	56666731	56668065	-	protein_coding	HAVANA	56666882	56667993	ENSP00000391397.2|ENSP00000456675.1|ENSP00000369139.3|ENSP00000456835.1
MPZL2	93.3829	-1.54571	0.221944	-6.96444	3.3e-12	1.18e-10	ENSG00000149573.8	ENSG00000149573	chr11	118253403	118264536	-	protein_coding	HAVANA	118257253	118264153	ENSP00000278937.2|ENSP00000408362.2
DOLPP1	71.5401	-0.958385	0.137646	-6.96269	3.34e-12	1.19e-10	ENSG00000167130.17	ENSG00000167130	chr9	129081100	129090438	+	protein_coding	HAVANA	129081132	129089004	ENSP00000361625.4|ENSP00000384043.3|ENSP00000333294.8|ENSP00000403278.1
CLEC4G	379.278	2.41537	0.346934	6.96204	3.35e-12	1.2e-10	ENSG00000182566.12	ENSG00000182566	chr19	7728957	7733906	-	protein_coding	HAVANA|ENSEMBL	7729142	7733845	ENSP00000327599.4|ENSP00000483109.1|ENSP00000472374.1
RAD23B	1025.51	-0.952145	0.136795	-6.96038	3.39e-12	1.21e-10	ENSG00000119318.12	ENSG00000119318	chr9	107283137	107332194	+	protein_coding	HAVANA|ENSEMBL	107283630	107331719	ENSP00000416868.1|ENSP00000350708.3|ENSP00000405623.2|ENSP00000415821.1|ENSP00000396975.1
ERGIC3	560.207	-0.855947	0.122973	-6.96047	3.39e-12	1.21e-10	ENSG00000125991.18	ENSG00000125991	chr20	35542021	35557634	+	protein_coding	HAVANA	35542098	35557501	ENSP00000341358.2|ENSP00000349970.4|ENSP00000389398.1|ENSP00000399124.1|ENSP00000414490.1|ENSP00000402480.1|ENSP00000408840.1|ENSP00000416402.1
ADIPOR1	543.667	-0.738681	0.10615	-6.95886	3.43e-12	1.22e-10	ENSG00000159346.12	ENSG00000159346	chr1	202940823	202958572	-	protein_coding	HAVANA|ENSEMBL	202941576	202951070	ENSP00000341785.5|ENSP00000356223.3|ENSP00000402178.1|ENSP00000392946.1
CRB3	29.2588	-1.85499	0.266605	-6.9578	3.46e-12	1.23e-10	ENSG00000130545.15	ENSG00000130545	chr19	6463777	6467221	+	protein_coding	HAVANA	6464702	6467019	ENSP00000469707.1|ENSP00000472010.1|ENSP00000349204.2|ENSP00000310123.6
LRRC75B	63.5771	-1.32567	0.190592	-6.95556	3.51e-12	1.25e-10	ENSG00000178026.12	ENSG00000178026	chr22	24585620	24593208	-	protein_coding	HAVANA	24585889	24593039	ENSP00000320520.8|ENSP00000400102.1|ENSP00000384130.2
NUDT16P1	40.1391	-1.43339	0.206138	-6.95357	3.56e-12	1.26e-10	ENSG00000246082.2	ENSG00000246082	chr3	131361898	131365122	+	unitary_pseudogene	HAVANA	NA	NA
RP11-617J18.1	19.0708	-3.28999	0.473285	-6.9514	3.62e-12	1.28e-10	ENSG00000258375.2	ENSG00000258375	chr12	81545326	81546450	-	processed_pseudogene	HAVANA	NA	NA
EGFL7	440.208	1.30079	0.187131	6.95125	3.62e-12	1.28e-10	ENSG00000172889.15	ENSG00000172889	chr9	136658856	136672678	+	protein_coding	HAVANA|ENSEMBL	136668283	136672283	ENSP00000360764.1|ENSP00000307843.7|ENSP00000385639.3|ENSP00000473338.1|ENSP00000360763.3
PLSCR4	314.172	1.31372	0.189056	6.94881	3.68e-12	1.3e-10	ENSG00000114698.14	ENSG00000114698	chr3	146192339	146251179	-	protein_coding	HAVANA|ENSEMBL	146194414	146222071	ENSP00000347038.2|ENSP00000372561.2|ENSP00000415605.2|ENSP00000399315.2|ENSP00000419040.1|ENSP00000417896.1|ENSP00000420385.1|ENSP00000418173.1|ENSP00000418419.1|ENSP00000417248.1
FGFR3	86.882	-1.78759	0.257283	-6.94795	3.71e-12	1.31e-10	ENSG00000068078.17	ENSG00000068078	chr4	1793307	1808872	+	protein_coding	HAVANA|ENSEMBL	1793935	1807285	ENSP00000420533.2|ENSP00000339824.4|ENSP00000412903.2|ENSP00000414914.2|ENSP00000479472.1|ENSP00000260795.2|ENSP00000231803.1|ENSP00000427289.1
SNORD115-15	6.3674	-3.29746	0.474604	-6.94782	3.71e-12	1.31e-10	ENSG00000201679.1	ENSG00000201679	chr15	25197576	25197656	+	snoRNA	ENSEMBL	NA	NA
CRHBP	64.23	1.31776	0.189687	6.94702	3.73e-12	1.32e-10	ENSG00000145708.10	ENSG00000145708	chr5	76952713	76981158	+	protein_coding	HAVANA	76953135	76968882	ENSP00000274368.4|ENSP00000426097.1
PPP1CB	1497.92	-0.959115	0.138088	-6.94566	3.77e-12	1.33e-10	ENSG00000213639.9	ENSG00000213639	chr2	28751640	28802940	+	protein_coding	HAVANA|ENSEMBL	28752125	28799300	ENSP00000390715.1|ENSP00000398839.1|ENSP00000414918.1|ENSP00000394589.1|ENSP00000351298.2|ENSP00000296122.6|ENSP00000378769.2|ENSP00000388056.1
AC144450.2	49.7727	-3.39897	0.489592	-6.94246	3.85e-12	1.36e-10	ENSG00000203635.2	ENSG00000203635	chr2	1620510	1625419	-	lincRNA	HAVANA	NA	NA
RP11-44F14.2	24.7826	-1.60191	0.230747	-6.94229	3.86e-12	1.36e-10	ENSG00000261804.1	ENSG00000261804	chr16	53373493	53384745	+	lincRNA	HAVANA	NA	NA
SSTR1	76.7896	-2.59948	0.374455	-6.94205	3.86e-12	1.36e-10	ENSG00000139874.5	ENSG00000139874	chr14	38207999	38213067	+	protein_coding	HAVANA	38209390	38210562	ENSP00000267377.2
SUDS3P1	46.8208	-1.86813	0.269197	-6.93962	3.93e-12	1.38e-10	ENSG00000249129.1	ENSG00000249129	chr5	177971316	177972281	+	processed_pseudogene	HAVANA	NA	NA
DMRTA1	93.8573	-1.89491	0.273169	-6.93675	4.01e-12	1.41e-10	ENSG00000176399.3	ENSG00000176399	chr9	22446841	22455740	+	protein_coding	HAVANA	22447066	22451908	ENSP00000319651.1
TCF7L1	290.813	0.987036	0.1423	6.93628	4.03e-12	1.41e-10	ENSG00000152284.4	ENSG00000152284	chr2	85133410	85310388	+	protein_coding	HAVANA	85133685	85309459	ENSP00000282111.3|ENSP00000388984.1
PLEKHN1	44.2	-1.78729	0.257677	-6.93618	4.03e-12	1.41e-10	ENSG00000187583.10	ENSG00000187583	chr1	966497	975865	+	protein_coding	HAVANA	966532	974572	ENSP00000368720.3|ENSP00000368719.2|ENSP00000368717.2|ENSP00000462558.1
EPPK1	174.683	-1.67167	0.241025	-6.93567	4.04e-12	1.42e-10	ENSG00000261150.2	ENSG00000261150	chr8	143857324	143878464	-	protein_coding	HAVANA|ENSEMBL	143857990	143873253	ENSP00000484472.1|ENSP00000456124.2
TAF13	83.7711	-1.19485	0.172327	-6.93361	4.1e-12	1.44e-10	ENSG00000197780.9	ENSG00000197780	chr1	109062486	109076002	-	protein_coding	HAVANA	109064526	109075947	ENSP00000433883.1|ENSP00000355051.4
NRG4	61.6507	-1.95622	0.282147	-6.93335	4.11e-12	1.44e-10	ENSG00000169752.16	ENSG00000169752	chr15	75935969	76059795	-	protein_coding	HAVANA	75943641	76011230	ENSP00000457335.1|ENSP00000431810.1|ENSP00000432751.1|ENSP00000378367.3|ENSP00000456778.1|ENSP00000457838.1|ENSP00000454895.1|ENSP00000456029.1|ENSP00000455314.1|ENSP00000455167.1|ENSP00000436832.1|ENSP00000457626.1
FABP4	473.959	2.48215	0.358053	6.93235	4.14e-12	1.45e-10	ENSG00000170323.8	ENSG00000170323	chr8	81478419	81483263	-	protein_coding	HAVANA	81478868	81483167	ENSP00000256104.4|ENSP00000428385.1
COMT	362.864	-0.828381	0.119577	-6.92761	4.28e-12	1.49e-10	ENSG00000093010.11	ENSG00000093010	chr22	19941607	19969975	+	protein_coding	HAVANA	19962527	19968733	ENSP00000354511.6|ENSP00000383966.1|ENSP00000385917.1|ENSP00000384654.2|ENSP00000403958.1|ENSP00000207636.5|ENSP00000385150.3|ENSP00000416778.1|ENSP00000387695.1
ZEB1-AS1	91.3866	0.645736	0.0932558	6.92435	4.38e-12	1.53e-10	ENSG00000237036.4	ENSG00000237036	chr10	31206278	31320447	-	antisense	HAVANA	NA	NA
RP11-391H12.8	10.4945	-1.61153	0.232779	-6.92302	4.42e-12	1.54e-10	ENSG00000276434.1	ENSG00000276434	chr13	113339450	113339958	-	sense_intronic	HAVANA	NA	NA
ELK4	3183.14	-1.24291	0.179562	-6.9219	4.46e-12	1.55e-10	ENSG00000158711.13	ENSG00000158711	chr1	205597556	205631962	-	protein_coding	HAVANA	205616549	205623882	ENSP00000483628.1|ENSP00000350681.4|ENSP00000289703.4|ENSP00000484946.1
DLG5	533.122	-1.3305	0.19222	-6.92175	4.46e-12	1.55e-10	ENSG00000151208.16	ENSG00000151208	chr10	77790791	77926526	-	protein_coding	HAVANA	77792443	77926520	ENSP00000394797.1|ENSP00000361467.2|ENSP00000473298.1
AC091492.2	14.9121	2.11309	0.305411	6.91884	4.55e-12	1.58e-10	ENSG00000225026.1	ENSG00000225026	chr3	12328003	12328274	+	processed_pseudogene	HAVANA	NA	NA
HMGCS2	84.6623	-3.1254	0.45179	-6.91782	4.59e-12	1.59e-10	ENSG00000134240.11	ENSG00000134240	chr1	119747996	119768905	-	protein_coding	HAVANA	119750805	119768844	ENSP00000358414.3|ENSP00000439495.2
MAP7D3	254.56	1.04113	0.150555	6.91528	4.67e-12	1.62e-10	ENSG00000129680.15	ENSG00000129680	chrX	136213220	136256482	-	protein_coding	HAVANA|ENSEMBL	136219433	136256319	ENSP00000359695.1|ENSP00000318086.9|ENSP00000359697.5|ENSP00000359694.3
DTX4	404.325	0.86453	0.125038	6.91412	4.71e-12	1.63e-10	ENSG00000110042.7	ENSG00000110042	chr11	59171430	59208587	+	protein_coding	HAVANA	59172596	59204906	ENSP00000434055.1|ENSP00000227451.3
RGMB-AS1	46.9638	-2.19025	0.316776	-6.91419	4.71e-12	1.63e-10	ENSG00000246763.6	ENSG00000246763	chr5	98769618	98773469	-	antisense	HAVANA	NA	NA
RP11-386M24.9	22.1352	-2.34959	0.339847	-6.91369	4.72e-12	1.64e-10	ENSG00000271763.1	ENSG00000271763	chr15	92602910	92620015	+	antisense	HAVANA	NA	NA
HSPA5	1710.13	-1.24951	0.180745	-6.91312	4.74e-12	1.64e-10	ENSG00000044574.7	ENSG00000044574	chr9	125234853	125241330	-	protein_coding	HAVANA	125236595	125241126	ENSP00000324173.6
RP11-303E16.3	29.7552	-2.46104	0.355997	-6.9131	4.74e-12	1.64e-10	ENSG00000260213.5	ENSG00000260213	chr16	81016792	81035759	-	antisense	HAVANA	NA	NA
CEP164	618.35	0.328039	0.0474549	6.91265	4.76e-12	1.64e-10	ENSG00000110274.14	ENSG00000110274	chr11	117314557	117413268	+	protein_coding	HAVANA	117338587	117412165	ENSP00000436609.1|ENSP00000436034.1|ENSP00000278935.3|ENSP00000435759.1|ENSP00000436351.2|ENSP00000431302.1
PLEKHS1	147.433	-3.12503	0.452082	-6.91254	4.76e-12	1.64e-10	ENSG00000148735.14	ENSG00000148735	chr10	113751454	113783429	+	protein_coding	HAVANA|ENSEMBL	113755278	113780778	ENSP00000354332.1|ENSP00000358318.4|ENSP00000483759.1|ENSP00000358316.3|ENSP00000358315.1|ENSP00000346451.3|ENSP00000390757.1
RP11-597D13.9	73.2687	-1.73497	0.251091	-6.90974	4.86e-12	1.68e-10	ENSG00000248429.5	ENSG00000248429	chr4	158170752	158202877	+	antisense	HAVANA	NA	NA
NSMCE1	229.184	-0.719364	0.104119	-6.90906	4.88e-12	1.68e-10	ENSG00000169189.16	ENSG00000169189	chr16	27224991	27268794	-	protein_coding	HAVANA	27225160	27257570	ENSP00000355077.4|ENSP00000456053.1|ENSP00000457893.1|ENSP00000455237.1|ENSP00000458859.1|ENSP00000456103.1|ENSP00000456754.1|ENSP00000454726.1
TRIM37	339.188	-0.511026	0.0739821	-6.90743	4.94e-12	1.7e-10	ENSG00000108395.13	ENSG00000108395	chr17	58982638	59106921	-	protein_coding	HAVANA|ENSEMBL	58982921	59106461	ENSP00000464666.1|ENSP00000462778.1|ENSP00000376785.3|ENSP00000462340.1|ENSP00000262294.7|ENSP00000376784.2|ENSP00000462863.1|ENSP00000464590.1|ENSP00000464688.1|ENSP00000464263.1|ENSP00000485901.1
TNS3	1663.35	1.14574	0.165958	6.9038	5.06e-12	1.74e-10	ENSG00000136205.16	ENSG00000136205	chr7	47275154	47582558	-	protein_coding	HAVANA|ENSEMBL	47278079	47582471	ENSP00000387990.1|ENSP00000312143.9|ENSP00000414358.1|ENSP00000396914.1|ENSP00000389285.2|ENSP00000388318.2|ENSP00000409415.1|ENSP00000388142.1|ENSP00000407464.1
GRK5	316.227	0.773791	0.112113	6.90191	5.13e-12	1.77e-10	ENSG00000198873.11	ENSG00000198873	chr10	119207589	119459742	+	protein_coding	HAVANA	119207918	119455064	ENSP00000376609.2
GMDS	197.829	-0.608643	0.0881992	-6.90077	5.17e-12	1.78e-10	ENSG00000112699.10	ENSG00000112699	chr6	1623806	2245692	-	protein_coding	HAVANA	1624172	2245422	ENSP00000436726.1|ENSP00000370194.4
IMPACT	287.881	-0.893906	0.129564	-6.89936	5.22e-12	1.79e-10	ENSG00000154059.9	ENSG00000154059	chr18	24426616	24453535	+	protein_coding	HAVANA	24426757	24453251	ENSP00000284202.4|ENSP00000462769.2|ENSP00000464363.1|ENSP00000463895.1|ENSP00000463710.1
EFNB1	108.24	1.17523	0.170342	6.89925	5.23e-12	1.79e-10	ENSG00000090776.5	ENSG00000090776	chrX	68828997	68842147	+	protein_coding	HAVANA	68829777	68840651	ENSP00000204961.4
NUDT16L1	78.3723	-0.736105	0.106729	-6.89698	5.31e-12	1.82e-10	ENSG00000168101.14	ENSG00000168101	chr16	4693694	4695859	+	protein_coding	HAVANA	4693727	4695176	ENSP00000306670.5|ENSP00000466854.1|ENSP00000468346.1|ENSP00000458144.1|ENSP00000464821.1
PITPNA	661.32	-0.886935	0.128602	-6.89672	5.32e-12	1.82e-10	ENSG00000174238.14	ENSG00000174238	chr17	1517718	1562816	-	protein_coding	HAVANA|ENSEMBL	1521604	1562560	ENSP00000316809.7|ENSP00000441869.1|ENSP00000461011.1|ENSP00000461245.1|ENSP00000460983.1|ENSP00000461140.1|ENSP00000461801.2|ENSP00000460008.2|ENSP00000460771.1|ENSP00000461539.1
SEMA3A	399.519	1.13443	0.164522	6.89533	5.37e-12	1.84e-10	ENSG00000075213.10	ENSG00000075213	chr7	83955777	84492724	-	protein_coding	HAVANA	83961374	84194586	ENSP00000265362.3|ENSP00000415260.1|ENSP00000391900.1|ENSP00000402093.1|ENSP00000404800.1
BHMT2	115.058	1.28202	0.185974	6.89353	5.44e-12	1.86e-10	ENSG00000132840.9	ENSG00000132840	chr5	79069717	79089466	+	protein_coding	HAVANA	79069783	79088571	ENSP00000255192.3|ENSP00000428640.1|ENSP00000430278.1|ENSP00000430155.1
CENPU	63.0408	-1.11157	0.161322	-6.89039	5.56e-12	1.9e-10	ENSG00000151725.11	ENSG00000151725	chr4	184694618	184734133	-	protein_coding	HAVANA	184695291	184734062	ENSP00000281453.5|ENSP00000423248.1|ENSP00000423167.1
EXOC7	757.249	-0.649301	0.0942554	-6.88873	5.63e-12	1.92e-10	ENSG00000182473.21	ENSG00000182473	chr17	76081017	76121576	-	protein_coding	HAVANA|ENSEMBL	76083651	76120402	ENSP00000333806.4|ENSP00000468404.1|ENSP00000334100.6|ENSP00000475431.2|ENSP00000466682.1|ENSP00000384368.4|ENSP00000349767.4|ENSP00000489266.1|ENSP00000404322.2|ENSP00000467042.1|ENSP00000389950.1|ENSP00000389723.1|ENSP00000468364.2|ENSP00000385066.3
NCDN	185.02	-0.709045	0.102943	-6.88776	5.67e-12	1.93e-10	ENSG00000020129.15	ENSG00000020129	chr1	35557473	35567274	+	protein_coding	HAVANA	35558191	35566866	ENSP00000362350.3|ENSP00000348394.4|ENSP00000362340.2|ENSP00000406511.1|ENSP00000407339.1
TTTY15	464.281	-1.32519	0.192395	-6.88786	5.66e-12	1.93e-10	ENSG00000233864.7	ENSG00000233864	chrY	12662334	12692233	+	lincRNA	HAVANA	NA	NA
PECAM1	2231.95	1.19829	0.173972	6.88783	5.66e-12	1.93e-10	ENSG00000261371.5	ENSG00000261371	chr17	64319415	64413776	-	protein_coding	HAVANA	64323819	64390665	ENSP00000457421.1|ENSP00000455663.1|ENSP00000455931.1|ENSP00000457218.1
GRHL1	123.768	-1.50917	0.219129	-6.88713	5.69e-12	1.94e-10	ENSG00000134317.17	ENSG00000134317	chr2	9951693	10002277	+	protein_coding	HAVANA|ENSEMBL	9951834	10000704	ENSP00000387521.1|ENSP00000420654.1|ENSP00000324693.9|ENSP00000418275.1|ENSP00000384209.3|ENSP00000419831.1
PIK3CB	608.772	-1.13281	0.164509	-6.88603	5.74e-12	1.95e-10	ENSG00000051382.8	ENSG00000051382	chr3	138652699	138834938	-	protein_coding	HAVANA|ENSEMBL	138655392	138759343	ENSP00000289153.2|ENSP00000418143.1|ENSP00000419513.2|ENSP00000438259.1|ENSP00000420108.1|ENSP00000417869.1|ENSP00000419091.1|ENSP00000418834.1|ENSP00000419857.1|ENSP00000420399.1|ENSP00000417329.1
NGFRAP1	311.807	-1.86451	0.270772	-6.88589	5.74e-12	1.95e-10	ENSG00000166681.13	ENSG00000166681	chrX	103376340	103378077	+	protein_coding	HAVANA	103377492	103377824	ENSP00000354843.4|ENSP00000361728.3|ENSP00000361718.1|ENSP00000361717.1
XPOT	689.566	-0.650156	0.0944264	-6.88532	5.77e-12	1.96e-10	ENSG00000184575.11	ENSG00000184575	chr12	64404350	64451127	+	protein_coding	HAVANA	64410036	64448128	ENSP00000327821.5|ENSP00000441376.1|ENSP00000383722.2|ENSP00000444345.2
WDFY2	901.952	0.791001	0.114941	6.88181	5.91e-12	2.01e-10	ENSG00000139668.8	ENSG00000139668	chr13	51584455	51767707	+	protein_coding	HAVANA	51584688	51759766	ENSP00000482942.1|ENSP00000298125.4
RP1-71H19.2	18.0032	-2.05506	0.298779	-6.87818	6.06e-12	2.06e-10	ENSG00000266579.1	ENSG00000266579	chr6	57493855	57497691	+	lincRNA	HAVANA	NA	NA
TOM1L2	682.766	-0.923229	0.134243	-6.87728	6.1e-12	2.07e-10	ENSG00000175662.17	ENSG00000175662	chr17	17843511	17972422	-	protein_coding	HAVANA	17847638	17972313	ENSP00000464297.1|ENSP00000463313.1|ENSP00000368818.3|ENSP00000312860.10|ENSP00000379088.4|ENSP00000438621.1|ENSP00000437655.1|ENSP00000445188.1|ENSP00000465677.1|ENSP00000466863.1
RAD51D	299.052	0.46547	0.0677234	6.87311	6.28e-12	2.13e-10	ENSG00000185379.20	ENSG00000185379	chr17	35092208	35121522	-	protein_coding	HAVANA	35100956	35119787	ENSP00000338790.6|ENSP00000378090.4|ENSP00000468764.1|ENSP00000465366.1|ENSP00000338408.6|ENSP00000465584.1|ENSP00000466587.1|ENSP00000466399.1|ENSP00000465612.1|ENSP00000464356.2|ENSP00000466478.1|ENSP00000466839.1|ENSP00000465033.1|ENSP00000465007.1|ENSP00000468724.1|ENSP00000468273.2
RPN2	954.475	-1.31943	0.192021	-6.87127	6.36e-12	2.15e-10	ENSG00000118705.16	ENSG00000118705	chr20	37178410	37241623	+	protein_coding	HAVANA	37179357	37241415	ENSP00000399137.1|ENSP00000237530.6|ENSP00000362724.5|ENSP00000362735.4|ENSP00000435563.1|ENSP00000409580.1|ENSP00000399404.1
PHLDB3	201.532	-0.727659	0.10592	-6.86991	6.42e-12	2.17e-10	ENSG00000176531.10	ENSG00000176531	chr19	43474954	43504935	-	protein_coding	HAVANA	43475413	43504118	ENSP00000292140.5|ENSP00000473000.1|ENSP00000469372.1|ENSP00000471158.1|ENSP00000473248.1|ENSP00000470976.1
RAB27A	469.203	-1.24899	0.181871	-6.86743	6.54e-12	2.21e-10	ENSG00000069974.15	ENSG00000069974	chr15	55202966	55319113	-	protein_coding	HAVANA|ENSEMBL	55205510	55234934	ENSP00000379601.2|ENSP00000337761.1|ENSP00000455012.1|ENSP00000456059.1|ENSP00000454695.1|ENSP00000458127.1|ENSP00000456536.1|ENSP00000457595.1|ENSP00000457517.1
TMCO3	489.27	-0.671686	0.0978205	-6.86652	6.58e-12	2.22e-10	ENSG00000150403.17	ENSG00000150403	chr13	113490995	113554590	+	protein_coding	HAVANA	113495582	113550809	ENSP00000389399.2|ENSP00000364540.1|ENSP00000484053.1|ENSP00000478818.1|ENSP00000481060.1|ENSP00000482311.1|ENSP00000479613.1|ENSP00000484911.1
STEAP4	876.703	-1.70481	0.248357	-6.86434	6.68e-12	2.25e-10	ENSG00000127954.12	ENSG00000127954	chr7	88270892	88306891	-	protein_coding	HAVANA	88279401	88284269	ENSP00000369419.4|ENSP00000305545.5|ENSP00000394399.1
CD2AP	745.004	-0.875043	0.127498	-6.86317	6.73e-12	2.27e-10	ENSG00000198087.7	ENSG00000198087	chr6	47477789	47627263	+	protein_coding	HAVANA	47478245	47624224	ENSP00000352264.5
CADM1	324.964	-1.32743	0.193493	-6.86035	6.87e-12	2.32e-10	ENSG00000182985.16	ENSG00000182985	chr11	115169218	115504957	-	protein_coding	HAVANA|ENSEMBL	115169592	115504957	ENSP00000395359.2|ENSP00000483648.1|ENSP00000439176.1|ENSP00000483793.1|ENSP00000482924.1|ENSP00000439817.1|ENSP00000440322.1|ENSP00000442387.1|ENSP00000329797.6|ENSP00000482840.1|ENSP00000484516.1|ENSP00000442001.1|ENSP00000439847.1|ENSP00000439696.1|ENSP00000442227.1|ENSP00000445375.1
SLC26A2	420.544	-1.18186	0.172303	-6.8592	6.92e-12	2.33e-10	ENSG00000155850.7	ENSG00000155850	chr5	149960737	149993455	+	protein_coding	HAVANA	149977653	149981810	ENSP00000286298.4|ENSP00000405496.1|ENSP00000426053.1
BICD1	775.375	-0.896648	0.130795	-6.85535	7.11e-12	2.39e-10	ENSG00000151746.13	ENSG00000151746	chr12	32106835	32383633	+	protein_coding	HAVANA	32107332	32377624	ENSP00000448933.1|ENSP00000447663.1|ENSP00000446793.1|ENSP00000281474.5|ENSP00000379107.3|ENSP00000447238.1|ENSP00000475837.1|ENSP00000481877.1
TSTA3	146.663	-0.881051	0.128533	-6.85465	7.15e-12	2.4e-10	ENSG00000104522.15	ENSG00000104522	chr8	143612618	143618048	-	protein_coding	HAVANA	143612913	143616712	ENSP00000432088.1|ENSP00000435386.1|ENSP00000398803.2|ENSP00000431587.1|ENSP00000437012.1|ENSP00000436405.1|ENSP00000433331.1|ENSP00000435240.2
SEMA3C	241.989	-2.09106	0.305113	-6.8534	7.21e-12	2.42e-10	ENSG00000075223.13	ENSG00000075223	chr7	80742538	80922359	-	protein_coding	HAVANA	80744897	80916781	ENSP00000265361.3|ENSP00000411193.2|ENSP00000393825.1|ENSP00000395398.1|ENSP00000399891.1
SOAT1	565.14	-0.735278	0.107294	-6.85292	7.24e-12	2.43e-10	ENSG00000057252.12	ENSG00000057252	chr1	179293714	179358680	+	protein_coding	HAVANA|ENSEMBL	179302685	179353638	ENSP00000445315.1|ENSP00000441356.1|ENSP00000356591.3|ENSP00000411309.1
PNPLA4	65.562	-1.01542	0.148208	-6.85133	7.32e-12	2.45e-10	ENSG00000006757.11	ENSG00000006757	chrX	7898247	7927739	-	protein_coding	HAVANA|ENSEMBL	7900689	7926119	ENSP00000370430.4|ENSP00000443157.1|ENSP00000415245.1|ENSP00000406698.1
TAL1	106.757	1.06598	0.155636	6.84917	7.43e-12	2.49e-10	ENSG00000162367.11	ENSG00000162367	chr1	47216290	47232220	-	protein_coding	HAVANA	47219723	47225888	ENSP00000360951.1|ENSP00000294339.3
SCAMP4	286.58	-0.852388	0.124461	-6.84864	7.46e-12	2.5e-10	ENSG00000227500.9	ENSG00000227500	chr19	1905214	1926013	+	protein_coding	HAVANA	1915020	1924281	ENSP00000316007.7|ENSP00000479672.1|ENSP00000481989.1|ENSP00000386865.1|ENSP00000388185.2|ENSP00000478264.1|ENSP00000465199.2|ENSP00000479083.1
AC005077.14	42.0183	-2.93791	0.429093	-6.84679	7.55e-12	2.53e-10	ENSG00000230882.1	ENSG00000230882	chr7	76071469	76074963	-	processed_pseudogene	HAVANA	NA	NA
LRRC42	86.5689	-1.02975	0.150403	-6.84658	7.56e-12	2.53e-10	ENSG00000116212.14	ENSG00000116212	chr1	53946077	53968168	+	protein_coding	HAVANA	53952000	53967936	ENSP00000360421.3|ENSP00000360419.1|ENSP00000318185.4|ENSP00000389368.1
FES	183.416	0.720131	0.105234	6.84315	7.75e-12	2.59e-10	ENSG00000182511.11	ENSG00000182511	chr15	90883695	90895776	+	protein_coding	HAVANA	90885046	90895555	ENSP00000410477.1|ENSP00000331504.3|ENSP00000454146.1|ENSP00000414629.2|ENSP00000454089.1|ENSP00000377839.1|ENSP00000392696.1|ENSP00000435811.1|ENSP00000395425.1|ENSP00000377837.3|ENSP00000400868.2
RASSF7	77.7245	-1.06913	0.156343	-6.83833	8.01e-12	2.68e-10	ENSG00000099849.14	ENSG00000099849	chr11	560404	564021	+	protein_coding	HAVANA	561769	563642	ENSP00000403068.1|ENSP00000380712.3|ENSP00000413484.2|ENSP00000380713.3|ENSP00000405606.2|ENSP00000433165.1|ENSP00000435885.1
L2HGDH	121.431	-0.757281	0.110748	-6.83787	8.04e-12	2.68e-10	ENSG00000087299.11	ENSG00000087299	chr14	50237563	50312548	-	protein_coding	HAVANA	50237599	50312150	ENSP00000261699.4|ENSP00000267436.4|ENSP00000405559.3|ENSP00000450494.1|ENSP00000452483.1|ENSP00000451194.1
IFITM2	261.297	1.08652	0.1589	6.8378	8.04e-12	2.68e-10	ENSG00000185201.16	ENSG00000185201	chr11	307631	315272	+	protein_coding	HAVANA|ENSEMBL	308193	315110	ENSP00000434443.1|ENSP00000484689.1|ENSP00000382714.4|ENSP00000473587.1|ENSP00000431850.1|ENSP00000382712.2
TPST2	239.051	0.646668	0.0946119	6.83495	8.2e-12	2.73e-10	ENSG00000128294.15	ENSG00000128294	chr22	26521983	26596717	-	protein_coding	HAVANA	26528224	26541630	ENSP00000339813.4|ENSP00000381180.2|ENSP00000385192.1|ENSP00000403758.1|ENSP00000403875.1|ENSP00000400357.1|ENSP00000416791.1|ENSP00000401134.1|ENSP00000414809.1
FAXDC2	382.66	0.692001	0.101246	6.83484	8.21e-12	2.73e-10	ENSG00000170271.10	ENSG00000170271	chr5	154818491	154859252	-	protein_coding	HAVANA	154820319	154838178	ENSP00000320604.5|ENSP00000430286.1|ENSP00000431084.1|ENSP00000428992.1|ENSP00000428834.1|ENSP00000429004.1|ENSP00000429837.1|ENSP00000429876.1|ENSP00000429406.1|ENSP00000431015.1
DNAJC25	83.2739	-1.21573	0.177915	-6.8332	8.3e-12	2.76e-10	ENSG00000059769.19	ENSG00000059769	chr9	111631352	111654351	+	protein_coding	HAVANA	111631408	111653219	ENSP00000320650.3|ENSP00000464086.1|ENSP00000399325.1
GOLGA2P10	42.4675	-1.54457	0.226046	-6.833	8.32e-12	2.77e-10	ENSG00000255769.7	ENSG00000255769	chr15	82472993	82513950	-	transcribed_unprocessed_pseudogene	HAVANA	NA	NA
SH2D3C	384.757	1.0843	0.158722	6.83144	8.41e-12	2.79e-10	ENSG00000095370.19	ENSG00000095370	chr9	127738317	127778741	-	protein_coding	HAVANA|ENSEMBL	127738749	127778627	ENSP00000362374.4|ENSP00000388536.1|ENSP00000394632.1|ENSP00000362373.3|ENSP00000317817.8|ENSP00000485866.1|ENSP00000401641.2|ENSP00000413760.1
EARS2	210.062	-0.695971	0.101892	-6.8305	8.46e-12	2.81e-10	ENSG00000103356.15	ENSG00000103356	chr16	23522014	23557731	-	protein_coding	HAVANA|ENSEMBL	23524374	23557343	ENSP00000395196.1|ENSP00000456467.1|ENSP00000457107.1|ENSP00000456218.1|ENSP00000455789.1|ENSP00000455519.1|ENSP00000455875.1|ENSP00000458604.1
CGREF1	66.2748	-2.04198	0.298975	-6.82992	8.5e-12	2.82e-10	ENSG00000138028.14	ENSG00000138028	chr2	27098889	27119115	-	protein_coding	HAVANA|ENSEMBL	27099787	27104732	ENSP00000394306.1|ENSP00000385103.1|ENSP00000385452.1|ENSP00000386113.1|ENSP00000260595.5|ENSP00000324025.4|ENSP00000385574.3
GRHPR	329.777	-0.599334	0.0877556	-6.82958	8.52e-12	2.82e-10	ENSG00000137106.17	ENSG00000137106	chr9	37422666	37436990	+	protein_coding	HAVANA	37422751	37436779	ENSP00000313432.6|ENSP00000475569.1|ENSP00000432021.1
NTNG2	146.915	-1.75323	0.256711	-6.82959	8.52e-12	2.82e-10	ENSG00000196358.10	ENSG00000196358	chr9	132161676	132244534	+	protein_coding	HAVANA|ENSEMBL	132166832	132242108	ENSP00000361252.3|ENSP00000376921.3
RP11-512G4.1	8.07344	-4.25336	0.62278	-6.82964	8.51e-12	2.82e-10	ENSG00000270289.1	ENSG00000270289	chr2	180473137	180473419	-	processed_pseudogene	HAVANA	NA	NA
PGM5	476.26	1.56176	0.228719	6.82829	8.59e-12	2.84e-10	ENSG00000154330.12	ENSG00000154330	chr9	68328308	68531061	+	protein_coding	HAVANA	68357128	68529653	ENSP00000379674.1|ENSP00000379678.1|ENSP00000394864.1
AC078899.3	12.7403	-3.02606	0.443164	-6.82831	8.59e-12	2.84e-10	ENSG00000269274.1	ENSG00000269274	chr19	20295089	20303794	+	unprocessed_pseudogene	HAVANA	NA	NA
SLC22A5	378.019	-0.584621	0.0856294	-6.82734	8.65e-12	2.86e-10	ENSG00000197375.12	ENSG00000197375	chr5	132369752	132395614	+	protein_coding	HAVANA|ENSEMBL	132369973	132394269	ENSP00000245407.3|ENSP00000400553.1|ENSP00000402760.2|ENSP00000388838.1|ENSP00000401860.1|ENSP00000389284.1
ZNF761	355.234	-1.12787	0.165258	-6.82488	8.8e-12	2.9e-10	ENSG00000160336.14	ENSG00000160336	chr19	53431993	53458261	+	protein_coding	HAVANA|ENSEMBL	53447269	53456745	ENSP00000481316.1|ENSP00000480218.1|ENSP00000481272.1|ENSP00000481271.1|ENSP00000482214.1
Y_RNA	6.45025	-2.6383	0.386696	-6.82266	8.94e-12	2.95e-10	ENSG00000252171.1	ENSG00000252171	chr15	45047103	45047215	-	misc_RNA	ENSEMBL	NA	NA
GPR107	889.62	-0.734228	0.107633	-6.82155	9.01e-12	2.97e-10	ENSG00000148358.19	ENSG00000148358	chr9	130053426	130140169	+	protein_coding	HAVANA|ENSEMBL	130053933	130135118	ENSP00000361483.1|ENSP00000336988.7|ENSP00000361487.3|ENSP00000475772.1|ENSP00000483750.1
TNFRSF1A	453.184	0.624043	0.0914967	6.82039	9.08e-12	2.99e-10	ENSG00000067182.7	ENSG00000067182	chr12	6328757	6342114	-	protein_coding	HAVANA	6329315	6341814	ENSP00000441803.1|ENSP00000162749.2|ENSP00000442405.1|ENSP00000438343.1|ENSP00000442059.1|ENSP00000380389.3|ENSP00000439981.1|ENSP00000413224.2|ENSP00000442919.1
PPP1R26-AS1	56.0089	-1.72612	0.253265	-6.81545	9.4e-12	3.09e-10	ENSG00000225361.3	ENSG00000225361	chr9	135462727	135480777	-	antisense	HAVANA	NA	NA
DOC2B	213.579	1.28216	0.188196	6.8129	9.56e-12	3.14e-10	ENSG00000272636.3	ENSG00000272636	chr17	142789	181636	-	protein_coding	HAVANA	147444	181479	ENSP00000482950.1
CTD-2396E7.11	24.5521	-1.59494	0.234119	-6.81251	9.59e-12	3.15e-10	ENSG00000275234.1	ENSG00000275234	chr19	6469465	6470152	+	antisense	HAVANA	NA	NA
RP11-588H23.3	118.302	0.923187	0.135592	6.80857	9.86e-12	3.24e-10	ENSG00000258168.5	ENSG00000258168	chr12	70468080	70543040	+	antisense	HAVANA	NA	NA
HIF3A	283.836	1.45559	0.213807	6.80795	9.9e-12	3.25e-10	ENSG00000124440.15	ENSG00000124440	chr19	46297046	46343433	+	protein_coding	HAVANA	46297077	46339619	ENSP00000432809.1|ENSP00000366898.3|ENSP00000244303.6|ENSP00000435532.1|ENSP00000435200.1|ENSP00000434653.2|ENSP00000432613.1|ENSP00000300862.3|ENSP00000469031.1|ENSP00000471560.1|ENSP00000434700.1
CEBPA-AS1	40.6239	-1.5103	0.221843	-6.80798	9.9e-12	3.25e-10	ENSG00000267296.2	ENSG00000267296	chr19	33302857	33305054	+	antisense	HAVANA	NA	NA
IGSF10	312.517	1.11031	0.163187	6.80394	1.02e-11	3.33e-10	ENSG00000152580.8	ENSG00000152580	chr3	151425384	151458709	-	protein_coding	HAVANA	151425650	151458709	ENSP00000417627.1|ENSP00000282466.3
AC124312.1	25.6765	-1.23461	0.181479	-6.80303	1.02e-11	3.35e-10	ENSG00000279735.1	ENSG00000279735	chr15	25091960	25092377	-	protein_coding	ENSEMBL	25091964	25092377	ENSP00000485422.1
MCF2L-AS1	12.5564	-1.66753	0.245351	-6.79648	1.07e-11	3.51e-10	ENSG00000235280.2	ENSG00000235280	chr13	112967484	112968824	-	antisense	HAVANA	NA	NA
PEBP1	643.34	-1.24135	0.182672	-6.7955	1.08e-11	3.53e-10	ENSG00000089220.4	ENSG00000089220	chr12	118135858	118145584	+	protein_coding	HAVANA	118136210	118144800	ENSP00000261313.2
PYCRL	72.6969	-1.06879	0.157314	-6.79399	1.09e-11	3.56e-10	ENSG00000104524.13	ENSG00000104524	chr8	143603913	143609773	-	protein_coding	HAVANA	143605703	143609584	ENSP00000220966.6|ENSP00000480945.1|ENSP00000401804.2|ENSP00000404493.2|ENSP00000366802.3|ENSP00000478138.1
PCAT18	29.9588	-3.9264	0.577952	-6.79363	1.09e-11	3.57e-10	ENSG00000265369.3	ENSG00000265369	chr18	26687621	26703638	-	lincRNA	HAVANA	NA	NA
ANKRD18A	107.179	-1.68894	0.248717	-6.7906	1.12e-11	3.64e-10	ENSG00000180071.19	ENSG00000180071	chr9	38571358	38620660	-	protein_coding	HAVANA	38572048	38620285	ENSP00000473463.1|ENSP00000382610.4
GPR182	152.568	1.06317	0.15657	6.79035	1.12e-11	3.65e-10	ENSG00000166856.2	ENSG00000166856	chr12	56994446	56998441	+	protein_coding	HAVANA|ENSEMBL	56995210	56997548	ENSP00000300098.1|ENSP00000487111.1|ENSP00000486086.1
DNA2	92.1235	-0.739809	0.10896	-6.78971	1.12e-11	3.66e-10	ENSG00000138346.14	ENSG00000138346	chr10	68414064	68472121	-	protein_coding	HAVANA|ENSEMBL	68414909	68471864	ENSP00000450393.3|ENSP00000351185.3|ENSP00000382132.3|ENSP00000382133.3|ENSP00000389713.1|ENSP00000450014.1
HLCS-IT1	25.337	-0.900328	0.132634	-6.78805	1.14e-11	3.7e-10	ENSG00000237646.1	ENSG00000237646	chr21	36803984	36806284	-	sense_intronic	HAVANA	NA	NA
HES1	126.121	-1.51414	0.223097	-6.78693	1.15e-11	3.72e-10	ENSG00000114315.3	ENSG00000114315	chr3	194136145	194138732	+	protein_coding	HAVANA	194136381	194138230	ENSP00000232424.3
LGMN	1385.28	1.1484	0.169217	6.78657	1.15e-11	3.73e-10	ENSG00000100600.14	ENSG00000100600	chr14	92703807	92748702	-	protein_coding	HAVANA	92704093	92732786	ENSP00000451861.1|ENSP00000334052.4|ENSP00000451854.1|ENSP00000452572.1|ENSP00000376911.2|ENSP00000451507.1|ENSP00000451746.1|ENSP00000450483.1|ENSP00000450854.1|ENSP00000450677.1|ENSP00000451916.1|ENSP00000452268.1|ENSP00000451797.1|ENSP00000450619.1
KB-1562D12.1	7.27131	-3.49749	0.515708	-6.78192	1.19e-11	3.85e-10	ENSG00000254024.1	ENSG00000254024	chr8	101461177	101492499	-	antisense	HAVANA	NA	NA
ANKRD9	93.5835	-1.3439	0.198164	-6.78174	1.19e-11	3.85e-10	ENSG00000156381.8	ENSG00000156381	chr14	102501760	102509799	-	protein_coding	HAVANA	102506939	102507889	ENSP00000286918.4|ENSP00000454100.1|ENSP00000453650.1|ENSP00000453417.1|ENSP00000454080.1
CLSTN1	1594.15	-1.05465	0.155574	-6.77908	1.21e-11	3.92e-10	ENSG00000171603.16	ENSG00000171603	chr1	9729026	9824526	-	protein_coding	HAVANA	9730511	9823733	ENSP00000366513.4|ENSP00000401934.1|ENSP00000354997.4
PPIB	406.67	-1.09993	0.162289	-6.77762	1.22e-11	3.96e-10	ENSG00000166794.4	ENSG00000166794	chr15	64155812	64163205	-	protein_coding	HAVANA	64156026	64162986	ENSP00000300026.3
RP11-1260E13.4	73.1434	1.18801	0.175306	6.77678	1.23e-11	3.98e-10	ENSG00000262061.5	ENSG00000262061	chr17	331205	333488	+	processed_transcript	HAVANA|ENSEMBL	NA	NA
FLVCR1	219.242	-0.74996	0.110754	-6.7714	1.28e-11	4.13e-10	ENSG00000162769.12	ENSG00000162769	chr1	212858255	212899363	+	protein_coding	HAVANA	212858453	212895287	ENSP00000355938.4|ENSP00000414680.1
ECI2	165.175	-0.850136	0.125571	-6.77013	1.29e-11	4.16e-10	ENSG00000198721.12	ENSG00000198721	chr6	4115689	4135597	-	protein_coding	HAVANA	4115877	4135560	ENSP00000369461.3|ENSP00000369468.2|ENSP00000417170.2|ENSP00000369463.2|ENSP00000417803.2|ENSP00000354737.2|ENSP00000420309.1|ENSP00000417459.1
RP11-599B13.9	47.5172	-2.59498	0.383338	-6.76942	1.29e-11	4.18e-10	ENSG00000275011.1	ENSG00000275011	chr17	8063936	8072533	+	unprocessed_pseudogene	HAVANA	NA	NA
FAM160A1	135.106	-1.59746	0.236002	-6.76884	1.3e-11	4.19e-10	ENSG00000164142.15	ENSG00000164142	chr4	151409216	151663632	+	protein_coding	HAVANA|ENSEMBL	151566260	151662751	ENSP00000424175.1|ENSP00000413196.1|ENSP00000425333.1|ENSP00000426677.1|ENSP00000421948.1|ENSP00000421580.1
PAPLN	1142.3	1.48797	0.220026	6.76271	1.35e-11	4.37e-10	ENSG00000100767.15	ENSG00000100767	chr14	73237497	73274640	+	protein_coding	HAVANA	73239779	73272661	ENSP00000345395.5|ENSP00000452455.1|ENSP00000216658.5|ENSP00000451803.1|ENSP00000451729.1|ENSP00000451053.1|ENSP00000453664.1
APMAP	394.997	-0.796568	0.117829	-6.76035	1.38e-11	4.44e-10	ENSG00000101474.11	ENSG00000101474	chr20	24962925	24992979	-	protein_coding	HAVANA	24963816	24992688	ENSP00000395874.1|ENSP00000217456.2
AQP3	168.741	-0.959492	0.141987	-6.75762	1.4e-11	4.52e-10	ENSG00000165272.14	ENSG00000165272	chr9	33441154	33447611	-	protein_coding	HAVANA	33442046	33447530	ENSP00000297991.4
NAA35	311.212	-0.613983	0.09087	-6.75672	1.41e-11	4.54e-10	ENSG00000135040.15	ENSG00000135040	chr9	85941146	86022298	+	protein_coding	HAVANA	85942160	86021957	ENSP00000354972.5|ENSP00000365208.1
FCER1G	185.269	1.28724	0.190519	6.75649	1.41e-11	4.55e-10	ENSG00000158869.10	ENSG00000158869	chr1	161215234	161220699	+	protein_coding	HAVANA	161215322	161220527	ENSP00000356971.3|ENSP00000289902.1
EPB41L4B	219.509	-2.24583	0.332443	-6.75554	1.42e-11	4.57e-10	ENSG00000095203.14	ENSG00000095203	chr9	109171975	109320964	-	protein_coding	HAVANA	109174557	109320446	ENSP00000363694.3|ENSP00000363685.3
AP001442.2	105.834	0.761743	0.11279	6.75362	1.44e-11	4.63e-10	ENSG00000233783.7	ENSG00000233783	chr21	25928754	25942686	+	processed_transcript	HAVANA	NA	NA
DBT	397.005	-0.571769	0.0846739	-6.75261	1.45e-11	4.66e-10	ENSG00000137992.14	ENSG00000137992	chr1	100186919	100249834	-	protein_coding	HAVANA	100196258	100249820	ENSP00000359151.3|ENSP00000359150.3
LDLRAD3	143.283	-0.998759	0.147921	-6.75198	1.46e-11	4.68e-10	ENSG00000179241.12	ENSG00000179241	chr11	35943981	36232136	+	protein_coding	HAVANA	35944099	36229394	ENSP00000433954.1|ENSP00000434313.1|ENSP00000318607.5
RP11-142C4.4	27.1538	-1.52643	0.226156	-6.74945	1.48e-11	4.76e-10	ENSG00000254877.1	ENSG00000254877	chr11	58967596	58968291	-	processed_pseudogene	HAVANA	NA	NA
EDNRB	280.453	0.856568	0.126917	6.74903	1.49e-11	4.77e-10	ENSG00000136160.14	ENSG00000136160	chr13	77895481	77919768	-	protein_coding	HAVANA	77896445	77919615	ENSP00000366416.4|ENSP00000335311.5|ENSP00000486202.1|ENSP00000487082.1
UNC5A	75.5696	-2.29066	0.339457	-6.74801	1.5e-11	4.8e-10	ENSG00000113763.10	ENSG00000113763	chr5	176810477	176880895	+	protein_coding	HAVANA	176810751	176879883	ENSP00000332737.4|ENSP00000424067.1|ENSP00000421795.1
SNORA42	20.1831	-1.71012	0.253557	-6.7445	1.54e-11	4.91e-10	ENSG00000207217.1	ENSG00000207217	chr7	6016877	6017011	+	snoRNA	ENSEMBL	NA	NA
TP53TG1	34.1572	-1.16428	0.172637	-6.74406	1.54e-11	4.92e-10	ENSG00000182165.17	ENSG00000182165	chr7	87325225	87345515	-	lincRNA	HAVANA|ENSEMBL	NA	NA
UQCC2	164.241	-0.870493	0.129126	-6.74143	1.57e-11	5.01e-10	ENSG00000137288.9	ENSG00000137288	chr6	33694293	33711727	-	protein_coding	HAVANA	33697656	33711686	ENSP00000363348.4|ENSP00000476140.1|ENSP00000363331.3
ROBO4	263.474	1.09076	0.161801	6.74137	1.57e-11	5.01e-10	ENSG00000154133.14	ENSG00000154133	chr11	124883691	124898500	-	protein_coding	HAVANA	124884894	124897795	ENSP00000304945.3|ENSP00000437129.1
ARHGAP17	1281.7	0.812111	0.1205	6.73953	1.59e-11	5.07e-10	ENSG00000140750.16	ENSG00000140750	chr16	24919385	25015666	-	protein_coding	HAVANA	24920133	25015261	ENSP00000289968.6|ENSP00000303130.5|ENSP00000461639.1|ENSP00000460985.1|ENSP00000460600.1|ENSP00000406701.2|ENSP00000459074.1|ENSP00000461411.1|ENSP00000461426.1
KIF21A	354.315	-1.2965	0.192441	-6.73712	1.62e-11	5.15e-10	ENSG00000139116.17	ENSG00000139116	chr12	39293228	39443390	-	protein_coding	HAVANA	39294427	39442970	ENSP00000354851.3|ENSP00000448792.1|ENSP00000447765.1|ENSP00000445606.2|ENSP00000354878.5|ENSP00000438075.2|ENSP00000449698.1|ENSP00000447070.1|ENSP00000449700.1
ABHD6	166.312	0.714788	0.106111	6.7362	1.63e-11	5.18e-10	ENSG00000163686.13	ENSG00000163686	chr3	58237506	58295693	+	protein_coding	HAVANA|ENSEMBL	58256587	58293762	ENSP00000420315.1|ENSP00000484876.1|ENSP00000295962.4|ENSP00000418209.1|ENSP00000420408.1|ENSP00000418934.1
TSPAN6	118.731	-1.27318	0.189147	-6.73113	1.68e-11	5.36e-10	ENSG00000000003.14	ENSG00000000003	chrX	100627109	100639991	-	protein_coding	HAVANA|ENSEMBL	100630801	100636694	ENSP00000482130.1|ENSP00000362111.4|ENSP00000482894.1
TMEM141	51.6301	-1.28036	0.190265	-6.72935	1.7e-11	5.42e-10	ENSG00000244187.7	ENSG00000244187	chr9	136791355	136793257	+	protein_coding	HAVANA	136791371	136792829	ENSP00000290079.8
SNORD116-14	194.438	-1.78545	0.265409	-6.72718	1.73e-11	5.5e-10	ENSG00000206621.1	ENSG00000206621	chr15	25080142	25080233	+	snoRNA	ENSEMBL	NA	NA
SBK1	93.5802	-1.1094	0.164919	-6.72696	1.73e-11	5.5e-10	ENSG00000188322.4	ENSG00000188322	chr16	28292519	28323849	+	protein_coding	HAVANA	28317392	28320918	ENSP00000343248.4
ZC3H12A	243.496	-1.02151	0.151858	-6.72673	1.74e-11	5.5e-10	ENSG00000163874.8	ENSG00000163874	chr1	37474552	37484379	+	protein_coding	HAVANA	37475497	37483608	ENSP00000362179.5|ENSP00000473447.1
GTF2IRD1	139.121	-1.43077	0.212702	-6.72663	1.74e-11	5.5e-10	ENSG00000006704.10	ENSG00000006704	chr7	74453790	74602604	+	protein_coding	HAVANA	74508081	74602430	ENSP00000265755.3|ENSP00000397566.2|ENSP00000408477.2|ENSP00000418383.1|ENSP00000417909.1
ZNF704	712.524	-1.25375	0.186401	-6.72608	1.74e-11	5.52e-10	ENSG00000164684.13	ENSG00000164684	chr8	80628451	80874781	-	protein_coding	HAVANA	80641369	80821594	ENSP00000331462.3|ENSP00000427715.1
BCAR3	268.195	0.787132	0.117078	6.72314	1.78e-11	5.63e-10	ENSG00000137936.16	ENSG00000137936	chr1	93561786	93847150	-	protein_coding	HAVANA|ENSEMBL	93562244	93674930	ENSP00000359267.3|ENSP00000441343.1|ENSP00000260502.6|ENSP00000359264.1|ENSP00000359263.1
PCDH7	262.121	0.958009	0.142496	6.72307	1.78e-11	5.63e-10	ENSG00000169851.15	ENSG00000169851	chr4	30720415	31146805	+	protein_coding	HAVANA	30721423	31142846	ENSP00000355243.2|ENSP00000441802.2|ENSP00000427066.1|ENSP00000484874.1|ENSP00000483285.1
TMEM136	96.1202	-1.12361	0.167184	-6.72078	1.81e-11	5.71e-10	ENSG00000181264.8	ENSG00000181264	chr11	120325129	120333682	+	protein_coding	HAVANA	120327376	120330512	ENSP00000364236.2|ENSP00000312672.2|ENSP00000434862.1
AACS	351.54	-0.654672	0.0974166	-6.72033	1.81e-11	5.72e-10	ENSG00000081760.16	ENSG00000081760	chr12	125065379	125143333	+	protein_coding	HAVANA	125065585	125142226	ENSP00000324842.6|ENSP00000416461.2
TNFSF12	96.8581	0.681943	0.101474	6.72034	1.81e-11	5.72e-10	ENSG00000239697.10	ENSG00000239697	chr17	7548891	7557890	+	protein_coding	HAVANA	7549154	7557347	ENSP00000293825.6|ENSP00000314636.7
ACAD8	291.397	-0.635959	0.0946404	-6.71974	1.82e-11	5.74e-10	ENSG00000151498.11	ENSG00000151498	chr11	134253495	134265855	+	protein_coding	HAVANA	134253601	134264957	ENSP00000281182.4|ENSP00000431532.1|ENSP00000431310.1|ENSP00000363884.4
CDCP1	109.007	-1.91965	0.285793	-6.71693	1.86e-11	5.85e-10	ENSG00000163814.7	ENSG00000163814	chr3	45082278	45146422	-	protein_coding	HAVANA	45085641	45146287	ENSP00000296129.1|ENSP00000399342.2
MTCH2	271.73	-0.888426	0.13229	-6.71576	1.87e-11	5.89e-10	ENSG00000109919.9	ENSG00000109919	chr11	47617315	47642623	-	protein_coding	HAVANA	47618836	47642465	ENSP00000303222.3|ENSP00000432043.1
RP11-423H2.3	59.4665	-1.72722	0.257227	-6.7148	1.88e-11	5.93e-10	ENSG00000249684.5	ENSG00000249684	chr5	177950335	177963960	+	antisense	HAVANA	NA	NA
KIAA1958	194.307	-0.813394	0.121155	-6.71369	1.9e-11	5.97e-10	ENSG00000165185.14	ENSG00000165185	chr9	112486847	112669397	+	protein_coding	HAVANA|ENSEMBL	112574081	112660066	ENSP00000336940.6|ENSP00000440504.1|ENSP00000363362.3
RBMS3	575.068	1.08364	0.161436	6.71251	1.91e-11	6.01e-10	ENSG00000144642.20	ENSG00000144642	chr3	29280982	30010391	+	protein_coding	HAVANA	29281682	30003859	ENSP00000395592.1|ENSP00000373277.2|ENSP00000391934.1|ENSP00000273139.9|ENSP00000373276.2|ENSP00000397926.1|ENSP00000400519.1
AP001258.4	101.391	-1.20289	0.179203	-6.71245	1.91e-11	6.01e-10	ENSG00000245571.6	ENSG00000245571	chr11	59130133	59143015	-	lincRNA	HAVANA	NA	NA
TMEM98	110.27	-1.45714	0.217112	-6.71146	1.93e-11	6.05e-10	ENSG00000006042.11	ENSG00000006042	chr17	32927910	32945106	+	protein_coding	HAVANA	32931529	32944878	ENSP00000378138.3|ENSP00000463245.1|ENSP00000398446.1|ENSP00000261713.4|ENSP00000464537.1|ENSP00000406394.1|ENSP00000463539.2
TMEM41B	294.332	-0.839925	0.125165	-6.71052	1.94e-11	6.08e-10	ENSG00000166471.10	ENSG00000166471	chr11	9280654	9314780	-	protein_coding	HAVANA|ENSEMBL	9283427	9314441	ENSP00000299596.4|ENSP00000431934.1|ENSP00000480141.1|ENSP00000433126.1|ENSP00000435685.1|ENSP00000436480.1
TOMM20	699.61	-0.952668	0.142001	-6.70886	1.96e-11	6.15e-10	ENSG00000173726.10	ENSG00000173726	chr1	235109336	235128936	-	protein_coding	HAVANA	235112067	235128715	ENSP00000355566.4
REXO2	295.353	-1.05949	0.157937	-6.7083	1.97e-11	6.17e-10	ENSG00000076043.9	ENSG00000076043	chr11	114439386	114450279	+	protein_coding	HAVANA|ENSEMBL	114439529	114449972	ENSP00000480535.1|ENSP00000265881.5|ENSP00000437460.1|ENSP00000440665.1|ENSP00000443842.1|ENSP00000442703.1|ENSP00000442380.1|ENSP00000441639.1|ENSP00000444421.1|ENSP00000441844.2|ENSP00000437380.1
ZNF462	890.428	-1.48239	0.221009	-6.70738	1.98e-11	6.2e-10	ENSG00000148143.12	ENSG00000148143	chr9	106863097	107013634	+	protein_coding	HAVANA	106923384	107011027	ENSP00000277225.5|ENSP00000476222.1|ENSP00000363818.2|ENSP00000397306.2|ENSP00000405837.1
CP	331.773	1.06846	0.159319	6.70642	1.99e-11	6.24e-10	ENSG00000047457.13	ENSG00000047457	chr3	149162410	149222055	-	protein_coding	HAVANA	149165962	149221792	ENSP00000418773.1|ENSP00000420367.1|ENSP00000264613.6|ENSP00000420545.1|ENSP00000426888.1
CORO2B	134.711	1.02406	0.152741	6.70455	2.02e-11	6.31e-10	ENSG00000103647.12	ENSG00000103647	chr15	68578969	68727806	+	protein_coding	HAVANA|ENSEMBL	68579263	68725971	ENSP00000454783.1|ENSP00000261861.5|ENSP00000446250.1|ENSP00000443819.1
NOD1	310.91	0.661533	0.0986878	6.70329	2.04e-11	6.36e-10	ENSG00000106100.10	ENSG00000106100	chr7	30424527	30478784	-	protein_coding	HAVANA	30425641	30456921	ENSP00000222823.4|ENSP00000416946.1|ENSP00000399505.1|ENSP00000396046.1|ENSP00000395551.1|ENSP00000410917.1
SLC19A2	118.067	-1.25189	0.186757	-6.7033	2.04e-11	6.36e-10	ENSG00000117479.12	ENSG00000117479	chr1	169463909	169486003	-	protein_coding	HAVANA	169465852	169485766	ENSP00000236137.5|ENSP00000356778.3
RP11-710F7.2	7.91974	-3.05051	0.455125	-6.70256	2.05e-11	6.39e-10	ENSG00000250740.1	ENSG00000250740	chr4	105927060	105932722	-	antisense	HAVANA	NA	NA
SHC2	183.831	-1.34867	0.201232	-6.70207	2.05e-11	6.4e-10	ENSG00000129946.10	ENSG00000129946	chr19	416583	460996	-	protein_coding	HAVANA	418931	460996	ENSP00000264554.4|ENSP00000465764.3|ENSP00000466869.1
MMRN2	366.785	1.15469	0.17235	6.69965	2.09e-11	6.51e-10	ENSG00000173269.13	ENSG00000173269	chr10	86935540	86969481	-	protein_coding	HAVANA	86936746	86957541	ENSP00000361097.4|ENSP00000477052.1|ENSP00000476378.1|ENSP00000473405.1|ENSP00000476355.1
AC009478.1	19.4265	-3.95028	0.589662	-6.69923	2.1e-11	6.52e-10	ENSG00000225258.1	ENSG00000225258	chr2	180571712	180692454	-	lincRNA	HAVANA	NA	NA
OLFML1	174.165	0.737837	0.110153	6.6983	2.11e-11	6.56e-10	ENSG00000183801.7	ENSG00000183801	chr11	7485388	7511377	+	protein_coding	HAVANA	7485876	7510185	ENSP00000433455.1|ENSP00000332511.3|ENSP00000431558.1|ENSP00000434813.1
GJB1	44.172	-3.75475	0.560653	-6.69711	2.13e-11	6.61e-10	ENSG00000169562.9	ENSG00000169562	chrX	71215194	71225516	+	protein_coding	HAVANA	71223708	71224556	ENSP00000363141.1|ENSP00000363134.3|ENSP00000407223.1|ENSP00000354900.6
DPY19L2P4	19.5366	-2.54869	0.380764	-6.69363	2.18e-11	6.76e-10	ENSG00000235436.10	ENSG00000235436	chr7	90119400	90125600	+	transcribed_unprocessed_pseudogene	HAVANA	NA	NA
AAMP	393.51	-0.847961	0.126688	-6.6933	2.18e-11	6.77e-10	ENSG00000127837.9	ENSG00000127837	chr2	218264123	218270257	-	protein_coding	HAVANA	218264536	218270086	ENSP00000248450.4|ENSP00000403343.1|ENSP00000416394.1|ENSP00000396295.1|ENSP00000393818.1
CHCHD1	82.8945	-0.718745	0.107398	-6.69236	2.2e-11	6.81e-10	ENSG00000172586.7	ENSG00000172586	chr10	73782047	73783652	+	protein_coding	HAVANA	73782076	73783184	ENSP00000361928.3|ENSP00000361923.5
GSTM2	242.232	1.00022	0.149506	6.69015	2.23e-11	6.91e-10	ENSG00000213366.12	ENSG00000213366	chr1	109668022	109709551	+	protein_coding	HAVANA|ENSEMBL	109668116	109708573	ENSP00000416883.1|ENSP00000358846.2|ENSP00000358842.4|ENSP00000435910.2|ENSP00000241337.4|ENSP00000435157.2|ENSP00000404662.2|ENSP00000358844.2
MAGI2-AS3	386.35	1.11205	0.166232	6.68974	2.24e-11	6.92e-10	ENSG00000234456.7	ENSG00000234456	chr7	79452877	79471208	+	processed_transcript	HAVANA	NA	NA
TFAP2C	47.1814	-2.33907	0.349657	-6.6896	2.24e-11	6.93e-10	ENSG00000087510.6	ENSG00000087510	chr20	56629302	56639283	+	protein_coding	HAVANA	56629545	56638010	ENSP00000201031.2|ENSP00000390857.1
PACSIN3	106.273	-1.65098	0.246975	-6.68482	2.31e-11	7.15e-10	ENSG00000165912.15	ENSG00000165912	chr11	47177525	47186443	-	protein_coding	HAVANA|ENSEMBL	47177934	47182727	ENSP00000298838.6|ENSP00000440945.1|ENSP00000431948.1|ENSP00000433962.1|ENSP00000437252.1|ENSP00000431924.1|ENSP00000434521.1|ENSP00000434699.1|ENSP00000435638.1|ENSP00000435672.1|ENSP00000431861.1
ATP8B4	323.852	0.749709	0.112158	6.68439	2.32e-11	7.17e-10	ENSG00000104043.14	ENSG00000104043	chr15	49858238	50182817	-	protein_coding	HAVANA|ENSEMBL	49860197	50106966	ENSP00000453229.1|ENSP00000284509.6|ENSP00000453169.1|ENSP00000453690.1|ENSP00000452956.1|ENSP00000453482.1|ENSP00000453143.1|ENSP00000453539.1
MRPL57	108.884	-0.871382	0.13037	-6.6839	2.33e-11	7.19e-10	ENSG00000173141.4	ENSG00000173141	chr13	21176645	21179084	+	protein_coding	HAVANA	21176917	21177222	ENSP00000310726.4
HIST1H3E	51.6814	-1.44126	0.215649	-6.68338	2.33e-11	7.21e-10	ENSG00000274750.2	ENSG00000274750	chr6	26224199	26227473	+	protein_coding	HAVANA|ENSEMBL	26225155	26225562	ENSP00000489282.1|ENSP00000482271.1
RP11-533K9.3	12.9691	-3.00784	0.45015	-6.68186	2.36e-11	7.28e-10	ENSG00000224245.1	ENSG00000224245	chr9	94496275	94512879	+	unprocessed_pseudogene	HAVANA	NA	NA
COLGALT1	628.573	0.683569	0.102307	6.68153	2.36e-11	7.29e-10	ENSG00000130309.10	ENSG00000130309	chr19	17555594	17583162	+	protein_coding	HAVANA	17555714	17581441	ENSP00000252599.3|ENSP00000469817.1|ENSP00000468947.1
APTX	204.334	-0.581804	0.087102	-6.67957	2.4e-11	7.38e-10	ENSG00000137074.18	ENSG00000137074	chr9	32972606	33025168	-	protein_coding	HAVANA|ENSEMBL	32973501	33001604	ENSP00000369153.2|ENSP00000400806.3|ENSP00000311547.4|ENSP00000417634.1|ENSP00000380357.3|ENSP00000419430.1|ENSP00000418144.1|ENSP00000369145.2|ENSP00000418733.1|ENSP00000417804.1|ENSP00000419723.1|ENSP00000419289.1|ENSP00000418311.1|ENSP00000369147.1|ENSP00000420071.1|ENSP00000420263.1|ENSP00000417750.2|ENSP00000419846.1|ENSP00000419042.1|ENSP00000369141.4|ENSP00000419623.1|ENSP00000369140.5|ENS…
ARHGEF16	84.5801	-2.34352	0.35087	-6.67916	2.4e-11	7.4e-10	ENSG00000130762.14	ENSG00000130762	chr1	3454426	3481113	+	protein_coding	HAVANA	3463085	3480584	ENSP00000367629.4|ENSP00000367624.1|ENSP00000367622.2|ENSP00000411936.1|ENSP00000390853.1
PRKG2	142.007	-2.87723	0.430791	-6.67895	2.41e-11	7.4e-10	ENSG00000138669.9	ENSG00000138669	chr4	81087370	81215117	-	protein_coding	HAVANA|ENSEMBL	81089711	81205047	ENSP00000439967.1|ENSP00000264399.1|ENSP00000378945.1|ENSP00000486129.1
RP11-164P12.5	8.98334	-1.83425	0.274666	-6.67812	2.42e-11	7.44e-10	ENSG00000278978.1	ENSG00000278978	chr4	151669786	151670503	+	TEC	HAVANA	NA	NA
PHPT1	154.725	-0.936343	0.140252	-6.67615	2.45e-11	7.53e-10	ENSG00000054148.17	ENSG00000054148	chr9	136848724	136851027	+	protein_coding	HAVANA	136849431	136850844	ENSP00000360724.1|ENSP00000247665.10
EPB41L2	1925.81	1.12474	0.168504	6.67487	2.47e-11	7.59e-10	ENSG00000079819.16	ENSG00000079819	chr6	130839347	131063322	-	protein_coding	HAVANA|ENSEMBL	130858139	130956485	ENSP00000434596.1|ENSP00000434308.1|ENSP00000434576.1|ENSP00000402041.2|ENSP00000338481.3|ENSP00000486691.1|ENSP00000436349.1|ENSP00000477544.1|ENSP00000376222.3|ENSP00000357110.2|ENSP00000436348.1|ENSP00000437207.1|ENSP00000432803.1|ENSP00000431988.1|ENSP00000431647.1|ENSP00000436641.1|ENSP00000432949.1|ENSP00000437295.1|ENSP00000397580.2|ENSP00000434998.1|ENSP00000436871.1|ENSP00000432013.1|ENS…
NDUFS8	181.993	-0.679852	0.101866	-6.67397	2.49e-11	7.64e-10	ENSG00000110717.10	ENSG00000110717	chr11	68030617	68036644	+	protein_coding	HAVANA	68030907	68036590	ENSP00000315774.5|ENSP00000403972.2|ENSP00000433645.1|ENSP00000432848.1|ENSP00000433054.1|ENSP00000436287.1|ENSP00000433521.1|ENSP00000432968.1|ENSP00000431293.1|ENSP00000434283.1
TGFBR2	2144.31	1.22723	0.183892	6.67366	2.5e-11	7.65e-10	ENSG00000163513.17	ENSG00000163513	chr3	30606502	30694142	+	protein_coding	HAVANA	30606884	30691596	ENSP00000295754.5|ENSP00000351905.4
POLR1A	693.01	-0.644053	0.0965228	-6.67255	2.51e-11	7.7e-10	ENSG00000068654.15	ENSG00000068654	chr2	86020216	86106155	-	protein_coding	HAVANA	86027426	86105776	ENSP00000263857.6|ENSP00000386300.1|ENSP00000397321.1|ENSP00000386423.3
FEN1	75.0145	-0.654836	0.0981781	-6.66988	2.56e-11	7.84e-10	ENSG00000168496.3	ENSG00000168496	chr11	61792637	61797244	+	protein_coding	HAVANA	61795362	61796924	ENSP00000305480.2|ENSP00000445692.1|ENSP00000460402.1
ANKDD1A	226.386	0.806173	0.120873	6.66958	2.57e-11	7.84e-10	ENSG00000166839.16	ENSG00000166839	chr15	64911902	64958700	+	protein_coding	HAVANA|ENSEMBL	64911931	64957185	ENSP00000325895.9|ENSP00000420999.1|ENSP00000427091.1|ENSP00000423548.1|ENSP00000379070.2|ENSP00000379073.1|ENSP00000484388.1
ZFP36L1	3579.06	1.06633	0.159881	6.66953	2.57e-11	7.84e-10	ENSG00000185650.9	ENSG00000185650	chr14	68787660	68796253	-	protein_coding	HAVANA	68789536	68796149	ENSP00000451093.1|ENSP00000388402.2|ENSP00000337386.3|ENSP00000450784.1|ENSP00000450600.1|ENSP00000452119.1
SLC7A8	618.779	-1.22367	0.183486	-6.669	2.58e-11	7.87e-10	ENSG00000092068.18	ENSG00000092068	chr14	23125295	23183674	-	protein_coding	HAVANA|ENSEMBL	23127180	23182914	ENSP00000343949.5|ENSP00000320378.7|ENSP00000416398.2|ENSP00000435114.1|ENSP00000479318.1|ENSP00000391577.1|ENSP00000434345.2|ENSP00000435865.1|ENSP00000480181.1|ENSP00000477662.1|ENSP00000434352.1|ENSP00000436665.1
SHC1	572.009	0.604827	0.0907091	6.66776	2.6e-11	7.93e-10	ENSG00000160691.18	ENSG00000160691	chr1	154962298	154974395	-	protein_coding	HAVANA	154963806	154970526	ENSP00000357430.5|ENSP00000401303.2|ENSP00000357434.4|ENSP00000357438.4|ENSP00000357435.1|ENSP00000396333.1|ENSP00000404908.1|ENSP00000398864.1|ENSP00000398441.1|ENSP00000396162.1
ALG2	210.17	-0.846139	0.126969	-6.66414	2.66e-11	8.12e-10	ENSG00000119523.9	ENSG00000119523	chr9	99216426	99221956	-	protein_coding	HAVANA|ENSEMBL	99217937	99221894	ENSP00000432675.2|ENSP00000417764.1|ENSP00000326609.6
MS4A4A	149.836	1.19414	0.179201	6.66368	2.67e-11	8.14e-10	ENSG00000110079.16	ENSG00000110079	chr11	60280541	60308972	+	protein_coding	HAVANA	60280676	60308175	ENSP00000434506.1|ENSP00000338648.4|ENSP00000340356.4|ENSP00000435309.1|ENSP00000434983.1
RP11-759A24.1	107.114	0.977799	0.146751	6.66298	2.68e-11	8.17e-10	ENSG00000279645.1	ENSG00000279645	chr15	96285068	96289265	-	TEC	HAVANA	NA	NA
SLC11A2	560.691	-0.489694	0.0735065	-6.66192	2.7e-11	8.23e-10	ENSG00000110911.14	ENSG00000110911	chr12	50979401	51028566	-	protein_coding	HAVANA|ENSEMBL	50981729	51028225	ENSP00000450227.1|ENSP00000262051.7|ENSP00000449008.1|ENSP00000446769.1|ENSP00000262052.5|ENSP00000378364.3|ENSP00000449200.1|ENSP00000444542.2|ENSP00000442810.2|ENSP00000446914.1|ENSP00000446653.1|ENSP00000450389.1|ENSP00000447482.1|ENSP00000446984.1|ENSP00000447102.1|ENSP00000447334.1|ENSP00000449209.1|ENSP00000448501.1|ENSP00000448273.1
SYNJ1	405.127	0.581405	0.0873054	6.65944	2.75e-11	8.36e-10	ENSG00000159082.17	ENSG00000159082	chr21	32628759	32728048	-	protein_coding	HAVANA|ENSEMBL	32630998	32728040	ENSP00000349903.3|ENSP00000371931.4|ENSP00000388869.1|ENSP00000487560.1|ENSP00000371939.2|ENSP00000409667.2|ENSP00000387868.1|ENSP00000413649.1|ENSP00000412707.1
TFPT	78.1589	-0.748726	0.11247	-6.65713	2.79e-11	8.49e-10	ENSG00000105619.13	ENSG00000105619	chr19	54107013	54115675	-	protein_coding	HAVANA	54107053	54115269	ENSP00000375639.1|ENSP00000375638.1|ENSP00000395180.1|ENSP00000375637.1
RP11-627G18.2	25.4121	1.69493	0.254641	6.65617	2.81e-11	8.54e-10	ENSG00000264012.1	ENSG00000264012	chr18	22175465	22176662	-	antisense	HAVANA	NA	NA
CRISPLD1	77.9252	-1.57236	0.236231	-6.65602	2.81e-11	8.54e-10	ENSG00000121005.8	ENSG00000121005	chr8	74984515	75034558	+	protein_coding	HAVANA	74985988	75032239	ENSP00000262207.4|ENSP00000430504.1|ENSP00000430105.1|ENSP00000429746.1
RARRES2	316.821	1.46815	0.220591	6.65552	2.82e-11	8.56e-10	ENSG00000106538.9	ENSG00000106538	chr7	150338317	150341674	-	protein_coding	HAVANA	150338337	150340609	ENSP00000223271.3|ENSP00000417669.1|ENSP00000418009.1|ENSP00000418483.1
PCYT2	122.295	-0.943954	0.141851	-6.65452	2.84e-11	8.62e-10	ENSG00000185813.10	ENSG00000185813	chr17	81900965	81911464	-	protein_coding	HAVANA	81904836	81911355	ENSP00000439245.2|ENSP00000331719.3|ENSP00000442050.2|ENSP00000459044.1|ENSP00000461190.1|ENSP00000460767.1|ENSP00000458330.1|ENSP00000458931.1|ENSP00000459836.2|ENSP00000458472.1|ENSP00000458727.1|ENSP00000458805.1|ENSP00000461814.1
PRDX6	477.152	-1.14573	0.17219	-6.65385	2.86e-11	8.65e-10	ENSG00000117592.8	ENSG00000117592	chr1	173477266	173488807	+	protein_coding	HAVANA	173477398	173487860	ENSP00000342026.5
NOVA2	167.365	0.927125	0.139347	6.65337	2.86e-11	8.67e-10	ENSG00000104967.6	ENSG00000104967	chr19	45933734	45973546	-	protein_coding	HAVANA	45939866	45973351	ENSP00000263257.4|ENSP00000471736.1
DNAL4	60.1829	-0.858723	0.129076	-6.65286	2.87e-11	8.7e-10	ENSG00000100246.12	ENSG00000100246	chr22	38778508	38794198	-	protein_coding	HAVANA	38779452	38782731	ENSP00000216068.4|ENSP00000385712.3
PRDX3	323.525	-1.12043	0.168493	-6.64974	2.94e-11	8.88e-10	ENSG00000165672.6	ENSG00000165672	chr10	119167703	119178833	-	protein_coding	HAVANA	119168483	119178790	ENSP00000298510.2
CTNNBIP1	124.736	-0.951735	0.143253	-6.64373	3.06e-11	9.24e-10	ENSG00000178585.14	ENSG00000178585	chr1	9848276	9910336	-	protein_coding	HAVANA	9850721	9872064	ENSP00000366474.1|ENSP00000383696.3|ENSP00000366468.1|ENSP00000366466.1
GDPD1	49.3005	-1.28913	0.194062	-6.6429	3.08e-11	9.29e-10	ENSG00000153982.10	ENSG00000153982	chr17	59220467	59275967	+	protein_coding	HAVANA	59220610	59275195	ENSP00000462895.1|ENSP00000284116.4|ENSP00000463273.1|ENSP00000463818.1|ENSP00000464690.1|ENSP00000464351.1
COPRS	105.467	-0.968356	0.145784	-6.6424	3.09e-11	9.31e-10	ENSG00000172301.10	ENSG00000172301	chr17	31851864	31859337	-	protein_coding	HAVANA	31852142	31859199	ENSP00000304327.6|ENSP00000367901.2|ENSP00000464423.1|ENSP00000464429.1|ENSP00000464425.1
RP11-126O1.4	60.9125	-1.8302	0.2756	-6.64077	3.12e-11	9.41e-10	ENSG00000267476.1	ENSG00000267476	chr18	58672613	58752730	-	antisense	HAVANA	NA	NA
EVC2	200.607	0.693345	0.10441	6.64061	3.12e-11	9.41e-10	ENSG00000173040.12	ENSG00000173040	chr4	5542772	5709548	-	protein_coding	HAVANA	5543134	5708513	ENSP00000431981.1|ENSP00000342144.5|ENSP00000311683.2|ENSP00000423876.1
HHEX	166.213	1.26261	0.19014	6.64046	3.13e-11	9.42e-10	ENSG00000152804.10	ENSG00000152804	chr10	92689951	92695646	+	protein_coding	HAVANA	92689987	92694765	ENSP00000282728.5|ENSP00000450017.1|ENSP00000447953.1
TMEM205	42.3608	-1.00635	0.151555	-6.64014	3.13e-11	9.43e-10	ENSG00000105518.13	ENSG00000105518	chr19	11342776	11346518	-	protein_coding	HAVANA|ENSEMBL	11342818	11345619	ENSP00000467493.1|ENSP00000468733.1|ENSP00000398258.1|ENSP00000346954.4|ENSP00000466986.1|ENSP00000465483.1|ENSP00000465553.1|ENSP00000465149.1|ENSP00000466495.1|ENSP00000466310.1|ENSP00000466672.1|ENSP00000466180.1|ENSP00000465283.1|ENSP00000468056.1
SEMA6A	710.015	0.806142	0.121416	6.6395	3.15e-11	9.46e-10	ENSG00000092421.16	ENSG00000092421	chr5	116443616	116574934	-	protein_coding	HAVANA	116446616	116504944	ENSP00000345512.6|ENSP00000257414.8|ENSP00000422997.1|ENSP00000422275.1|ENSP00000425364.1|ENSP00000424388.1|ENSP00000421935.1|ENSP00000425553.1
TSEN34	124.575	-0.760798	0.114611	-6.63811	3.18e-11	9.55e-10	ENSG00000170892.10	ENSG00000170892	chr19	54189938	54194536	+	protein_coding	HAVANA|ENSEMBL	54190367	54193668	ENSP00000400743.1|ENSP00000408689.1|ENSP00000305524.4|ENSP00000397402.3|ENSP00000379667.1|ENSP00000379671.2
RAPGEF3	685.575	1.24093	0.187007	6.63573	3.23e-11	9.7e-10	ENSG00000079337.15	ENSG00000079337	chr12	47734367	47771040	-	protein_coding	HAVANA|ENSEMBL	47737570	47758556	ENSP00000395708.2|ENSP00000384521.2|ENSP00000449905.1|ENSP00000448619.1|ENSP00000373864.3|ENSP00000448480.1|ENSP00000447691.1|ENSP00000378764.3|ENSP00000449818.1|ENSP00000446731.1|ENSP00000448804.1
RP11-282O18.3	36.953	-1.00562	0.151583	-6.63411	3.26e-11	9.8e-10	ENSG00000235423.8	ENSG00000235423	chr12	123252030	123261483	-	antisense	HAVANA	NA	NA
PPP4R1L	228.801	0.666835	0.100544	6.63227	3.31e-11	9.91e-10	ENSG00000124224.16	ENSG00000124224	chr20	58228940	58309439	-	transcribed_unprocessed_pseudogene	HAVANA	NA	NA
ACPT	44.318	-1.56382	0.235816	-6.63151	3.32e-11	9.96e-10	ENSG00000142513.5	ENSG00000142513	chr19	50790415	50795224	+	protein_coding	HAVANA	50790415	50795155	ENSP00000270593.1
PRR5L	419.085	1.2382	0.186729	6.631	3.33e-11	9.98e-10	ENSG00000135362.13	ENSG00000135362	chr11	36296288	36465204	+	protein_coding	HAVANA	36401122	36462733	ENSP00000435050.1|ENSP00000433708.1|ENSP00000433893.1|ENSP00000431610.1|ENSP00000368144.3|ENSP00000433305.1|ENSP00000436485.1|ENSP00000431475.1|ENSP00000432203.1|ENSP00000436402.1|ENSP00000435241.1
USP43	81.2279	-2.42437	0.365695	-6.62949	3.37e-11	1.01e-09	ENSG00000154914.16	ENSG00000154914	chr17	9644698	9729691	+	protein_coding	HAVANA	9645633	9728987	ENSP00000458963.1|ENSP00000285199.6|ENSP00000459328.3|ENSP00000477318.1
GCC2-AS1	8.90467	-1.23976	0.18702	-6.62902	3.38e-11	1.01e-09	ENSG00000214184.3	ENSG00000214184	chr2	108507515	108534196	-	antisense	HAVANA	NA	NA
CPEB3	241.711	-0.889486	0.134205	-6.62781	3.41e-11	1.02e-09	ENSG00000107864.14	ENSG00000107864	chr10	92046692	92291087	-	protein_coding	HAVANA|ENSEMBL	92052215	92240350	ENSP00000398310.2|ENSP00000482128.1|ENSP00000265997.4
PRELID3B	210.006	-0.781521	0.117966	-6.62499	3.47e-11	1.04e-09	ENSG00000101166.15	ENSG00000101166	chr20	59033145	59042909	-	protein_coding	HAVANA	59035010	59042730	ENSP00000348206.4|ENSP00000360072.5|ENSP00000431440.1
OSBPL10	996.025	0.904062	0.136461	6.62508	3.47e-11	1.04e-09	ENSG00000144645.13	ENSG00000144645	chr3	31657890	32077580	-	protein_coding	HAVANA	31662075	31981179	ENSP00000379804.2|ENSP00000416078.2|ENSP00000406124.2|ENSP00000399200.1
STOML2	157.737	-0.579595	0.0875024	-6.62376	3.5e-11	1.04e-09	ENSG00000165283.15	ENSG00000165283	chr9	35099776	35103195	-	protein_coding	HAVANA|ENSEMBL	35100038	35103094	ENSP00000395743.2|ENSP00000481672.1|ENSP00000348886.5|ENSP00000434531.1
ZNF652	1584.3	-0.833182	0.125803	-6.62289	3.52e-11	1.05e-09	ENSG00000198740.8	ENSG00000198740	chr17	49289206	49362473	-	protein_coding	HAVANA	49298416	49317725	ENSP00000424848.1|ENSP00000354686.2|ENSP00000416305.2
SNORD116-19	19.8106	-1.373	0.207421	-6.61937	3.61e-11	1.07e-09	ENSG00000207460.1	ENSG00000207460	chr15	25086527	25086618	+	snoRNA	ENSEMBL	NA	NA
SLC8A1	791.392	1.19297	0.180292	6.61684	3.67e-11	1.09e-09	ENSG00000183023.18	ENSG00000183023	chr2	40097270	40611053	-	protein_coding	HAVANA|ENSEMBL	40115256	40430280	ENSP00000383886.1|ENSP00000386116.2|ENSP00000384763.1|ENSP00000385678.3|ENSP00000385188.1|ENSP00000385535.1|ENSP00000384908.2|ENSP00000332931.4|ENSP00000385811.2|ENSP00000389330.1|ENSP00000398575.1|ENSP00000412560.1
NIPAL3	634.761	-1.09475	0.165481	-6.61557	3.7e-11	1.1e-09	ENSG00000001461.16	ENSG00000001461	chr1	24415794	24472976	+	protein_coding	HAVANA	24419548	24469182	ENSP00000363520.4|ENSP00000003912.3|ENSP00000350722.4|ENSP00000343549.2|ENSP00000392170.1
NPL	300.763	0.877385	0.132656	6.61398	3.74e-11	1.11e-09	ENSG00000135838.13	ENSG00000135838	chr1	182789293	182830384	+	protein_coding	HAVANA|ENSEMBL	182794372	182829676	ENSP00000356525.3|ENSP00000356526.1|ENSP00000356524.1|ENSP00000356523.2|ENSP00000258317.2|ENSP00000482415.1
NDUFS6	182.315	-0.852394	0.128898	-6.61295	3.77e-11	1.12e-09	ENSG00000145494.11	ENSG00000145494	chr5	1801400	1816605	+	protein_coding	HAVANA	1801418	1815913	ENSP00000274137.5|ENSP00000422557.1
Y_RNA	9.22443	-3.20085	0.484078	-6.61226	3.78e-11	1.12e-09	ENSG00000274118.1	ENSG00000274118	chr7	146311720	146311822	+	misc_RNA	ENSEMBL	NA	NA
ITSN1	1124.13	0.828585	0.125347	6.6103	3.84e-11	1.14e-09	ENSG00000205726.13	ENSG00000205726	chr21	33642400	33899861	+	protein_coding	HAVANA|ENSEMBL	33718829	33888297	ENSP00000382290.1|ENSP00000400079.1|ENSP00000370719.3|ENSP00000387377.3|ENSP00000370691.4|ENSP00000370685.5|ENSP00000382301.3|ENSP00000382289.1|ENSP00000382292.2|ENSP00000382286.1|ENSP00000407132.1|ENSP00000370683.3|ENSP00000382275.4|ENSP00000411464.1|ENSP00000369294.6|ENSP00000415302.1|ENSP00000396054.1|ENSP00000413290.1|ENSP00000370684.3|ENSP00000408319.1|ENSP00000409800.1
ILDR1	85.4296	-1.42393	0.215426	-6.60982	3.85e-11	1.14e-09	ENSG00000145103.12	ENSG00000145103	chr3	121987323	122022204	-	protein_coding	HAVANA	121988370	122022077	ENSP00000273691.3|ENSP00000345667.5|ENSP00000377251.1|ENSP00000419414.1
PSME3	485.196	-0.587901	0.0889719	-6.60771	3.9e-11	1.16e-09	ENSG00000131467.10	ENSG00000131467	chr17	42824385	42843758	+	protein_coding	HAVANA|ENSEMBL	42833632	42841575	ENSP00000441682.1|ENSP00000438237.2|ENSP00000478159.1|ENSP00000467580.1|ENSP00000466794.1|ENSP00000466451.1|ENSP00000409487.2|ENSP00000465743.1|ENSP00000466945.1|ENSP00000437924.1|ENSP00000293362.1|ENSP00000468702.1|ENSP00000465155.1
RP5-823G15.5	16.2465	-1.52884	0.231421	-6.60632	3.94e-11	1.17e-09	ENSG00000259723.1	ENSG00000259723	chr20	53453058	53504314	-	antisense	HAVANA	NA	NA
RP11-33A14.1	75.8006	-3.54642	0.536847	-6.60601	3.95e-11	1.17e-09	ENSG00000223930.5	ENSG00000223930	chr3	178202050	178385417	-	lincRNA	HAVANA	NA	NA
PKIB	48.0899	-2.11134	0.319617	-6.60585	3.95e-11	1.17e-09	ENSG00000135549.14	ENSG00000135549	chr6	122471917	122726373	+	protein_coding	HAVANA|ENSEMBL	122701488	122725192	ENSP00000480824.1|ENSP00000376281.1|ENSP00000357437.2|ENSP00000357433.1|ENSP00000376280.1|ENSP00000258014.3|ENSP00000346227.2|ENSP00000357431.1
ACER2	70.1725	-1.08206	0.163878	-6.60285	4.03e-11	1.19e-09	ENSG00000177076.5	ENSG00000177076	chr9	19409059	19452020	+	protein_coding	HAVANA	19409085	19450633	ENSP00000342609.2
CYP2J2	58.3184	-2.37219	0.359315	-6.60198	4.06e-11	1.2e-09	ENSG00000134716.9	ENSG00000134716	chr1	59893308	59926790	-	protein_coding	HAVANA	59893654	59926746	ENSP00000360247.3
SMARCC1	1625.98	-0.826281	0.125196	-6.59988	4.11e-11	1.21e-09	ENSG00000173473.10	ENSG00000173473	chr3	47585272	47782106	-	protein_coding	HAVANA	47588212	47781797	ENSP00000254480.5|ENSP00000414266.1
AGAP1	462.958	-1.12373	0.170294	-6.59878	4.15e-11	1.22e-09	ENSG00000157985.18	ENSG00000157985	chr2	235494089	236131800	+	protein_coding	HAVANA|ENSEMBL	235494687	236124119	ENSP00000387174.1|ENSP00000338378.5|ENSP00000307634.7|ENSP00000489496.1|ENSP00000385492.2|ENSP00000386897.1|ENSP00000483085.1|ENSP00000484463.1|ENSP00000411824.3|ENSP00000403482.1|ENSP00000393838.1
SLC37A3	283.56	-0.630133	0.0954944	-6.59864	4.15e-11	1.22e-09	ENSG00000157800.17	ENSG00000157800	chr7	140293693	140404433	-	protein_coding	HAVANA	140335266	140382526	ENSP00000417365.1|ENSP00000343358.3|ENSP00000397481.2|ENSP00000321498.9|ENSP00000418610.1|ENSP00000418158.1|ENSP00000418136.1|ENSP00000417380.1|ENSP00000417447.1|ENSP00000417461.1|ENSP00000419285.1|ENSP00000420771.1|ENSP00000419701.1|ENSP00000418585.1|ENSP00000417449.1|ENSP00000419024.1|ENSP00000419410.1|ENSP00000417181.1
HSPA9	1283.69	-0.941287	0.142673	-6.59751	4.18e-11	1.23e-09	ENSG00000113013.12	ENSG00000113013	chr5	138554882	138575444	-	protein_coding	HAVANA	138556040	138575340	ENSP00000297185.3|ENSP00000421892.1|ENSP00000429475.1|ENSP00000421311.1|ENSP00000423759.1|ENSP00000420944.1|ENSP00000425598.1|ENSP00000423098.1
DRAIC	66.8697	-2.77533	0.420788	-6.59555	4.24e-11	1.25e-09	ENSG00000245750.7	ENSG00000245750	chr15	69463026	69571440	+	lincRNA	HAVANA	NA	NA
AC104076.2	6.31232	-3.28586	0.498276	-6.59446	4.27e-11	1.26e-09	ENSG00000236667.1	ENSG00000236667	chr2	180938830	180939298	-	processed_pseudogene	HAVANA	NA	NA
SRPX	116.103	1.36596	0.207212	6.59208	4.34e-11	1.27e-09	ENSG00000101955.14	ENSG00000101955	chrX	38149336	38220924	-	protein_coding	HAVANA|ENSEMBL	38149714	38220792	ENSP00000411165.2|ENSP00000440758.1|ENSP00000445034.1|ENSP00000367794.3
PHOSPHO2	36.4597	-1.20342	0.182557	-6.59204	4.34e-11	1.27e-09	ENSG00000144362.11	ENSG00000144362	chr2	169694454	169701708	+	protein_coding	HAVANA|ENSEMBL	169700972	169701694	ENSP00000481046.1|ENSP00000481680.1|ENSP00000481857.1|ENSP00000352782.3|ENSP00000393983.1|ENSP00000411844.1|ENSP00000416790.1
INHBB	81.9263	-1.80512	0.273853	-6.59156	4.35e-11	1.28e-09	ENSG00000163083.5	ENSG00000163083	chr2	120346143	120351808	+	protein_coding	HAVANA	120346189	120349871	ENSP00000295228.3
PLAGL1	318.384	0.691496	0.104942	6.58931	4.42e-11	1.3e-09	ENSG00000118495.18	ENSG00000118495	chr6	143940300	144064599	-	protein_coding	HAVANA|ENSEMBL	143941427	143948136	ENSP00000353734.2|ENSP00000376124.2|ENSP00000346810.2|ENSP00000400060.1|ENSP00000392418.1|ENSP00000400929.1|ENSP00000356544.1|ENSP00000486355.1|ENSP00000356543.1|ENSP00000395960.2|ENSP00000486632.1|ENSP00000487447.1|ENSP00000486752.1|ENSP00000485907.1|ENSP00000486763.1|ENSP00000486711.1
ATAD3A	100.754	-0.68966	0.104691	-6.58758	4.47e-11	1.31e-09	ENSG00000197785.13	ENSG00000197785	chr1	1512151	1534687	+	protein_coding	HAVANA|ENSEMBL	1512269	1534069	ENSP00000368031.3|ENSP00000368030.5|ENSP00000339421.4|ENSP00000439290.1|ENSP00000383631.3
TAF3	338.195	0.608769	0.0924152	6.58732	4.48e-11	1.31e-09	ENSG00000165632.7	ENSG00000165632	chr10	7818504	8016627	+	protein_coding	HAVANA	7818710	8014748	ENSP00000340271.5
UNC119B	246.531	-0.620813	0.0942536	-6.58662	4.5e-11	1.32e-09	ENSG00000175970.8	ENSG00000175970	chr12	120710435	120723640	+	protein_coding	HAVANA	120710475	120720029	ENSP00000344942.4
DNAH14	255.46	-1.50966	0.229276	-6.58448	4.56e-11	1.34e-09	ENSG00000185842.14	ENSG00000185842	chr1	224896262	225399292	+	protein_coding	HAVANA|ENSEMBL	224896262	225399266	ENSP00000409472.2|ENSP00000414402.1|ENSP00000355815.3|ENSP00000383737.3|ENSP00000355814.1|ENSP00000355813.1|ENSP00000392061.2|ENSP00000409971.1|ENSP00000429568.1|ENSP00000332424.6|ENSP00000429122.1|ENSP00000328980.6|ENSP00000398678.1|ENSP00000414699.2
SLC35A3	367.234	-0.83784	0.12726	-6.58367	4.59e-11	1.34e-09	ENSG00000117620.12	ENSG00000117620	chr1	99969789	100026979	+	protein_coding	HAVANA|ENSEMBL	99970537	100022473	ENSP00000359174.3|ENSP00000418527.1|ENSP00000414947.2|ENSP00000359172.1|ENSP00000433849.1|ENSP00000436938.1|ENSP00000401679.1
YIPF6	428.438	-0.867904	0.131863	-6.58185	4.65e-11	1.36e-09	ENSG00000181704.11	ENSG00000181704	chrX	68498323	68537285	+	protein_coding	HAVANA|ENSEMBL	68499067	68531996	ENSP00000417573.1|ENSP00000401799.1|ENSP00000363751.2
YKT6	317.533	-0.77135	0.117231	-6.57975	4.71e-11	1.38e-09	ENSG00000106636.7	ENSG00000106636	chr7	44200968	44214294	+	protein_coding	HAVANA	44201136	44212279	ENSP00000420805.1|ENSP00000223369.2|ENSP00000412414.1
TFB2M	80.1193	-0.697204	0.105966	-6.5795	4.72e-11	1.38e-09	ENSG00000162851.7	ENSG00000162851	chr1	246540560	246566324	-	protein_coding	HAVANA	246541034	246566138	ENSP00000355471.4
HSP90AB3P	48.0485	-0.943376	0.143391	-6.57905	4.73e-11	1.38e-09	ENSG00000183199.6	ENSG00000183199	chr4	87891843	87894015	+	processed_pseudogene	HAVANA	NA	NA
HOMER1	93.9904	-1.30014	0.197654	-6.57787	4.77e-11	1.39e-09	ENSG00000152413.14	ENSG00000152413	chr5	79372636	79514217	-	protein_coding	HAVANA|ENSEMBL	79376012	79512774	ENSP00000334382.6|ENSP00000282260.6|ENSP00000426651.1|ENSP00000441587.1
EIF3I	370.445	-0.834767	0.126913	-6.57748	4.78e-11	1.39e-09	ENSG00000084623.11	ENSG00000084623	chr1	32221928	32231604	+	protein_coding	HAVANA	32222442	32231193	ENSP00000347194.5|ENSP00000362688.1
ANGPTL1	461.571	1.14804	0.174634	6.57398	4.9e-11	1.43e-09	ENSG00000116194.12	ENSG00000116194	chr1	178849705	178871052	-	protein_coding	HAVANA	178851132	178865776	ENSP00000234816.2|ENSP00000356601.1|ENSP00000392023.1
SYNE3	1207.66	1.05604	0.160705	6.57129	4.99e-11	1.45e-09	ENSG00000176438.12	ENSG00000176438	chr14	95407266	95475836	-	protein_coding	HAVANA	95417829	95475821	ENSP00000450562.1|ENSP00000334308.4|ENSP00000452154.1|ENSP00000450774.1
DTNB	341.56	-0.666826	0.101478	-6.57115	4.99e-11	1.45e-09	ENSG00000138101.18	ENSG00000138101	chr2	25377198	25673647	-	protein_coding	HAVANA|ENSEMBL	25379322	25652660	ENSP00000444463.1|ENSP00000381924.2|ENSP00000384084.3|ENSP00000385482.3|ENSP00000385193.3|ENSP00000384767.3|ENSP00000384787.1|ENSP00000288642.9|ENSP00000385784.1|ENSP00000349007.5|ENSP00000306529.4|ENSP00000340957.6
MRPL36	54.2714	-0.837058	0.127398	-6.57044	5.02e-11	1.46e-09	ENSG00000171421.12	ENSG00000171421	chr5	1798386	1801366	-	protein_coding	HAVANA	1798627	1798935	ENSP00000423152.1|ENSP00000427152.1|ENSP00000423399.1|ENSP00000372093.6|ENSP00000424366.1
PAIP2B	286.989	-0.980682	0.149333	-6.5671	5.13e-11	1.49e-09	ENSG00000124374.8	ENSG00000124374	chr2	71182739	71227083	-	protein_coding	HAVANA	71188482	71202589	ENSP00000244221.8
MRPL24	197.249	-0.828644	0.126181	-6.56712	5.13e-11	1.49e-09	ENSG00000143314.12	ENSG00000143314	chr1	156737303	156741590	-	protein_coding	HAVANA	156737401	156738704	ENSP00000354525.2|ENSP00000357194.4|ENSP00000411369.1|ENSP00000406681.1|ENSP00000409803.1
HIST1H4H	209.815	-1.09529	0.166894	-6.56278	5.28e-11	1.53e-09	ENSG00000158406.4	ENSG00000158406	chr6	26277609	26285638	-	protein_coding	HAVANA|ENSEMBL	26285191	26285499	ENSP00000489567.1|ENSP00000489319.1|ENSP00000489236.1|ENSP00000366956.1
MSI1	65.3252	-2.13654	0.325594	-6.56198	5.31e-11	1.54e-09	ENSG00000135097.6	ENSG00000135097	chr12	120341330	120369180	-	protein_coding	HAVANA	120345594	120369091	ENSP00000257552.2|ENSP00000446710.1
KEAP1	193.8	-0.752794	0.114745	-6.56061	5.36e-11	1.55e-09	ENSG00000079999.13	ENSG00000079999	chr19	10486120	10503741	-	protein_coding	HAVANA	10486655	10503558	ENSP00000171111.4|ENSP00000468014.1|ENSP00000377245.1|ENSP00000467601.1|ENSP00000466704.1|ENSP00000468671.1|ENSP00000465126.2|ENSP00000465024.1
LINC01297	27.9932	-3.54408	0.540228	-6.56034	5.37e-11	1.55e-09	ENSG00000225255.6	ENSG00000225255	chr22	15746630	15778297	+	lincRNA	HAVANA	NA	NA
CMBL	125.952	-1.81853	0.27729	-6.55823	5.45e-11	1.57e-09	ENSG00000164237.8	ENSG00000164237	chr5	10275875	10308026	-	protein_coding	HAVANA	10280456	10290762	ENSP00000296658.3
IDUA	167.059	-1.02644	0.156564	-6.55604	5.53e-11	1.6e-09	ENSG00000127415.12	ENSG00000127415	chr4	986997	1004506	+	protein_coding	HAVANA	987085	1004390	ENSP00000247933.4|ENSP00000422952.1|ENSP00000424847.1|ENSP00000423685.1|ENSP00000424227.1|ENSP00000425081.1
DNALI1	104.838	-1.26818	0.193479	-6.55463	5.58e-11	1.61e-09	ENSG00000163879.10	ENSG00000163879	chr1	37556919	37566857	+	protein_coding	HAVANA	37556929	37565058	ENSP00000296218.7
COX8A	44.7002	-1.13218	0.172729	-6.55466	5.58e-11	1.61e-09	ENSG00000176340.3	ENSG00000176340	chr11	63974607	63976543	+	protein_coding	HAVANA	63974681	63976317	ENSP00000321260.3
MTO1	430.178	0.449052	0.0685123	6.55432	5.59e-11	1.61e-09	ENSG00000135297.15	ENSG00000135297	chr6	73461578	73509236	+	protein_coding	HAVANA	73461855	73500732	ENSP00000402038.2|ENSP00000419561.1|ENSP00000396529.2|ENSP00000359328.1|ENSP00000428302.1|ENSP00000416397.1|ENSP00000359323.4|ENSP00000428903.1|ENSP00000407580.1|ENSP00000430660.1|ENSP00000428863.1|ENSP00000429595.1
MMRN1	391.829	1.58726	0.242213	6.55315	5.63e-11	1.62e-09	ENSG00000138722.9	ENSG00000138722	chr4	89879532	89954629	+	protein_coding	HAVANA|ENSEMBL	89894972	89953415	ENSP00000378431.1|ENSP00000264790.2|ENSP00000426461.1
AC002064.5	18.4651	-2.52253	0.384938	-6.55308	5.64e-11	1.62e-09	ENSG00000225498.1	ENSG00000225498	chr7	90312496	90322592	+	lincRNA	HAVANA	NA	NA
KDM4B	834.581	-0.594288	0.0906966	-6.55249	5.66e-11	1.63e-09	ENSG00000127663.14	ENSG00000127663	chr19	4969113	5153595	+	protein_coding	HAVANA|ENSEMBL	5032891	5151508	ENSP00000480642.1|ENSP00000468514.1|ENSP00000159111.3|ENSP00000371178.3|ENSP00000440495.1|ENSP00000467678.1
STAB2	2044.7	2.05802	0.314159	6.5509	5.72e-11	1.64e-09	ENSG00000136011.14	ENSG00000136011	chr12	103587273	103766727	+	protein_coding	HAVANA	103587477	103766333	ENSP00000373539.2|ENSP00000449282.1|ENSP00000446629.1
AK4	238.208	-1.79808	0.274477	-6.55095	5.72e-11	1.64e-09	ENSG00000162433.14	ENSG00000162433	chr1	65147549	65232145	+	protein_coding	HAVANA|ENSEMBL	65148408	65226174	ENSP00000445912.1|ENSP00000448458.1|ENSP00000378743.2|ENSP00000322175.7
ELFN2	92.102	-2.30139	0.351372	-6.54972	5.76e-11	1.66e-09	ENSG00000166897.14	ENSG00000166897	chr22	37367960	37427470	-	protein_coding	HAVANA|ENSEMBL	37373075	37375534	ENSP00000385277.1|ENSP00000480338.1
DCAF12	293.158	-0.636182	0.0971364	-6.54936	5.78e-11	1.66e-09	ENSG00000198876.12	ENSG00000198876	chr9	34086387	34127399	-	protein_coding	HAVANA	34088353	34127277	ENSP00000355114.3|ENSP00000380187.2|ENSP00000415833.1
MIR548AX	3.94148	-2.57101	0.392589	-6.54886	5.8e-11	1.66e-09	ENSG00000263652.1	ENSG00000263652	chrX	11318614	11318686	-	miRNA	ENSEMBL	NA	NA
ZNHIT2	24.7937	-0.838828	0.128093	-6.54859	5.81e-11	1.66e-09	ENSG00000174276.6	ENSG00000174276	chr11	65116403	65117708	-	protein_coding	HAVANA	65116445	65117653	ENSP00000308548.4|ENSP00000436896.1
CHRNA2	131.257	-1.74449	0.266454	-6.54707	5.87e-11	1.68e-09	ENSG00000120903.11	ENSG00000120903	chr8	27459761	27479883	-	protein_coding	HAVANA	27461632	27471058	ENSP00000385026.1|ENSP00000429616.2|ENSP00000430612.1|ENSP00000240132.2|ENSP00000430422.1|ENSP00000430856.1|ENSP00000429953.1|ENSP00000430994.1
IFFO1	359.824	0.9135	0.139532	6.54687	5.88e-11	1.68e-09	ENSG00000010295.19	ENSG00000010295	chr12	6538375	6556083	-	protein_coding	HAVANA|ENSEMBL	6540486	6556029	ENSP00000390721.2|ENSP00000436261.1|ENSP00000337593.4|ENSP00000432493.2|ENSP00000380052.2|ENSP00000482285.1|ENSP00000349364.4|ENSP00000482340.1
TIGD6	71.3764	-0.931245	0.142288	-6.54478	5.96e-11	1.7e-09	ENSG00000164296.6	ENSG00000164296	chr5	149993118	150001167	-	protein_coding	HAVANA	149994786	149996348	ENSP00000296736.3|ENSP00000425318.2
RP5-1057J7.7	10.6115	-1.55345	0.237391	-6.54383	6e-11	1.71e-09	ENSG00000271420.1	ENSG00000271420	chr1	23378380	23379029	-	lincRNA	HAVANA	NA	NA
RAMP3	119.256	1.09465	0.167295	6.54322	6.02e-11	1.72e-09	ENSG00000122679.8	ENSG00000122679	chr7	45157791	45186302	+	protein_coding	HAVANA	45157829	45186208	ENSP00000242249.4|ENSP00000418460.1|ENSP00000419012.1
AC005550.3	158.937	1.81766	0.277891	6.5409	6.11e-11	1.75e-09	ENSG00000237070.1	ENSG00000237070	chr7	15667947	15681980	+	antisense	HAVANA	NA	NA
RHOBTB2	312.665	0.787233	0.120366	6.54031	6.14e-11	1.75e-09	ENSG00000008853.16	ENSG00000008853	chr8	22987417	23020199	+	protein_coding	HAVANA	22994584	23017466	ENSP00000427926.1|ENSP00000430785.1|ENSP00000429141.1|ENSP00000251822.6
IL34	74.0038	0.953426	0.145787	6.53984	6.16e-11	1.76e-09	ENSG00000157368.10	ENSG00000157368	chr16	70579895	70660682	+	protein_coding	HAVANA|ENSEMBL	70646948	70660184	ENSP00000397863.2|ENSP00000455240.2|ENSP00000288098.2|ENSP00000463886.1
EPT1	364.275	-0.721808	0.110386	-6.53893	6.2e-11	1.77e-09	ENSG00000138018.17	ENSG00000138018	chr2	26308547	26395891	+	protein_coding	HAVANA|ENSEMBL	26346233	26389100	ENSP00000415280.1|ENSP00000479973.1|ENSP00000260585.7|ENSP00000391804.1
GARS	419.431	-0.645639	0.0987427	-6.5386	6.21e-11	1.77e-09	ENSG00000106105.13	ENSG00000106105	chr7	30594681	30634033	+	protein_coding	HAVANA|ENSEMBL	30594922	30633857	ENSP00000373918.3|ENSP00000485931.1|ENSP00000392677.1|ENSP00000415447.1
THSD7A	522.811	-2.29532	0.351142	-6.53673	6.29e-11	1.79e-09	ENSG00000005108.15	ENSG00000005108	chr7	11370357	11832198	-	protein_coding	HAVANA|ENSEMBL	11375797	11831946	ENSP00000406482.2|ENSP00000481440.1
SEC61B	173.891	-0.786587	0.120348	-6.53592	6.32e-11	1.8e-09	ENSG00000106803.9	ENSG00000106803	chr9	99222064	99230615	+	protein_coding	HAVANA	99222364	99230421	ENSP00000474122.1|ENSP00000223641.4
RENBP	121.186	1.01307	0.15502	6.53513	6.36e-11	1.81e-09	ENSG00000102032.12	ENSG00000102032	chrX	153935263	153944691	-	protein_coding	HAVANA	153935289	153944610	ENSP00000377303.3|ENSP00000405759.1|ENSP00000359014.3|ENSP00000394220.1|ENSP00000409034.1|ENSP00000399278.1
SPTY2D1	298.265	-0.633171	0.0969027	-6.53409	6.4e-11	1.82e-09	ENSG00000179119.14	ENSG00000179119	chr11	18606401	18634791	-	protein_coding	HAVANA	18609864	18634257	ENSP00000337991.5
CTD-2544H17.1	17.404	1.55856	0.238538	6.53383	6.41e-11	1.82e-09	ENSG00000249621.1	ENSG00000249621	chr5	122321291	122323358	-	lincRNA	HAVANA	NA	NA
RBMS1	918.835	0.856413	0.131082	6.53342	6.43e-11	1.82e-09	ENSG00000153250.17	ENSG00000153250	chr2	160272151	160493794	-	protein_coding	HAVANA|ENSEMBL	160275640	160493363	ENSP00000294904.6|ENSP00000376508.4|ENSP00000386347.1|ENSP00000386571.2|ENSP00000387280.1|ENSP00000389016.1
ACKR1	158.838	1.36043	0.208254	6.53256	6.47e-11	1.83e-09	ENSG00000213088.9	ENSG00000213088	chr1	159203307	159206500	+	protein_coding	HAVANA|ENSEMBL	159204960	159206447	ENSP00000441985.1|ENSP00000357104.1|ENSP00000398406.1|ENSP00000357103.2
MMD	174.891	1.03395	0.158326	6.5305	6.55e-11	1.86e-09	ENSG00000108960.7	ENSG00000108960	chr17	55392613	55421992	-	protein_coding	HAVANA	55394337	55421695	ENSP00000262065.3|ENSP00000459202.1
CDC42BPG	185.066	-1.17459	0.179864	-6.53043	6.56e-11	1.86e-09	ENSG00000171219.8	ENSG00000171219	chr11	64823387	64844569	-	protein_coding	HAVANA	64824476	64844569	ENSP00000345133.5
SNORD116-23	114.836	-1.94923	0.298481	-6.53049	6.56e-11	1.86e-09	ENSG00000207375.1	ENSG00000207375	chr15	25091786	25091877	+	snoRNA	ENSEMBL	NA	NA
TDRKH	198.982	-0.499631	0.0765111	-6.53017	6.57e-11	1.86e-09	ENSG00000182134.15	ENSG00000182134	chr1	151770107	151791416	-	protein_coding	HAVANA|ENSEMBL	151771894	151783022	ENSP00000437147.1|ENSP00000357819.6|ENSP00000416645.3|ENSP00000357817.3|ENSP00000357815.3|ENSP00000357813.1|ENSP00000357812.1|ENSP00000395718.2|ENSP00000433678.1|ENSP00000431557.1|ENSP00000432452.1
RP3-431C21.1	14.9227	-5.06851	0.776229	-6.52967	6.59e-11	1.86e-09	ENSG00000236190.1	ENSG00000236190	chrX	86888586	86888816	+	processed_pseudogene	HAVANA	NA	NA
LINC01197	180.104	0.921709	0.141182	6.52854	6.64e-11	1.88e-09	ENSG00000248441.6	ENSG00000248441	chr15	95209099	95327129	-	lincRNA	HAVANA	NA	NA
RAC3	23.8736	-1.88019	0.288196	-6.52398	6.85e-11	1.93e-09	ENSG00000169750.8	ENSG00000169750	chr17	82031624	82034204	+	protein_coding	HAVANA	82031762	82033826	ENSP00000304283.4|ENSP00000463590.1|ENSP00000462421.1
ATP10D	443.791	0.685485	0.105078	6.5236	6.86e-11	1.94e-09	ENSG00000145246.13	ENSG00000145246	chr4	47485288	47593486	+	protein_coding	HAVANA	47512541	47591378	ENSP00000273859.3|ENSP00000420909.1|ENSP00000421536.1
CORO1C	875.536	0.920991	0.141198	6.52268	6.91e-11	1.95e-09	ENSG00000110880.10	ENSG00000110880	chr12	108645109	108731596	-	protein_coding	HAVANA|ENSEMBL	108647406	108702949	ENSP00000261401.3|ENSP00000394496.2|ENSP00000438341.1|ENSP00000447337.1|ENSP00000415554.2|ENSP00000448130.1|ENSP00000447534.1|ENSP00000449658.1|ENSP00000449330.1|ENSP00000447989.1|ENSP00000448527.1|ENSP00000448195.1|ENSP00000447049.1
COPE	215.361	-0.727547	0.111548	-6.52229	6.92e-11	1.95e-09	ENSG00000105669.12	ENSG00000105669	chr19	18899514	18919397	-	protein_coding	HAVANA|ENSEMBL	18899682	18919348	ENSP00000262812.3|ENSP00000483420.1|ENSP00000343134.3|ENSP00000469035.1|ENSP00000345674.3|ENSP00000471034.1
KLF6	1987.8	1.26792	0.194419	6.52157	6.96e-11	1.96e-09	ENSG00000067082.14	ENSG00000067082	chr10	3775996	3785281	-	protein_coding	HAVANA|ENSEMBL	3779542	3785014	ENSP00000419923.1|ENSP00000445301.1|ENSP00000419079.1
RP11-1024P17.1	99.4398	1.21682	0.186616	6.52045	7.01e-11	1.97e-09	ENSG00000261468.1	ENSG00000261468	chr3	30697661	30699576	+	sense_overlapping	HAVANA	NA	NA
PDE11A	260.993	-2.819	0.432688	-6.51508	7.26e-11	2.04e-09	ENSG00000128655.16	ENSG00000128655	chr2	177623252	178108339	-	protein_coding	HAVANA	177629410	178104463	ENSP00000286063.5|ENSP00000351232.4|ENSP00000406922.1|ENSP00000386539.1|ENSP00000374333.3|ENSP00000416884.1|ENSP00000389777.1
VPS25	112.531	-0.689713	0.10588	-6.51413	7.31e-11	2.05e-09	ENSG00000131475.6	ENSG00000131475	chr17	42773436	42779599	+	protein_coding	HAVANA	42773476	42779066	ENSP00000253794.1|ENSP00000467225.1|ENSP00000466909.1|ENSP00000465798.1
RPL3P1	25.6704	-1.08998	0.167359	-6.51284	7.37e-11	2.07e-09	ENSG00000228149.1	ENSG00000228149	chr21	36168970	36170180	-	processed_pseudogene	HAVANA	NA	NA
PRCP	1016.39	0.779698	0.119743	6.5114	7.45e-11	2.09e-09	ENSG00000137509.10	ENSG00000137509	chr11	82823502	82970584	-	protein_coding	HAVANA	82824909	82900826	ENSP00000317362.3|ENSP00000377055.2|ENSP00000432004.1|ENSP00000431559.1|ENSP00000436141.1|ENSP00000431435.1|ENSP00000432506.1|ENSP00000434771.1|ENSP00000435071.1|ENSP00000437169.1|ENSP00000431496.1|ENSP00000436095.1
DUSP22	662.743	0.772659	0.118669	6.51105	7.46e-11	2.09e-09	ENSG00000112679.14	ENSG00000112679	chr6	291630	351355	+	protein_coding	HAVANA	292540	350865	ENSP00000474082.1|ENSP00000345281.5|ENSP00000474646.1|ENSP00000474827.1|ENSP00000474450.1|ENSP00000475106.1|ENSP00000397459.2|ENSP00000475061.1|ENSP00000474000.1|ENSP00000474330.1|ENSP00000474505.1
NDUFC2	46.2412	-0.879861	0.135132	-6.51112	7.46e-11	2.09e-09	ENSG00000151366.12	ENSG00000151366	chr11	78068304	78080219	-	protein_coding	HAVANA	78069876	78079744	ENSP00000281031.4|ENSP00000432739.1|ENSP00000432253.1|ENSP00000434262.1|ENSP00000435017.1
CTD-2363C16.2	105.666	1.26336	0.194032	6.51111	7.46e-11	2.09e-09	ENSG00000253456.1	ENSG00000253456	chr5	158985806	158987199	+	antisense	HAVANA	NA	NA
CCT3	707.679	-0.822705	0.126367	-6.51045	7.49e-11	2.1e-09	ENSG00000163468.14	ENSG00000163468	chr1	156308968	156367873	-	protein_coding	HAVANA	156309202	156367846	ENSP00000295688.3|ENSP00000357242.2|ENSP00000357241.3|ENSP00000357245.3|ENSP00000431543.1|ENSP00000413308.1|ENSP00000434232.1|ENSP00000434481.1|ENSP00000388799.1|ENSP00000435026.1|ENSP00000413431.1
MCCC1	395.505	-0.975621	0.149888	-6.50901	7.56e-11	2.12e-09	ENSG00000078070.11	ENSG00000078070	chr3	183015218	183116075	-	protein_coding	HAVANA|ENSEMBL	183015441	183099440	ENSP00000265594.4|ENSP00000419898.1|ENSP00000441253.2|ENSP00000420088.1|ENSP00000480435.1|ENSP00000486824.1|ENSP00000420648.1|ENSP00000419658.1|ENSP00000420433.1|ENSP00000419328.1|ENSP00000420591.1|ENSP00000418979.1|ENSP00000420223.1
ZEB1	1254.21	1.02368	0.157287	6.50835	7.6e-11	2.12e-09	ENSG00000148516.21	ENSG00000148516	chr10	31318495	31529814	+	protein_coding	HAVANA|ENSEMBL	31319235	31527261	ENSP00000319248.9|ENSP00000354487.5|ENSP00000452787.1|ENSP00000453970.1|ENSP00000415961.1|ENSP00000405958.3|ENSP00000444891.2|ENSP00000453559.3|ENSP00000391612.2|ENSP00000453674.1
PRAC2	7.37111	-3.22243	0.495118	-6.50841	7.6e-11	2.12e-09	ENSG00000229637.3	ENSG00000229637	chr17	48723168	48724758	+	protein_coding	HAVANA	48723705	48724680	ENSP00000481367.1|ENSP00000484945.1
RP11-439E19.10	90.5382	-1.23443	0.189689	-6.50768	7.63e-11	2.13e-09	ENSG00000260855.1	ENSG00000260855	chr1	246772301	246775772	+	antisense	HAVANA	NA	NA
C1QTNF1	364.467	1.35235	0.207842	6.50663	7.69e-11	2.14e-09	ENSG00000173918.14	ENSG00000173918	chr17	79022814	79049788	+	protein_coding	HAVANA|ENSEMBL	79043969	79048085	ENSP00000463337.1|ENSP00000343230.4|ENSP00000462990.1|ENSP00000463922.1|ENSP00000340864.2|ENSP00000311265.4|ENSP00000376240.2|ENSP00000462481.2|ENSP00000463008.1|ENSP00000463108.1
IMPAD1	706.928	-1.08386	0.166606	-6.50549	7.74e-11	2.16e-09	ENSG00000104331.8	ENSG00000104331	chr8	56957933	56993844	-	protein_coding	HAVANA	56963796	56993585	ENSP00000262644.4|ENSP00000428617.1|ENSP00000430185.1
NCOA7	647.06	0.794258	0.122099	6.50505	7.77e-11	2.16e-09	ENSG00000111912.19	ENSG00000111912	chr6	125781161	125932030	+	protein_coding	HAVANA|ENSEMBL	125815355	125928768	ENSP00000357341.3|ENSP00000376269.2|ENSP00000403643.1|ENSP00000406363.1|ENSP00000229634.9|ENSP00000407426.1|ENSP00000408211.1|ENSP00000398268.2|ENSP00000407684.2
ELF3	77.3695	-1.75446	0.269784	-6.50321	7.86e-11	2.19e-09	ENSG00000163435.15	ENSG00000163435	chr1	202007945	202017188	+	protein_coding	HAVANA	202011137	202015320	ENSP00000352673.3|ENSP00000356253.5|ENSP00000356252.3|ENSP00000405162.1
TMEM144	129.563	-1.37952	0.212126	-6.50329	7.86e-11	2.19e-09	ENSG00000164124.10	ENSG00000164124	chr4	158201604	158255411	+	protein_coding	HAVANA	158212668	158253524	ENSP00000425266.1|ENSP00000421289.1|ENSP00000422255.1|ENSP00000422297.1|ENSP00000296529.6|ENSP00000424659.1|ENSP00000422082.1|ENSP00000425815.1|ENSP00000426211.1|ENSP00000420990.1|ENSP00000420930.1|ENSP00000425907.1|ENSP00000422899.1
CREB3	158.016	-0.683998	0.105184	-6.50288	7.88e-11	2.19e-09	ENSG00000107175.10	ENSG00000107175	chr9	35732320	35737007	+	protein_coding	HAVANA|ENSEMBL	35732773	35736723	ENSP00000484327.1|ENSP00000342136.2
DVL1	238.312	-0.931826	0.143294	-6.50288	7.88e-11	2.19e-09	ENSG00000107404.17	ENSG00000107404	chr1	1335276	1349350	-	protein_coding	HAVANA|ENSEMBL	1336145	1349065	ENSP00000368169.5|ENSP00000368166.5|ENSP00000480077.1|ENSP00000488888.1|ENSP00000488181.1
ACSM3	173.117	-1.78487	0.274522	-6.50174	7.94e-11	2.21e-09	ENSG00000005187.11	ENSG00000005187	chr16	20610243	20797581	+	protein_coding	HAVANA	20770035	20796969	ENSP00000457003.1|ENSP00000456055.1|ENSP00000457158.1|ENSP00000289416.5|ENSP00000394565.2|ENSP00000458068.1|ENSP00000456767.1|ENSP00000457926.1|ENSP00000457608.1
LPL	562.371	1.89853	0.292137	6.49876	8.1e-11	2.25e-09	ENSG00000175445.14	ENSG00000175445	chr8	19901717	19967258	+	protein_coding	HAVANA	19939441	19962217	ENSP00000428496.1|ENSP00000428237.1|ENSP00000428557.1|ENSP00000309757.6|ENSP00000431028.1
CPNE3	745.944	-0.982363	0.151165	-6.49861	8.11e-11	2.25e-09	ENSG00000085719.11	ENSG00000085719	chr8	86484830	86561498	+	protein_coding	HAVANA|ENSEMBL	86528546	86558407	ENSP00000198765.4|ENSP00000477590.1|ENSP00000482002.1|ENSP00000478894.1|ENSP00000479670.1|ENSP00000481234.1|ENSP00000429561.1|ENSP00000427966.1|ENSP00000428561.1
CTD-2314B22.1	12.9172	-3.6024	0.554366	-6.49824	8.13e-11	2.25e-09	ENSG00000258314.3	ENSG00000258314	chr14	19024090	19055551	+	lincRNA	HAVANA	NA	NA
WHSC1	976.8	-0.497248	0.0765304	-6.4974	8.17e-11	2.26e-09	ENSG00000109685.17	ENSG00000109685	chr4	1871424	1982207	+	protein_coding	HAVANA|ENSEMBL	1900655	1978906	ENSP00000423972.1|ENSP00000421551.1|ENSP00000421681.1|ENSP00000427434.1|ENSP00000329167.5|ENSP00000372348.2|ENSP00000372347.5|ENSP00000399251.2|ENSP00000308780.6|ENSP00000372351.3|ENSP00000425761.1|ENSP00000422878.1|ENSP00000381311.1|ENSP00000416725.1|ENSP00000427516.1|ENSP00000424482.1|ENSP00000425094.1|ENSP00000372344.3
SNORD116-27	72.8351	-2.06514	0.317897	-6.49627	8.23e-11	2.28e-09	ENSG00000251896.1	ENSG00000251896	chr15	25101575	25101666	+	snoRNA	ENSEMBL	NA	NA
BASP1	642.835	-1.60405	0.246949	-6.49547	8.28e-11	2.29e-09	ENSG00000176788.8	ENSG00000176788	chr5	17065598	17276843	+	protein_coding	HAVANA|ENSEMBL	17275217	17275897	ENSP00000476090.1|ENSP00000482066.1|ENSP00000319281.3
MRPS34	172.267	-0.855833	0.131769	-6.49497	8.31e-11	2.3e-09	ENSG00000074071.13	ENSG00000074071	chr16	1771890	1773155	-	protein_coding	HAVANA|ENSEMBL	1772224	1773119	ENSP00000177742.3|ENSP00000380531.2|ENSP00000479049.1
F5	246.642	-1.82893	0.281616	-6.49442	8.34e-11	2.3e-09	ENSG00000198734.10	ENSG00000198734	chr1	169514166	169586588	-	protein_coding	HAVANA	169514316	169586386	ENSP00000356771.3|ENSP00000356770.3
COPB1	766.758	-0.766772	0.118087	-6.49329	8.4e-11	2.32e-09	ENSG00000129083.12	ENSG00000129083	chr11	14443440	14500027	-	protein_coding	HAVANA	14457827	14498928	ENSP00000249923.3|ENSP00000397873.2|ENSP00000436383.1|ENSP00000431530.1|ENSP00000436401.1
ZBTB46	252.234	0.7422	0.114316	6.49256	8.44e-11	2.33e-09	ENSG00000130584.10	ENSG00000130584	chr20	63743666	63831244	-	protein_coding	HAVANA|ENSEMBL	63746933	63790757	ENSP00000245663.3|ENSP00000378536.1|ENSP00000303102.2
NUDT14	61.0327	-0.963366	0.14841	-6.49125	8.51e-11	2.35e-09	ENSG00000183828.14	ENSG00000183828	chr14	105172938	105181323	-	protein_coding	HAVANA	105173024	105181209	ENSP00000376349.2|ENSP00000447933.1
KCNC2	48.8186	-3.11007	0.479155	-6.49075	8.54e-11	2.36e-09	ENSG00000166006.12	ENSG00000166006	chr12	75040077	75209868	-	protein_coding	HAVANA|ENSEMBL	75041100	75207983	ENSP00000448301.1|ENSP00000449941.1|ENSP00000449253.1|ENSP00000298972.1|ENSP00000319877.2|ENSP00000438423.1|ENSP00000376966.2
SLC27A4	97.103	-0.766591	0.118263	-6.4821	9.05e-11	2.49e-09	ENSG00000167114.12	ENSG00000167114	chr9	128340646	128361470	+	protein_coding	HAVANA	128340763	128360488	ENSP00000361961.1|ENSP00000300456.3
SETBP1	1170.6	0.756599	0.116753	6.48037	9.15e-11	2.52e-09	ENSG00000152217.16	ENSG00000152217	chr18	44680173	45068510	+	protein_coding	HAVANA	44701347	45063695	ENSP00000390687.3|ENSP00000282030.5|ENSP00000468506.1
LRP12	137.846	-1.07009	0.165143	-6.4798	9.18e-11	2.53e-09	ENSG00000147650.11	ENSG00000147650	chr8	104489231	104589024	-	protein_coding	HAVANA	104490676	104588897	ENSP00000399148.2|ENSP00000276654.5|ENSP00000429305.1
DPYSL2	1061.33	1.04738	0.161661	6.4789	9.24e-11	2.54e-09	ENSG00000092964.16	ENSG00000092964	chr8	26514275	26658178	+	protein_coding	HAVANA	26577113	26655703	ENSP00000427985.1|ENSP00000427954.1|ENSP00000309539.5|ENSP00000431117.1
EIF2B4	302.59	-0.498532	0.0769539	-6.47832	9.27e-11	2.55e-09	ENSG00000115211.15	ENSG00000115211	chr2	27364352	27370486	-	protein_coding	HAVANA|ENSEMBL	27364403	27370314	ENSP00000477710.1|ENSP00000233552.5|ENSP00000479991.1|ENSP00000384375.2|ENSP00000394397.2|ENSP00000394869.2|ENSP00000429323.1|ENSP00000406631.1|ENSP00000407956.1
TRAF3IP2-AS1	186.697	0.66404	0.102512	6.47766	9.32e-11	2.56e-09	ENSG00000231889.7	ENSG00000231889	chr6	111483511	111598302	+	antisense	HAVANA	NA	NA
PLIN3	146.443	-0.779412	0.120354	-6.47599	9.42e-11	2.59e-09	ENSG00000105355.8	ENSG00000105355	chr19	4838341	4867768	-	protein_coding	HAVANA	4839195	4866925	ENSP00000221957.3|ENSP00000467803.1|ENSP00000468476.1|ENSP00000465596.1|ENSP00000465975.1|ENSP00000468096.1|ENSP00000465117.1
LRBA	2844.46	-0.936062	0.144576	-6.47452	9.51e-11	2.61e-09	ENSG00000198589.10	ENSG00000198589	chr4	150264531	151015727	-	protein_coding	HAVANA	150265725	151014642	ENSP00000421552.1|ENSP00000349629.3|ENSP00000426669.1|ENSP00000425852.1|ENSP00000422180.1|ENSP00000424640.1
PPP1R13L	137.32	-1.0163	0.157032	-6.47195	9.67e-11	2.65e-09	ENSG00000104881.14	ENSG00000104881	chr19	45379634	45406349	-	protein_coding	HAVANA|ENSEMBL	45379723	45398318	ENSP00000354218.4|ENSP00000466555.1|ENSP00000466939.1|ENSP00000478646.1|ENSP00000403902.1|ENSP00000466730.1|ENSP00000467471.1
AP000962.1	26.3585	-2.10168	0.324806	-6.47056	9.76e-11	2.68e-09	ENSG00000280432.1	ENSG00000280432	chr21	16525919	16527019	+	TEC	HAVANA	NA	NA
AC092635.1	17.6924	-3.3794	0.522355	-6.46953	9.83e-11	2.69e-09	ENSG00000229370.1	ENSG00000229370	chr2	13537673	13609168	+	lincRNA	HAVANA	NA	NA
RBP5	343.401	1.18016	0.182439	6.46877	9.88e-11	2.7e-09	ENSG00000139194.7	ENSG00000139194	chr12	7123684	7128942	-	protein_coding	HAVANA	7124124	7128775	ENSP00000266560.3|ENSP00000438083.1|ENSP00000445483.1
MRPL15	104.254	-1.02251	0.158093	-6.46778	9.95e-11	2.72e-09	ENSG00000137547.8	ENSG00000137547	chr8	54135210	54147901	+	protein_coding	HAVANA	54135284	54147716	ENSP00000260102.4|ENSP00000428581.1|ENSP00000429252.2
EZH1	937.676	0.637994	0.0986813	6.4652	1.01e-10	2.77e-09	ENSG00000108799.12	ENSG00000108799	chr17	42700275	42745049	-	protein_coding	HAVANA	42702535	42728941	ENSP00000404658.1|ENSP00000407869.2|ENSP00000466924.1|ENSP00000467036.1|ENSP00000467871.1|ENSP00000465220.1|ENSP00000468640.1|ENSP00000465423.1|ENSP00000464753.1|ENSP00000465327.1|ENSP00000466393.1|ENSP00000467320.1|ENSP00000465482.1
PRELID3BP8	6.17687	-2.89889	0.448405	-6.46488	1.01e-10	2.77e-09	ENSG00000270741.1	ENSG00000270741	chr5	120658077	120658371	-	processed_pseudogene	HAVANA	NA	NA
TNFRSF19	336.76	-1.87055	0.289399	-6.46357	1.02e-10	2.79e-09	ENSG00000127863.15	ENSG00000127863	chr13	23570370	23676104	+	protein_coding	HAVANA|ENSEMBL	23590184	23673377	ENSP00000248484.4|ENSP00000385408.2|ENSP00000371693.4|ENSP00000371698.3
ZEB2	3143.87	1.13765	0.176077	6.46108	1.04e-10	2.84e-09	ENSG00000169554.16	ENSG00000169554	chr2	144384081	144524583	-	protein_coding	HAVANA|ENSEMBL	144388878	144518148	ENSP00000487174.1|ENSP00000394777.2|ENSP00000386854.2|ENSP00000443792.2|ENSP00000454157.1|ENSP00000302501.4|ENSP00000475553.2|ENSP00000395496.2|ENSP00000376601.3|ENSP00000475267.2|ENSP00000387256.2|ENSP00000487476.1|ENSP00000487261.1|ENSP00000400993.1|ENSP00000399451.1|ENSP00000486346.1|ENSP00000486341.1|ENSP00000475502.1|ENSP00000475329.2|ENSP00000486240.1|ENSP00000475400.1
LMTK2	524.109	-0.715096	0.110704	-6.45954	1.05e-10	2.86e-09	ENSG00000164715.5	ENSG00000164715	chr7	98106885	98209633	+	protein_coding	HAVANA	98107178	98205489	ENSP00000297293.5
CLIC2	212.123	1.179	0.182545	6.45869	1.06e-10	2.88e-09	ENSG00000155962.12	ENSG00000155962	chrX	155276211	155334657	-	protein_coding	HAVANA	155277906	155334427	ENSP00000358460.2|ENSP00000318558.4
GAB2	587.551	0.828313	0.128281	6.45701	1.07e-10	2.91e-09	ENSG00000033327.12	ENSG00000033327	chr11	78215297	78418348	-	protein_coding	HAVANA	78219275	78417720	ENSP00000343959.2|ENSP00000354952.4|ENSP00000433762.1|ENSP00000431868.1
ATP2B4	1760.87	1.192	0.184615	6.45668	1.07e-10	2.91e-09	ENSG00000058668.14	ENSG00000058668	chr1	203626561	203744081	+	protein_coding	HAVANA|ENSEMBL	203683206	203739851	ENSP00000350310.5|ENSP00000356187.3|ENSP00000340930.2|ENSP00000391150.1|ENSP00000349165.5|ENSP00000433577.1
SIAH2	127.157	-0.765989	0.118635	-6.45667	1.07e-10	2.91e-09	ENSG00000181788.3	ENSG00000181788	chr3	150741127	150763477	-	protein_coding	HAVANA	150742144	150762849	ENSP00000322457.3|ENSP00000417619.1
SNORD116-2	776.542	-1.65091	0.255718	-6.456	1.08e-10	2.92e-09	ENSG00000207001.1	ENSG00000207001	chr15	25054210	25054304	+	snoRNA	ENSEMBL	NA	NA
CARD6	181.688	0.888859	0.137703	6.45489	1.08e-10	2.94e-09	ENSG00000132357.13	ENSG00000132357	chr5	40841184	40860175	+	protein_coding	HAVANA	40841383	40860086	ENSP00000254691.5|ENSP00000371093.3
CNKSR1	96.4459	-1.39383	0.215992	-6.45313	1.1e-10	2.98e-09	ENSG00000142675.17	ENSG00000142675	chr1	26177403	26189886	+	protein_coding	HAVANA	26177548	26189545	ENSP00000354609.6|ENSP00000432057.1|ENSP00000363371.5|ENSP00000437038.1|ENSP00000435880.1|ENSP00000431817.1|ENSP00000434047.1
PRR5-ARHGAP8	5.49401	-1.97871	0.306979	-6.44576	1.15e-10	3.12e-09	ENSG00000248405.10	ENSG00000248405	chr22	44702233	44862706	+	protein_coding	HAVANA	44702475	44862592	ENSP00000354732.5|ENSP00000262731.11|ENSP00000425026.1
RP11-1391J7.1	77.0989	0.978846	0.15188	6.44485	1.16e-10	3.14e-09	ENSG00000250397.2	ENSG00000250397	chr11	856880	859795	-	antisense	HAVANA	NA	NA
SAYSD1	148.689	-0.794635	0.123332	-6.44305	1.17e-10	3.17e-09	ENSG00000112167.9	ENSG00000112167	chr6	39104064	39115189	-	protein_coding	HAVANA	39105435	39115089	ENSP00000362346.1|ENSP00000229903.4
CD5L	241.251	2.29567	0.356367	6.44186	1.18e-10	3.2e-09	ENSG00000073754.5	ENSG00000073754	chr1	157830914	157898256	-	protein_coding	HAVANA	157831967	157841701	ENSP00000357156.4
TRAF4	206.708	-0.869657	0.135017	-6.44108	1.19e-10	3.21e-09	ENSG00000076604.14	ENSG00000076604	chr17	28743984	28750958	+	protein_coding	HAVANA|ENSEMBL	28744113	28749965	ENSP00000262395.5|ENSP00000481248.1|ENSP00000464097.1|ENSP00000415789.1|ENSP00000466306.1|ENSP00000438154.2|ENSP00000262396.6|ENSP00000464583.1|ENSP00000465164.1|ENSP00000468107.1|ENSP00000396602.2
CEMIP	2627.9	1.781	0.276772	6.43489	1.24e-10	3.34e-09	ENSG00000103888.15	ENSG00000103888	chr15	80779343	80951776	+	protein_coding	HAVANA|ENSEMBL	80873880	80948921	ENSP00000220244.3|ENSP00000378177.3|ENSP00000348583.5|ENSP00000480324.1|ENSP00000453066.1|ENSP00000431426.1
MET	254.718	1.25937	0.195734	6.4341	1.24e-10	3.36e-09	ENSG00000105976.14	ENSG00000105976	chr7	116672390	116798386	+	protein_coding	HAVANA|ENSEMBL	116695757	116796121	ENSP00000413857.1|ENSP00000380860.3|ENSP00000317272.6|ENSP00000410980.2|ENSP00000398776.1|ENSP00000398140.1
TMEM255B	192.824	0.601595	0.0935079	6.43362	1.25e-10	3.37e-09	ENSG00000184497.12	ENSG00000184497	chr13	113759240	113816995	+	protein_coding	HAVANA	113759270	113811900	ENSP00000479391.1|ENSP00000364502.3
PTGR2	96.3539	-0.837376	0.130164	-6.43326	1.25e-10	3.37e-09	ENSG00000140043.11	ENSG00000140043	chr14	73851844	73886827	+	protein_coding	HAVANA	73858863	73884174	ENSP00000450975.1|ENSP00000452280.1|ENSP00000267568.4|ENSP00000450824.1
[truncated: 42,649 more rows]
