# Supplementary material for: Integrated Genomic Analysis of Primary Prostate Tumor Foci and Corresponding Lymph Node Metastases Identifies Mutations and Pathways Associated with Metastasis
Source: Cancers (Basel). 2023 Nov 30;15(23):5671. doi: 10.3390/cancers15235671 (PMC10705102; doi:10.3390/cancers15235671)
Supplement: Supplementary file 1 [file cancers-15-05671-s001.zip › Table_S6_DESeq_res_PTF_v_LNM.xlsx]

## Sheet: Table_S6_DESeq_res_PTF_v_LNM
gene_id	symbol	baseMean	log2FoldChange	lfcSE	stat	pvalue	padj	ensgene	chr	start	end	strand	gene_type	source	cds.start	cds.end	protein_id
ENSG00000119333.11	WDR34	126.459	-0.461581	0.0704745	-6.54962	5.77e-11	2.43e-06	ENSG00000119333	chr9	128633661	128656787	-	protein_coding	HAVANA	128633747	128656726	ENSP00000361800.2|ENSP00000411370.1|ENSP00000415421.1
ENSG00000171053.9	PATE1	456.005	-2.90452	0.453494	-6.40476	1.51e-10	2.43e-06	ENSG00000171053	chr11	125746293	125749867	+	protein_coding	HAVANA	125746305	125748730	ENSP00000307164.4|ENSP00000396056.2
ENSG00000243649.8	CFB	59.7699	1.044	0.163355	6.391	1.65e-10	2.43e-06	ENSG00000243649	chr6	31945650	31952084	+	protein_coding	HAVANA	31946222	31952027	ENSP00000420090.1|ENSP00000416561.2|ENSP00000417793.1|ENSP00000419887.1|ENSP00000418833.1
ENSG00000162545.5	CAMK2N1	620.119	-1.3563	0.214591	-6.3204	2.61e-10	2.89e-06	ENSG00000162545	chr1	20482391	20486220	-	protein_coding	HAVANA	20483652	20485379	ENSP00000364219.3
ENSG00000139220.16	PPFIA2	326.481	-1.44026	0.230851	-6.23894	4.41e-10	3.25e-06	ENSG00000139220	chr12	81257975	81759553	-	protein_coding	HAVANA|ENSEMBL	81259635	81754221	ENSP00000445532.1|ENSP00000327416.8|ENSP00000450337.1|ENSP00000449558.2|ENSP00000450298.1|ENSP00000438337.2|ENSP00000449821.1|ENSP00000447273.2|ENSP00000385093.4|ENSP00000449338.1|ENSP00000388373.3|ENSP00000447868.1|ENSP00000447189.1|ENSP00000449524.1|ENSP00000448941.1|ENSP00000447792.1|ENSP00000446555.1|ENSP00000449469.1|ENSP00000447918.1
ENSG00000205362.10	MT1A	15.8362	1.30205	0.208304	6.25072	4.09e-10	3.25e-06	ENSG00000205362	chr16	56638666	56750276	+	protein_coding	HAVANA|ENSEMBL	56638739	56639947	ENSP00000290705.8|ENSP00000478425.1
ENSG00000112096.16	SOD2	3758.55	1.06124	0.173039	6.13296	8.63e-10	5.46e-06	ENSG00000112096	chr6	159669057	159762529	-	protein_coding	HAVANA	159682496	159727357	ENSP00000446252.1|ENSP00000356022.4|ENSP00000440131.1|ENSP00000356021.2|ENSP00000442920.1|ENSP00000404804.2|ENSP00000337127.4|ENSP00000441362.1|ENSP00000445015.1|ENSP00000439191.1|ENSP00000384196.3|ENSP00000406713.2
ENSG00000136824.18	SMC2	252.499	-0.48887	0.0808564	-6.04615	1.48e-09	8.21e-06	ENSG00000136824	chr9	104094260	104141417	+	protein_coding	HAVANA|ENSEMBL	104095385	104139312	ENSP00000286398.7|ENSP00000414999.1|ENSP00000363925.3|ENSP00000363919.3|ENSP00000431534.1
ENSG00000138363.14	ATIC	328.072	-0.389586	0.0665007	-5.85838	4.67e-09	1.89e-05	ENSG00000138363	chr2	215311817	215349773	+	protein_coding	HAVANA	215312143	215349652	ENSP00000236959.9|ENSP00000388675.1|ENSP00000406792.1|ENSP00000415935.1|ENSP00000394317.1|ENSP00000402393.1|ENSP00000401936.1
ENSG00000206195.10	DUXAP8	114.034	-1.54573	0.263881	-5.8577	4.69e-09	1.89e-05	ENSG00000206195	chr22	15784959	15829984	+	processed_transcript	HAVANA	NA	NA
ENSG00000229314.5	ORM1	102.058	3.09069	0.52732	5.86114	4.6e-09	1.89e-05	ENSG00000229314	chr9	114323056	114326475	+	protein_coding	HAVANA	114323134	114326354	ENSP00000259396.8
ENSG00000171951.4	SCG2	63.8838	-1.59416	0.273093	-5.83744	5.3e-09	1.96e-05	ENSG00000171951	chr2	223596940	223602503	-	protein_coding	HAVANA	223597432	223599282	ENSP00000304133.2|ENSP00000394702.1|ENSP00000415468.1
ENSG00000257467.5	RP11-121G22.3	44.3396	-1.31738	0.228682	-5.76077	8.37e-09	2.7e-05	ENSG00000257467	chr12	81270675	81312422	+	lincRNA	HAVANA	NA	NA
ENSG00000258162.2	RP11-315E17.1	68.4239	-1.40898	0.24471	-5.75776	8.52e-09	2.7e-05	ENSG00000258162	chr12	81378042	81472954	+	antisense	HAVANA	NA	NA
ENSG00000197044.10	ZNF441	183.589	-0.358473	0.0634803	-5.64699	1.63e-08	4.82e-05	ENSG00000197044	chr19	11767000	11784078	+	protein_coding	HAVANA	11767194	11781903	ENSP00000386658.2|ENSP00000350576.4
ENSG00000164266.10	SPINK1	31.7815	1.9258	0.342664	5.62008	1.91e-08	5.28e-05	ENSG00000164266	chr5	147824568	147831786	-	protein_coding	HAVANA	147824664	147831577	ENSP00000296695.5|ENSP00000427376.1
ENSG00000228649.8	AC005682.5	46.0841	0.598367	0.106834	5.60088	2.13e-08	5.56e-05	ENSG00000228649	chr7	22854178	22861579	+	processed_transcript	HAVANA	NA	NA
ENSG00000040199.18	PHLPP2	269.311	0.27543	0.0493285	5.58358	2.36e-08	5.8e-05	ENSG00000040199	chr16	71637835	71724701	-	protein_coding	HAVANA	71640903	71723867	ENSP00000458660.1|ENSP00000456572.1|ENSP00000457991.1|ENSP00000377159.2|ENSP00000454519.1
ENSG00000136783.9	NIPSNAP3A	108.051	-0.454346	0.0826618	-5.49644	3.88e-08	9.03e-05	ENSG00000136783	chr9	104747688	104760122	+	protein_coding	HAVANA	104747793	104759335	ENSP00000363899.4
ENSG00000166670.9	MMP10	30.1751	1.33579	0.243711	5.48106	4.23e-08	9.36e-05	ENSG00000166670	chr11	102770503	102780628	-	protein_coding	HAVANA	102770796	102780591	ENSP00000279441.4|ENSP00000441485.1
ENSG00000175592.8	FOSL1	53.7468	1.51499	0.27732	5.46297	4.68e-08	9.88e-05	ENSG00000175592	chr11	65892049	65900573	-	protein_coding	HAVANA	65892889	65900339	ENSP00000393302.2|ENSP00000310170.2|ENSP00000436276.1|ENSP00000431594.1|ENSP00000434350.1
ENSG00000211898.7	IGHD	119.426	-2.05409	0.377876	-5.43589	5.45e-08	0.000109763	ENSG00000211898	chr14	105836765	105845678	-	IG_C_gene	HAVANA|ENSEMBL	105837154	105845678	ENSP00000374998.2|ENSP00000478893.1
ENSG00000189056.13	RELN	621.15	-0.99824	0.184151	-5.42078	5.93e-08	0.000114267	ENSG00000189056	chr7	103471784	103989516	-	protein_coding	HAVANA|ENSEMBL	103472815	103989356	ENSP00000392423.1|ENSP00000345694.5|ENSP00000388446.2|ENSP00000404818.1
ENSG00000137822.12	TUBGCP4	189.401	0.264082	0.0487983	5.41171	6.24e-08	0.000115201	ENSG00000137822	chr15	43369221	43409771	+	protein_coding	HAVANA	43371355	43406613	ENSP00000454696.1|ENSP00000260383.7|ENSP00000456648.1|ENSP00000455474.1|ENSP00000455993.1|ENSP00000454915.1|ENSP00000456550.1|ENSP00000455555.1
ENSG00000186063.12	AIDA	322.822	-0.689443	0.127984	-5.38694	7.17e-08	0.000126963	ENSG00000186063	chr1	222668013	222713210	-	protein_coding	HAVANA	222669896	222712317	ENSP00000339161.6|ENSP00000347964.2
ENSG00000151790.8	TDO2	40.0786	1.90174	0.353499	5.37976	7.46e-08	0.000127048	ENSG00000151790	chr4	155854738	155920406	+	protein_coding	HAVANA	155903759	155919987	ENSP00000423394.1|ENSP00000424384.1|ENSP00000444788.2
ENSG00000232034.1	AC092168.2	72.2404	0.744684	0.138812	5.36472	8.11e-08	0.000132993	ENSG00000232034	chr2	100822661	100847220	+	sense_intronic	HAVANA	NA	NA
ENSG00000234389.1	AC007278.3	44.3748	1.02415	0.192183	5.32905	9.87e-08	0.000156159	ENSG00000234389	chr2	102438713	102440475	+	sense_intronic	HAVANA	NA	NA
ENSG00000249852.1	AC145676.2	51.029	0.576204	0.108707	5.3005	1.15e-07	0.000176372	ENSG00000249852	chr7	227554	229557	-	TEC	HAVANA	NA	NA
ENSG00000167797.7	CDK2AP2	158.843	-0.387579	0.0732463	-5.29145	1.21e-07	0.000179149	ENSG00000167797	chr11	67506497	67508649	-	protein_coding	HAVANA	67506948	67508082	ENSP00000301488.3|ENSP00000436213.1|ENSP00000431503.1
ENSG00000235845.1	RP11-272D20.2	93.2593	-2.64344	0.50242	-5.26142	1.43e-07	0.000204228	ENSG00000235845	chr3	44899178	44900925	+	antisense	HAVANA	NA	NA
ENSG00000249304.1	RP11-26P13.2	19.853	0.783519	0.149848	5.22876	1.71e-07	0.000236185	ENSG00000249304	chr4	113943256	113944320	+	antisense	HAVANA	NA	NA
ENSG00000130338.12	TULP4	1464.06	-0.247351	0.047423	-5.21584	1.83e-07	0.000245588	ENSG00000130338	chr6	158232236	158511828	+	protein_coding	HAVANA	158314017	158506691	ENSP00000356064.3|ENSP00000356061.2|ENSP00000481804.1
ENSG00000145214.13	DGKQ	183.757	-0.456239	0.0879227	-5.18909	2.11e-07	0.000275269	ENSG00000145214	chr4	958887	986895	-	protein_coding	HAVANA	960623	986851	ENSP00000273814.3|ENSP00000425862.1|ENSP00000421756.1|ENSP00000427268.1
ENSG00000277529.1	NF1P10	25.7337	-2.27777	0.44007	-5.17592	2.27e-07	0.000286975	ENSG00000277529	chr14	18709478	18712643	-	transcribed_unprocessed_pseudogene	HAVANA	NA	NA
ENSG00000188157.13	AGRN	721.377	-0.505588	0.0979635	-5.16098	2.46e-07	0.000302217	ENSG00000188157	chr1	1020123	1056118	+	protein_coding	HAVANA|ENSEMBL	1020173	1054978	ENSP00000368678.2|ENSP00000484607.1|ENSP00000400771.1
ENSG00000141574.7	SECTM1	76.1136	0.710808	0.138237	5.14194	2.72e-07	0.000308786	ENSG00000141574	chr17	82321024	82334074	-	protein_coding	HAVANA	82322164	82327240	ENSP00000269389.3|ENSP00000463904.1|ENSP00000464111.1|ENSP00000463114.1|ENSP00000463120.1|ENSP00000462563.1|ENSP00000462294.1|ENSP00000464385.1
ENSG00000196228.3	SULT1C3	58.8736	-1.51837	0.294763	-5.15116	2.59e-07	0.000308786	ENSG00000196228	chr2	108247195	108265351	+	protein_coding	HAVANA	108247195	108265348	ENSP00000333310.2
ENSG00000196422.10	PPP1R26	336.784	-0.409497	0.0795723	-5.14622	2.66e-07	0.000308786	ENSG00000196422	chr9	135479079	135488893	+	protein_coding	HAVANA	135484511	135488137	ENSP00000474807.1|ENSP00000473820.1|ENSP00000349274.2|ENSP00000385826.3|ENSP00000474794.1
ENSG00000199426.1	RNU1-108P	20.0609	1.37747	0.269203	5.11684	3.11e-07	0.000344018	ENSG00000199426	chr17	58666537	58666697	-	snRNA	ENSEMBL	NA	NA
ENSG00000198722.13	UNC13B	1749.25	-0.620579	0.121401	-5.1118	3.19e-07	0.000344705	ENSG00000198722	chr9	35161992	35405338	+	protein_coding	HAVANA|ENSEMBL	35162284	35404030	ENSP00000479261.1|ENSP00000484432.1|ENSP00000380006.1|ENSP00000367756.3|ENSP00000489581.1|ENSP00000367757.5|ENSP00000489441.1
ENSG00000280214.1	CTD-2012K14.5	40.1675	0.442307	0.0868329	5.09378	3.51e-07	0.00037013	ENSG00000280214	chr16	67550815	67552935	-	TEC	HAVANA	NA	NA
ENSG00000279891.1	FLJ42393	348.589	0.642139	0.126251	5.08622	3.65e-07	0.000376228	ENSG00000279891	chr3	188178543	188180812	+	TEC	HAVANA	NA	NA
ENSG00000261618.1	RP11-79H23.3	40.5915	0.854385	0.168529	5.06966	3.99e-07	0.00040114	ENSG00000261618	chr8	78837529	78840522	+	lincRNA	HAVANA	NA	NA
ENSG00000083622.8	AC000111.6	5.10067	1.42192	0.281133	5.05783	4.24e-07	0.000417346	ENSG00000083622	chr7	117604791	117647415	-	antisense	HAVANA	NA	NA
ENSG00000106400.11	ZNHIT1	272.378	-0.289733	0.0574298	-5.045	4.54e-07	0.000436662	ENSG00000106400	chr7	101217668	101224190	+	protein_coding	HAVANA	101218196	101223955	ENSP00000304593.2
ENSG00000152926.14	ZNF117	394.347	-0.520088	0.103257	-5.03683	4.73e-07	0.000445993	ENSG00000152926	chr7	64971776	65006684	-	protein_coding	HAVANA|ENSEMBL	64976910	64981420	ENSP00000282869.5|ENSP00000479944.1|ENSP00000484825.1
ENSG00000001626.14	CFTR	143.441	0.977259	0.194426	5.02637	5e-07	0.000450137	ENSG00000001626	chr7	117465784	117715971	+	protein_coding	HAVANA	117480095	117715856	ENSP00000417012.1|ENSP00000003084.6|ENSP00000389119.1|ENSP00000419254.1|ENSP00000470177.1
ENSG00000125148.6	MT2A	505.006	1.04028	0.207095	5.0232	5.08e-07	0.000450137	ENSG00000125148	chr16	56608199	56609497	+	protein_coding	HAVANA	56608656	56609351	ENSP00000245185.5|ENSP00000456804.1
ENSG00000197124.11	ZNF682	127.13	-0.492158	0.0978729	-5.02855	4.94e-07	0.000450137	ENSG00000197124	chr19	19997058	20039506	-	protein_coding	HAVANA|ENSEMBL	19997244	20039345	ENSP00000472444.1|ENSP00000380348.1|ENSP00000380351.1|ENSP00000471745.1|ENSP00000469870.1|ENSP00000351324.5|ENSP00000471717.1|ENSP00000470718.1|ENSP00000471048.1|ENSP00000469042.1|ENSP00000470315.1
ENSG00000186407.6	CD300E	60.7527	1.15345	0.230181	5.01107	5.41e-07	0.000470044	ENSG00000186407	chr17	74609887	74623738	-	protein_coding	HAVANA	74612656	74623621	ENSP00000376395.2|ENSP00000415488.1
ENSG00000106692.13	FKTN	375.423	-0.335615	0.0672605	-4.98978	6.04e-07	0.000510011	ENSG00000106692	chr9	105558130	105641118	+	protein_coding	HAVANA|ENSEMBL	105575033	105640120	ENSP00000473540.1|ENSP00000223528.2|ENSP00000399140.2|ENSP00000350687.5|ENSP00000473347.1|ENSP00000363837.4|ENSP00000414114.1
ENSG00000119669.4	IRF2BPL	477.657	-0.320089	0.0641729	-4.98792	6.1e-07	0.000510011	ENSG00000119669	chr14	77024543	77028699	-	protein_coding	HAVANA	77025405	77027792	ENSP00000238647.3
ENSG00000112182.14	BACH2	156.842	0.503453	0.101234	4.97317	6.59e-07	0.000540225	ENSG00000112182	chr6	89926529	90296908	-	protein_coding	HAVANA|ENSEMBL	89932411	90008844	ENSP00000257749.4|ENSP00000437473.1|ENSP00000345642.3|ENSP00000384145.2|ENSP00000397668.1
ENSG00000000938.12	FGR	89.7901	0.722603	0.145578	4.96369	6.92e-07	0.000548325	ENSG00000000938	chr1	27612064	27635277	-	protein_coding	HAVANA|ENSEMBL	27612917	27623916	ENSP00000363117.3|ENSP00000382126.1|ENSP00000363116.1|ENSP00000363115.3|ENSP00000407670.1
ENSG00000092931.11	MFSD11	213.342	-0.248239	0.0500156	-4.96323	6.93e-07	0.000548325	ENSG00000092931	chr17	76735865	76781449	+	protein_coding	HAVANA|ENSEMBL	76738353	76781223	ENSP00000466613.1|ENSP00000464932.1|ENSP00000485005.1|ENSP00000467375.1|ENSP00000467879.1|ENSP00000348225.3|ENSP00000466223.1|ENSP00000468758.1|ENSP00000466782.1|ENSP00000337240.3|ENSP00000468309.1|ENSP00000466412.1|ENSP00000468223.1|ENSP00000468616.1|ENSP00000466584.1|ENSP00000468562.1
ENSG00000090054.13	SPTLC1	397.762	-0.291028	0.058691	-4.95865	7.1e-07	0.000551542	ENSG00000090054	chr9	92031999	92115384	-	protein_coding	HAVANA	92032468	92115370	ENSP00000262554.2|ENSP00000337635.4
ENSG00000159763.3	PIP	1352.6	-2.96706	0.600576	-4.94036	7.8e-07	0.000595449	ENSG00000159763	chr7	143132077	143139746	+	protein_coding	HAVANA	143132117	143139639	ENSP00000291009.3
ENSG00000128253.13	RFPL2	52.9978	1.21586	0.246553	4.93146	8.16e-07	0.000602465	ENSG00000128253	chr22	32190435	32203477	-	protein_coding	HAVANA|ENSEMBL	32190775	32202451	ENSP00000248980.4|ENSP00000248983.5|ENSP00000486618.1|ENSP00000383096.1|ENSP00000487290.1
ENSG00000256399.1	RP11-274J7.3	27.9226	0.63355	0.128442	4.93259	8.11e-07	0.000602465	ENSG00000256399	chr12	63887379	63888598	-	processed_pseudogene	HAVANA	NA	NA
ENSG00000107021.15	TBC1D13	230.545	-0.210015	0.0429653	-4.88801	1.02e-06	0.000727617	ENSG00000107021	chr9	128787204	128810432	+	protein_coding	HAVANA	128787354	128807876	ENSP00000361731.5|ENSP00000223865.8
ENSG00000213782.7	DDX47	47.5197	0.430131	0.0879585	4.89016	1.01e-06	0.000727617	ENSG00000213782	chr12	12813316	12829981	+	protein_coding	HAVANA	12813368	12829551	ENSP00000319578.6|ENSP00000350698.3|ENSP00000444000.1
ENSG00000143753.12	DEGS1	656.29	-0.789766	0.161707	-4.88394	1.04e-06	0.000731015	ENSG00000143753	chr1	224175756	224193441	+	protein_coding	HAVANA|ENSEMBL	224175929	224192475	ENSP00000400545.1|ENSP00000316476.4|ENSP00000375749.3
ENSG00000089199.9	CHGB	154.368	-1.2916	0.265563	-4.86363	1.15e-06	0.000739763	ENSG00000089199	chr20	5911430	5925361	+	protein_coding	HAVANA	5911634	5925046	ENSP00000368244.4|ENSP00000416643.1
ENSG00000101417.11	PXMP4	225.748	-0.390745	0.0801415	-4.87568	1.08e-06	0.000739763	ENSG00000101417	chr20	33702754	33720319	-	protein_coding	HAVANA	33707709	33720207	ENSP00000386385.3|ENSP00000343071.3|ENSP00000217398.3
ENSG00000163092.19	XIRP2	136.357	1.86638	0.383532	4.8663	1.14e-06	0.000739763	ENSG00000163092	chr2	166888487	167259753	+	protein_coding	HAVANA|ENSEMBL	166903483	167259360	ENSP00000386454.1|ENSP00000386619.1|ENSP00000386840.1|ENSP00000486198.1|ENSP00000387255.1|ENSP00000386981.1|ENSP00000295237.10
ENSG00000165209.18	STRBP	475.665	-0.422626	0.0867534	-4.87158	1.11e-06	0.000739763	ENSG00000165209	chr9	123109500	123268576	-	protein_coding	HAVANA|ENSEMBL	123116016	123184134	ENSP00000432626.1|ENSP00000433106.1|ENSP00000431190.1|ENSP00000415968.2|ENSP00000321347.7|ENSP00000354271.3|ENSP00000384292.2|ENSP00000431531.1
ENSG00000252594.1	RNU6-656P	7.50656	1.48726	0.305461	4.86889	1.12e-06	0.000739763	ENSG00000252594	chr8	46831050	46831156	+	snRNA	ENSEMBL	NA	NA
ENSG00000261158.1	CTD-2583P5.3	15.5934	0.640148	0.131516	4.86744	1.13e-06	0.000739763	ENSG00000261158	chr16	12759282	12761162	+	antisense	HAVANA	NA	NA
ENSG00000148346.11	LCN2	105.192	1.32785	0.273746	4.85066	1.23e-06	0.000778527	ENSG00000148346	chr9	128149071	128153455	+	protein_coding	HAVANA	128149526	128153116	ENSP00000362108.1|ENSP00000277480.2|ENSP00000362089.1
ENSG00000119392.14	GLE1	297.764	-0.276697	0.0571233	-4.84385	1.27e-06	0.00079438	ENSG00000119392	chr9	128504700	128542288	+	protein_coding	HAVANA	128504806	128541167	ENSP00000308622.4|ENSP00000361856.4
ENSG00000122033.14	MTIF3	214.015	-0.269311	0.0556976	-4.83525	1.33e-06	0.000818	ENSG00000122033	chr13	27435643	27450591	-	protein_coding	HAVANA|ENSEMBL	27435678	27440448	ENSP00000370508.1|ENSP00000370512.3|ENSP00000384659.2
ENSG00000048544.5	MRPS10	151.698	-0.301698	0.0626328	-4.81693	1.46e-06	0.000872495	ENSG00000048544	chr6	42206801	42217865	-	protein_coding	HAVANA	42208292	42217849	ENSP00000053468.3
ENSG00000163945.15	UVSSA	529.962	-0.537722	0.111595	-4.81852	1.45e-06	0.000872495	ENSG00000163945	chr4	1347266	1388049	+	protein_coding	HAVANA	1348092	1385958	ENSP00000425130.1|ENSP00000374501.4|ENSP00000421741.1|ENSP00000423340.1|ENSP00000427701.1|ENSP00000422795.1
ENSG00000075240.16	GRAMD4	280.833	0.791566	0.164506	4.81178	1.5e-06	0.000883359	ENSG00000075240	chr22	46576012	46679790	+	protein_coding	HAVANA|ENSEMBL	46626800	46677248	ENSP00000409784.1|ENSP00000408042.1|ENSP00000385689.1|ENSP00000354313.3|ENSP00000397501.1|ENSP00000385851.1
ENSG00000213551.4	DNAJC9	115.687	-0.328095	0.0682281	-4.8088	1.52e-06	0.00088483	ENSG00000213551	chr10	73183362	73248862	-	protein_coding	HAVANA	73243403	73247189	ENSP00000362041.4
ENSG00000163541.11	SUCLG1	281.637	-0.268798	0.055967	-4.8028	1.56e-06	0.000898789	ENSG00000163541	chr2	84423523	84460045	-	protein_coding	HAVANA	84423749	84459269	ENSP00000377446.2|ENSP00000403884.1
ENSG00000222355.1	RNU2-29P	17.428	1.48379	0.309093	4.80047	1.58e-06	0.000898789	ENSG00000222355	chr7	53776136	53776324	+	snRNA	ENSEMBL	NA	NA
ENSG00000164187.6	LMBRD2	422.659	-0.365438	0.0762518	-4.79252	1.65e-06	0.00091933	ENSG00000164187	chr5	36098412	36151961	-	protein_coding	HAVANA	36104049	36143349	ENSP00000296603.4
ENSG00000201119.1	RNU1-33P	16.474	1.21337	0.2534	4.78838	1.68e-06	0.00091933	ENSG00000201119	chr6	145463238	145463399	-	snRNA	ENSEMBL	NA	NA
ENSG00000273179.1	RP11-20I20.4	218.29	-1.37406	0.286882	-4.78961	1.67e-06	0.00091933	ENSG00000273179	chr4	1167778	1168174	+	antisense	HAVANA	NA	NA
ENSG00000153721.17	CNKSR3	896.171	-0.589281	0.123174	-4.78414	1.72e-06	0.000927478	ENSG00000153721	chr6	154159828	154510659	-	protein_coding	HAVANA|ENSEMBL	154159831	154510114	ENSP00000478800.1|ENSP00000475915.1|ENSP00000418975.1|ENSP00000393225.1
ENSG00000100191.5	SLC5A4	142.675	1.05308	0.220237	4.78158	1.74e-06	0.00092807	ENSG00000100191	chr22	32218476	32255341	-	protein_coding	HAVANA	32218517	32255329	ENSP00000266086.3
ENSG00000187193.8	MT1X	119.969	1.10721	0.231968	4.7731	1.81e-06	0.00095392	ENSG00000187193	chr16	56682424	56684196	+	protein_coding	HAVANA	56682541	56684046	ENSP00000377995.4|ENSP00000475791.1|ENSP00000475537.1
ENSG00000274295.1	RP11-1081M5.3	6.28601	-1.86121	0.390089	-4.77126	1.83e-06	0.00095392	ENSG00000274295	chr8	53394215	53394795	+	processed_pseudogene	HAVANA	NA	NA
ENSG00000170485.16	NPAS2	531.779	0.518909	0.108887	4.76555	1.88e-06	0.000969914	ENSG00000170485	chr2	100820152	100996829	+	protein_coding	HAVANA	100821027	100995813	ENSP00000338283.5|ENSP00000397595.2|ENSP00000388528.1|ENSP00000395265.1|ENSP00000392125.1|ENSP00000393396.1
ENSG00000237988.3	OR2I1P	29.3524	1.1143	0.234356	4.75476	1.99e-06	0.00101144	ENSG00000237988	chr6	29553219	29554166	+	unprocessed_pseudogene	HAVANA	NA	NA
ENSG00000088812.17	ATRN	812.695	-0.249938	0.0527426	-4.73882	2.15e-06	0.0010819	ENSG00000088812	chr20	3471040	3651122	+	protein_coding	HAVANA	3471108	3646844	ENSP00000262919.5|ENSP00000416587.2
ENSG00000114770.16	ABCC5	859.847	-0.361701	0.076406	-4.73394	2.2e-06	0.0010958	ENSG00000114770	chr3	183919934	184018015	-	protein_coding	HAVANA|ENSEMBL	183921303	184014392	ENSP00000333926.6|ENSP00000265586.6|ENSP00000403510.1|ENSP00000404302.1|ENSP00000404809.2|ENSP00000416840.1|ENSP00000376358.2|ENSP00000371934.2|ENSP00000409913.2|ENSP00000399726.1|ENSP00000390911.2
ENSG00000127507.17	ADGRE2	116.855	0.598344	0.126581	4.72698	2.28e-06	0.00111963	ENSG00000127507	chr19	14732393	14778541	-	protein_coding	HAVANA	14736239	14776756	ENSP00000319883.3|ENSP00000472280.2|ENSP00000376692.3|ENSP00000470725.1|ENSP00000472735.1|ENSP00000469277.1|ENSP00000471297.1|ENSP00000469605.1|ENSP00000376689.3
ENSG00000162819.11	BROX	492.89	-0.360969	0.0763946	-4.72506	2.3e-06	0.00111963	ENSG00000162819	chr1	222712553	222735196	+	protein_coding	HAVANA|ENSEMBL	222715700	222732711	ENSP00000478496.1|ENSP00000343742.5|ENSP00000441080.1|ENSP00000440041.1|ENSP00000398862.1
ENSG00000148110.15	HIATL1	366.676	-0.372681	0.0791289	-4.70979	2.48e-06	0.00117016	ENSG00000148110	chr9	94374551	94461042	+	protein_coding	HAVANA|ENSEMBL	94374820	94459409	ENSP00000364493.3|ENSP00000405909.3
ENSG00000188290.10	HES4	98.8273	-0.606885	0.128845	-4.7102	2.47e-06	0.00117016	ENSG00000188290	chr1	998962	1000172	-	protein_coding	HAVANA	999062	999973	ENSP00000393198.2|ENSP00000304595.6|ENSP00000425085.1
ENSG00000250295.6	RDH10-AS1	132.808	0.742483	0.157657	4.70947	2.48e-06	0.00117016	ENSG00000250295	chr8	73297711	73356461	-	antisense	HAVANA	NA	NA
ENSG00000122133.16	PAEP	211.568	-2.85966	0.610847	-4.68146	2.85e-06	0.00131406	ENSG00000122133	chr9	135561756	135566955	+	protein_coding	HAVANA|ENSEMBL	135561802	135565798	ENSP00000431712.1|ENSP00000484659.1|ENSP00000417898.1|ENSP00000360831.1|ENSP00000277508.5|ENSP00000394216.1|ENSP00000401933.1|ENSP00000404033.1|ENSP00000396196.1
ENSG00000196632.10	WNK3	312.057	-0.580759	0.124002	-4.68348	2.82e-06	0.00131406	ENSG00000196632	chrX	54192823	54358642	-	protein_coding	HAVANA|ENSEMBL	54198327	54333673	ENSP00000364312.3|ENSP00000346667.2|ENSP00000364301.2|ENSP00000481888.1|ENSP00000401816.1
ENSG00000123933.14	MXD4	822.449	-0.368691	0.078818	-4.67775	2.9e-06	0.00132426	ENSG00000123933	chr4	2247432	2262294	-	protein_coding	HAVANA	2250547	2261980	ENSP00000337889.2|ENSP00000422660.1|ENSP00000421209.1
ENSG00000239683.1	RP11-322E11.1	4.85162	1.40116	0.299813	4.67347	2.96e-06	0.0013384	ENSG00000239683	chr18	35383354	35384025	-	processed_pseudogene	HAVANA	NA	NA
ENSG00000223959.8	AFG3L1P	260.63	0.204323	0.0437547	4.66974	3.02e-06	0.00134914	ENSG00000223959	chr16	89972586	90002161	+	unitary_pseudogene	HAVANA	NA	NA
ENSG00000137809.16	ITGA11	518.504	-0.496965	0.106595	-4.66217	3.13e-06	0.00137205	ENSG00000137809	chr15	68296533	68432162	-	protein_coding	HAVANA	68303062	68432066	ENSP00000403392.2|ENSP00000327290.7
ENSG00000250208.6	FZD10-AS1	158.456	0.648468	0.139066	4.66303	3.12e-06	0.00137205	ENSG00000250208	chr12	130144315	130162256	-	processed_transcript	HAVANA	NA	NA
ENSG00000143546.9	S100A8	19.7106	1.27546	0.274617	4.64452	3.41e-06	0.00138497	ENSG00000143546	chr1	153390032	153391188	-	protein_coding	HAVANA	153390106	153390535	ENSP00000357721.1|ENSP00000357722.3
ENSG00000164494.11	PDSS2	230.23	-0.448447	0.0964619	-4.64895	3.34e-06	0.00138497	ENSG00000164494	chr6	107152557	107459564	-	protein_coding	HAVANA	107154622	107459285	ENSP00000358033.4|ENSP00000392613.1|ENSP00000358027.4
ENSG00000170790.4	OR10A2	10.7392	0.879818	0.188881	4.65807	3.19e-06	0.00138497	ENSG00000170790	chr11	6869693	6870745	+	protein_coding	HAVANA	6869755	6870663	ENSP00000303862.4
ENSG00000187837.3	HIST1H1C	466.258	-0.610456	0.131483	-4.64283	3.44e-06	0.00138497	ENSG00000187837	chr6	26055787	26056428	-	protein_coding	HAVANA	26055790	26056428	ENSP00000339566.2
ENSG00000188566.11	NDOR1	107.995	-0.259004	0.0556821	-4.65148	3.3e-06	0.00138497	ENSG00000188566	chr9	137205670	137217009	+	protein_coding	HAVANA	137205778	137216413	ENSP00000343344.5|ENSP00000360576.4|ENSP00000394309.1|ENSP00000389905.1
ENSG00000213096.9	ZNF254	459.931	-0.381483	0.0820714	-4.64819	3.35e-06	0.00138497	ENSG00000213096	chr19	24033405	24129961	+	protein_coding	HAVANA|ENSEMBL	24087308	24127977	ENSP00000445527.1|ENSP00000482703.1|ENSP00000483222.1|ENSP00000484930.1|ENSP00000470845.1|ENSP00000341573.6|ENSP00000349494.3|ENSP00000472863.1
ENSG00000222222.1	RNU2-17P	14.5483	1.08729	0.233565	4.65519	3.24e-06	0.00138497	ENSG00000222222	chr1	150236967	150237156	+	snRNA	ENSEMBL	NA	NA
ENSG00000233836.7	RP11-255H23.2	168.032	-0.489985	0.105396	-4.64897	3.34e-06	0.00138497	ENSG00000233836	chr19	23762944	23833314	+	transcribed_unprocessed_pseudogene	HAVANA	NA	NA
ENSG00000237440.8	ZNF737	366.786	-0.494786	0.106617	-4.64077	3.47e-06	0.00138497	ENSG00000237440	chr19	20535825	20565809	-	protein_coding	HAVANA	20536085	20565640	ENSP00000471995.1|ENSP00000395733.3|ENSP00000471784.1|ENSP00000470737.1|ENSP00000471973.1
ENSG00000238273.3	AC012360.6	118.074	0.501675	0.108089	4.64132	3.46e-06	0.00138497	ENSG00000238273	chr2	105363038	105378839	+	antisense	HAVANA	NA	NA
ENSG00000136144.11	RCBTB1	349.3	-0.386413	0.083333	-4.63697	3.54e-06	0.00139808	ENSG00000136144	chr13	49531946	49585583	-	protein_coding	HAVANA|ENSEMBL	49534125	49567279	ENSP00000258646.3|ENSP00000367552.2
ENSG00000143543.14	JTB	412.811	-0.401009	0.0866989	-4.6253	3.74e-06	0.00146606	ENSG00000143543	chr1	153974269	153977688	-	protein_coding	HAVANA	153974682	153977252	ENSP00000271843.4|ENSP00000349069.1|ENSP00000357578.1|ENSP00000395250.1
ENSG00000116685.15	KIAA2013	247.28	-0.222275	0.0481018	-4.62093	3.82e-06	0.00148043	ENSG00000116685	chr1	11919591	11926428	-	protein_coding	HAVANA|ENSEMBL	11920318	11926237	ENSP00000365756.3|ENSP00000480577.1|ENSP00000365760.3
ENSG00000148158.16	SNX30	439.438	-0.27137	0.0587656	-4.61784	3.88e-06	0.00148043	ENSG00000148158	chr9	112750838	112881671	+	protein_coding	HAVANA	112751002	112868840	ENSP00000363349.3|ENSP00000390454.1
ENSG00000153064.11	BANK1	392.985	-1.12965	0.244533	-4.6196	3.84e-06	0.00148043	ENSG00000153064	chr4	101411286	102074812	+	protein_coding	HAVANA|ENSEMBL	101721409	102073740	ENSP00000421443.1|ENSP00000320509.4|ENSP00000412748.1|ENSP00000422314.1|ENSP00000388817.2
ENSG00000005108.15	THSD7A	739.015	-1.02156	0.222926	-4.58248	4.59e-06	0.00157785	ENSG00000005108	chr7	11370357	11832198	-	protein_coding	HAVANA|ENSEMBL	11375797	11831946	ENSP00000406482.2|ENSP00000481440.1
ENSG00000057149.14	SERPINB3	9.63538	1.43075	0.311972	4.58617	4.51e-06	0.00157785	ENSG00000057149	chr18	63637719	63661963	-	protein_coding	HAVANA|ENSEMBL	63637722	63661216	ENSP00000348795.7|ENSP00000283752.5|ENSP00000329498.8
ENSG00000155926.13	SLA	331.601	0.53874	0.117285	4.59343	4.36e-06	0.00157785	ENSG00000155926	chr8	133036724	133103054	-	protein_coding	HAVANA	133038527	133102563	ENSP00000337548.5|ENSP00000394049.2|ENSP00000378759.3|ENSP00000427928.1|ENSP00000428559.1|ENSP00000430596.1|ENSP00000429681.1|ENSP00000429844.1|ENSP00000430184.1|ENSP00000428087.1|ENSP00000428971.1|ENSP00000429143.1
ENSG00000163110.14	PDLIM5	8476.95	-0.759692	0.165692	-4.58496	4.54e-06	0.00157785	ENSG00000163110	chr4	94451857	94668227	+	protein_coding	HAVANA|ENSEMBL	94455289	94664064	ENSP00000322021.5|ENSP00000369527.3|ENSP00000398469.2|ENSP00000480359.1|ENSP00000352210.4|ENSP00000321746.4|ENSP00000426379.1|ENSP00000424297.1|ENSP00000423009.1|ENSP00000486938.1|ENSP00000442187.2|ENSP00000426804.1|ENSP00000424360.1|ENSP00000486834.1|ENSP00000422833.1|ENSP00000429577.1|ENSP00000422528.1
ENSG00000166278.14	C2	59.6616	0.577924	0.125988	4.58714	4.49e-06	0.00157785	ENSG00000166278	chr6	31897785	31945672	+	protein_coding	HAVANA	31901067	31945354	ENSP00000418923.1|ENSP00000417482.1|ENSP00000392322.2|ENSP00000406121.1|ENSP00000388727.2|ENSP00000403325.1|ENSP00000420305.1|ENSP00000299367.5|ENSP00000395683.2|ENSP00000391354.2|ENSP00000406190.2|ENSP00000418332.1|ENSP00000372664.3|ENSP00000419048.1|ENSP00000417790.1
ENSG00000172336.4	POP7	64.3286	-0.36548	0.0794853	-4.59808	4.26e-06	0.00157785	ENSG00000172336	chr7	100706053	100707495	+	protein_coding	HAVANA	100706831	100707250	ENSP00000304353.4|ENSP00000387814.1
ENSG00000175832.12	ETV4	110.17	-1.3157	0.286013	-4.60016	4.22e-06	0.00157785	ENSG00000175832	chr17	43527844	43579620	-	protein_coding	HAVANA|ENSEMBL	43528522	43545617	ENSP00000443846.1|ENSP00000321835.4|ENSP00000377273.1|ENSP00000440023.1|ENSP00000441749.1|ENSP00000465718.1|ENSP00000468636.1|ENSP00000466673.1
ENSG00000196136.16	SERPINA3	88.0591	1.3054	0.284252	4.5924	4.38e-06	0.00157785	ENSG00000196136	chr14	94612384	94624055	+	protein_coding	HAVANA	94614442	94623811	ENSP00000376795.4|ENSP00000452246.3|ENSP00000450540.1|ENSP00000452476.1|ENSP00000451119.1|ENSP00000481617.1
ENSG00000197136.4	PCNXL3	511.073	-0.217262	0.0472183	-4.60123	4.2e-06	0.00157785	ENSG00000197136	chr11	65615773	65637439	+	protein_coding	HAVANA	65616312	65636975	ENSP00000347931.3
ENSG00000200997.1	RNU1-85P	46.1031	1.37695	0.30044	4.5831	4.58e-06	0.00157785	ENSG00000200997	chr17	58679527	58679690	-	snRNA	ENSEMBL	NA	NA
ENSG00000254635.5	WAC-AS1	258.12	-0.305169	0.0665953	-4.58244	4.6e-06	0.00157785	ENSG00000254635	chr10	28522652	28532743	-	antisense	HAVANA	NA	NA
ENSG00000277938.1	RP5-965G21.3	52.8215	0.498214	0.10837	4.59732	4.28e-06	0.00157785	ENSG00000277938	chr20	25229150	25231933	+	lincRNA	HAVANA	NA	NA
ENSG00000279508.1	AL589743.1	44.7549	-1.51951	0.331405	-4.58505	4.54e-06	0.00157785	ENSG00000279508	chr14	19300177	19302924	-	protein_coding	ENSEMBL	19301934	19302563	ENSP00000485043.1
ENSG00000001629.9	ANKIB1	635.717	-0.282846	0.0618374	-4.57403	4.78e-06	0.00162418	ENSG00000001629	chr7	92246234	92401384	+	protein_coding	HAVANA	92294979	92398946	ENSP00000265742.3|ENSP00000407002.1|ENSP00000407913.1|ENSP00000406644.1|ENSP00000396406.1
ENSG00000169223.14	LMAN2	660.602	-0.336497	0.0735808	-4.57317	4.8e-06	0.00162418	ENSG00000169223	chr5	177331562	177351852	-	protein_coding	HAVANA	177332089	177351647	ENSP00000303366.7|ENSP00000423998.1|ENSP00000424132.1|ENSP00000425229.1|ENSP00000427377.1
ENSG00000206917.1	RNU1-52P	44.365	1.31605	0.288107	4.56793	4.93e-06	0.00165263	ENSG00000206917	chr17	58677574	58677737	-	snRNA	ENSEMBL	NA	NA
ENSG00000154127.9	UBASH3B	121.854	0.574832	0.126036	4.56087	5.09e-06	0.0016964	ENSG00000154127	chr11	122655675	122814473	+	protein_coding	HAVANA	122656050	122809883	ENSP00000284273.5
ENSG00000106771.12	TMEM245	1250.95	-0.375421	0.0825524	-4.54768	5.42e-06	0.00177948	ENSG00000106771	chr9	109015152	109119945	-	protein_coding	HAVANA	109020463	109119913	ENSP00000363714.3|ENSP00000394798.2|ENSP00000417842.1
ENSG00000235740.1	PHACTR2-AS1	43.5892	0.419211	0.092173	4.54809	5.41e-06	0.00177948	ENSG00000235740	chr6	143554325	143562031	-	antisense	HAVANA	NA	NA
ENSG00000249740.1	OSMR-AS1	46.4474	0.410574	0.0903494	4.5443	5.51e-06	0.00179498	ENSG00000249740	chr5	38736055	38845829	-	lincRNA	HAVANA	NA	NA
ENSG00000231806.2	PCAT7	37.2809	-0.951152	0.210246	-4.524	6.07e-06	0.00196174	ENSG00000231806	chr9	94555069	94568127	+	antisense	HAVANA	NA	NA
ENSG00000177663.13	IL17RA	461.007	0.275283	0.0609372	4.51749	6.26e-06	0.00199662	ENSG00000177663	chr22	17084954	17115694	+	protein_coding	HAVANA|ENSEMBL	17085092	17109817	ENSP00000320936.6|ENSP00000479970.1
ENSG00000244300.2	GATA2-AS1	232.101	-0.402875	0.089187	-4.5172	6.27e-06	0.00199662	ENSG00000244300	chr3	128489212	128502348	+	antisense	HAVANA	NA	NA
ENSG00000196090.12	PTPRT	403.841	-0.967429	0.21435	-4.51332	6.38e-06	0.00200388	ENSG00000196090	chr20	42072752	43189970	-	protein_coding	HAVANA|ENSEMBL	42080882	43189733	ENSP00000362283.1|ENSP00000348408.2|ENSP00000362280.1|ENSP00000362286.1|ENSP00000362294.4|ENSP00000362297.1|ENSP00000481466.1|ENSP00000362289.4|ENSP00000484524.1|ENSP00000484248.1|ENSP00000480136.1
ENSG00000212550.1	RNU1-78P	32.444	1.22201	0.270841	4.5119	6.42e-06	0.00200388	ENSG00000212550	chr15	45002864	45003028	-	snRNA	ENSEMBL	NA	NA
ENSG00000274536.4	RP6-159A1.4	24.5625	0.704244	0.156002	4.51432	6.35e-06	0.00200388	ENSG00000274536	chrX	66015461	66020422	+	antisense	HAVANA	NA	NA
ENSG00000174738.12	NR1D2	570.593	-0.489395	0.108528	-4.50939	6.5e-06	0.00201355	ENSG00000174738	chr3	23945260	23980618	+	protein_coding	HAVANA	23945579	23977416	ENSP00000310006.3|ENSP00000373283.3
ENSG00000166828.2	SCNN1G	147.657	1.19799	0.26626	4.49933	6.82e-06	0.00208211	ENSG00000166828	chr16	23182715	23216883	+	protein_coding	HAVANA	23186272	23215466	ENSP00000300061.2
ENSG00000248935.1	CTD-2254N19.1	31.0252	1.00989	0.224404	4.50033	6.78e-06	0.00208211	ENSG00000248935	chr5	60021249	60033020	+	antisense	HAVANA	NA	NA
ENSG00000050748.17	MAPK9	549.18	-0.263612	0.0586352	-4.4958	6.93e-06	0.00210245	ENSG00000050748	chr5	180233143	180292099	-	protein_coding	HAVANA|ENSEMBL	180236387	180280561	ENSP00000394560.2|ENSP00000377028.3|ENSP00000389338.1|ENSP00000345524.6|ENSP00000321410.6|ENSP00000380262.3|ENSP00000377029.4|ENSP00000397422.2|ENSP00000443149.1|ENSP00000430608.1
ENSG00000207110.1	RNU1-106P	54.4495	0.991289	0.220573	4.49414	6.99e-06	0.00210448	ENSG00000207110	chr8	127999131	127999294	+	snRNA	ENSEMBL	NA	NA
ENSG00000213787.3	RPL7AP38	3.37982	1.57478	0.350551	4.49229	7.05e-06	0.00210851	ENSG00000213787	chr7	26922110	26922912	+	processed_pseudogene	HAVANA	NA	NA
ENSG00000135940.6	COX5B	388.382	-0.315381	0.0703169	-4.48514	7.29e-06	0.00215147	ENSG00000135940	chr2	97646040	97648383	+	protein_coding	HAVANA	97646087	97648105	ENSP00000258424.2
ENSG00000251194.2	RP1-68D18.2	35.4901	0.716599	0.159772	4.48514	7.29e-06	0.00215147	ENSG00000251194	chr11	35212550	35214007	+	sense_intronic	HAVANA	NA	NA
ENSG00000188986.5	NELFB	273.377	-0.298756	0.0666827	-4.48027	7.45e-06	0.00215811	ENSG00000188986	chr9	137255173	137273547	+	protein_coding	HAVANA|ENSEMBL	137255366	137272925	ENSP00000339495.5|ENSP00000489248.1
ENSG00000224877.3	C17orf89	129.429	-0.297653	0.0664343	-4.48042	7.45e-06	0.00215811	ENSG00000224877	chr17	81239239	81241281	+	protein_coding	HAVANA	81239364	81241150	ENSP00000400184.2|ENSP00000461155.1
ENSG00000281990.1	CH17-212P11.5	5.9269	2.76543	0.617249	4.48026	7.46e-06	0.00215811	ENSG00000281990	chr14	106737110	106737547	-	IG_V_gene	HAVANA	106737110	106737547	ENSP00000487714.1
ENSG00000185561.9	TLCD2	240.55	0.439775	0.0982252	4.47722	7.56e-06	0.00216673	ENSG00000185561	chr17	1702790	1710438	-	protein_coding	HAVANA	1707773	1710242	ENSP00000331965.6
ENSG00000229330.2	AC006947.1	12.9938	0.737122	0.16466	4.47663	7.58e-06	0.00216673	ENSG00000229330	chr17	66676372	66677404	+	sense_intronic	HAVANA	NA	NA
ENSG00000079385.21	CEACAM1	281.524	0.687022	0.153519	4.47515	7.64e-06	0.00216786	ENSG00000079385	chr19	42507304	42561234	-	protein_coding	HAVANA	42509112	42528374	ENSP00000244291.6|ENSP00000161559.6|ENSP00000384709.3|ENSP00000384083.1|ENSP00000351165.2|ENSP00000471918.1|ENSP00000471566.1|ENSP00000472633.1
ENSG00000008256.15	CYTH3	444.84	-0.485984	0.10863	-4.47375	7.69e-06	0.00216814	ENSG00000008256	chr7	6161776	6272644	-	protein_coding	HAVANA|ENSEMBL	6164947	6272507	ENSP00000297044.7|ENSP00000379967.3
ENSG00000064886.13	CHI3L2	47.3724	0.983147	0.220675	4.45517	8.38e-06	0.00222744	ENSG00000064886	chr1	111200771	111243440	+	protein_coding	HAVANA|ENSEMBL	111227730	111243219	ENSP00000437082.1|ENSP00000436077.1|ENSP00000431968.1|ENSP00000358759.2|ENSP00000358763.4|ENSP00000436380.2|ENSP00000437086.1|ENSP00000436272.1|ENSP00000431978.1|ENSP00000436006.1|ENSP00000432049.1|ENSP00000433176.2|ENSP00000435250.1|ENSP00000435935.1
ENSG00000106366.8	SERPINE1	901.582	1.10021	0.247032	4.45371	8.44e-06	0.00222744	ENSG00000106366	chr7	101127089	101139266	+	protein_coding	HAVANA	101128394	101137439	ENSP00000223095.4
ENSG00000113916.17	BCL6	858.989	0.499034	0.112138	4.45018	8.58e-06	0.00222744	ENSG00000113916	chr3	187721377	187745727	-	protein_coding	HAVANA|ENSEMBL	187722461	187733693	ENSP00000479784.1|ENSP00000384371.2|ENSP00000398014.2|ENSP00000232014.4|ENSP00000413122.2|ENSP00000415574.1|ENSP00000414455.1
ENSG00000142512.14	SIGLEC10	38.499	0.712218	0.160065	4.44956	8.6e-06	0.00222744	ENSG00000142512	chr19	51410021	51417803	-	protein_coding	HAVANA	51411102	51417589	ENSP00000408387.2|ENSP00000342389.5|ENSP00000395475.2|ENSP00000431444.1|ENSP00000414324.2|ENSP00000389132.2|ENSP00000345243.4|ENSP00000435281.1|ENSP00000433838.1
ENSG00000188186.10	LAMTOR4	186.757	-0.305711	0.0687565	-4.44628	8.74e-06	0.00222744	ENSG00000188186	chr7	100148907	100155944	+	protein_coding	HAVANA	100148973	100155598	ENSP00000343118.5|ENSP00000477680.1|ENSP00000479176.1|ENSP00000387926.1|ENSP00000478095.1|ENSP00000479500.1|ENSP00000479685.1|ENSP00000480432.1|ENSP00000481202.1
ENSG00000196639.6	HRH1	87.8044	0.783406	0.176069	4.44943	8.61e-06	0.00222744	ENSG00000196639	chr3	11137093	11263557	+	protein_coding	HAVANA	11259038	11260498	ENSP00000406705.2|ENSP00000397028.2|ENSP00000392383.1|ENSP00000380247.1
ENSG00000197903.7	HIST1H2BK	182.336	-0.50275	0.112789	-4.45743	8.29e-06	0.00222744	ENSG00000197903	chr6	27146418	27146798	-	protein_coding	HAVANA	27146421	27146798	ENSP00000349430.1
ENSG00000198785.4	GRIN3A	194.311	-1.15637	0.259176	-4.46173	8.13e-06	0.00222744	ENSG00000198785	chr9	101569353	101738580	-	protein_coding	HAVANA	101573177	101737979	ENSP00000355155.3
ENSG00000204178.9	TMEM57	589.168	-0.296912	0.066563	-4.46061	8.17e-06	0.00222744	ENSG00000204178	chr1	25430858	25500209	+	protein_coding	HAVANA|ENSEMBL	25431099	25498463	ENSP00000382668.3|ENSP00000363463.4
ENSG00000214039.8	RP11-474D1.3	38.8095	1.28331	0.288529	4.44776	8.68e-06	0.00222744	ENSG00000214039	chr12	130033454	130045057	-	lincRNA	HAVANA	NA	NA
ENSG00000223029.1	AC004969.1	11.0703	-0.998255	0.224529	-4.446	8.75e-06	0.00222744	ENSG00000223029	chr7	90171341	90171424	+	miRNA	ENSEMBL	NA	NA
ENSG00000223947.1	AC016738.4	33.2216	0.597804	0.134358	4.44933	8.61e-06	0.00222744	ENSG00000223947	chr2	100993676	101002244	-	antisense	HAVANA	NA	NA
ENSG00000232684.1	ATP11A-AS1	37.2097	0.5298	0.119198	4.4447	8.8e-06	0.00222744	ENSG00000232684	chr13	112745449	112754693	-	antisense	HAVANA	NA	NA
ENSG00000237973.1	MTCO1P12	933.364	-1.03456	0.231757	-4.46398	8.05e-06	0.00222744	ENSG00000237973	chr1	631074	632616	+	unprocessed_pseudogene	HAVANA	NA	NA
ENSG00000257635.2	RP11-536C10.10	29.4711	-1.49786	0.335393	-4.466	7.97e-06	0.00222744	ENSG00000257635	chr14	18698639	18699978	-	transcribed_processed_pseudogene	HAVANA	NA	NA
ENSG00000266378.1	RP11-214O1.3	24.4348	0.67387	0.15122	4.45623	8.34e-06	0.00222744	ENSG00000266378	chr17	14327335	14329474	+	lincRNA	HAVANA	NA	NA
ENSG00000270403.1	RP11-35P15.1	5.06359	1.03255	0.232304	4.44483	8.8e-06	0.00222744	ENSG00000270403	chr11	117668483	117668858	+	lincRNA	HAVANA	NA	NA
ENSG00000278570.4	NR2E3	57.736	0.767707	0.172262	4.45662	8.33e-06	0.00222744	ENSG00000278570	chr15	71792638	71818259	+	protein_coding	HAVANA	71810744	71817681	ENSP00000479254.1|ENSP00000482504.1|ENSP00000479962.1
ENSG00000196935.8	SRGAP1	508.843	0.360221	0.0810913	4.44217	8.91e-06	0.00224106	ENSG00000196935	chr12	63844293	64162221	+	protein_coding	HAVANA|ENSEMBL	63844817	64142669	ENSP00000347198.3|ENSP00000485752.1|ENSP00000437948.1
ENSG00000235522.6	AC009505.2	44.5635	0.363031	0.0818404	4.43585	9.17e-06	0.00228727	ENSG00000235522	chr2	105846534	105857177	-	antisense	HAVANA	NA	NA
ENSG00000273325.1	RP1-90G24.11	10.7918	0.956068	0.215557	4.43534	9.19e-06	0.00228727	ENSG00000273325	chr22	32284683	32285131	+	lincRNA	HAVANA	NA	NA
ENSG00000104635.13	SLC39A14	485.655	0.486793	0.109792	4.43377	9.26e-06	0.00229112	ENSG00000104635	chr8	22367249	22434129	+	protein_coding	HAVANA	22404711	22434001	ENSP00000352779.5|ENSP00000428789.1|ENSP00000240095.6|ENSP00000370635.1|ENSP00000289952.5|ENSP00000430315.1|ENSP00000428905.1|ENSP00000430629.1|ENSP00000429328.2|ENSP00000430564.1|ENSP00000427981.1
ENSG00000205922.4	ONECUT3	67.184	1.17124	0.264416	4.42955	9.44e-06	0.00231277	ENSG00000205922	chr19	1752373	1780988	+	protein_coding	HAVANA	1753663	1775442	ENSP00000371786.4
ENSG00000275385.1	CCL18	13.8112	1.35886	0.306786	4.42935	9.45e-06	0.00231277	ENSG00000275385	chr17	36064280	36072032	+	protein_coding	HAVANA	36064343	36071038	ENSP00000479955.1
ENSG00000127415.12	IDUA	192.079	-0.480525	0.108704	-4.4205	9.85e-06	0.0023963	ENSG00000127415	chr4	986997	1004506	+	protein_coding	HAVANA	987085	1004390	ENSP00000247933.4|ENSP00000422952.1|ENSP00000424847.1|ENSP00000423685.1|ENSP00000424227.1|ENSP00000425081.1
ENSG00000181449.3	SOX2	40.8834	0.752619	0.170345	4.41819	9.95e-06	0.00240877	ENSG00000181449	chr3	181711924	181714436	+	protein_coding	HAVANA	181712361	181713311	ENSP00000323588.1
ENSG00000146830.9	GIGYF1	1243.15	-0.374433	0.0847941	-4.41579	1.01e-05	0.00242251	ENSG00000146830	chr7	100679507	100689448	-	protein_coding	HAVANA	100681722	100688238	ENSP00000275732.4
ENSG00000167700.8	MFSD3	79.1174	-0.398803	0.0903502	-4.41397	1.01e-05	0.00242976	ENSG00000167700	chr8	144509074	144511213	+	protein_coding	HAVANA	144509334	144511161	ENSP00000301327.3
ENSG00000149636.15	DSN1	101.928	-0.331747	0.075229	-4.40983	1.03e-05	0.00245012	ENSG00000149636	chr20	36751791	36773818	-	protein_coding	HAVANA|ENSEMBL	36752791	36771458	ENSP00000389810.1|ENSP00000362845.3|ENSP00000404463.1|ENSP00000362855.4|ENSP00000362839.4|ENSP00000395760.1|ENSP00000399654.1
ENSG00000222248.1	RNA5SP201	10.8013	0.794245	0.180065	4.41087	1.03e-05	0.00245012	ENSG00000222248	chr6	3088686	3088809	-	rRNA	ENSEMBL	NA	NA
ENSG00000239200.1	RP11-536C10.1	9.41351	-1.4843	0.336711	-4.40825	1.04e-05	0.00245499	ENSG00000239200	chr14	18692032	18692408	+	processed_pseudogene	HAVANA	NA	NA
ENSG00000170860.3	LSM3	202.707	-0.278875	0.0633122	-4.40476	1.06e-05	0.00248165	ENSG00000170860	chr3	14178358	14201119	+	protein_coding	HAVANA	14178861	14198113	ENSP00000302160.3
ENSG00000135002.11	RFK	166.802	-0.59863	0.136008	-4.40144	1.08e-05	0.00250658	ENSG00000135002	chr9	76385517	76394517	-	protein_coding	HAVANA	76387402	76394171	ENSP00000365926.1|ENSP00000417215.1
ENSG00000186354.10	C9orf47	83.604	0.548387	0.124699	4.39768	1.09e-05	0.00253695	ENSG00000186354	chr9	88990863	88996140	+	protein_coding	HAVANA	88990996	88991985	ENSP00000365011.2|ENSP00000365010.3|ENSP00000335616.5
ENSG00000200807.1	RNU1-32P	157.162	1.12611	0.256176	4.39583	1.1e-05	0.00253695	ENSG00000200807	chr2	60384605	60384763	+	snRNA	ENSEMBL	NA	NA
ENSG00000235106.8	LINC00094	122.792	-0.282747	0.0643276	-4.39543	1.11e-05	0.00253695	ENSG00000235106	chr9	134025439	134034666	+	antisense	HAVANA|ENSEMBL	NA	NA
ENSG00000156110.13	ADK	153.484	-0.299005	0.0680573	-4.39343	1.12e-05	0.00254722	ENSG00000156110	chr10	74151185	74709303	+	protein_coding	HAVANA|ENSEMBL	74151279	74708442	ENSP00000443965.1|ENSP00000286621.2|ENSP00000438321.1|ENSP00000361819.3
ENSG00000232775.6	BMS1P22	5.4499	-1.36275	0.31052	-4.38859	1.14e-05	0.00259116	ENSG00000232775	chr22	15805263	15820884	-	transcribed_unprocessed_pseudogene	HAVANA	NA	NA
ENSG00000095261.13	PSMD5	264.534	-0.266057	0.0606594	-4.38608	1.15e-05	0.00259471	ENSG00000095261	chr9	120815496	120842984	-	protein_coding	HAVANA|ENSEMBL	120815726	120842909	ENSP00000363030.2|ENSP00000210313.2|ENSP00000363011.5|ENSP00000435773.1|ENSP00000487480.1
ENSG00000167468.16	GPX4	712.608	-0.337732	0.0769908	-4.38664	1.15e-05	0.00259471	ENSG00000167468	chr19	1103926	1106791	+	protein_coding	HAVANA|ENSEMBL	1104044	1106776	ENSP00000485000.1|ENSP00000346103.7|ENSP00000466872.2|ENSP00000483655.1|ENSP00000465828.3|ENSP00000464989.3|ENSP00000473614.2|ENSP00000477503.1|ENSP00000484697.1|ENSP00000468349.1|ENSP00000467900.1
ENSG00000132170.19	PPARG	71.5011	0.52504	0.119786	4.38315	1.17e-05	0.00261651	ENSG00000132170	chr3	12287368	12434356	+	protein_coding	HAVANA	12351593	12434142	ENSP00000380205.2|ENSP00000380224.3|ENSP00000312472.6|ENSP00000380210.2|ENSP00000411931.1|ENSP00000380207.2|ENSP00000380221.2|ENSP00000392285.1|ENSP00000380196.1|ENSP00000287820.6|ENSP00000380218.1|ENSP00000380195.2
ENSG00000207561.1	MIR635	8.03493	-0.626343	0.142964	-4.38112	1.18e-05	0.00262777	ENSG00000207561	chr17	68424451	68424548	-	miRNA	ENSEMBL	NA	NA
ENSG00000046647.13	GEMIN8	143.913	-0.265907	0.0608129	-4.37254	1.23e-05	0.002694	ENSG00000046647	chrX	14008279	14029893	-	protein_coding	HAVANA	14008916	14021478	ENSP00000369895.4|ENSP00000381398.3|ENSP00000369894.2
ENSG00000165030.3	NFIL3	459.122	0.493568	0.112829	4.37446	1.22e-05	0.002694	ENSG00000165030	chr9	91409045	91423862	-	protein_coding	HAVANA	91409349	91410734	ENSP00000297689.2
ENSG00000213626.11	LBH	834.758	-0.725934	0.166025	-4.37243	1.23e-05	0.002694	ENSG00000213626	chr2	30231531	30323730	+	protein_coding	HAVANA	30231739	30323533	ENSP00000378733.3|ENSP00000392167.1|ENSP00000385409.1|ENSP00000384443.1|ENSP00000385703.1|ENSP00000386106.2
ENSG00000125089.16	SH3TC1	248.746	0.400247	0.0916551	4.36688	1.26e-05	0.00273015	ENSG00000125089	chr4	8182072	8241803	+	protein_coding	HAVANA	8205195	8241410	ENSP00000422315.1|ENSP00000425970.1|ENSP00000371961.3|ENSP00000245105.3|ENSP00000390311.2|ENSP00000425079.1|ENSP00000427316.1|ENSP00000426035.1|ENSP00000423583.1|ENSP00000475411.1
ENSG00000170632.13	ARMC10	308.195	-0.317441	0.0726906	-4.36702	1.26e-05	0.00273015	ENSG00000170632	chr7	103074881	103099764	+	protein_coding	HAVANA|ENSEMBL	103075273	103098550	ENSP00000440463.1|ENSP00000397969.1|ENSP00000396654.2|ENSP00000413619.2|ENSP00000405612.1|ENSP00000319412.3|ENSP00000319798.6|ENSP00000305395.5|ENSP00000398201.1|ENSP00000406840.1
ENSG00000199985.1	RNA5SP264	104.217	1.17298	0.268709	4.36526	1.27e-05	0.00273015	ENSG00000199985	chr8	36764445	36764551	+	rRNA	ENSEMBL	NA	NA
ENSG00000207725.2	MIR222	19.1541	0.934934	0.214177	4.36523	1.27e-05	0.00273015	ENSG00000207725	chrX	45747015	45747126	-	miRNA	ENSEMBL	NA	NA
ENSG00000248323.5	LUCAT1	24.4206	1.06523	0.244168	4.36271	1.28e-05	0.00274856	ENSG00000248323	chr5	91303029	91314402	-	lincRNA	HAVANA	NA	NA
ENSG00000086544.2	ITPKC	333.781	0.549402	0.126001	4.36028	1.3e-05	0.00276586	ENSG00000086544	chr19	40717103	40740860	+	protein_coding	HAVANA	40717136	40739557	ENSP00000263370.1|ENSP00000472655.1
ENSG00000101132.9	PFDN4	96.1722	-0.353213	0.0811231	-4.35404	1.34e-05	0.00282607	ENSG00000101132	chr20	54207847	54228052	+	protein_coding	HAVANA	54208101	54224234	ENSP00000360473.2|ENSP00000432441.1
ENSG00000157600.11	TMEM164	432.716	-0.413184	0.094915	-4.3532	1.34e-05	0.00282607	ENSG00000157600	chrX	110002631	110182734	+	protein_coding	HAVANA|ENSEMBL	110003775	110173448	ENSP00000384075.2|ENSP00000361143.1|ENSP00000361138.2|ENSP00000288381.4
ENSG00000253330.1	RP11-697N18.3	39.3661	0.441169	0.101362	4.35243	1.35e-05	0.00282607	ENSG00000253330	chr8	47511034	47512141	-	processed_pseudogene	HAVANA	NA	NA
ENSG00000253369.1	RP11-1081M5.1	12.3255	-1.52653	0.351523	-4.34263	1.41e-05	0.00294118	ENSG00000253369	chr8	53395211	53395946	-	lincRNA	HAVANA	NA	NA
ENSG00000214253.8	FIS1	308.836	-0.276298	0.0636751	-4.33918	1.43e-05	0.00297367	ENSG00000214253	chr7	101239458	101252316	-	protein_coding	HAVANA	101239661	101251908	ENSP00000411442.1|ENSP00000442056.1|ENSP00000395964.1|ENSP00000223136.4|ENSP00000444771.1|ENSP00000413500.1
ENSG00000070214.15	SLC44A1	817.178	-0.386941	0.0892765	-4.33418	1.46e-05	0.00302787	ENSG00000070214	chr9	105244622	105439171	+	protein_coding	HAVANA	105244869	105438292	ENSP00000363855.1|ENSP00000433072.1|ENSP00000363852.3|ENSP00000363856.1
ENSG00000145476.15	CYP4V2	491.72	-0.3134	0.0723471	-4.33189	1.48e-05	0.00303918	ENSG00000145476	chr4	186191520	186213456	+	protein_coding	HAVANA	186191824	186210638	ENSP00000368079.4
ENSG00000159674.11	SPON2	5413.69	-1.15097	0.265761	-4.33084	1.49e-05	0.00303918	ENSG00000159674	chr4	1166932	1208962	-	protein_coding	HAVANA|ENSEMBL	1167475	1172071	ENSP00000290902.5|ENSP00000394832.1|ENSP00000483599.1|ENSP00000424542.1|ENSP00000425871.1|ENSP00000422516.1|ENSP00000421634.1|ENSP00000421379.1|ENSP00000423414.1|ENSP00000421858.1
ENSG00000235920.1	AC073109.2	62.7039	-1.02684	0.237129	-4.3303	1.49e-05	0.00303918	ENSG00000235920	chr7	11820317	11821294	-	processed_pseudogene	HAVANA	NA	NA
ENSG00000105612.8	DNASE2	123.569	-0.356762	0.0825575	-4.32138	1.55e-05	0.00310738	ENSG00000105612	chr19	12875211	12881468	-	protein_coding	HAVANA	12875993	12881375	ENSP00000222219.2|ENSP00000466912.1
ENSG00000183258.11	DDX41	340.748	-0.224702	0.0519776	-4.32306	1.54e-05	0.00310738	ENSG00000183258	chr5	177511577	177517469	-	protein_coding	HAVANA|ENSEMBL	177511794	177516945	ENSP00000330349.7|ENSP00000422753.1|ENSP00000421460.1|ENSP00000425739.1|ENSP00000426330.1|ENSP00000486367.1|ENSP00000427082.1|ENSP00000487280.1
ENSG00000205358.3	MT1H	10.1843	1.30313	0.301515	4.32194	1.55e-05	0.00310738	ENSG00000205358	chr16	56669814	56671129	+	protein_coding	HAVANA	56669885	56670986	ENSP00000330587.4|ENSP00000457114.1
ENSG00000273243.1	CTA-217C2.2	17.0247	0.443897	0.102712	4.32176	1.55e-05	0.00310738	ENSG00000273243	chr22	45155539	45156011	-	lincRNA	HAVANA	NA	NA
ENSG00000152492.13	CCDC50	1219.47	-0.432912	0.10022	-4.31963	1.56e-05	0.00311305	ENSG00000152492	chr3	191329077	191398670	+	protein_coding	HAVANA	191329675	191391757	ENSP00000376249.3|ENSP00000376250.3
ENSG00000249780.1	RP11-352E6.2	14.7306	1.24148	0.287447	4.31899	1.57e-05	0.00311305	ENSG00000249780	chr4	12640298	12640637	-	processed_pseudogene	HAVANA	NA	NA
ENSG00000270772.1	PDHA1P1	23.0166	0.432245	0.100112	4.3176	1.58e-05	0.00311873	ENSG00000270772	chr3	57800056	57801448	-	processed_pseudogene	HAVANA	NA	NA
ENSG00000091137.11	SLC26A4	156.422	1.10735	0.256646	4.31469	1.6e-05	0.00312698	ENSG00000091137	chr7	107660635	107717809	+	protein_coding	HAVANA	107661642	107715443	ENSP00000265715.3|ENSP00000394760.1
ENSG00000199415.1	RNA5SP370	35.6249	0.895988	0.207606	4.3158	1.59e-05	0.00312698	ENSG00000199415	chr12	104125236	104125356	+	rRNA	ENSEMBL	NA	NA
ENSG00000251354.3	RP11-697N18.1	29.8835	0.404556	0.0937758	4.31408	1.6e-05	0.00312698	ENSG00000251354	chr8	47546804	47547926	-	unprocessed_pseudogene	HAVANA	NA	NA
ENSG00000215007.3	DNAJA1P3	18.0954	0.574833	0.133303	4.31221	1.62e-05	0.00313961	ENSG00000215007	chrX	107351650	107352843	-	processed_pseudogene	HAVANA	NA	NA
ENSG00000144820.7	ADGRG7	26.8262	1.84403	0.428027	4.30821	1.65e-05	0.00317638	ENSG00000144820	chr3	100609589	100695479	+	protein_coding	HAVANA	100609857	100694998	ENSP00000273352.3|ENSP00000419788.1
ENSG00000234931.1	MARK2P15	33.504	-1.52365	0.353703	-4.30771	1.65e-05	0.00317638	ENSG00000234931	chr10	83311628	83314475	-	processed_pseudogene	HAVANA	NA	NA
ENSG00000048828.16	FAM120A	1504.11	-0.291717	0.0677486	-4.30587	1.66e-05	0.00318902	ENSG00000048828	chr9	93451722	93566107	+	protein_coding	HAVANA	93451916	93564537	ENSP00000277165.5|ENSP00000364538.3|ENSP00000396534.2|ENSP00000412440.1
ENSG00000170262.12	MRAP	10.8657	0.614213	0.143148	4.29077	1.78e-05	0.00339536	ENSG00000170262	chr21	32291813	32314784	+	protein_coding	HAVANA	32298972	32314650	ENSP00000382684.2|ENSP00000306697.5|ENSP00000343661.4
ENSG00000176978.13	DPP7	390.04	-0.33298	0.0776166	-4.29006	1.79e-05	0.00339536	ENSG00000176978	chr9	137110542	137115177	-	protein_coding	HAVANA	137110651	137114713	ENSP00000360635.2|ENSP00000473354.1|ENSP00000473430.1|ENSP00000473309.1|ENSP00000473364.1|ENSP00000473618.1
ENSG00000160229.11	ZNF66	88.3186	-0.425285	0.099165	-4.28866	1.8e-05	0.00340223	ENSG00000160229	chr19	20776304	20807322	+	protein_coding	HAVANA	20776448	20807319	ENSP00000459415.1|ENSP00000469543.1|ENSP00000461425.1
ENSG00000225210.9	DUXAP9	44.3894	-1.27516	0.297725	-4.28301	1.84e-05	0.00347491	ENSG00000225210	chr14	19062316	19115270	+	transcribed_processed_pseudogene	HAVANA	NA	NA
ENSG00000169925.16	BRD3	847.996	-0.301468	0.0704089	-4.28167	1.85e-05	0.00348107	ENSG00000169925	chr9	134030305	134068535	-	protein_coding	HAVANA	134033593	134053477	ENSP00000305918.6|ENSP00000360900.2|ENSP00000360908.2|ENSP00000406749.1
ENSG00000188612.11	SUMO2	663.451	-0.259381	0.0606679	-4.27542	1.91e-05	0.00356513	ENSG00000188612	chr17	75165586	75182983	-	protein_coding	HAVANA	75168342	75182834	ENSP00000405965.2|ENSP00000400886.2|ENSP00000461997.1
ENSG00000180329.13	CCDC43	107.788	-0.303933	0.0711187	-4.27361	1.92e-05	0.00357912	ENSG00000180329	chr17	44673069	44689779	-	protein_coding	HAVANA	44673461	44689753	ENSP00000468079.1|ENSP00000400845.1|ENSP00000323782.7|ENSP00000467630.1
ENSG00000101096.19	NFATC2	438.658	0.768602	0.179967	4.27081	1.95e-05	0.00360921	ENSG00000101096	chr20	51386957	51562831	-	protein_coding	HAVANA	51391399	51562629	ENSP00000360619.3|ENSP00000379330.3|ENSP00000477370.1|ENSP00000477142.1|ENSP00000396471.1|ENSP00000477342.1
ENSG00000180509.11	KCNE1	26.8142	0.941183	0.220509	4.26822	1.97e-05	0.00363605	ENSG00000180509	chr21	34446688	34512275	-	protein_coding	HAVANA|ENSEMBL	34449248	34449634	ENSP00000412498.1|ENSP00000483895.1|ENSP00000478215.1|ENSP00000337255.3|ENSP00000382228.3|ENSP00000382226.2|ENSP00000416258.2|ENSP00000382225.1
ENSG00000229132.2	EIF4A1P10	19.6913	0.457377	0.107238	4.26508	2e-05	0.00365625	ENSG00000229132	chrX	92113246	92114461	-	processed_pseudogene	HAVANA	NA	NA
ENSG00000240905.3	RN7SL798P	7.14775	0.825763	0.193588	4.26558	1.99e-05	0.00365625	ENSG00000240905	chr8	55980240	55980540	-	misc_RNA	ENSEMBL	NA	NA
ENSG00000260378.1	CTD-2583P5.1	22.4576	0.506299	0.118732	4.26421	2.01e-05	0.00365625	ENSG00000260378	chr16	12745873	12757835	+	antisense	HAVANA	NA	NA
ENSG00000049089.13	COL9A2	627.513	-1.10554	0.25953	-4.25979	2.05e-05	0.0036922	ENSG00000049089	chr1	40300487	40317816	-	protein_coding	HAVANA	40301185	40317197	ENSP00000361834.3|ENSP00000407377.1|ENSP00000388493.1|ENSP00000361821.3
ENSG00000108821.13	COL1A1	9324.55	-0.76798	0.180232	-4.26107	2.03e-05	0.0036922	ENSG00000108821	chr17	50183289	50201632	-	protein_coding	HAVANA	50185505	50201513	ENSP00000225964.5|ENSP00000460459.1
ENSG00000254672.1	RP5-916O11.3	49.6803	0.577242	0.135526	4.25929	2.05e-05	0.0036922	ENSG00000254672	chr11	35967010	35968676	-	processed_pseudogene	HAVANA	NA	NA
ENSG00000070669.16	ASNS	174.941	-0.422867	0.0994255	-4.25311	2.11e-05	0.00376503	ENSG00000070669	chr7	97852118	97872542	-	protein_coding	HAVANA|ENSEMBL	97852262	97869156	ENSP00000175506.4|ENSP00000377846.3|ENSP00000401651.1|ENSP00000414379.1|ENSP00000377845.3|ENSP00000414901.1|ENSP00000408472.1|ENSP00000406994.1|ENSP00000400422.1|ENSP00000394242.1|ENSP00000402350.1|ENSP00000408797.1|ENSP00000397802.1|ENSP00000413797.1
ENSG00000228133.2	AC099684.1	33.9219	0.634289	0.149105	4.25397	2.1e-05	0.00376503	ENSG00000228133	chr17	2017716	2020706	+	antisense	HAVANA	NA	NA
ENSG00000082458.11	DLG3	505.468	-0.24499	0.0576212	-4.25174	2.12e-05	0.00377288	ENSG00000082458	chrX	70444861	70505490	+	protein_coding	HAVANA|ENSEMBL	70445202	70502266	ENSP00000194900.4|ENSP00000363480.3|ENSP00000363475.3|ENSP00000441393.1
ENSG00000100478.14	AP4S1	184.302	0.212619	0.0500538	4.24781	2.16e-05	0.00381014	ENSG00000100478	chr14	31025106	31096450	+	protein_coding	HAVANA|ENSEMBL	31066197	31093032	ENSP00000451479.1|ENSP00000482876.1|ENSP00000438170.2|ENSP00000322508.7|ENSP00000451918.1|ENSP00000216366.4|ENSP00000334484.4|ENSP00000452383.1|ENSP00000450768.1|ENSP00000451609.1|ENSP00000477631.1|ENSP00000451614.1
ENSG00000105989.8	WNT2	57.1779	0.85755	0.201896	4.24747	2.16e-05	0.00381014	ENSG00000105989	chr7	117276631	117323289	-	protein_coding	HAVANA	117278158	117322989	ENSP00000265441.3|ENSP00000389643.1|ENSP00000419466.1
ENSG00000120697.8	ALG5	147.713	-0.301033	0.0708838	-4.24685	2.17e-05	0.00381014	ENSG00000120697	chr13	36949775	37000261	-	protein_coding	HAVANA|ENSEMBL	36949945	36999300	ENSP00000390533.1|ENSP00000239891.3
ENSG00000019186.9	CYP24A1	37.1636	1.00254	0.236391	4.24101	2.23e-05	0.00389526	ENSG00000019186	chr20	54153449	54173973	-	protein_coding	HAVANA	54157182	54173579	ENSP00000216862.3|ENSP00000379285.3|ENSP00000379284.3
ENSG00000140009.18	ESR2	100.683	0.602549	0.14211	4.24002	2.24e-05	0.00389713	ENSG00000140009	chr14	64084232	64338112	-	protein_coding	HAVANA|ENSEMBL	64084920	64282985	ENSP00000452485.2|ENSP00000450699.1|ENSP00000335551.4|ENSP00000351412.5|ENSP00000450488.1|ENSP00000345616.6|ENSP00000452426.1|ENSP00000451582.1|ENSP00000267525.6|ENSP00000343925.4
ENSG00000151623.14	NR3C2	295.456	-0.472443	0.111484	-4.23778	2.26e-05	0.00391029	ENSG00000151623	chr4	148078762	148444698	-	protein_coding	HAVANA|ENSEMBL	148081347	148436860	ENSP00000341390.4|ENSP00000486719.1|ENSP00000350815.3|ENSP00000423510.1|ENSP00000343907.4|ENSP00000421481.1
ENSG00000201910.1	RNU1-140P	40.4783	1.11782	0.263793	4.2375	2.26e-05	0.00391029	ENSG00000201910	chr5	104098874	104099038	+	snRNA	ENSEMBL	NA	NA
ENSG00000262877.4	RP11-1055B8.4	103.638	-0.524169	0.123725	-4.23656	2.27e-05	0.00391145	ENSG00000262877	chr17	81388126	81390256	-	lincRNA	HAVANA	NA	NA
ENSG00000187922.13	LCN10	25.3531	0.767265	0.18119	4.23459	2.29e-05	0.00391543	ENSG00000187922	chr9	136738167	136743356	-	protein_coding	HAVANA	136739528	136742903	ENSP00000435948.1|ENSP00000418491.1|ENSP00000431726.1|ENSP00000434410.1|ENSP00000431930.1|ENSP00000420564.1
ENSG00000266709.1	RP11-214O1.2	23.7671	0.649203	0.153305	4.23471	2.29e-05	0.00391543	ENSG00000266709	chr17	14303854	14305505	+	lincRNA	HAVANA	NA	NA
ENSG00000196329.11	GIMAP5	70.9588	0.437381	0.103375	4.23103	2.33e-05	0.00396257	ENSG00000196329	chr7	150722253	150750033	+	protein_coding	HAVANA	150740885	150743060	ENSP00000487840.2|ENSP00000351473.3
ENSG00000119421.6	NDUFA8	150.329	-0.314191	0.0743338	-4.22676	2.37e-05	0.00402154	ENSG00000119421	chr9	122144058	122159819	-	protein_coding	HAVANA	122144244	122159677	ENSP00000362873.3
ENSG00000254397.1	CTD-2371O3.2	12.087	0.571765	0.135297	4.22598	2.38e-05	0.00402154	ENSG00000254397	chr11	9430356	9433486	-	antisense	HAVANA	NA	NA
ENSG00000086475.14	SEPHS1	269.101	-0.262022	0.0620754	-4.22102	2.43e-05	0.00409539	ENSG00000086475	chr10	13317424	13348298	-	protein_coding	HAVANA|ENSEMBL	13319145	13344950	ENSP00000367893.3|ENSP00000441119.2|ENSP00000367877.3|ENSP00000401732.1|ENSP00000400418.1
ENSG00000125991.18	ERGIC3	744.23	-0.251513	0.0596039	-4.21974	2.45e-05	0.00409967	ENSG00000125991	chr20	35542021	35557634	+	protein_coding	HAVANA	35542098	35557501	ENSP00000341358.2|ENSP00000349970.4|ENSP00000389398.1|ENSP00000399124.1|ENSP00000414490.1|ENSP00000402480.1|ENSP00000408840.1|ENSP00000416402.1
ENSG00000143632.14	ACTA1	54.4755	1.30966	0.310414	4.21908	2.45e-05	0.00409967	ENSG00000143632	chr1	229431245	229434098	-	protein_coding	HAVANA|ENSEMBL	229431502	229433115	ENSP00000355645.3|ENSP00000355644.3
ENSG00000018280.16	SLC11A1	138.176	0.779476	0.184996	4.21348	2.51e-05	0.00416313	ENSG00000018280	chr2	218382029	218396894	+	protein_coding	HAVANA	218382369	218395032	ENSP00000233202.6|ENSP00000484905.1|ENSP00000443435.2|ENSP00000346320.5|ENSP00000483970.1
ENSG00000117632.20	STMN1	258.268	-0.668757	0.158773	-4.21204	2.53e-05	0.00416313	ENSG00000117632	chr1	25884181	25906991	-	protein_coding	HAVANA|ENSEMBL	25885726	25904676	ENSP00000410452.2|ENSP00000387858.2|ENSP00000382633.1|ENSP00000350531.2|ENSP00000363409.1|ENSP00000407567.1
ENSG00000124374.8	PAIP2B	360.36	-0.328767	0.0780659	-4.2114	2.54e-05	0.00416313	ENSG00000124374	chr2	71182739	71227083	-	protein_coding	HAVANA	71188482	71202589	ENSP00000244221.8
ENSG00000149743.13	TRPT1	108.054	-0.318331	0.0755598	-4.21297	2.52e-05	0.00416313	ENSG00000149743	chr11	64223799	64226254	-	protein_coding	HAVANA|ENSEMBL	64223879	64225860	ENSP00000378051.3|ENSP00000438683.1|ENSP00000378050.2|ENSP00000439586.1|ENSP00000445292.1|ENSP00000314073.6|ENSP00000437741.1|ENSP00000442066.1
ENSG00000170961.6	HAS2	38.7793	0.716494	0.170071	4.21292	2.52e-05	0.00416313	ENSG00000170961	chr8	121612116	121641390	-	protein_coding	HAVANA	121614112	121629340	ENSP00000306991.4
ENSG00000135373.12	EHF	2658.24	-0.526017	0.124986	-4.2086	2.57e-05	0.00418721	ENSG00000135373	chr11	34621093	34661057	+	protein_coding	HAVANA	34632590	34658928	ENSP00000257831.3|ENSP00000399733.2|ENSP00000433508.1|ENSP00000435837.1|ENSP00000432905.1|ENSP00000436357.1|ENSP00000434395.1|ENSP00000435835.1|ENSP00000432460.1|ENSP00000436158.1
ENSG00000180801.12	ARSJ	134.103	0.45837	0.108917	4.20843	2.57e-05	0.00418721	ENSG00000180801	chr4	113900284	113979727	-	protein_coding	HAVANA	113902277	113978834	ENSP00000320219.7|ENSP00000421327.1
ENSG00000254093.8	PINX1	41.6554	0.429775	0.102172	4.2064	2.59e-05	0.00420934	ENSG00000254093	chr8	10764963	10839884	-	protein_coding	HAVANA	10765404	10839756	ENSP00000318966.3|ENSP00000428853.1|ENSP00000428728.1|ENSP00000428242.1|ENSP00000429346.1
ENSG00000116198.12	CEP104	526.272	-0.204416	0.0487251	-4.19529	2.73e-05	0.0043903	ENSG00000116198	chr1	3812081	3857214	-	protein_coding	HAVANA	3815405	3852407	ENSP00000367476.3|ENSP00000395283.1|ENSP00000463605.1|ENSP00000411927.1|ENSP00000394989.1|ENSP00000367468.3
ENSG00000119487.16	MAPKAP1	655.697	-0.194177	0.0462853	-4.19522	2.73e-05	0.0043903	ENSG00000119487	chr9	125437393	125707234	-	protein_coding	HAVANA|ENSEMBL	125438890	125672574	ENSP00000362610.2|ENSP00000362597.1|ENSP00000265961.5|ENSP00000362602.3|ENSP00000265960.3|ENSP00000377627.1|ENSP00000412485.1|ENSP00000418607.1|ENSP00000400182.1|ENSP00000377624.3|ENSP00000408359.1|ENSP00000417766.1|ENSP00000362595.3|ENSP00000390024.1
ENSG00000125652.7	ALKBH7	113.78	-0.28932	0.0690031	-4.19285	2.75e-05	0.00442039	ENSG00000125652	chr19	6372433	6375251	+	protein_coding	HAVANA	6372821	6374970	ENSP00000245812.2|ENSP00000470542.1|ENSP00000470562.1
ENSG00000062716.10	VMP1	3761.56	0.572351	0.136566	4.19101	2.78e-05	0.00444031	ENSG00000062716	chr17	59707192	59842255	+	protein_coding	HAVANA	59731447	59839908	ENSP00000262291.3|ENSP00000465972.1|ENSP00000466579.1|ENSP00000465947.1|ENSP00000466413.1|ENSP00000466198.2|ENSP00000467093.1|ENSP00000466511.1|ENSP00000465397.1|ENSP00000465911.1|ENSP00000467350.1
ENSG00000069509.5	FUNDC1	70.7876	-0.356064	0.0849927	-4.18935	2.8e-05	0.00445689	ENSG00000069509	chrX	44523639	44543001	-	protein_coding	HAVANA	44524201	44542832	ENSP00000367284.4
ENSG00000165716.9	FAM69B	53.9876	-0.440663	0.105336	-4.1834	2.87e-05	0.00455876	ENSG00000165716	chr9	136712570	136724050	+	protein_coding	HAVANA|ENSEMBL	136712666	136723771	ENSP00000360757.4|ENSP00000479422.1|ENSP00000360756.1
ENSG00000134460.15	IL2RA	50.553	0.647559	0.154824	4.18255	2.88e-05	0.00455957	ENSG00000134460	chr10	6010689	6062325	-	protein_coding	HAVANA	6012875	6062151	ENSP00000369293.3|ENSP00000369287.1|ENSP00000256876.6|ENSP00000402024.1
ENSG00000066044.13	ELAVL1	460.748	-0.224276	0.0536444	-4.18079	2.91e-05	0.00456241	ENSG00000066044	chr19	7958579	8445041	-	protein_coding	HAVANA|ENSEMBL	7961398	7991815	ENSP00000385269.1|ENSP00000471011.1|ENSP00000264073.6|ENSP00000472197.1|ENSP00000470727.1
ENSG00000207221.1	SNORA70E	3.03585	1.25165	0.299374	4.1809	2.9e-05	0.00456241	ENSG00000207221	chr11	83041464	83041598	-	snoRNA	ENSEMBL	NA	NA
ENSG00000255213.1	NPM1P35	9.53294	1.05166	0.251627	4.17944	2.92e-05	0.00457333	ENSG00000255213	chr11	62330946	62331813	+	processed_pseudogene	HAVANA	NA	NA
ENSG00000121005.8	CRISPLD1	399.686	-0.955146	0.228779	-4.17498	2.98e-05	0.00463016	ENSG00000121005	chr8	74984515	75034558	+	protein_coding	HAVANA	74985988	75032239	ENSP00000262207.4|ENSP00000430504.1|ENSP00000430105.1|ENSP00000429746.1
ENSG00000152229.18	PSTPIP2	156.714	0.409989	0.0981889	4.17551	2.97e-05	0.00463016	ENSG00000152229	chr18	45983536	46072272	-	protein_coding	HAVANA	45985431	46072188	ENSP00000468622.1|ENSP00000387261.4
ENSG00000188738.13	FSIP2	391.276	-0.429559	0.102907	-4.17423	2.99e-05	0.00463016	ENSG00000188738	chr2	185738628	185833290	+	protein_coding	HAVANA|ENSEMBL	185738628	185833223	ENSP00000344403.5|ENSP00000401306.1|ENSP00000395888.1|ENSP00000390251.1|ENSP00000478995.1
ENSG00000196704.11	AMZ2	255.448	-0.181114	0.0434097	-4.1722	3.02e-05	0.00465534	ENSG00000196704	chr17	68247574	68257164	+	protein_coding	HAVANA|ENSEMBL	68248065	68256966	ENSP00000352976.3|ENSP00000462484.1|ENSP00000483162.1|ENSP00000463012.1|ENSP00000376481.2|ENSP00000352831.4|ENSP00000463053.1|ENSP00000463596.1|ENSP00000461935.1|ENSP00000462292.1|ENSP00000464133.1|ENSP00000464635.1|ENSP00000462140.1|ENSP00000463344.1|ENSP00000463857.1
ENSG00000146701.11	MDH2	549.588	-0.362611	0.0869736	-4.16921	3.06e-05	0.00470046	ENSG00000146701	chr7	76048051	76067508	+	protein_coding	HAVANA	76048161	76066407	ENSP00000475583.1|ENSP00000327070.5|ENSP00000416929.1|ENSP00000408649.2
ENSG00000124635.8	HIST1H2BJ	62.1778	-0.607404	0.145875	-4.16388	3.13e-05	0.00472121	ENSG00000124635	chr6	27125897	27132750	-	protein_coding	HAVANA	27126425	27132750	ENSP00000476136.1|ENSP00000475213.1|ENSP00000342886.2
ENSG00000130717.12	UCK1	177.205	-0.247189	0.0593336	-4.16609	3.1e-05	0.00472121	ENSG00000130717	chr9	131523801	131531268	-	protein_coding	HAVANA	131525043	131531174	ENSP00000361284.3|ENSP00000361285.3|ENSP00000432363.1|ENSP00000361282.3|ENSP00000361289.4
ENSG00000134612.11	FOLH1B	103.528	-1.27298	0.305474	-4.16724	3.08e-05	0.00472121	ENSG00000134612	chr11	89639227	89698718	+	transcribed_unprocessed_pseudogene	HAVANA	NA	NA
ENSG00000165280.15	VCP	2060.13	-0.329572	0.0791575	-4.1635	3.13e-05	0.00472121	ENSG00000165280	chr9	35056064	35073249	-	protein_coding	HAVANA	35057120	35072353	ENSP00000351777.6|ENSP00000392088.1|ENSP00000399456.1
ENSG00000254876.5	RP11-23J9.5	45.3947	-0.323799	0.0777619	-4.16397	3.13e-05	0.00472121	ENSG00000254876	chr9	97238449	97297314	+	processed_transcript	HAVANA	NA	NA
ENSG00000280381.1	RP11-197N18.8	87.5301	0.532926	0.127977	4.16424	3.12e-05	0.00472121	ENSG00000280381	chr12	123087256	123092821	-	TEC	HAVANA	NA	NA
ENSG00000145623.12	OSMR	578.031	0.50406	0.121106	4.16213	3.15e-05	0.00473358	ENSG00000145623	chr5	38845858	38945596	+	protein_coding	HAVANA	38869045	38944230	ENSP00000422023.1|ENSP00000274276.3|ENSP00000423913.1|ENSP00000426729.1|ENSP00000422372.1
ENSG00000169359.13	SLC33A1	503.918	-0.357317	0.0858754	-4.16088	3.17e-05	0.00474343	ENSG00000169359	chr3	155821024	155854429	-	protein_coding	HAVANA	155828213	155853997	ENSP00000376587.2|ENSP00000352456.3|ENSP00000419066.1|ENSP00000419165.1|ENSP00000418847.1
ENSG00000253562.1	CTD-2340D6.2	12.3446	0.827299	0.198922	4.15892	3.2e-05	0.00476834	ENSG00000253562	chr8	99091738	99094060	-	antisense	HAVANA	NA	NA
ENSG00000188021.8	UBQLN2	365.829	-0.295371	0.0710436	-4.1576	3.22e-05	0.00477975	ENSG00000188021	chrX	56563639	56567868	+	protein_coding	HAVANA	56563874	56565745	ENSP00000345195.5
ENSG00000110011.13	DNAJC4	174.597	-0.252642	0.0608191	-4.154	3.27e-05	0.00480921	ENSG00000110011	chr11	64230278	64234286	+	protein_coding	HAVANA|ENSEMBL	64230855	64234181	ENSP00000486499.1|ENSP00000396896.2|ENSP00000347145.4|ENSP00000445233.1|ENSP00000320548.5|ENSP00000444879.1
ENSG00000120696.8	KBTBD7	163.782	-0.301034	0.0724834	-4.15315	3.28e-05	0.00480921	ENSG00000120696	chr13	41189833	41194566	-	protein_coding	HAVANA	41192206	41194257	ENSP00000368797.3
ENSG00000124205.15	EDN3	46.3211	0.916233	0.22061	4.15319	3.28e-05	0.00480921	ENSG00000124205	chr20	59300427	59325992	+	protein_coding	HAVANA|ENSEMBL	59300813	59324456	ENSP00000337128.2|ENSP00000311854.7|ENSP00000360067.2|ENSP00000360064.3|ENSP00000379015.3
ENSG00000252302.1	RNA5SP147	3.68744	1.16912	0.281372	4.15507	3.25e-05	0.00480921	ENSG00000252302	chr3	176763233	176763341	+	rRNA	ENSEMBL	NA	NA
ENSG00000237399.7	PITRM1-AS1	56.0309	0.372539	0.0897236	4.15207	3.29e-05	0.00481602	ENSG00000237399	chr10	3141632	3167972	+	antisense	HAVANA	NA	NA
ENSG00000226188.2	HNRNPA1P3	7.25687	0.947117	0.228176	4.15081	3.31e-05	0.00482658	ENSG00000226188	chr20	45745737	45746287	-	processed_pseudogene	HAVANA	NA	NA
ENSG00000253002.1	AC005725.1	7.35724	0.973091	0.234511	4.14945	3.33e-05	0.00483953	ENSG00000253002	chr17	11267305	11267379	-	miRNA	ENSEMBL	NA	NA
ENSG00000134070.4	IRAK2	67.3998	0.498229	0.120231	4.14392	3.41e-05	0.00493592	ENSG00000134070	chr3	10164865	10243743	+	protein_coding	HAVANA	10164955	10242225	ENSP00000256458.4
ENSG00000256870.2	SLC5A8	33.4571	1.26587	0.305512	4.14343	3.42e-05	0.00493592	ENSG00000256870	chr12	101155493	101210407	-	protein_coding	HAVANA	101157282	101209848	ENSP00000445340.2
ENSG00000172354.9	GNB2	739.646	-0.411388	0.0993085	-4.14252	3.44e-05	0.0049395	ENSG00000172354	chr7	100673531	100679174	+	protein_coding	HAVANA	100676266	100678798	ENSP00000305260.4|ENSP00000399904.1|ENSP00000401873.1|ENSP00000389391.1|ENSP00000390543.1|ENSP00000400286.1|ENSP00000377503.1|ENSP00000390077.1|ENSP00000413219.1|ENSP00000377501.1
ENSG00000158406.4	HIST1H4H	209.604	-0.467105	0.112934	-4.13609	3.53e-05	0.00506353	ENSG00000158406	chr6	26277609	26285638	-	protein_coding	HAVANA|ENSEMBL	26285191	26285499	ENSP00000489567.1|ENSP00000489319.1|ENSP00000489236.1|ENSP00000366956.1
ENSG00000144283.21	PKP4	921.415	-0.276099	0.0667681	-4.13519	3.55e-05	0.005067	ENSG00000144283	chr2	158456964	158682879	+	protein_coding	HAVANA|ENSEMBL	158533185	158680731	ENSP00000396827.2|ENSP00000486320.1|ENSP00000374407.3|ENSP00000374409.3|ENSP00000391658.1|ENSP00000407218.1|ENSP00000392515.1|ENSP00000393872.1|ENSP00000486877.1|ENSP00000437815.1
ENSG00000159399.9	HK2	441.562	0.662554	0.160444	4.12951	3.64e-05	0.00517708	ENSG00000159399	chr2	74833981	74893359	+	protein_coding	HAVANA	74834581	74890938	ENSP00000290573.2|ENSP00000387140.1
ENSG00000150510.15	FAM124A	114.566	0.487028	0.118042	4.12589	3.69e-05	0.0052424	ENSG00000150510	chr13	51222334	51284241	+	protein_coding	HAVANA|ENSEMBL	51222502	51281253	ENSP00000483855.1|ENSP00000481212.1|ENSP00000324625.7|ENSP00000280057.6
ENSG00000007520.3	TSR3	145.772	-0.240966	0.0584161	-4.12499	3.71e-05	0.0052461	ENSG00000007520	chr16	1349240	1351911	-	protein_coding	HAVANA	1349440	1351804	ENSP00000007390.2|ENSP00000455722.1
ENSG00000163735.6	CXCL5	13.4362	1.18853	0.288375	4.12147	3.76e-05	0.00528534	ENSG00000163735	chr4	73995642	73998779	-	protein_coding	HAVANA	73997640	73998581	ENSP00000296027.4
ENSG00000183696.13	UPP1	133.485	0.557784	0.135349	4.12108	3.77e-05	0.00528534	ENSG00000183696	chr7	48088628	48108733	+	protein_coding	HAVANA	48094784	48108354	ENSP00000405209.1|ENSP00000330032.4|ENSP00000387607.1|ENSP00000408899.1|ENSP00000414963.1|ENSP00000378931.4|ENSP00000390118.1|ENSP00000378927.3|ENSP00000396820.1|ENSP00000413611.2
ENSG00000205885.7	C1RL-AS1	226.535	0.344137	0.0834973	4.12154	3.76e-05	0.00528534	ENSG00000205885	chr12	7108052	7122501	+	antisense	HAVANA	NA	NA
ENSG00000120008.15	WDR11	750.976	-0.215526	0.0523101	-4.12015	3.79e-05	0.00528981	ENSG00000120008	chr10	120851175	120909524	+	protein_coding	HAVANA	120851421	120908710	ENSP00000263461.5|ENSP00000475076.1|ENSP00000474880.1|ENSP00000474595.1
ENSG00000131149.17	GSE1	1209.83	-0.33241	0.0807407	-4.11701	3.84e-05	0.0053426	ENSG00000131149	chr16	85611409	85676204	+	protein_coding	HAVANA	85613392	85672536	ENSP00000384839.2|ENSP00000409006.1|ENSP00000253458.6|ENSP00000376934.1|ENSP00000402367.1|ENSP00000410812.1
ENSG00000136940.13	PDCL	254.778	-0.279906	0.0679976	-4.11642	3.85e-05	0.0053426	ENSG00000136940	chr9	122798389	122828631	-	protein_coding	HAVANA	122798522	122826787	ENSP00000397984.1|ENSP00000259467.4|ENSP00000377826.3
ENSG00000182095.14	TNRC18	3138.64	-0.385225	0.0936347	-4.11413	3.89e-05	0.00537887	ENSG00000182095	chr7	5306790	5425414	-	protein_coding	HAVANA|ENSEMBL	5308109	5421246	ENSP00000382452.4|ENSP00000395538.1|ENSP00000329902.3|ENSP00000398809.1|ENSP00000395990.2|ENSP00000413911.1|ENSP00000410856.1|ENSP00000382364.2
ENSG00000240990.9	HOXA11-AS	70.9019	-0.621424	0.151134	-4.11175	3.93e-05	0.00541782	ENSG00000240990	chr7	27184518	27189293	+	antisense	HAVANA	NA	NA
ENSG00000227525.4	RPL7P6	15.6767	0.616718	0.150029	4.11067	3.95e-05	0.00542621	ENSG00000227525	chr12	19089151	19089888	+	processed_pseudogene	HAVANA	NA	NA
ENSG00000253168.1	RP11-326L2.1	56.6381	0.423388	0.103127	4.10551	4.03e-05	0.00553175	ENSG00000253168	chr8	17703988	17706187	+	antisense	HAVANA	NA	NA
ENSG00000145217.13	SLC26A1	125.631	-0.535793	0.13056	-4.10381	4.06e-05	0.00555521	ENSG00000145217	chr4	979073	993440	-	protein_coding	HAVANA|ENSEMBL	979409	991703	ENSP00000381532.2|ENSP00000483506.1|ENSP00000354721.2|ENSP00000381528.2
ENSG00000224245.1	RP11-533K9.3	27.3929	-0.831314	0.202648	-4.10226	4.09e-05	0.00555834	ENSG00000224245	chr9	94496275	94512879	+	unprocessed_pseudogene	HAVANA	NA	NA
ENSG00000230547.1	HMGB1P11	4.68342	0.964601	0.235135	4.10232	4.09e-05	0.00555834	ENSG00000230547	chr1	171270954	171271590	-	processed_pseudogene	HAVANA	NA	NA
ENSG00000108094.14	CUL2	290.43	-0.236823	0.0578128	-4.09637	4.2e-05	0.00557898	ENSG00000108094	chr10	35008551	35090642	-	protein_coding	HAVANA|ENSEMBL	35010314	35074226	ENSP00000363878.1|ENSP00000363880.1|ENSP00000363881.3|ENSP00000363883.3|ENSP00000363886.4|ENSP00000444856.2|ENSP00000485986.1|ENSP00000414095.2
ENSG00000122641.9	INHBA	440.777	-0.71398	0.174197	-4.09869	4.15e-05	0.00557898	ENSG00000122641	chr7	41685114	41703108	-	protein_coding	HAVANA	41689653	41700374	ENSP00000242208.4|ENSP00000397197.1
ENSG00000135250.16	SRPK2	723.472	-0.240546	0.0587153	-4.09682	4.19e-05	0.00557898	ENSG00000135250	chr7	105110704	105399308	-	protein_coding	HAVANA	105117841	105389370	ENSP00000417946.1|ENSP00000377262.3|ENSP00000349863.3|ENSP00000420208.1|ENSP00000419791.1|ENSP00000418786.1|ENSP00000419240.1|ENSP00000417357.1|ENSP00000417446.1
ENSG00000149177.12	PTPRJ	1021.32	-0.295159	0.0720082	-4.09897	4.15e-05	0.00557898	ENSG00000149177	chr11	47980558	48170841	+	protein_coding	HAVANA|ENSEMBL	47980913	48167359	ENSP00000477933.1|ENSP00000400010.2|ENSP00000479342.1|ENSP00000409733.2|ENSP00000432686.1|ENSP00000435618.1
ENSG00000200197.1	RNU1-21P	205.11	1.10077	0.268644	4.09749	4.18e-05	0.00557898	ENSG00000200197	chr11	123763927	123764089	+	snRNA	ENSEMBL	NA	NA
ENSG00000244306.9	LINC01296	46.9208	-0.998999	0.243778	-4.09799	4.17e-05	0.00557898	ENSG00000244306	chr14	19284653	19337730	-	transcribed_processed_pseudogene	HAVANA	NA	NA
ENSG00000269549.2	RP3-461P17.10	50.5328	0.697196	0.170223	4.09579	4.21e-05	0.00557898	ENSG00000269549	chr20	45445431	45448580	+	lincRNA	HAVANA	NA	NA
ENSG00000274369.1	GRAMD4P4	42.2462	-1.35783	0.331159	-4.10022	4.13e-05	0.00557898	ENSG00000274369	chr14	19026521	19028189	-	processed_pseudogene	HAVANA	NA	NA
ENSG00000102225.15	CDK16	376.515	-0.249029	0.0608624	-4.09167	4.28e-05	0.00564518	ENSG00000102225	chrX	47217860	47229997	+	protein_coding	HAVANA|ENSEMBL	47218653	47229415	ENSP00000405798.2|ENSP00000431085.1|ENSP00000430966.1|ENSP00000349762.4|ENSP00000429259.1|ENSP00000428351.1|ENSP00000482886.1|ENSP00000429985.1|ENSP00000429044.1|ENSP00000429751.1|ENSP00000276052.6|ENSP00000430486.1|ENSP00000428349.1|ENSP00000430988.1|ENSP00000430824.1
ENSG00000112303.13	VNN2	41.2893	0.751292	0.183612	4.09173	4.28e-05	0.00564518	ENSG00000112303	chr6	132743870	132763459	-	protein_coding	HAVANA	132744303	132757883	ENSP00000387572.2|ENSP00000322276.6|ENSP00000406536.2|ENSP00000376190.2|ENSP00000436822.1|ENSP00000436863.1|ENSP00000436935.1|ENSP00000434077.1|ENSP00000433285.1|ENSP00000432516.1|ENSP00000432582.1|ENSP00000431451.1|ENSP00000434210.1|ENSP00000431680.1
ENSG00000231942.3	HNRNPA1P36	19.413	0.672409	0.164457	4.08867	4.34e-05	0.00566821	ENSG00000231942	chr8	81807772	81808726	+	processed_pseudogene	HAVANA	NA	NA
ENSG00000279658.1	RP11-389G6.4	11.0306	0.515213	0.125988	4.08937	4.33e-05	0.00566821	ENSG00000279658	chr3	97836986	97874691	-	antisense	HAVANA	NA	NA
ENSG00000279738.1	RP5-1014D13.2	280.996	0.294495	0.072023	4.08889	4.33e-05	0.00566821	ENSG00000279738	chr22	37876148	37895563	+	sense_overlapping	HAVANA	NA	NA
ENSG00000197386.10	HTT	1313.08	-0.197635	0.0483583	-4.08689	4.37e-05	0.00569485	ENSG00000197386	chr4	3074681	3243959	+	protein_coding	HAVANA	3074826	3240056	ENSP00000347184.5|ENSP00000425743.1
ENSG00000259212.1	CTD-3065B20.2	52.5342	0.396266	0.0969916	4.08557	4.4e-05	0.00571071	ENSG00000259212	chr15	90595840	90596447	-	antisense	HAVANA	NA	NA
ENSG00000110717.10	NDUFS8	236.129	-0.248529	0.0608696	-4.08298	4.45e-05	0.00574116	ENSG00000110717	chr11	68030617	68036644	+	protein_coding	HAVANA	68030907	68036590	ENSP00000315774.5|ENSP00000403972.2|ENSP00000433645.1|ENSP00000432848.1|ENSP00000433054.1|ENSP00000436287.1|ENSP00000433521.1|ENSP00000432968.1|ENSP00000431293.1|ENSP00000434283.1
ENSG00000279159.1	RP3-394A18.1	1010.51	0.219242	0.0536967	4.08297	4.45e-05	0.00574116	ENSG00000279159	chr22	29978950	30028236	-	antisense	HAVANA	NA	NA
ENSG00000153162.8	BMP6	78.2828	-0.643943	0.157899	-4.07819	4.54e-05	0.0057809	ENSG00000153162	chr6	7726797	7881422	+	protein_coding	HAVANA	7726956	7880340	ENSP00000283147.6
ENSG00000157985.18	AGAP1	794.539	-0.244684	0.0600009	-4.07801	4.54e-05	0.0057809	ENSG00000157985	chr2	235494089	236131800	+	protein_coding	HAVANA|ENSEMBL	235494687	236124119	ENSP00000387174.1|ENSP00000338378.5|ENSP00000307634.7|ENSP00000489496.1|ENSP00000385492.2|ENSP00000386897.1|ENSP00000483085.1|ENSP00000484463.1|ENSP00000411824.3|ENSP00000403482.1|ENSP00000393838.1
ENSG00000166575.16	TMEM135	309.636	-0.41103	0.100736	-4.08026	4.5e-05	0.0057809	ENSG00000166575	chr11	87037844	87323758	+	protein_coding	HAVANA	87038046	87321330	ENSP00000345513.6|ENSP00000433674.1|ENSP00000436179.1|ENSP00000433927.1|ENSP00000306344.5
ENSG00000179262.9	RAD23A	485.827	-0.222866	0.0546329	-4.07933	4.52e-05	0.0057809	ENSG00000179262	chr19	12945855	12953642	+	protein_coding	HAVANA	12945949	12953046	ENSP00000466243.1|ENSP00000321365.3|ENSP00000467024.1|ENSP00000468674.1|ENSP00000466968.1|ENSP00000466226.1|ENSP00000467628.1
ENSG00000224051.6	CPTP	100.117	-0.28166	0.0690447	-4.07938	4.52e-05	0.0057809	ENSG00000224051	chr1	1324756	1328897	+	protein_coding	HAVANA	1326911	1327760	ENSP00000343890.4|ENSP00000462636.1
ENSG00000201558.1	RNVU1-6	46.642	1.04643	0.256669	4.07696	4.56e-05	0.00579042	ENSG00000201558	chr1	146052081	146052244	-	snRNA	ENSEMBL	NA	NA
ENSG00000070540.12	WIPI1	210.792	-0.391253	0.0960102	-4.07512	4.6e-05	0.00581962	ENSG00000070540	chr17	68420948	68457513	-	protein_coding	HAVANA	68421776	68457421	ENSP00000465695.1|ENSP00000262139.4|ENSP00000465470.1|ENSP00000465557.1|ENSP00000437345.1|ENSP00000466270.1
ENSG00000128590.4	DNAJB9	249.416	-0.416545	0.10231	-4.0714	4.67e-05	0.00589649	ENSG00000128590	chr7	108569568	108574850	+	protein_coding	HAVANA	108571727	108573350	ENSP00000249356.3
ENSG00000165071.14	TMEM71	34.2671	0.564542	0.138709	4.06997	4.7e-05	0.00591596	ENSG00000165071	chr8	132685007	132760712	-	protein_coding	HAVANA	132687622	132758879	ENSP00000428772.1|ENSP00000428228.1|ENSP00000349296.3|ENSP00000367133.4|ENSP00000430847.1|ENSP00000428397.1|ENSP00000429873.1|ENSP00000430239.1
ENSG00000163082.9	SGPP2	71.5637	-0.707339	0.173946	-4.06643	4.77e-05	0.00597255	ENSG00000163082	chr2	222424517	222560948	+	protein_coding	HAVANA	222424603	222558895	ENSP00000315137.7
ENSG00000173457.10	PPP1R14B	142.351	-0.383413	0.0942802	-4.06674	4.77e-05	0.00597255	ENSG00000173457	chr11	64244480	64246941	-	protein_coding	HAVANA	64244757	64246673	ENSP00000441067.1|ENSP00000310117.3|ENSP00000439333.1
ENSG00000272211.1	RP11-347P5.1	77.2059	0.361164	0.0888396	4.06535	4.8e-05	0.00598344	ENSG00000272211	chr2	196151263	196154881	+	antisense	HAVANA	NA	NA
ENSG00000271347.1	RP11-701H24.7	97.5603	-0.553485	0.136175	-4.06451	4.81e-05	0.00598815	ENSG00000271347	chr15	24991486	24991753	+	sense_intronic	HAVANA	NA	NA
ENSG00000202380.1	RNU1-55P	108.864	1.14831	0.282581	4.06367	4.83e-05	0.00599303	ENSG00000202380	chr20	5890055	5890212	+	snRNA	ENSEMBL	NA	NA
ENSG00000131437.15	KIF3A	370.507	-0.225771	0.0556437	-4.05743	4.96e-05	0.00607525	ENSG00000131437	chr5	132692628	132737638	-	protein_coding	HAVANA|ENSEMBL	132696637	132737419	ENSP00000368020.3|ENSP00000368009.1|ENSP00000483023.1|ENSP00000405619.1|ENSP00000385808.1|ENSP00000391863.1
ENSG00000143457.10	GOLPH3L	342.451	-0.264365	0.0651335	-4.05881	4.93e-05	0.00607525	ENSG00000143457	chr1	150646225	150697144	-	protein_coding	HAVANA	150648324	150694838	ENSP00000271732.3|ENSP00000410476.1
ENSG00000169083.15	AR	2191.81	-0.319254	0.0786632	-4.05849	4.94e-05	0.00607525	ENSG00000169083	chrX	67544032	67730619	+	protein_coding	HAVANA|ENSEMBL	67545147	67723838	ENSP00000484033.1|ENSP00000379359.3|ENSP00000363822.3|ENSP00000421155.1|ENSP00000425199.1|ENSP00000482407.1|ENSP00000479013.1|ENSP00000379358.2
ENSG00000212396.1	RNA5SP323	78.3946	0.863813	0.212907	4.05724	4.97e-05	0.00607525	ENSG00000212396	chr10	93510548	93510680	-	rRNA	ENSEMBL	NA	NA
ENSG00000233799.1	AC139887.4	22.3322	-0.5579	0.137483	-4.05794	4.95e-05	0.00607525	ENSG00000233799	chr4	764487	765074	-	antisense	HAVANA	NA	NA
ENSG00000148358.19	GPR107	1276.95	-0.257601	0.0635125	-4.05592	4.99e-05	0.0060838	ENSG00000148358	chr9	130053426	130140169	+	protein_coding	HAVANA|ENSEMBL	130053933	130135118	ENSP00000361483.1|ENSP00000336988.7|ENSP00000361487.3|ENSP00000475772.1|ENSP00000483750.1
ENSG00000161203.13	AP2M1	1284.43	-0.246732	0.060837	-4.05562	5e-05	0.0060838	ENSG00000161203	chr3	184174689	184184091	+	protein_coding	HAVANA|ENSEMBL	184176994	184183613	ENSP00000371894.3|ENSP00000402051.1|ENSP00000403362.2|ENSP00000292807.5|ENSP00000402592.1|ENSP00000404031.1|ENSP00000409081.1|ENSP00000395438.1|ENSP00000404326.1|ENSP00000481563.1|ENSP00000416688.1
ENSG00000178971.13	CTC1	476.123	0.179376	0.0442584	4.05293	5.06e-05	0.00613738	ENSG00000178971	chr17	8224821	8248044	-	protein_coding	HAVANA	8228183	8248036	ENSP00000313759.8|ENSP00000396018.2|ENSP00000462720.1|ENSP00000462607.1|ENSP00000463230.1
ENSG00000206908.1	RNU1-136P	43.0583	1.03874	0.256361	4.05188	5.08e-05	0.00614817	ENSG00000206908	chr6	53219261	53219424	+	snRNA	ENSEMBL	NA	NA
ENSG00000111445.13	RFC5	105.218	-0.191188	0.0472038	-4.05027	5.12e-05	0.00617363	ENSG00000111445	chr12	118013588	118033130	+	protein_coding	HAVANA	118016828	118031275	ENSP00000393636.2|ENSP00000443187.1|ENSP00000445917.1|ENSP00000390340.1|ENSP00000408295.2|ENSP00000376325.2|ENSP00000438252.1
ENSG00000123607.14	TTC21B	588.252	-0.394498	0.0974464	-4.04836	5.16e-05	0.00620745	ENSG00000123607	chr2	165857475	165953843	-	protein_coding	HAVANA	165874758	165953705	ENSP00000376460.2|ENSP00000243344.7
ENSG00000166526.16	ZNF3	381.041	-0.340502	0.084128	-4.04743	5.18e-05	0.00621536	ENSG00000166526	chr7	100064033	100082548	-	protein_coding	HAVANA|ENSEMBL	100064791	100077357	ENSP00000399951.2|ENSP00000415358.1|ENSP00000306372.6|ENSP00000299667.4|ENSP00000416088.1|ENSP00000405970.1|ENSP00000388042.1|ENSP00000394113.1|ENSP00000416686.1|ENSP00000292393.5
ENSG00000273007.1	RP11-170N16.3	27.4906	0.487189	0.120422	4.04569	5.22e-05	0.00624466	ENSG00000273007	chr4	122881878	122884712	-	antisense	HAVANA	NA	NA
ENSG00000232931.5	LINC00342	243.732	0.357261	0.0883689	4.04283	5.28e-05	0.0063042	ENSG00000232931	chr2	95807118	95816215	-	lincRNA	HAVANA	NA	NA
ENSG00000231437.3	RP11-88H9.2	40.5688	0.447381	0.110773	4.0387	5.37e-05	0.00639908	ENSG00000231437	chr1	111989770	111998842	+	lincRNA	HAVANA	NA	NA
ENSG00000175216.14	CKAP5	1114.49	-0.256462	0.0635429	-4.03605	5.44e-05	0.00645447	ENSG00000175216	chr11	46743048	46846308	-	protein_coding	HAVANA|ENSEMBL	46744026	46821231	ENSP00000432768.1|ENSP00000310227.5|ENSP00000346566.3|ENSP00000434523.1|ENSP00000431509.1|ENSP00000436052.2|ENSP00000436769.1
ENSG00000169040.14	PMCHL2	19.3811	-1.1867	0.294223	-4.03334	5.5e-05	0.00646179	ENSG00000169040	chr5	71375786	71385993	+	transcribed_unprocessed_pseudogene	HAVANA	NA	NA
ENSG00000181027.10	FKRP	197.278	0.254881	0.0631945	4.03328	5.5e-05	0.00646179	ENSG00000181027	chr19	46746046	46776988	+	protein_coding	HAVANA	46755451	46756935	ENSP00000470103.1|ENSP00000326570.4|ENSP00000470929.1|ENSP00000471088.1|ENSP00000472370.1|ENSP00000470297.1|ENSP00000375776.2|ENSP00000472807.1|ENSP00000471573.1|ENSP00000470096.1|ENSP00000472981.1|ENSP00000471209.1|ENSP00000468825.1|ENSP00000470335.1|ENSP00000471971.1|ENSP00000469373.1|ENSP00000470024.1|ENSP00000472850.1|ENSP00000470901.1
ENSG00000185619.17	PCGF3	1016.86	-0.316887	0.0785517	-4.03412	5.48e-05	0.00646179	ENSG00000185619	chr4	705748	770640	+	protein_coding	HAVANA|ENSEMBL	733681	769371	ENSP00000416279.1|ENSP00000354724.5|ENSP00000383015.2|ENSP00000401431.1|ENSP00000420489.2|ENSP00000402946.1|ENSP00000405840.1|ENSP00000398493.1|ENSP00000423393.2|ENSP00000479441.1
ENSG00000272020.1	RNU1-30P	71.3812	1.09898	0.272362	4.03501	5.46e-05	0.00646179	ENSG00000272020	chr3	126160283	126160445	-	snRNA	ENSEMBL	NA	NA
ENSG00000100593.17	ISM2	38.7399	0.966055	0.239623	4.03157	5.54e-05	0.0064918	ENSG00000100593	chr14	77474394	77498850	-	protein_coding	HAVANA	77475598	77498793	ENSP00000216481.6|ENSP00000341490.4|ENSP00000420452.1|ENSP00000450791.2|ENSP00000417679.1|ENSP00000419434.1
ENSG00000172992.11	DCAKD	292.043	-0.240447	0.0597079	-4.02706	5.65e-05	0.00659993	ENSG00000172992	chr17	45023340	45061109	-	protein_coding	HAVANA|ENSEMBL	45024436	45034885	ENSP00000413483.1|ENSP00000341504.4|ENSP00000478909.1|ENSP00000308515.5|ENSP00000467913.1|ENSP00000468809.1
ENSG00000259690.1	CTD-3118D7.1	19.0496	0.681964	0.169419	4.02532	5.69e-05	0.0066314	ENSG00000259690	chr15	29373602	29376956	-	sense_intronic	HAVANA	NA	NA
ENSG00000135472.8	FAIM2	183.623	0.555191	0.138067	4.02119	5.79e-05	0.00669606	ENSG00000135472	chr12	49866896	49904217	-	protein_coding	HAVANA	49870507	49903792	ENSP00000321951.3|ENSP00000450132.1|ENSP00000447715.1|ENSP00000446771.1|ENSP00000449957.1|ENSP00000449711.2|ENSP00000449360.1
ENSG00000188681.11	TEKT4P2	33.2466	-0.782358	0.194543	-4.02151	5.78e-05	0.00669606	ENSG00000188681	chr21	9068361	9129752	-	transcribed_unprocessed_pseudogene	HAVANA	NA	NA
ENSG00000257599.1	OVCH1-AS1	10.3745	1.13313	0.28174	4.0219	5.77e-05	0.00669606	ENSG00000257599	chr12	29389294	29487488	+	antisense	HAVANA	NA	NA
ENSG00000109911.17	ELP4	75.585	-0.201083	0.0500343	-4.01891	5.85e-05	0.00674351	ENSG00000109911	chr11	31509750	31783998	+	protein_coding	HAVANA	31509785	31783535	ENSP00000298937.8|ENSP00000368461.5|ENSP00000432642.1|ENSP00000379267.2
ENSG00000119535.17	CSF3R	161.733	0.668103	0.166308	4.01727	5.89e-05	0.00674497	ENSG00000119535	chr1	36466043	36483278	-	protein_coding	HAVANA|ENSEMBL	36466099	36479496	ENSP00000362198.1|ENSP00000362196.1|ENSP00000362195.1|ENSP00000355406.4|ENSP00000435218.1|ENSP00000332180.5|ENSP00000431639.1
ENSG00000156411.9	C14orf2	315.479	-0.259065	0.0645069	-4.01609	5.92e-05	0.00674497	ENSG00000156411	chr14	103912288	103928269	-	protein_coding	HAVANA	103912669	103920990	ENSP00000286953.3|ENSP00000452133.1|ENSP00000452186.1|ENSP00000401770.2|ENSP00000452462.1|ENSP00000450894.1|ENSP00000451500.1
ENSG00000221740.1	SNORD93	39.7313	0.831122	0.206963	4.01581	5.92e-05	0.00674497	ENSG00000221740	chr7	22856613	22856686	+	snoRNA	ENSEMBL	NA	NA
ENSG00000236173.1	RP1-182D15.2	6.88475	0.892916	0.2223	4.01671	5.9e-05	0.00674497	ENSG00000236173	chr6	169809318	169810102	-	lincRNA	HAVANA	NA	NA
ENSG00000268257.2	AIRN	56.4765	0.431471	0.107434	4.01615	5.92e-05	0.00674497	ENSG00000268257	chr6	160003291	160007664	-	antisense	HAVANA	NA	NA
ENSG00000116833.13	NR5A2	100.666	0.474813	0.118285	4.01415	5.97e-05	0.00677525	ENSG00000116833	chr1	200027602	200177424	+	protein_coding	HAVANA|ENSEMBL	200027848	200174207	ENSP00000356331.3|ENSP00000236914.3|ENSP00000436776.1|ENSP00000414888.1|ENSP00000439116.1|ENSP00000356326.3
ENSG00000065268.10	WDR18	88.5938	-0.322842	0.0804689	-4.01201	6.02e-05	0.00678472	ENSG00000065268	chr19	984271	998438	+	protein_coding	HAVANA	984354	994341	ENSP00000476117.2|ENSP00000464855.1|ENSP00000465826.3|ENSP00000466551.1|ENSP00000251289.4|ENSP00000475744.1|ENSP00000484670.1|ENSP00000475953.2
ENSG00000210127.1	MT-TA	14.4562	1.04401	0.260218	4.01207	6.02e-05	0.00678472	ENSG00000210127	chrM	5587	5655	-	Mt_tRNA	ENSEMBL	NA	NA
ENSG00000226067.6	LINC00623	35.6301	-0.564	0.140575	-4.01208	6.02e-05	0.00678472	ENSG00000226067	chr1	120913275	121009291	+	lincRNA	HAVANA	NA	NA
ENSG00000166508.17	MCM7	419.313	-0.359889	0.0897238	-4.01108	6.04e-05	0.00679417	ENSG00000166508	chr7	100092728	100101940	-	protein_coding	HAVANA|ENSEMBL	100092935	100101294	ENSP00000346171.3|ENSP00000483795.1|ENSP00000344006.6|ENSP00000307288.5|ENSP00000445904.1|ENSP00000411295.1
ENSG00000069399.12	BCL3	262.938	0.56985	0.142107	4.01	6.07e-05	0.00679862	ENSG00000069399	chr19	44747705	44760044	+	protein_coding	HAVANA	44748791	44759612	ENSP00000164227.5|ENSP00000393731.1
ENSG00000279926.1	RP3-406P24.5	27.439	-0.405999	0.101253	-4.00973	6.08e-05	0.00679862	ENSG00000279926	chr6	3982673	3984130	+	TEC	HAVANA	NA	NA
ENSG00000196584.2	XRCC2	65.2858	-0.808227	0.201605	-4.00897	6.1e-05	0.00680341	ENSG00000196584	chr7	152644779	152676165	-	protein_coding	HAVANA	152648645	152676079	ENSP00000352271.1
ENSG00000173264.13	GPR137	163.479	-0.223277	0.0557055	-4.00817	6.12e-05	0.00680931	ENSG00000173264	chr11	64270062	64289500	+	protein_coding	HAVANA|ENSEMBL	64270659	64289362	ENSP00000445570.1|ENSP00000442322.1|ENSP00000411827.1|ENSP00000442792.1|ENSP00000440928.1|ENSP00000438716.1|ENSP00000438146.1|ENSP00000366931.4|ENSP00000446342.1|ENSP00000441003.1|ENSP00000445000.1|ENSP00000446387.1|ENSP00000484728.2|ENSP00000415698.2|ENSP00000321698.3|ENSP00000441034.1|ENSP00000442929.1|ENSP00000443443.1
ENSG00000116711.9	PLA2G4A	211.862	-0.822563	0.205299	-4.00666	6.16e-05	0.00683582	ENSG00000116711	chr1	186828953	186988981	+	protein_coding	HAVANA	186854355	186988505	ENSP00000356436.3
ENSG00000167196.13	FBXO22	401.506	-0.253544	0.0632935	-4.00585	6.18e-05	0.00684209	ENSG00000167196	chr15	75903859	75942510	+	protein_coding	HAVANA	75903964	75933748	ENSP00000307833.3|ENSP00000456198.1|ENSP00000396442.2|ENSP00000457531.1|ENSP00000457177.1|ENSP00000457569.1|ENSP00000458022.1|ENSP00000457297.1
ENSG00000117983.17	MUC5B	172.476	0.642511	0.160485	4.00357	6.24e-05	0.0068913	ENSG00000117983	chr11	1223066	1262172	+	protein_coding	HAVANA	1223124	1262043	ENSP00000436812.1|ENSP00000434539.1
ENSG00000099250.17	NRP1	1214.84	-0.489361	0.122311	-4.00096	6.31e-05	0.0069504	ENSG00000099250	chr10	33177492	33336262	-	protein_coding	HAVANA|ENSEMBL	33180079	33334382	ENSP00000364009.1|ENSP00000265371.3|ENSP00000364001.2|ENSP00000379317.1|ENSP00000390447.1|ENSP00000416147.1|ENSP00000476896.1|ENSP00000393071.1|ENSP00000363954.5|ENSP00000363955.4|ENSP00000363956.5|ENSP00000363949.3|ENSP00000408911.2|ENSP00000390567.1
ENSG00000200204.1	RNU1-22P	67.5323	0.941332	0.235338	3.99991	6.34e-05	0.00696385	ENSG00000200204	chr16	3086143	3086300	+	snRNA	ENSEMBL	NA	NA
ENSG00000128185.9	DGCR6L	87.0155	-0.329293	0.0823803	-3.99722	6.41e-05	0.00699486	ENSG00000128185	chr22	20314276	20320080	-	protein_coding	HAVANA	20314678	20319988	ENSP00000248879.2|ENSP00000386052.3|ENSP00000403341.1
ENSG00000177839.6	PCDHB9	52.7209	-0.652304	0.163171	-3.99767	6.4e-05	0.00699486	ENSG00000177839	chr5	141187127	141191541	+	protein_coding	HAVANA	141187319	141189709	ENSP00000478606.1|ENSP00000485394.1
ENSG00000197008.9	ZNF138	158.677	-0.346067	0.0865796	-3.9971	6.41e-05	0.00699486	ENSG00000197008	chr7	64794388	64833681	+	protein_coding	HAVANA|ENSEMBL	64794569	64832199	ENSP00000303533.7|ENSP00000352770.4|ENSP00000419197.1|ENSP00000407262.2|ENSP00000415995.1|ENSP00000399528.1
ENSG00000181751.9	C5orf30	110.041	-0.540709	0.135405	-3.99328	6.52e-05	0.00707837	ENSG00000181751	chr5	103258702	103278660	+	protein_coding	HAVANA	103275920	103276537	ENSP00000326110.2|ENSP00000422836.1|ENSP00000421270.1
ENSG00000198954.6	KIF1BP	255.446	-0.235914	0.0590801	-3.99313	6.52e-05	0.00707837	ENSG00000198954	chr10	68988721	69016982	+	protein_coding	HAVANA	68988833	69016413	ENSP00000354848.4|ENSP00000486692.1
ENSG00000274523.4	WBSCR16	363.627	-0.20219	0.0506861	-3.98905	6.63e-05	0.0071834	ENSG00000274523	chr7	75027122	75074228	-	protein_coding	HAVANA|ENSEMBL	75028035	75074097	ENSP00000477659.1|ENSP00000480364.1|ENSP00000480781.1|ENSP00000477558.1
ENSG00000128342.4	LIF	113.184	0.823427	0.206498	3.98757	6.68e-05	0.00721072	ENSG00000128342	chr22	30240447	30246851	-	protein_coding	HAVANA	30243654	30246695	ENSP00000249075.3|ENSP00000384450.3
ENSG00000130559.18	CAMSAP1	560.875	-0.219282	0.0550251	-3.98513	6.74e-05	0.00726775	ENSG00000130559	chr9	135808487	135907228	-	protein_coding	HAVANA	135811312	135907159	ENSP00000374183.4|ENSP00000312463.6|ENSP00000386420.3
ENSG00000112308.12	C6orf62	1387.54	-0.327143	0.082122	-3.98362	6.79e-05	0.00729617	ENSG00000112308	chr6	24704861	24720836	-	protein_coding	HAVANA	24706140	24719901	ENSP00000367359.4|ENSP00000367342.3
ENSG00000165264.10	NDUFB6	71.2172	-0.350434	0.0879944	-3.98246	6.82e-05	0.00731432	ENSG00000165264	chr9	32552999	32573184	-	protein_coding	HAVANA|ENSEMBL	32553879	32573060	ENSP00000369176.3|ENSP00000482941.1|ENSP00000297983.3
ENSG00000124102.4	PI3	11.1809	1.1895	0.298965	3.97875	6.93e-05	0.00732159	ENSG00000124102	chr20	45174876	45176544	+	protein_coding	HAVANA	45174923	45176132	ENSP00000243924.3
ENSG00000136238.17	RAC1	1120.7	-0.314432	0.0790319	-3.97854	6.93e-05	0.00732159	ENSG00000136238	chr7	6374523	6403977	+	protein_coding	HAVANA	6374736	6402443	ENSP00000258737.7|ENSP00000348461.4
ENSG00000151693.9	ASAP2	352.777	-0.355807	0.0894387	-3.97822	6.94e-05	0.00732159	ENSG00000151693	chr2	9206765	9405683	+	protein_coding	HAVANA|ENSEMBL	9207105	9403324	ENSP00000281419.3|ENSP00000316404.4
ENSG00000157916.18	RER1	583.005	-0.226116	0.0568269	-3.97903	6.92e-05	0.00732159	ENSG00000157916	chr1	2391775	2405444	+	protein_coding	HAVANA|ENSEMBL	2395791	2403176	ENSP00000367774.5|ENSP00000367779.1|ENSP00000487501.1|ENSP00000475168.1|ENSP00000302088.9|ENSP00000367773.1|ENSP00000417000.1|ENSP00000464222.1
ENSG00000161647.18	MPP3	159.899	0.406755	0.102229	3.97886	6.92e-05	0.00732159	ENSG00000161647	chr17	43800799	43833170	-	protein_coding	HAVANA	43801704	43831981	ENSP00000381430.1|ENSP00000465486.1|ENSP00000381425.4|ENSP00000467453.1
ENSG00000213462.4	ERV3-1	273.844	-0.295117	0.0741402	-3.98053	6.88e-05	0.00732159	ENSG00000213462	chr7	64990809	65006743	-	protein_coding	HAVANA	64991215	64993026	ENSP00000391594.1
ENSG00000267787.5	RP11-35G9.5	58.7367	0.275612	0.0692446	3.98026	6.88e-05	0.00732159	ENSG00000267787	chr18	57639455	57738044	+	antisense	HAVANA	NA	NA
ENSG00000140990.14	NDUFB10	354.535	-0.29209	0.0734525	-3.97658	6.99e-05	0.00732882	ENSG00000140990	chr16	1959508	1961975	+	protein_coding	HAVANA	1959625	1961903	ENSP00000268668.6|ENSP00000445086.2|ENSP00000455348.1|ENSP00000457908.1
ENSG00000148341.17	SH3GLB2	877.074	-0.331868	0.0834615	-3.9763	7e-05	0.00732882	ENSG00000148341	chr9	129007036	129028303	-	protein_coding	HAVANA	129008687	129028154	ENSP00000361645.3|ENSP00000361640.1|ENSP00000361634.4|ENSP00000402566.1|ENSP00000388282.1|ENSP00000396761.1|ENSP00000403228.1|ENSP00000400951.1
ENSG00000167580.7	AQP2	356.396	-2.11082	0.530716	-3.97732	6.97e-05	0.00732882	ENSG00000167580	chr12	49950741	49958881	+	protein_coding	HAVANA	49950831	49955823	ENSP00000447148.1|ENSP00000199280.3|ENSP00000450022.1
ENSG00000168542.12	COL3A1	7639.47	-0.717374	0.180539	-3.9735	7.08e-05	0.0073665	ENSG00000168542	chr2	188974320	189012746	+	protein_coding	HAVANA|ENSEMBL	188974490	189011771	ENSP00000304408.3|ENSP00000315243.6|ENSP00000415346.1
ENSG00000212609.1	RNU1-139P	604.532	1.08846	0.273918	3.97369	7.08e-05	0.0073665	ENSG00000212609	chr21	19345148	19345312	+	snRNA	ENSEMBL	NA	NA
ENSG00000265158.1	LRRC37A7P	24.8371	0.708289	0.178258	3.97339	7.09e-05	0.0073665	ENSG00000265158	chr18	31724198	31726956	+	transcribed_processed_pseudogene	HAVANA	NA	NA
ENSG00000095002.12	MSH2	201.01	-0.246488	0.0620734	-3.97092	7.16e-05	0.00740868	ENSG00000095002	chr2	47402969	47562311	+	protein_coding	HAVANA|ENSEMBL	47403192	47512431	ENSP00000233146.2|ENSP00000411482.1|ENSP00000442697.1|ENSP00000384199.1|ENSP00000483159.1|ENSP00000481158.1|ENSP00000482468.1|ENSP00000484137.1|ENSP00000481416.1
ENSG00000119522.15	DENND1A	535.282	-0.202926	0.0510983	-3.97129	7.15e-05	0.00740868	ENSG00000119522	chr9	123379654	123930152	-	protein_coding	HAVANA|ENSEMBL	123381435	123929905	ENSP00000377766.4|ENSP00000362727.2|ENSP00000362722.3|ENSP00000377763.3|ENSP00000362720.1
ENSG00000002330.13	BAD	71.4927	-0.268272	0.0676423	-3.96604	7.31e-05	0.00750935	ENSG00000002330	chr11	64269830	64284704	-	protein_coding	HAVANA	64270054	64284368	ENSP00000378040.3|ENSP00000309103.3|ENSP00000440575.1|ENSP00000378039.3|ENSP00000438975.1|ENSP00000439202.1
ENSG00000006327.13	TNFRSF12A	115.052	0.741485	0.186937	3.9665	7.29e-05	0.00750935	ENSG00000006327	chr16	3018445	3022383	+	protein_coding	HAVANA	3020398	3021951	ENSP00000458898.1|ENSP00000326737.4|ENSP00000343894.5|ENSP00000458305.1|ENSP00000460610.1|ENSP00000461756.1
ENSG00000158258.15	CLSTN2	459.261	-0.838239	0.211299	-3.96708	7.28e-05	0.00750935	ENSG00000158258	chr3	139935185	140577397	+	protein_coding	HAVANA|ENSEMBL	139935375	140566250	ENSP00000402460.2|ENSP00000478883.1
ENSG00000160972.9	PPP1R16A	147.314	-0.328427	0.0828623	-3.96353	7.38e-05	0.00757112	ENSG00000160972	chr8	144477969	144502121	+	protein_coding	HAVANA|ENSEMBL	144497195	144501900	ENSP00000292539.4|ENSP00000480604.1|ENSP00000391126.1
ENSG00000136143.14	SUCLA2	241.838	-0.267961	0.0676212	-3.96267	7.41e-05	0.0075809	ENSG00000136143	chr13	47936491	48001354	-	protein_coding	HAVANA	47943374	48001269	ENSP00000489055.1|ENSP00000367923.3|ENSP00000489542.1|ENSP00000392771.1|ENSP00000415091.1|ENSP00000489175.1|ENSP00000488974.1
ENSG00000170312.15	CDK1	60.5159	-0.71344	0.180133	-3.96062	7.48e-05	0.00762872	ENSG00000170312	chr10	60778331	60794852	+	protein_coding	HAVANA|ENSEMBL	60780166	60793972	ENSP00000430665.2|ENSP00000325970.4|ENSP00000378699.3|ENSP00000397973.2|ENSP00000482996.1|ENSP00000362915.2
ENSG00000200184.1	RNU1-20P	212.04	1.13171	0.285862	3.95893	7.53e-05	0.0076302	ENSG00000200184	chr3	192729555	192729716	-	snRNA	ENSEMBL	NA	NA
ENSG00000206820.1	RNU1-138P	104.138	1.05496	0.266472	3.95897	7.53e-05	0.0076302	ENSG00000206820	chr4	113420323	113420486	+	snRNA	ENSEMBL	NA	NA
ENSG00000215867.4	KRT18P57	40.3257	0.305321	0.0771203	3.95902	7.53e-05	0.0076302	ENSG00000215867	chr1	111648291	111649544	-	processed_pseudogene	HAVANA	NA	NA
ENSG00000166681.13	NGFRAP1	692.105	-0.317799	0.0803202	-3.95665	7.6e-05	0.00768572	ENSG00000166681	chrX	103376340	103378077	+	protein_coding	HAVANA	103377492	103377824	ENSP00000354843.4|ENSP00000361728.3|ENSP00000361718.1|ENSP00000361717.1
ENSG00000102595.18	UGGT2	477.06	-0.307044	0.0776281	-3.95531	7.64e-05	0.00768645	ENSG00000102595	chr13	95801580	96053482	-	protein_coding	HAVANA|ENSEMBL	95801793	96053312	ENSP00000365938.3|ENSP00000482021.1|ENSP00000365904.3|ENSP00000380743.3|ENSP00000365902.4
ENSG00000128040.10	SPINK2	160.9	-2.18325	0.552174	-3.95391	7.69e-05	0.00768645	ENSG00000128040	chr4	56809860	56821742	-	protein_coding	HAVANA|ENSEMBL	56809988	56821662	ENSP00000248701.4|ENSP00000425961.1|ENSP00000477722.1|ENSP00000478284.1|ENSP00000423858.1|ENSP00000487028.1
ENSG00000186684.12	CYP27C1	40.2313	0.703654	0.177963	3.95393	7.69e-05	0.00768645	ENSG00000186684	chr2	127184120	127220078	-	protein_coding	HAVANA	127187274	127203549	ENSP00000334128.7|ENSP00000387198.1
ENSG00000243504.1	RPS23P1	4.59525	1.05337	0.266393	3.95418	7.68e-05	0.00768645	ENSG00000243504	chr8	97865054	97865485	+	processed_pseudogene	HAVANA	NA	NA
ENSG00000278882.1	AC253572.1	67.1845	-0.728557	0.184229	-3.95464	7.67e-05	0.00768645	ENSG00000278882	chr1	120723923	120793877	+	protein_coding	ENSEMBL	120763672	120793824	ENSP00000485259.1
ENSG00000005421.8	PON1	36.6187	1.09731	0.277684	3.95163	7.76e-05	0.00774255	ENSG00000005421	chr7	95297676	95324707	-	protein_coding	HAVANA	95298947	95324475	ENSP00000222381.3|ENSP00000407359.1
ENSG00000072310.16	SREBF1	827.849	-0.461976	0.116988	-3.94892	7.85e-05	0.00781313	ENSG00000072310	chr17	17810399	17837002	-	protein_coding	HAVANA	17812040	17836817	ENSP00000466643.1|ENSP00000465747.1|ENSP00000474121.1|ENSP00000379106.1|ENSP00000379100.4|ENSP00000348069.4|ENSP00000261646.5|ENSP00000466453.1|ENSP00000464923.1|ENSP00000411516.3|ENSP00000463474.1
ENSG00000100445.16	SDR39U1	58.872	0.326896	0.0828169	3.94722	7.91e-05	0.00781631	ENSG00000100445	chr14	24439766	24442905	-	protein_coding	HAVANA|ENSEMBL	24440086	24442769	ENSP00000382327.3|ENSP00000382322.2|ENSP00000452499.1|ENSP00000446077.2|ENSP00000452438.1|ENSP00000451903.1|ENSP00000452076.1|ENSP00000450915.1|ENSP00000451593.1|ENSP00000450946.1|ENSP00000451275.1
ENSG00000224050.1	RP1-90G24.6	17.6927	1.02057	0.258483	3.94829	7.87e-05	0.00781631	ENSG00000224050	chr22	32273420	32277186	+	lincRNA	HAVANA	NA	NA
ENSG00000256967.1	RP11-273B20.1	24.4642	0.444051	0.112483	3.9477	7.89e-05	0.00781631	ENSG00000256967	chr12	7129079	7131198	-	antisense	HAVANA	NA	NA
ENSG00000164879.6	CA3	46.1279	1.05545	0.267604	3.94408	8.01e-05	0.00790159	ENSG00000164879	chr8	85373436	85449040	+	protein_coding	HAVANA	85438910	85448150	ENSP00000429760.1|ENSP00000285381.2
ENSG00000101193.7	GID8	562.437	-0.235503	0.0597198	-3.94347	8.03e-05	0.00790425	ENSG00000101193	chr20	62938119	62948475	+	protein_coding	HAVANA	62941503	62944909	ENSP00000266069.3
ENSG00000127419.16	TMEM175	196.235	-0.260289	0.0660205	-3.94254	8.06e-05	0.00791721	ENSG00000127419	chr4	932387	958656	+	protein_coding	HAVANA|ENSEMBL	947740	958493	ENSP00000424746.1|ENSP00000264771.4|ENSP00000427218.1|ENSP00000425181.1|ENSP00000425867.1|ENSP00000423751.1|ENSP00000421750.1|ENSP00000427626.1|ENSP00000427039.1|ENSP00000423669.1|ENSP00000424208.1|ENSP00000425763.1|ENSP00000485461.1
ENSG00000164283.12	ESM1	32.8174	-1.0038	0.254661	-3.94171	8.09e-05	0.0079271	ENSG00000164283	chr5	54977864	55022671	-	protein_coding	HAVANA	54979335	54985517	ENSP00000370812.4|ENSP00000370810.4|ENSP00000471642.1
ENSG00000173762.7	CD7	29.5753	0.637814	0.161888	3.93985	8.15e-05	0.00793639	ENSG00000173762	chr17	82314868	82317602	-	protein_coding	HAVANA	82315324	82317495	ENSP00000463612.1|ENSP00000312027.3|ENSP00000463489.1|ENSP00000464565.1|ENSP00000464546.1|ENSP00000464182.1
ENSG00000184357.4	HIST1H1B	49.3326	-1.05708	0.268296	-3.93999	8.15e-05	0.00793639	ENSG00000184357	chr6	27866849	27867529	-	protein_coding	HAVANA	27866852	27867529	ENSP00000330074.3
ENSG00000280022.1	RP11-707O23.1	36.1074	1.64683	0.417975	3.94002	8.15e-05	0.00793639	ENSG00000280022	chr17	45592621	45593369	+	TEC	HAVANA	NA	NA
ENSG00000150768.15	DLAT	239.287	-0.187786	0.0476729	-3.93905	8.18e-05	0.00794529	ENSG00000150768	chr11	112024814	112064390	+	protein_coding	HAVANA	112025473	112062532	ENSP00000280346.6|ENSP00000435374.1|ENSP00000376771.1|ENSP00000433432.1
ENSG00000148308.17	GTF3C5	275.561	-0.234143	0.0594544	-3.93818	8.21e-05	0.00795656	ENSG00000148308	chr9	133030675	133058503	+	protein_coding	HAVANA|ENSEMBL	133030899	133057977	ENSP00000361171.7|ENSP00000361169.5|ENSP00000389498.1|ENSP00000361180.5|ENSP00000339530.7|ENSP00000393207.1|ENSP00000397961.1
ENSG00000132670.20	PTPRA	761.135	-0.203429	0.0516632	-3.9376	8.23e-05	0.00795849	ENSG00000132670	chr20	2864184	3039076	+	protein_coding	HAVANA|ENSEMBL	2964278	3038130	ENSP00000369756.3|ENSP00000414089.1|ENSP00000216877.6|ENSP00000382787.2|ENSP00000390775.1|ENSP00000394132.1|ENSP00000314568.5|ENSP00000348468.3
ENSG00000100442.10	FKBP3	236.603	-0.269692	0.0685652	-3.93337	8.38e-05	0.00801095	ENSG00000100442	chr14	45115600	45135319	-	protein_coding	HAVANA|ENSEMBL	45116201	45134456	ENSP00000379374.3|ENSP00000216330.3|ENSP00000452322.1
ENSG00000163638.13	ADAMTS9	773.224	0.577194	0.146796	3.93195	8.43e-05	0.00801095	ENSG00000163638	chr3	64515654	64688000	-	protein_coding	HAVANA	64522174	64687657	ENSP00000418735.1|ENSP00000295903.4|ENSP00000478086.1|ENSP00000417521.1|ENSP00000419217.1
ENSG00000167110.16	GOLGA2	1571.98	-0.258351	0.0656925	-3.93273	8.4e-05	0.00801095	ENSG00000167110	chr9	128255829	128275995	-	protein_coding	HAVANA|ENSEMBL	128257070	128275976	ENSP00000416097.2|ENSP00000478799.1|ENSP00000481685.1|ENSP00000476265.1|ENSP00000409271.1|ENSP00000411598.2|ENSP00000473603.1
ENSG00000182287.13	AP1S2	194.343	-0.399773	0.101702	-3.93083	8.47e-05	0.00801095	ENSG00000182287	chrX	15825806	15855014	-	protein_coding	HAVANA|ENSEMBL	15827328	15852524	ENSP00000328789.2|ENSP00000403498.1|ENSP00000444957.2|ENSP00000369645.1|ENSP00000389474.1
ENSG00000187608.8	ISG15	63.6002	-0.883045	0.224643	-3.93088	8.46e-05	0.00801095	ENSG00000187608	chr1	1001138	1014541	+	protein_coding	HAVANA	1013574	1014475	ENSP00000485643.1|ENSP00000485313.1|ENSP00000368699.4
ENSG00000214367.7	HAUS3	237.439	-0.290259	0.0738318	-3.93136	8.45e-05	0.00801095	ENSG00000214367	chr4	2227464	2242164	-	protein_coding	HAVANA	2228414	2240946	ENSP00000427350.1|ENSP00000243706.4|ENSP00000392903.2|ENSP00000423285.1|ENSP00000427356.1
ENSG00000235786.1	ZNRF3-IT1	108.445	0.435125	0.110594	3.93444	8.34e-05	0.00801095	ENSG00000235786	chr22	28992721	29018620	+	sense_intronic	HAVANA	NA	NA
ENSG00000241370.5	RPP21	21.6922	0.477706	0.121497	3.93183	8.43e-05	0.00801095	ENSG00000241370	chr6	30345131	30346884	+	protein_coding	HAVANA	30345172	30346807	ENSP00000409799.2|ENSP00000403833.2|ENSP00000394320.2|ENSP00000397778.2
ENSG00000267293.1	RP11-8H2.1	13.5308	0.641269	0.162957	3.93521	8.31e-05	0.00801095	ENSG00000267293	chr18	46028306	46029829	+	processed_pseudogene	HAVANA	NA	NA
ENSG00000278496.1	RP11-144H23.2	7.5752	0.743715	0.189069	3.93356	8.37e-05	0.00801095	ENSG00000278496	chr13	27077218	27077962	+	unprocessed_pseudogene	HAVANA	NA	NA
ENSG00000279068.1	CH17-140K24.5	4.17053	-0.988966	0.251635	-3.93017	8.49e-05	0.00801604	ENSG00000279068	chr5	141182409	141188582	+	protein_coding	HAVANA	141182560	141187121	ENSP00000485209.1|ENSP00000485377.1
ENSG00000224238.2	WARS2-IT1	38.1376	0.425456	0.108297	3.9286	8.54e-05	0.00805127	ENSG00000224238	chr1	119047405	119064785	+	antisense	HAVANA	NA	NA
ENSG00000146592.16	CREB5	190.106	0.504721	0.12851	3.92749	8.58e-05	0.00805136	ENSG00000146592	chr7	28299321	28825894	+	protein_coding	HAVANA	28412915	28819276	ENSP00000379593.2|ENSP00000394088.1|ENSP00000350359.2|ENSP00000379594.2|ENSP00000387197.1|ENSP00000394979.1|ENSP00000379592.2|ENSP00000440429.2
ENSG00000199953.1	RNA5SP443	6.03541	1.16648	0.297018	3.92731	8.59e-05	0.00805136	ENSG00000199953	chr17	45327366	45327497	-	rRNA	ENSEMBL	NA	NA
ENSG00000227775.3	RP1-283E3.4	125.801	-0.36373	0.0926213	-3.92707	8.6e-05	0.00805136	ENSG00000227775	chr1	1724512	1737251	+	transcribed_processed_pseudogene	HAVANA	NA	NA
ENSG00000062038.13	CDH3	208.545	0.465226	0.118517	3.92538	8.66e-05	0.00809079	ENSG00000062038	chr16	68636189	68722616	+	protein_coding	HAVANA	68645380	68722568	ENSP00000264012.4|ENSP00000398485.2|ENSP00000464021.1|ENSP00000462111.1|ENSP00000464058.1|ENSP00000463267.1|ENSP00000463364.1|ENSP00000463415.1
ENSG00000091947.9	TMEM101	344.534	-1.04269	0.265719	-3.92405	8.71e-05	0.00809082	ENSG00000091947	chr17	44011188	44023946	-	protein_coding	HAVANA|ENSEMBL	44011931	44014952	ENSP00000468025.1|ENSP00000206380.3|ENSP00000466307.1|ENSP00000466385.1|ENSP00000468388.1|ENSP00000467545.1|ENSP00000465903.1
ENSG00000123500.9	COL10A1	222.912	-0.505765	0.128867	-3.92471	8.68e-05	0.00809082	ENSG00000123500	chr6	116118923	116158747	-	protein_coding	HAVANA|ENSEMBL	116120076	116125492	ENSP00000243222.4|ENSP00000327368.4|ENSP00000411285.1|ENSP00000392712.1
ENSG00000157557.11	ETS2	863.385	0.489767	0.124849	3.92286	8.75e-05	0.00809082	ENSG00000157557	chr21	38805307	38824955	+	protein_coding	HAVANA	38810035	38822886	ENSP00000353344.3|ENSP00000354194.3|ENSP00000401273.1|ENSP00000411086.1
ENSG00000163661.3	PTX3	20.122	0.91061	0.232126	3.92292	8.75e-05	0.00809082	ENSG00000163661	chr3	157436789	157443628	+	protein_coding	HAVANA	157436934	157442976	ENSP00000295927.3
ENSG00000233369.7	GTF2IP4	93.2933	-0.407931	0.103968	-3.92362	8.72e-05	0.00809082	ENSG00000233369	chr7	73154938	73207283	+	transcribed_processed_pseudogene	HAVANA	NA	NA
ENSG00000103005.11	USB1	303.611	0.309967	0.0790392	3.92169	8.79e-05	0.00811329	ENSG00000103005	chr16	57999546	58021618	+	protein_coding	HAVANA	58001484	58020242	ENSP00000454928.1|ENSP00000219281.3|ENSP00000446143.2|ENSP00000409792.3|ENSP00000457322.1|ENSP00000454692.1|ENSP00000457302.1
ENSG00000136108.14	CKAP2	187.542	-0.477626	0.121886	-3.91861	8.91e-05	0.00820032	ENSG00000136108	chr13	52455429	52476628	+	protein_coding	HAVANA	52455557	52475138	ENSP00000418431.1|ENSP00000367273.2|ENSP00000258607.5|ENSP00000367276.4|ENSP00000417830.1|ENSP00000418224.1
ENSG00000205420.10	KRT6A	25.7376	1.08857	0.277915	3.91692	8.97e-05	0.00824104	ENSG00000205420	chr12	52487174	52493257	-	protein_coding	HAVANA	52487723	52493188	ENSP00000369317.3
ENSG00000106819.11	ASPN	182.939	-0.543834	0.138865	-3.91629	8.99e-05	0.00824551	ENSG00000106819	chr9	92456205	92482506	-	protein_coding	HAVANA	92457291	92474897	ENSP00000364694.3|ENSP00000364693.1
ENSG00000027869.11	SH2D2A	48.3217	0.586192	0.149723	3.91517	9.03e-05	0.00825712	ENSG00000027869	chr1	156806243	156816862	-	protein_coding	HAVANA|ENSEMBL	156807181	156816708	ENSP00000357181.3|ENSP00000357182.3|ENSP00000376123.2
ENSG00000229774.1	AC018866.1	3.71087	1.42751	0.364631	3.91495	9.04e-05	0.00825712	ENSG00000229774	chr2	120686635	120710517	-	lincRNA	HAVANA	NA	NA
ENSG00000241228.1	RPL12P31	10.536	0.656105	0.167635	3.9139	9.08e-05	0.00827616	ENSG00000241228	chr11	35997226	35997675	-	processed_pseudogene	HAVANA	NA	NA
ENSG00000143774.16	GUK1	556.602	-0.245538	0.0627741	-3.91145	9.17e-05	0.00834349	ENSG00000143774	chr1	228139962	228148984	+	protein_coding	HAVANA|ENSEMBL	228140303	228148849	ENSP00000355691.1|ENSP00000375738.3|ENSP00000355687.1|ENSP00000317659.4|ENSP00000355689.2|ENSP00000401832.1|ENSP00000355684.2|ENSP00000355683.1|ENSP00000403664.1|ENSP00000355682.1|ENSP00000407604.1|ENSP00000355679.1|ENSP00000355677.1
ENSG00000109881.16	CCDC34	117.675	-0.3014	0.0770841	-3.91001	9.23e-05	0.00835897	ENSG00000109881	chr11	27330827	27363868	-	protein_coding	HAVANA	27338824	27363194	ENSP00000330240.5|ENSP00000321563.6
ENSG00000164603.11	C7orf60	166.632	-0.2113	0.0540376	-3.91024	9.22e-05	0.00835897	ENSG00000164603	chr7	112819147	112939916	-	protein_coding	HAVANA	112821747	112939750	ENSP00000297145.4|ENSP00000408654.1
ENSG00000270909.1	RP11-24B13.2	4.29818	0.970786	0.248329	3.90928	9.26e-05	0.00836722	ENSG00000270909	chr9	41979352	41983753	+	processed_pseudogene	HAVANA	NA	NA
ENSG00000116128.9	BCL9	641.076	-0.233303	0.0597137	-3.90703	9.34e-05	0.00842835	ENSG00000116128	chr1	147541412	147626216	+	protein_coding	HAVANA|ENSEMBL	147611837	147624956	ENSP00000479694.1|ENSP00000234739.3
ENSG00000270230.1	MTND6P22	13.6198	0.802932	0.20556	3.90606	9.38e-05	0.00844478	ENSG00000270230	chr5	100046450	100046970	+	processed_pseudogene	HAVANA	NA	NA
ENSG00000185269.11	NOTUM	24.7334	1.03955	0.266181	3.90543	9.41e-05	0.00844975	ENSG00000185269	chr17	81952507	81961840	-	protein_coding	HAVANA	81952964	81960909	ENSP00000387310.3|ENSP00000464734.1|ENSP00000407905.1
ENSG00000131174.4	COX7B	191.967	-0.287181	0.0735712	-3.90345	9.48e-05	0.00848702	ENSG00000131174	chrX	77899438	77907373	+	protein_coding	HAVANA	77899554	77905258	ENSP00000417656.1
ENSG00000230946.3	HNRNPA1P68	55.1047	0.362464	0.0928589	3.90339	9.49e-05	0.00848702	ENSG00000230946	chr1	100941017	100941995	-	processed_pseudogene	HAVANA	NA	NA
ENSG00000165283.15	STOML2	201.311	-0.210356	0.0539237	-3.90099	9.58e-05	0.00851991	ENSG00000165283	chr9	35099776	35103195	-	protein_coding	HAVANA|ENSEMBL	35100038	35103094	ENSP00000395743.2|ENSP00000481672.1|ENSP00000348886.5|ENSP00000434531.1
ENSG00000213579.3	RP4-595K12.1	4.90496	1.22209	0.313248	3.90136	9.57e-05	0.00851991	ENSG00000213579	chr1	75582099	75582555	+	processed_pseudogene	HAVANA	NA	NA
ENSG00000279329.1	CTD-2553L13.9	39.0023	-0.295339	0.0757028	-3.90129	9.57e-05	0.00851991	ENSG00000279329	chr19	34675717	34677581	-	TEC	HAVANA	NA	NA
ENSG00000133103.16	COG6	278.747	-0.237743	0.0609844	-3.89843	9.68e-05	0.00852493	ENSG00000133103	chr13	39655627	39791665	+	protein_coding	HAVANA|ENSEMBL	39655727	39788353	ENSP00000403733.1|ENSP00000441297.1|ENSP00000440438.1|ENSP00000440473.1|ENSP00000397441.2|ENSP00000348983.4|ENSP00000486051.1|ENSP00000445217.1
ENSG00000136240.9	KDELR2	1148.85	-0.424269	0.108819	-3.89885	9.67e-05	0.00852493	ENSG00000136240	chr7	6445953	6484242	-	protein_coding	HAVANA	6462969	6484057	ENSP00000258739.4|ENSP00000420501.1|ENSP00000371702.3
ENSG00000155111.14	CDK19	1183.66	-0.632376	0.162137	-3.90026	9.61e-05	0.00852493	ENSG00000155111	chr6	110609978	110815958	-	protein_coding	HAVANA|ENSEMBL	110614538	110815136	ENSP00000410604.3|ENSP00000357907.3|ENSP00000317665.3|ENSP00000415621.1|ENSP00000434476.1
ENSG00000255366.1	RP11-1134I14.8	16.8783	0.588899	0.151038	3.89901	9.66e-05	0.00852493	ENSG00000255366	chr8	47190772	47193262	+	lincRNA	HAVANA	NA	NA
ENSG00000265780.1	RP11-449L23.3	12.1399	0.895963	0.229776	3.89928	9.65e-05	0.00852493	ENSG00000265780	chr17	73519846	73521407	+	antisense	HAVANA	NA	NA
ENSG00000169894.17	MUC3A	4809.91	1.36049	0.349205	3.89596	9.78e-05	0.00858392	ENSG00000169894	chr7	100949555	100968346	+	protein_coding	HAVANA	100949625	100967159	ENSP00000368771.5|ENSP00000483541.1|ENSP00000393306.2
ENSG00000279958.1	RP11-12O16.1	9.42982	0.676005	0.173522	3.8958	9.79e-05	0.00858392	ENSG00000279958	chr15	33105758	33106236	-	TEC	HAVANA	NA	NA
ENSG00000177590.7	GIMAP3P	5.58018	1.13474	0.29139	3.89423	9.85e-05	0.00862256	ENSG00000177590	chr7	150746893	150747728	-	processed_pseudogene	HAVANA	NA	NA
ENSG00000113716.12	HMGXB3	749.765	-0.341765	0.0878181	-3.89174	9.95e-05	0.00864729	ENSG00000113716	chr5	150000046	150053142	+	protein_coding	HAVANA|ENSEMBL	150000046	150052189	ENSP00000479027.1|ENSP00000422231.1|ENSP00000421917.1|ENSP00000426631.1
ENSG00000127580.15	WDR24	100.038	-0.346489	0.0890318	-3.89174	9.95e-05	0.00864729	ENSG00000127580	chr16	684622	690444	-	protein_coding	HAVANA|ENSEMBL	684737	690444	ENSP00000293883.4|ENSP00000248142.6
ENSG00000143748.17	NVL	390.204	-0.454797	0.116846	-3.89226	9.93e-05	0.00864729	ENSG00000143748	chr1	224227334	224330387	-	protein_coding	HAVANA|ENSEMBL	224227629	224330127	ENSP00000479235.1|ENSP00000419420.2|ENSP00000375747.2|ENSP00000281701.6|ENSP00000417213.2|ENSP00000417826.1|ENSP00000341362.4|ENSP00000419930.1|ENSP00000419828.1|ENSP00000418380.1|ENSP00000394884.1|ENSP00000419586.1|ENSP00000418085.1
ENSG00000255672.1	RP11-45F15.2	7.27833	0.665663	0.17105	3.89162	9.96e-05	0.00864729	ENSG00000255672	chr11	72354516	72363555	+	antisense	HAVANA	NA	NA
ENSG00000128915.11	ICE2	694.193	-0.221794	0.0570026	-3.89095	9.99e-05	0.00864972	ENSG00000128915	chr15	60419609	60479160	-	protein_coding	HAVANA	60423637	60479007	ENSP00000261520.4|ENSP00000453593.1|ENSP00000454162.1|ENSP00000452714.1|ENSP00000453820.1|ENSP00000452713.1|ENSP00000453303.1|ENSP00000453041.1|ENSP00000453783.1|ENSP00000452618.1
ENSG00000199846.1	RNU1-72P	20.3282	1.2001	0.308462	3.89061	0.0001	0.00864972	ENSG00000199846	chr7	129484504	129484656	+	snRNA	ENSEMBL	NA	NA
ENSG00000172954.13	LCLAT1	432.976	-0.343649	0.0883481	-3.88972	0.000100359	0.00866432	ENSG00000172954	chr2	30447226	30644225	+	protein_coding	HAVANA	30459613	30640616	ENSP00000419966.1|ENSP00000420481.1|ENSP00000368823.3|ENSP00000368826.1|ENSP00000417951.1|ENSP00000417565.1|ENSP00000310551.4|ENSP00000419735.1|ENSP00000419646.1|ENSP00000417875.1|ENSP00000419444.1
ENSG00000167757.13	KLK11	263.437	1.09739	0.282434	3.88547	0.00010213	0.00880008	ENSG00000167757	chr19	51022216	51028039	-	protein_coding	HAVANA	51022548	51027517	ENSP00000471636.1|ENSP00000324269.6|ENSP00000473047.1|ENSP00000470113.1|ENSP00000413958.2|ENSP00000324414.3|ENSP00000375680.2|ENSP00000470574.1|ENSP00000470783.1
ENSG00000206073.10	SERPINB4	6.87498	1.32994	0.342473	3.88334	0.000103031	0.00886048	ENSG00000206073	chr18	63637259	63644298	-	protein_coding	HAVANA	63637722	63643582	ENSP00000343445.5|ENSP00000398645.1|ENSP00000399796.1
ENSG00000214510.9	SPINK13	34.566	-1.28287	0.330414	-3.8826	0.000103346	0.00887035	ENSG00000214510	chr5	148268180	148286254	+	protein_coding	HAVANA|ENSEMBL	148270073	148286045	ENSP00000421048.1|ENSP00000426279.1|ENSP00000381468.4
ENSG00000023318.7	ERP44	609.885	-0.263432	0.0678607	-3.88195	0.000103623	0.00887687	ENSG00000023318	chr9	99979179	100099040	-	protein_coding	HAVANA	99982615	100098840	ENSP00000262455.6
ENSG00000086548.8	CEACAM6	26.3814	0.931371	0.239993	3.88082	0.000104106	0.00888387	ENSG00000086548	chr19	41750977	41772208	+	protein_coding	HAVANA	41755639	41766256	ENSP00000469752.1|ENSP00000199764.6
ENSG00000218537.1	MIF-AS1	20.2809	0.660968	0.1703	3.88121	0.000103938	0.00888387	ENSG00000218537	chr22	23894426	23898930	-	antisense	HAVANA	NA	NA
ENSG00000130193.7	THEM6	104.071	-0.369749	0.0952897	-3.88027	0.000104342	0.00888693	ENSG00000130193	chr8	142727203	142736927	+	protein_coding	HAVANA	142727347	142735436	ENSP00000338607.3|ENSP00000427970.1
ENSG00000134539.16	KLRD1	100.679	0.561614	0.144865	3.87681	0.000105835	0.00897133	ENSG00000134539	chr12	10226058	10329600	+	protein_coding	HAVANA|ENSEMBL	10308078	10315344	ENSP00000438669.1|ENSP00000371333.4|ENSP00000310929.7|ENSP00000338130.4|ENSP00000441074.1|ENSP00000443584.1|ENSP00000344858.6|ENSP00000438514.1|ENSP00000437880.1
ENSG00000144567.10	FAM134A	570.831	-0.236277	0.0609354	-3.87749	0.000105539	0.00897133	ENSG00000144567	chr2	219176225	219185479	+	protein_coding	HAVANA	219178353	219182626	ENSP00000403898.1|ENSP00000414547.1|ENSP00000395249.2|ENSP00000273048.2|ENSP00000394606.1|ENSP00000399261.1|ENSP00000391284.1|ENSP00000411247.1
ENSG00000241746.1	RP11-941H19.1	10.6691	0.729702	0.188234	3.87657	0.000105941	0.00897133	ENSG00000241746	chr8	80265528	80266155	-	processed_pseudogene	HAVANA	NA	NA
ENSG00000267481.1	CTC-559E9.5	89.5004	-0.353969	0.091348	-3.87495	0.000106646	0.00901384	ENSG00000267481	chr19	19788755	19790531	-	sense_intronic	HAVANA	NA	NA
ENSG00000171051.8	FPR1	38.7532	0.781653	0.201753	3.87431	0.000106927	0.00902034	ENSG00000171051	chr19	51745172	51804110	-	protein_coding	HAVANA	51745945	51746994	ENSP00000471493.1|ENSP00000302707.3|ENSP00000472936.1|ENSP00000470750.1
ENSG00000103196.11	CRISPLD2	2452.54	0.475638	0.122814	3.87282	0.000107584	0.00905377	ENSG00000103196	chr16	84819984	84920768	+	protein_coding	HAVANA	84838496	84919646	ENSP00000262424.5|ENSP00000456554.1|ENSP00000457183.1|ENSP00000457655.1|ENSP00000454858.1|ENSP00000456952.1|ENSP00000457259.1|ENSP00000463171.1
ENSG00000184956.15	MUC6	8784.53	-1.95718	0.505407	-3.87248	0.000107732	0.00905377	ENSG00000184956	chr11	1012821	1036706	-	protein_coding	HAVANA	1013459	1036655	ENSP00000406861.2|ENSP00000433246.1|ENSP00000436903.2|ENSP00000433790.1
ENSG00000132646.10	PCNA	134.41	-0.322382	0.0833119	-3.86959	0.00010902	0.0091447	ENSG00000132646	chr20	5114953	5126626	-	protein_coding	HAVANA	5115286	5119798	ENSP00000368438.5|ENSP00000368458.3
ENSG00000265749.5	RP11-849F2.5	44.5458	0.306611	0.079316	3.86569	0.000110775	0.00927435	ENSG00000265749	chr17	8365563	8381328	+	antisense	HAVANA	NA	NA
ENSG00000232177.1	MTND4P24	25.8575	1.01979	0.263858	3.8649	0.000111133	0.00928674	ENSG00000232177	chrX	126472885	126473281	+	processed_pseudogene	HAVANA	NA	NA
ENSG00000253508.1	RP1-170O19.14	21.9854	-0.51919	0.134354	-3.86433	0.000111396	0.00929117	ENSG00000253508	chr7	27186573	27193448	-	lincRNA	HAVANA	NA	NA
ENSG00000113456.18	RAD1	233.356	-0.230818	0.0597683	-3.86188	0.000112517	0.00936701	ENSG00000113456	chr5	34905264	34918989	-	protein_coding	HAVANA|ENSEMBL	34908768	34914892	ENSP00000371469.2|ENSP00000340879.4|ENSP00000313467.4|ENSP00000421007.1|ENSP00000423253.1|ENSP00000487478.1
ENSG00000124486.12	USP9X	2128.46	-0.258179	0.0669353	-3.85714	0.000114721	0.00953261	ENSG00000124486	chrX	41085635	41236579	+	protein_coding	HAVANA	41123629	41232521	ENSP00000367558.2|ENSP00000316357.6|ENSP00000420570.1
ENSG00000105655.18	ISYNA1	136.78	-0.477165	0.12383	-3.8534	0.000116488	0.00961584	ENSG00000105655	chr19	18434388	18438301	-	protein_coding	HAVANA	18434916	18437979	ENSP00000463628.1|ENSP00000337746.7|ENSP00000415458.3|ENSP00000464528.1|ENSP00000475677.1|ENSP00000464209.1|ENSP00000463271.1|ENSP00000462001.1|ENSP00000463500.1|ENSP00000464430.1
ENSG00000210144.1	MT-TY	84.4512	0.719793	0.18678	3.8537	0.000116345	0.00961584	ENSG00000210144	chrM	5826	5891	-	Mt_tRNA	ENSEMBL	NA	NA
ENSG00000227646.7	STEAP2-AS1	29.2015	-0.640373	0.166193	-3.85319	0.000116591	0.00961584	ENSG00000227646	chr7	89882353	90211635	-	processed_transcript	HAVANA	NA	NA
ENSG00000263001.5	GTF2I	781.985	-0.315229	0.0817842	-3.85441	0.000116011	0.00961584	ENSG00000263001	chr7	74657667	74760692	+	protein_coding	HAVANA	74689129	74758835	ENSP00000460070.1|ENSP00000484526.1|ENSP00000482476.1|ENSP00000477837.1|ENSP00000404240.1|ENSP00000405022.1
ENSG00000123989.13	CHPF	449.736	-0.397441	0.103166	-3.85244	0.000116947	0.00962726	ENSG00000123989	chr2	219538947	219543787	-	protein_coding	HAVANA|ENSEMBL	219539386	219543538	ENSP00000243776.6|ENSP00000445571.1|ENSP00000362998.2
ENSG00000087460.23	GNAS	3427.38	-0.274989	0.0714326	-3.84963	0.000118296	0.00964361	ENSG00000087460	chr20	58839718	58911192	+	protein_coding	HAVANA|ENSEMBL	58840107	58910826	ENSP00000323571.7|ENSP00000360139.2|ENSP00000360115.3|ENSP00000392000.1|ENSP00000416234.1|ENSP00000360141.3|ENSP00000360140.2|ENSP00000360143.4|ENSP00000302237.3|ENSP00000412424.1|ENSP00000265621.4|ENSP00000412356.1|ENSP00000474219.1|ENSP00000360136.3|ENSP00000360126.3|ENSP00000346328.7|ENSP00000265620.7|ENSP00000360122.1|ENSP00000304472.11|ENSP00000345971.6|ENSP00000474802.1
ENSG00000122254.6	HS3ST2	28.8772	0.701069	0.182206	3.84767	0.000119247	0.00964361	ENSG00000122254	chr16	22814177	22916338	+	protein_coding	HAVANA	22814611	22915559	ENSP00000261374.3|ENSP00000454505.1
ENSG00000135069.13	PSAT1	120.44	-0.667769	0.173435	-3.85025	0.000117996	0.00964361	ENSG00000135069	chr9	78297143	78330093	+	protein_coding	HAVANA	78297211	78329083	ENSP00000317606.2|ENSP00000365773.3
ENSG00000145494.11	NDUFS6	244.043	-0.238539	0.0619913	-3.84794	0.000119115	0.00964361	ENSG00000145494	chr5	1801400	1816605	+	protein_coding	HAVANA	1801418	1815913	ENSP00000274137.5|ENSP00000422557.1
ENSG00000178397.12	FAM220A	76.1007	-0.291205	0.0756741	-3.84815	0.000119014	0.00964361	ENSG00000178397	chr7	6329409	6348981	-	protein_coding	HAVANA|ENSEMBL	6330378	6348758	ENSP00000317289.4|ENSP00000483140.1|ENSP00000432444.1|ENSP00000436886.1|ENSP00000464009.1
ENSG00000179348.11	GATA2	1209.51	-0.488742	0.127032	-3.84739	0.00011938	0.00964361	ENSG00000179348	chr3	128479427	128493185	-	protein_coding	HAVANA	128481022	128487031	ENSP00000345681.2|ENSP00000400259.2|ENSP00000417074.1|ENSP00000418132.1|ENSP00000419532.1
ENSG00000196605.7	ZNF846	291.574	-0.284074	0.0738405	-3.84713	0.000119512	0.00964361	ENSG00000196605	chr19	9751993	9793180	-	protein_coding	HAVANA	9757478	9764950	ENSP00000467021.1|ENSP00000465467.1|ENSP00000467891.1|ENSP00000466236.1|ENSP00000380999.1|ENSP00000466547.1|ENSP00000466599.1|ENSP00000466175.1
ENSG00000197405.7	C5AR1	89.2746	0.485682	0.126247	3.84707	0.000119541	0.00964361	ENSG00000197405	chr19	47290023	47322066	+	protein_coding	HAVANA	47309896	47320827	ENSP00000470613.1|ENSP00000347197.2
ENSG00000213694.3	S1PR3	346.522	0.381292	0.0990659	3.84887	0.000118662	0.00964361	ENSG00000213694	chr9	88991447	89005010	+	protein_coding	HAVANA	89001201	89002334	ENSP00000350878.2|ENSP00000365006.3
ENSG00000233583.1	RP4-635A23.3	13.5129	0.504936	0.131177	3.84926	0.000118475	0.00964361	ENSG00000233583	chr1	185262286	185264356	-	processed_pseudogene	HAVANA	NA	NA
ENSG00000242082.1	RP1-90G24.10	36.7936	0.932985	0.242414	3.84873	0.000118733	0.00964361	ENSG00000242082	chr22	32205115	32269666	+	antisense	HAVANA	NA	NA
ENSG00000230337.1	RP4-635E18.6	3.68546	1.16015	0.301625	3.84635	0.00011989	0.00964574	ENSG00000230337	chr1	11099675	11102100	+	antisense	HAVANA	NA	NA
ENSG00000267322.2	SNHG22	248.102	0.583474	0.151705	3.84612	0.000120003	0.00964574	ENSG00000267322	chr18	49814023	49851059	+	antisense	HAVANA	NA	NA
ENSG00000255348.1	RP11-700F16.3	32.5003	0.981736	0.255305	3.84535	0.000120379	0.00965843	ENSG00000255348	chr11	134178824	134186166	+	antisense	HAVANA	NA	NA
ENSG00000180828.2	BHLHE22	61.3795	0.860061	0.223812	3.84279	0.000121645	0.00972476	ENSG00000180828	chr8	64580367	64583628	+	protein_coding	HAVANA	64580791	64581933	ENSP00000318799.1
ENSG00000223401.1	RP11-211G3.2	124.671	0.596711	0.155264	3.8432	0.00012144	0.00972476	ENSG00000223401	chr3	187743686	187745420	+	lincRNA	HAVANA	NA	NA
ENSG00000234118.1	RPL13AP6	31.3779	0.406428	0.105778	3.84226	0.000121907	0.00972817	ENSG00000234118	chr10	110936622	110937233	-	processed_pseudogene	HAVANA	NA	NA
ENSG00000134339.8	SAA2	22.9812	1.21685	0.316796	3.8411	0.000122483	0.00974476	ENSG00000134339	chr11	18239223	18248643	-	protein_coding	HAVANA	18239951	18248011	ENSP00000416716.2|ENSP00000432370.1|ENSP00000435659.1|ENSP00000256733.4|ENSP00000437162.1|ENSP00000436126.1
ENSG00000159069.13	FBXW5	382.435	-0.289053	0.0752617	-3.84064	0.000122713	0.00974476	ENSG00000159069	chr9	136940435	136944696	-	protein_coding	HAVANA	136940931	136944083	ENSP00000485109.1|ENSP00000313034.3|ENSP00000485322.1|ENSP00000404829.1|ENSP00000394011.1
ENSG00000198205.6	ZXDA	82.9124	-0.270484	0.0704291	-3.84052	0.000122775	0.00974476	ENSG00000198205	chrX	57906708	57910820	-	protein_coding	HAVANA	57908024	57910420	ENSP00000351530.4
ENSG00000235559.1	NOP56P1	4.10992	1.06899	0.278397	3.83979	0.000123139	0.00975615	ENSG00000235559	chr6	28783633	28784004	-	processed_pseudogene	HAVANA	NA	NA
ENSG00000086205.16	FOLH1	2955.38	-0.923093	0.240478	-3.83858	0.000123748	0.00976307	ENSG00000086205	chr11	49146635	49208670	-	protein_coding	HAVANA|ENSEMBL	49146759	49208409	ENSP00000256999.2|ENSP00000349129.3|ENSP00000434928.1|ENSP00000344131.7|ENSP00000344086.4|ENSP00000431463.1|ENSP00000436569.1|ENSP00000431577.1|ENSP00000431263.1
ENSG00000151948.11	GLT1D1	46.6305	0.760488	0.198115	3.83862	0.00012373	0.00976307	ENSG00000151948	chr12	128853427	128984968	+	protein_coding	HAVANA	128853582	128983087	ENSP00000411992.2|ENSP00000394692.2|ENSP00000281703.6|ENSP00000445064.1|ENSP00000399374.2|ENSP00000438158.1
ENSG00000165671.18	NSD1	1632.96	-0.232509	0.0605759	-3.8383	0.000123887	0.00976307	ENSG00000165671	chr5	177133025	177300215	+	protein_coding	HAVANA|ENSEMBL	177135104	177295456	ENSP00000423982.1|ENSP00000346111.4|ENSP00000423372.1|ENSP00000395929.2|ENSP00000426428.1|ENSP00000343209.4|ENSP00000364499.3|ENSP00000425120.1|ENSP00000424024.1|ENSP00000422996.1|ENSP00000424096.1|ENSP00000423048.1
ENSG00000117691.9	NENF	234.43	-0.27448	0.0715491	-3.83624	0.000124933	0.00981101	ENSG00000117691	chr1	212432887	212446379	+	protein_coding	HAVANA	212432944	212446003	ENSP00000355955.3
ENSG00000189403.14	HMGB1	1237.56	-0.256882	0.0669679	-3.8359	0.000125104	0.00981101	ENSG00000189403	chr13	30456704	30617597	-	protein_coding	HAVANA	30461360	30463680	ENSP00000345347.5|ENSP00000384678.1|ENSP00000343040.4|ENSP00000382412.1|ENSP00000382417.1|ENSP00000369904.1
ENSG00000198879.11	SFMBT2	520.594	0.364501	0.0950264	3.83579	0.00012516	0.00981101	ENSG00000198879	chr10	7158624	7411486	-	protein_coding	HAVANA|ENSEMBL	7163773	7381898	ENSP00000355109.4|ENSP00000380353.1|ENSP00000369035.3|ENSP00000369033.1
ENSG00000100592.15	DAAM1	1054.27	-0.227333	0.0592782	-3.83503	0.000125551	0.00982429	ENSG00000100592	chr14	59188646	59371405	+	protein_coding	HAVANA	59263478	59368856	ENSP00000354162.3|ENSP00000450498.1|ENSP00000378557.1
ENSG00000214076.3	CPSF1P1	134.582	0.884205	0.230632	3.83384	0.000126158	0.00985438	ENSG00000214076	chr22	32269381	32273110	+	processed_pseudogene	HAVANA	NA	NA
ENSG00000125520.13	SLC2A4RG	381.658	-0.307702	0.0803385	-3.83007	0.000128105	0.00985857	ENSG00000125520	chr20	63739861	63743505	+	protein_coding	HAVANA	63739913	63742987	ENSP00000266077.2
ENSG00000143761.13	ARF1	1803.48	-0.292282	0.0762656	-3.83242	0.000126889	0.00985857	ENSG00000143761	chr1	228082660	228099212	+	protein_coding	HAVANA|ENSEMBL	228097115	228098010	ENSP00000442980.1|ENSP00000272102.5|ENSP00000440005.1
ENSG00000148143.12	ZNF462	1619.56	-0.272372	0.0711258	-3.82943	0.000128438	0.00985857	ENSG00000148143	chr9	106863097	107013634	+	protein_coding	HAVANA	106923384	107011027	ENSP00000277225.5|ENSP00000476222.1|ENSP00000363818.2|ENSP00000397306.2|ENSP00000405837.1
ENSG00000149089.12	APIP	146.128	-0.400178	0.104443	-3.83152	0.000127351	0.00985857	ENSG00000149089	chr11	34853094	34916499	-	protein_coding	HAVANA	34882720	34916284	ENSP00000474191.1|ENSP00000379133.3
ENSG00000201470.1	RNY4P7	95.829	1.05609	0.275748	3.82991	0.000128189	0.00985857	ENSG00000201470	chr2	127798903	127798998	-	misc_RNA	ENSEMBL	NA	NA
ENSG00000213055.3	EEF1B2P7	23.0307	0.345741	0.0902348	3.83156	0.000127331	0.00985857	ENSG00000213055	chr2	232729523	232730198	-	processed_pseudogene	HAVANA	NA	NA
ENSG00000233189.1	RPL12P29	14.8384	0.523182	0.13661	3.82974	0.000128278	0.00985857	ENSG00000233189	chr10	84389170	84389626	-	processed_pseudogene	HAVANA	NA	NA
ENSG00000257017.8	HP	30.4593	0.599254	0.156393	3.83171	0.000127257	0.00985857	ENSG00000257017	chr16	72054592	72061055	+	protein_coding	HAVANA|ENSEMBL	72054653	72060887	ENSP00000457629.1|ENSP00000348170.5|ENSP00000228226.9|ENSP00000381199.2|ENSP00000463755.1|ENSP00000456503.1|ENSP00000350406.5|ENSP00000478279.1|ENSP00000454413.1|ENSP00000454966.1|ENSP00000462662.1|ENSP00000461999.1|ENSP00000464070.1|ENSP00000463491.1
ENSG00000279176.1	RP11-43D4.3	46.0973	0.448413	0.117051	3.83091	0.000127671	0.00985857	ENSG00000279176	chr12	104552073	104553447	+	TEC	HAVANA	NA	NA
ENSG00000281937.1	RP3-510D11.4	11.5354	1.02197	0.266745	3.83125	0.000127495	0.00985857	ENSG00000281937	chr1	9197143	9198906	-	lincRNA	HAVANA	NA	NA
ENSG00000242802.6	AP5Z1	250.393	-0.281272	0.0734801	-3.82786	0.00012926	0.00990452	ENSG00000242802	chr7	4775622	4794312	+	protein_coding	HAVANA	4775716	4791382	ENSP00000297562.4
ENSG00000069248.11	NUP133	368.092	-0.214134	0.0559606	-3.82652	0.000129966	0.00992422	ENSG00000069248	chr1	229440260	229508341	-	protein_coding	HAVANA	229441907	229508249	ENSP00000261396.3
ENSG00000258086.1	RP11-753H16.5	43.0104	0.71342	0.186421	3.82693	0.000129754	0.00992422	ENSG00000258086	chr12	54353792	54466985	+	antisense	HAVANA	NA	NA
ENSG00000179222.17	MAGED1	1065.83	-0.368396	0.0963048	-3.82532	0.000130604	0.00995578	ENSG00000179222	chrX	51803007	51902357	+	protein_coding	HAVANA	51894305	51901927	ENSP00000364927.3|ENSP00000364874.1|ENSP00000325333.7|ENSP00000364847.2
ENSG00000034693.14	PEX3	121.863	-0.204192	0.0534192	-3.82245	0.000132134	0.0100222	ENSG00000034693	chr6	143450807	143490010	+	protein_coding	HAVANA	143451043	143489223	ENSP00000356564.1|ENSP00000356563.4
ENSG00000200597.1	RNU1-87P	43.0732	0.899599	0.235349	3.82241	0.000132154	0.0100222	ENSG00000200597	chr6	37915573	37915742	+	snRNA	ENSEMBL	NA	NA
ENSG00000260719.1	AC009133.17	43.0123	1.04906	0.274427	3.82273	0.000131984	0.0100222	ENSG00000260719	chr16	29745247	29748299	+	antisense	HAVANA	NA	NA
ENSG00000149651.3	SPINT4	5.30708	1.04389	0.27316	3.82153	0.000132624	0.0100407	ENSG00000149651	chr20	45722351	45725830	+	protein_coding	HAVANA	45722368	45725632	ENSP00000279058.3
ENSG00000236525.1	AC007278.2	9.82691	0.808399	0.211594	3.82052	0.000133173	0.010065	ENSG00000236525	chr2	102433957	102435340	+	sense_intronic	HAVANA	NA	NA
ENSG00000078098.13	FAP	131.691	-0.641928	0.168043	-3.82002	0.000133443	0.0100682	ENSG00000078098	chr2	162170684	162245151	-	protein_coding	HAVANA|ENSEMBL	162170982	162243327	ENSP00000441940.1|ENSP00000417028.1|ENSP00000485844.1|ENSP00000188790.4|ENSP00000411391.1|ENSP00000400137.1|ENSP00000407404.2
ENSG00000165699.13	TSC1	857.601	-0.205802	0.0538814	-3.81954	0.000133701	0.0100706	ENSG00000165699	chr9	132891348	132944633	-	protein_coding	HAVANA|ENSEMBL	132896238	132928872	ENSP00000298552.3|ENSP00000444017.1|ENSP00000394524.2|ENSP00000386093.1
ENSG00000166523.7	CLEC4E	37.2719	0.816513	0.213867	3.81784	0.000134623	0.0101056	ENSG00000166523	chr12	8533305	8540963	-	protein_coding	HAVANA	8534641	8540797	ENSP00000299663.3|ENSP00000387737.2|ENSP00000443034.1|ENSP00000443328.1|ENSP00000404994.2
ENSG00000219249.2	AMZ2P2	13.4513	0.534228	0.139923	3.81803	0.000134524	0.0101056	ENSG00000219249	chr6	158725747	158726803	-	processed_pseudogene	HAVANA	NA	NA
ENSG00000277610.1	RNVU1-4	8.3876	-0.765392	0.200575	-3.81599	0.000135637	0.0101645	ENSG00000277610	chr1	120942600	120942763	+	snRNA	ENSEMBL	NA	NA
ENSG00000253541.1	SEPT10P1	8.23774	0.706924	0.185346	3.81407	0.000136698	0.0102267	ENSG00000253541	chr8	56476826	56477987	-	processed_pseudogene	HAVANA	NA	NA
ENSG00000113209.8	PCDHB5	112.767	-0.64573	0.169357	-3.81283	0.000137383	0.0102513	ENSG00000113209	chr5	141135218	141138625	+	protein_coding	HAVANA	141135435	141137819	ENSP00000231134.5|ENSP00000485464.1
ENSG00000242087.2	RPL36AP41	7.21668	0.552804	0.144992	3.81264	0.000137489	0.0102513	ENSG00000242087	chr12	63871739	63872044	-	processed_pseudogene	HAVANA	NA	NA
ENSG00000141384.11	TAF4B	114.927	0.334567	0.0877993	3.81059	0.000138635	0.010302	ENSG00000141384	chr18	26225936	26391685	+	protein_coding	HAVANA|ENSEMBL	26226934	26390009	ENSP00000269142.5|ENSP00000383314.3|ENSP00000462980.1|ENSP00000389365.3
ENSG00000247081.7	BAALC-AS1	61.6273	0.555691	0.145822	3.81075	0.000138547	0.010302	ENSG00000247081	chr8	103156990	103298772	-	antisense	HAVANA	NA	NA
ENSG00000165832.5	TRUB1	169.365	-0.27606	0.0724635	-3.80964	0.000139167	0.0103242	ENSG00000165832	chr10	114938193	114977676	+	protein_coding	HAVANA	114938254	114975376	ENSP00000298746.3
ENSG00000086232.12	EIF2AK1	1197.37	-0.407788	0.107136	-3.80627	0.000141076	0.0103502	ENSG00000086232	chr7	6022244	6059230	-	protein_coding	HAVANA	6023744	6059083	ENSP00000199389.6|ENSP00000392734.1|ENSP00000392459.1|ENSP00000397590.1
ENSG00000113966.9	ARL6	86.9886	-0.28244	0.0742041	-3.80626	0.000141083	0.0103502	ENSG00000113966	chr3	97764521	97801242	+	protein_coding	HAVANA|ENSEMBL	97768108	97798054	ENSP00000337722.2|ENSP00000377756.1|ENSP00000418057.1|ENSP00000419619.1|ENSP00000418740.1|ENSP00000488530.1|ENSP00000419934.1
ENSG00000119203.13	CPSF3	233.438	-0.230264	0.0604666	-3.80813	0.000140024	0.0103502	ENSG00000119203	chr2	9423568	9473101	+	protein_coding	HAVANA	9423774	9473014	ENSP00000238112.3|ENSP00000419744.1|ENSP00000418957.1
ENSG00000173868.11	PHOSPHO1	38.2105	0.494859	0.130018	3.80609	0.000141184	0.0103502	ENSG00000173868	chr17	49223362	49230766	-	protein_coding	HAVANA|ENSEMBL	49224249	49226691	ENSP00000311925.4|ENSP00000406909.1|ENSP00000427694.1|ENSP00000426095.1|ENSP00000461392.1|ENSP00000427397.1|ENSP00000424406.1
ENSG00000197566.9	ZNF624	77.4987	-0.24506	0.0643949	-3.80557	0.000141475	0.0103502	ENSG00000197566	chr17	16620737	16653856	-	protein_coding	HAVANA	16622291	16649744	ENSP00000310472.7|ENSP00000463295.1|ENSP00000406525.2
ENSG00000211956.2	IGHV4-34	21.7524	-1.32528	0.348271	-3.80532	0.00014162	0.0103502	ENSG00000211956	chr14	106373663	106374145	-	IG_V_gene	HAVANA	106373663	106374114	ENSP00000375025.2
ENSG00000240524.2	RP5-1061H20.3	14.1162	0.87979	0.231073	3.80741	0.000140433	0.0103502	ENSG00000240524	chr1	229270927	229271599	-	transcribed_processed_pseudogene	HAVANA	NA	NA
ENSG00000261701.6	HPR	32.9704	1.04781	0.275284	3.8063	0.000141063	0.0103502	ENSG00000261701	chr16	72063224	72077246	+	protein_coding	HAVANA|ENSEMBL	72063256	72077078	ENSP00000441828.2|ENSP00000349451.6|ENSP00000462916.1
ENSG00000273136.5	NBPF26	172.254	-0.564732	0.148292	-3.80823	0.000139963	0.0103502	ENSG00000273136	chr1	120805418	120841481	+	protein_coding	HAVANA|ENSEMBL	120805591	120840590	ENSP00000477847.1|ENSP00000482859.1|ENSP00000480416.1|ENSP00000478334.1|ENSP00000479721.2|ENSP00000482516.1|ENSP00000481542.2|ENSP00000476257.1
ENSG00000226438.1	RP11-420K8.1	14.3322	0.429615	0.112955	3.80343	0.000142704	0.0103951	ENSG00000226438	chr1	39249838	39257649	-	antisense	HAVANA	NA	NA
ENSG00000279665.1	RP11-507J18.5	21.2395	0.415985	0.10936	3.80383	0.000142478	0.0103951	ENSG00000279665	chr15	50742702	50743276	-	TEC	HAVANA	NA	NA
ENSG00000065320.8	NTN1	111.986	0.494769	0.130227	3.79929	0.000145109	0.010433	ENSG00000065320	chr17	9021542	9244000	+	protein_coding	HAVANA	9022374	9239965	ENSP00000173229.2|ENSP00000389375.2
ENSG00000113810.15	SMC4	393.98	-0.343843	0.0904709	-3.80059	0.000144353	0.010433	ENSG00000113810	chr3	160399274	160434962	+	protein_coding	HAVANA	160400827	160433806	ENSP00000418820.1|ENSP00000349961.3|ENSP00000419247.1|ENSP00000420644.1|ENSP00000417999.1|ENSP00000419360.1|ENSP00000417964.1|ENSP00000418434.1|ENSP00000420121.1|ENSP00000420734.1|ENSP00000420817.1|ENSP00000417612.1|ENSP00000341382.5
ENSG00000136935.13	GOLGA1	410.545	-0.16923	0.0445341	-3.80001	0.000144691	0.010433	ENSG00000136935	chr9	124878357	124948492	-	protein_coding	HAVANA	124880533	124938711	ENSP00000362656.4|ENSP00000473648.1|ENSP00000435006.1|ENSP00000396966.1
ENSG00000137714.2	FDX1	221.954	-0.603678	0.158824	-3.80091	0.000144163	0.010433	ENSG00000137714	chr11	110429883	110464881	+	protein_coding	HAVANA	110430121	110462465	ENSP00000260270.2
ENSG00000198455.4	ZXDB	148.795	-0.296	0.0779054	-3.79948	0.000144999	0.010433	ENSG00000198455	chrX	57591652	57597545	+	protein_coding	HAVANA	57592049	57594457	ENSP00000364023.1
ENSG00000199629.1	RNU1-14P	41.6636	0.970743	0.255479	3.7997	0.000144872	0.010433	ENSG00000199629	chr7	53366058	53366209	+	snRNA	ENSEMBL	NA	NA
ENSG00000256235.1	SMIM3	104.155	0.350537	0.092243	3.80014	0.000144613	0.010433	ENSG00000256235	chr5	150777946	150796734	+	protein_coding	HAVANA	150795441	150795620	ENSP00000436897.1
ENSG00000257497.2	RP11-585P4.5	49.4468	0.438445	0.11535	3.80099	0.000144119	0.010433	ENSG00000257497	chr12	75483454	75489820	-	antisense	HAVANA	NA	NA
ENSG00000104899.5	AMH	40.1861	-0.947617	0.249474	-3.79845	0.000145601	0.0104387	ENSG00000104899	chr19	2249309	2252073	+	protein_coding	HAVANA	2249333	2251954	ENSP00000221496.2
ENSG00000249119.1	MTND6P4	59.8374	0.531838	0.140018	3.79835	0.00014566	0.0104387	ENSG00000249119	chr5	134924123	134924644	+	processed_pseudogene	HAVANA	NA	NA
ENSG00000029153.14	ARNTL2	68.3799	0.574527	0.151295	3.79741	0.000146218	0.0104618	ENSG00000029153	chr12	27332854	27425289	+	protein_coding	HAVANA	27333073	27420529	ENSP00000442438.1|ENSP00000379238.2|ENSP00000438545.1|ENSP00000312247.5|ENSP00000261178.5|ENSP00000266503.5|ENSP00000400185.2|ENSP00000445836.1
ENSG00000072518.20	MARK2	817.351	-0.210617	0.0554839	-3.796	0.00014705	0.0104714	ENSG00000072518	chr11	63838928	63911019	+	protein_coding	HAVANA|ENSEMBL	63839507	63909234	ENSP00000385751.2|ENSP00000367041.4|ENSP00000425765.1|ENSP00000355091.5|ENSP00000294247.9|ENSP00000423452.3|ENSP00000444956.1|ENSP00000444859.1|ENSP00000437509.1|ENSP00000423974.2|ENSP00000423844.1|ENSP00000421075.2|ENSP00000386128.3|ENSP00000415494.2
ENSG00000106290.14	TAF6	182.313	-0.201929	0.0531982	-3.79577	0.000147184	0.0104714	ENSG00000106290	chr7	100107070	100119841	-	protein_coding	HAVANA	100107249	100119746	ENSP00000413614.1|ENSP00000389575.2|ENSP00000419760.1|ENSP00000416396.1|ENSP00000344537.4|ENSP00000399982.2|ENSP00000419555.1|ENSP00000410012.1|ENSP00000412346.2|ENSP00000428639.1|ENSP00000390073.1|ENSP00000428071.1|ENSP00000406315.1|ENSP00000390220.1|ENSP00000395627.2|ENSP00000427710.2
ENSG00000130382.8	MLLT1	713.24	-0.222942	0.058738	-3.79553	0.000147326	0.0104714	ENSG00000130382	chr19	6210379	6279948	-	protein_coding	HAVANA	6213045	6279784	ENSP00000252674.6
ENSG00000136628.17	EPRS	998.989	-0.316116	0.0832989	-3.79496	0.000147668	0.0104714	ENSG00000136628	chr1	219968601	220046658	-	protein_coding	HAVANA	219968809	220046388	ENSP00000355890.3|ENSP00000477245.1|ENSP00000477493.1
ENSG00000171681.12	ATF7IP	1449.72	-0.234877	0.0618846	-3.7954	0.000147407	0.0104714	ENSG00000171681	chr12	14365632	14502935	+	protein_coding	HAVANA|ENSEMBL	14385384	14498070	ENSP00000261168.4|ENSP00000440587.1|ENSP00000444620.1|ENSP00000443179.1|ENSP00000445955.1|ENSP00000444784.1|ENSP00000439279.1|ENSP00000445604.1|ENSP00000440440.1|ENSP00000443855.1|ENSP00000441483.1|ENSP00000439578.1|ENSP00000446260.1|ENSP00000414158.2|ENSP00000379575.2|ENSP00000443540.1|ENSP00000442958.1|ENSP00000439192.1|ENSP00000444589.1|ENSP00000437711.1
ENSG00000270390.1	RP11-470B22.1	2.69466	1.19583	0.315123	3.79479	0.000147771	0.0104714	ENSG00000270390	chr2	142947300	142948086	-	processed_pseudogene	HAVANA	NA	NA
ENSG00000215478.8	CES5AP1	32.404	1.03868	0.273784	3.79381	0.000148351	0.010479	ENSG00000215478	chr22	23359603	23387731	-	transcribed_unprocessed_pseudogene	HAVANA	NA	NA
ENSG00000233878.1	AC073133.1	53.8966	0.855467	0.22547	3.79415	0.000148153	0.010479	ENSG00000233878	chr7	156437789	156445588	-	lincRNA	HAVANA	NA	NA
ENSG00000119318.12	RAD23B	1693.83	-0.300763	0.0792861	-3.79339	0.000148602	0.01048	ENSG00000119318	chr9	107283137	107332194	+	protein_coding	HAVANA|ENSEMBL	107283630	107331719	ENSP00000416868.1|ENSP00000350708.3|ENSP00000405623.2|ENSP00000415821.1|ENSP00000396975.1
ENSG00000105664.10	COMP	463.54	-0.963077	0.253941	-3.79253	0.000149122	0.0104912	ENSG00000105664	chr19	18782773	18791314	-	protein_coding	HAVANA	18782918	18791269	ENSP00000439156.2|ENSP00000222271.2|ENSP00000403792.1
ENSG00000132872.11	SYT4	64.368	-1.0917	0.28787	-3.79234	0.000149235	0.0104912	ENSG00000132872	chr18	43267878	43277650	-	protein_coding	HAVANA	43270344	43277281	ENSP00000255224.2|ENSP00000466930.1|ENSP00000470516.1|ENSP00000472583.1
ENSG00000196305.17	IARS	955.167	-0.286887	0.0756666	-3.79146	0.000149762	0.0105116	ENSG00000196305	chr9	92210207	92293756	-	protein_coding	HAVANA|ENSEMBL	92210810	92293445	ENSP00000364794.3|ENSP00000486469.1|ENSP00000406448.3|ENSP00000415020.2|ENSP00000364778.1|ENSP00000378922.3|ENSP00000387603.1
ENSG00000275672.1	GATM-AS1	3.79142	1.09097	0.287832	3.79029	0.000150473	0.0105448	ENSG00000275672	chr15	45378700	45380123	+	antisense	HAVANA	NA	NA
ENSG00000164690.7	SHH	57.3814	0.835373	0.220627	3.78635	0.000152874	0.0106492	ENSG00000164690	chr7	155799986	155812273	-	protein_coding	HAVANA	155800040	155812122	ENSP00000297261.2|ENSP00000410546.1|ENSP00000396621.1|ENSP00000413871.1
ENSG00000168159.10	RNF187	527.693	-0.246018	0.0649763	-3.78627	0.000152924	0.0106492	ENSG00000168159	chr1	228487061	228495766	+	protein_coding	HAVANA	228487489	228493274	ENSP00000306396.8
ENSG00000226982.4	CENPCP1	17.1726	0.641195	0.16934	3.78644	0.000152822	0.0106492	ENSG00000226982	chr12	89500093	89502670	+	processed_pseudogene	HAVANA	NA	NA
ENSG00000253291.1	TRBV7-7	3.96012	1.47498	0.38944	3.78743	0.000152214	0.0106492	ENSG00000253291	chr7	142511626	142512127	+	TR_V_gene	HAVANA	142511626	142512127	ENSP00000374900.1
ENSG00000188508.10	KRTDAP	13.2755	0.928727	0.245339	3.78548	0.000153412	0.0106664	ENSG00000188508	chr19	35487324	35495558	-	protein_coding	HAVANA	35487431	35490442	ENSP00000470713.1|ENSP00000339251.3
ENSG00000173848.18	NET1	1157.71	-0.401592	0.106132	-3.78389	0.000154396	0.0107171	ENSG00000173848	chr10	5412551	5458463	+	protein_coding	HAVANA	5412693	5456991	ENSP00000347134.4|ENSP00000403101.1|ENSP00000369717.3
ENSG00000181409.11	AATK	123.252	-0.453796	0.11994	-3.78352	0.000154627	0.0107171	ENSG00000181409	chr17	81117295	81166077	-	protein_coding	HAVANA	81118405	81165992	ENSP00000324196.4|ENSP00000460986.1|ENSP00000363924.2|ENSP00000398796.1|ENSP00000460202.1
ENSG00000199805.1	RNU1-134P	205.367	0.820916	0.217102	3.78124	0.00015605	0.0107989	ENSG00000199805	chr20	63908955	63909119	+	snRNA	ENSEMBL	NA	NA
ENSG00000228002.2	DHX9P1	16.0286	1.08067	0.285827	3.78083	0.000156306	0.0107997	ENSG00000228002	chr13	76984868	76987943	+	processed_pseudogene	HAVANA	NA	NA
ENSG00000243455.3	RPS18P13	5.03786	0.835966	0.221188	3.77943	0.000157189	0.0108438	ENSG00000243455	chr19	18048637	18049090	+	processed_pseudogene	HAVANA	NA	NA
ENSG00000234176.1	HSPA8P1	21.0715	0.910497	0.240944	3.77888	0.000157538	0.010851	ENSG00000234176	chrX	121203182	121205014	-	processed_pseudogene	HAVANA	NA	NA
ENSG00000149761.8	NUDT22	85.2413	-0.283577	0.0750612	-3.77794	0.000158131	0.0108581	ENSG00000149761	chr11	64225941	64230686	+	protein_coding	HAVANA	64226653	64229987	ENSP00000444022.1|ENSP00000442014.1|ENSP00000440166.1|ENSP00000407970.2|ENSP00000279206.3|ENSP00000401085.2|ENSP00000443127.1
ENSG00000205213.13	LGR4	592.498	-0.376843	0.0997391	-3.77829	0.000157909	0.0108581	ENSG00000205213	chr11	27365961	27472775	-	protein_coding	HAVANA	27367870	27472302	ENSP00000368516.4|ENSP00000374508.4|ENSP00000431650.1
ENSG00000013588.5	GPRC5A	363.754	0.70267	0.186037	3.77705	0.000158696	0.0108662	ENSG00000013588	chr12	12890782	12917937	+	protein_coding	HAVANA	12908250	12912536	ENSP00000014914.5|ENSP00000441627.1|ENSP00000439430.1
ENSG00000085265.10	FCN1	70.1704	0.731695	0.193744	3.7766	0.000158985	0.0108662	ENSG00000085265	chr9	134905890	134917963	-	protein_coding	HAVANA|ENSEMBL	134909173	134917871	ENSP00000479379.1|ENSP00000360871.3
ENSG00000259931.2	CTD-2323K18.2	16.9047	0.505911	0.13395	3.77686	0.000158816	0.0108662	ENSG00000259931	chr15	75512770	75513040	-	processed_pseudogene	HAVANA	NA	NA
ENSG00000101639.18	CEP192	819.258	-0.239076	0.0633286	-3.77516	0.000159907	0.0109123	ENSG00000101639	chr18	12991362	13125052	+	protein_coding	HAVANA|ENSEMBL	12999425	13124767	ENSP00000466258.1|ENSP00000427550.1|ENSP00000317156.9|ENSP00000476907.1|ENSP00000424671.1|ENSP00000467038.1|ENSP00000423147.1|ENSP00000468242.1|ENSP00000389190.3|ENSP00000467297.1|ENSP00000468047.1
ENSG00000274487.1	CH17-431G21.1	29.084	-0.651695	0.172665	-3.77434	0.000160432	0.0109313	ENSG00000274487	chr17	38195740	38257152	-	unprocessed_pseudogene	HAVANA	NA	NA
ENSG00000243725.6	TTC4	26.6933	0.350499	0.0928829	3.77355	0.000160938	0.010949	ENSG00000243725	chr1	54715822	54742657	+	protein_coding	HAVANA	54715909	54741510	ENSP00000360329.3
ENSG00000110048.11	OSBP	1046.78	-0.242738	0.0643491	-3.7722	0.000161814	0.0109722	ENSG00000110048	chr11	59574398	59616144	-	protein_coding	HAVANA	59576580	59615664	ENSP00000263847.1|ENSP00000432399.1
ENSG00000132394.10	EEFSEC	98.6502	-0.242312	0.0642416	-3.77188	0.000162022	0.0109722	ENSG00000132394	chr3	128153454	128408646	+	protein_coding	HAVANA	128153508	128408256	ENSP00000254730.5|ENSP00000417660.1
ENSG00000166925.8	TSC22D4	448.779	-0.288688	0.0765271	-3.77236	0.00016171	0.0109722	ENSG00000166925	chr7	100463359	100479279	-	protein_coding	HAVANA	100466962	100478038	ENSP00000300181.2|ENSP00000388168.1|ENSP00000377560.1|ENSP00000395795.1
ENSG00000076924.11	XAB2	359.813	-0.222428	0.059023	-3.76849	0.000164238	0.0110463	ENSG00000076924	chr19	7619525	7629565	-	protein_coding	HAVANA	7619589	7629527	ENSP00000351137.3
ENSG00000129667.12	RHBDF2	180.221	0.33671	0.0893384	3.76892	0.000163953	0.0110463	ENSG00000129667	chr17	76470891	76501790	-	protein_coding	HAVANA	76471636	76481524	ENSP00000322775.3|ENSP00000466867.1|ENSP00000467468.1|ENSP00000467549.1|ENSP00000465632.1|ENSP00000467677.1|ENSP00000464942.1|ENSP00000465531.1|ENSP00000466029.1|ENSP00000467971.1|ENSP00000464975.1|ENSP00000465990.1|ENSP00000465124.1
ENSG00000201713.1	RNA5SP125	18.9031	0.906979	0.24065	3.76887	0.000163985	0.0110463	ENSG00000201713	chr3	25025007	25025126	+	rRNA	ENSEMBL	NA	NA
ENSG00000241158.5	ADAMTS9-AS1	208.67	0.589685	0.15643	3.76963	0.000163487	0.0110463	ENSG00000241158	chr3	64561322	64592757	+	antisense	HAVANA	NA	NA
ENSG00000257513.7	NPIPB1P	10.2676	0.757378	0.200987	3.7683	0.000164364	0.0110463	ENSG00000257513	chr18	11619509	11639699	-	transcribed_unprocessed_pseudogene	HAVANA	NA	NA
ENSG00000122783.16	C7orf49	134.189	-0.217139	0.0576765	-3.76478	0.000166696	0.011186	ENSG00000122783	chr7	135092363	135170795	-	protein_coding	HAVANA|ENSEMBL	135166614	135168922	ENSP00000481014.1|ENSP00000480430.1|ENSP00000400024.1|ENSP00000376823.3|ENSP00000389941.1|ENSP00000473365.1
ENSG00000164929.16	BAALC	35.9031	0.725341	0.192685	3.76438	0.00016696	0.0111868	ENSG00000164929	chr8	103140710	103230305	+	protein_coding	HAVANA	103140898	103228096	ENSP00000312457.5|ENSP00000395024.2|ENSP00000297574.6|ENSP00000302559.6|ENSP00000331579.5
ENSG00000138641.15	HERC3	923.184	-0.394751	0.104899	-3.76315	0.000167784	0.0112251	ENSG00000138641	chr4	88521048	88708542	+	protein_coding	HAVANA|ENSEMBL	88605824	88706957	ENSP00000424786.1|ENSP00000385684.1|ENSP00000405863.1|ENSP00000410029.1|ENSP00000384005.1|ENSP00000389991.1|ENSP00000406210.1|ENSP00000264345.3|ENSP00000421021.1
ENSG00000259786.6	CTD-2118P12.1	22.1135	1.2794	0.340069	3.76219	0.000168432	0.0112514	ENSG00000259786	chr5	29143503	29217115	+	lincRNA	HAVANA	NA	NA
ENSG00000237001.6	WASF3-AS1	46.0634	0.412837	0.109785	3.76042	0.000169627	0.0113142	ENSG00000237001	chr13	26606544	26641364	-	antisense	HAVANA	NA	NA
ENSG00000001036.13	FUCA2	149.739	-0.279636	0.0743928	-3.75891	0.000170657	0.0113487	ENSG00000001036	chr6	143494811	143511690	-	protein_coding	HAVANA	143495710	143511634	ENSP00000002165.5|ENSP00000398119.1
ENSG00000204262.11	COL5A2	882.547	-0.462189	0.122948	-3.75922	0.000170443	0.0113487	ENSG00000204262	chr2	189031896	189179879	-	protein_coding	HAVANA|ENSEMBL	189034073	189179604	ENSP00000364000.3|ENSP00000482184.1
ENSG00000196323.11	ZBTB44	1150.99	-0.344998	0.0917946	-3.75836	0.000171027	0.0113563	ENSG00000196323	chr11	130226677	130314686	-	protein_coding	HAVANA|ENSEMBL	130233312	130261873	ENSP00000408079.1|ENSP00000433457.1|ENSP00000380861.1|ENSP00000350574.4|ENSP00000434177.1|ENSP00000432558.1|ENSP00000436187.1|ENSP00000435413.2|ENSP00000479214.1
ENSG00000251600.5	RP11-673E1.1	15.3462	0.773856	0.205984	3.75688	0.000172047	0.0114068	ENSG00000251600	chr4	143912331	143982454	+	lincRNA	HAVANA	NA	NA
ENSG00000136930.12	PSMB7	362.396	-0.262203	0.0698517	-3.75371	0.000174236	0.0115004	ENSG00000136930	chr9	124353466	124415444	-	protein_coding	HAVANA	124353601	124415425	ENSP00000259457.3|ENSP00000393157.1
ENSG00000141076.17	CIRH1A	229.442	0.200894	0.0535172	3.75383	0.000174156	0.0115004	ENSG00000141076	chr16	69131291	69231130	+	protein_coding	HAVANA	69131324	69168934	ENSP00000461517.1|ENSP00000327179.7|ENSP00000456709.1|ENSP00000463109.1|ENSP00000462497.1|ENSP00000339164.4|ENSP00000456622.1|ENSP00000455269.2|ENSP00000462451.1|ENSP00000456317.1
ENSG00000230507.5	RPL7AP8	5.86366	1.03602	0.275963	3.7542	0.000173897	0.0115004	ENSG00000230507	chr10	86630825	86631628	-	processed_pseudogene	HAVANA	NA	NA
ENSG00000005075.15	POLR2J	146.149	-0.401426	0.107019	-3.75096	0.000176157	0.0115508	ENSG00000005075	chr7	102473118	102478907	-	protein_coding	HAVANA|ENSEMBL	102473652	102478860	ENSP00000292614.5|ENSP00000377383.4
ENSG00000162747.9	FCGR3B	26.3706	0.892276	0.237926	3.75023	0.000176671	0.0115508	ENSG00000162747	chr1	161623196	161631963	-	protein_coding	HAVANA|ENSEMBL	161624518	161631202	ENSP00000356941.2|ENSP00000482838.1|ENSP00000478466.1|ENSP00000294800.3|ENSP00000433642.1|ENSP00000394204.2|ENSP00000437084.1
ENSG00000163539.16	CLASP2	1067.6	-0.174777	0.0466145	-3.74941	0.000177249	0.0115508	ENSG00000163539	chr3	33496245	33718356	-	protein_coding	HAVANA|ENSEMBL	33498634	33718002	ENSP00000419974.2|ENSP00000382297.4|ENSP00000352581.6|ENSP00000417518.1|ENSP00000419305.3|ENSP00000420307.1|ENSP00000489023.1|ENSP00000418488.1|ENSP00000417386.1|ENSP00000417666.1|ENSP00000324364.6|ENSP00000418939.1|ENSP00000327760.6|ENSP00000418945.2|ENSP00000418411.2
ENSG00000168393.12	DTYMK	87.8857	-0.229414	0.0611777	-3.74996	0.000176864	0.0115508	ENSG00000168393	chr2	241675742	241686991	-	protein_coding	HAVANA	241676130	241686783	ENSP00000304802.2|ENSP00000383581.2|ENSP00000408939.1|ENSP00000410647.1|ENSP00000387379.1
ENSG00000176923.4	OR7A15P	3.88113	1.24394	0.331738	3.74976	0.000177004	0.0115508	ENSG00000176923	chr19	14927058	14928024	+	unprocessed_pseudogene	HAVANA	NA	NA
ENSG00000182230.11	FAM153B	118.265	0.656101	0.174952	3.75018	0.000176707	0.0115508	ENSG00000182230	chr5	176060689	176132258	+	protein_coding	HAVANA|ENSEMBL	176084963	176114046	ENSP00000453424.1|ENSP00000453712.1|ENSP00000481297.1|ENSP00000427684.1|ENSP00000424849.1|ENSP00000453011.1|ENSP00000253490.4
ENSG00000198589.10	LRBA	3211.27	-0.423133	0.112857	-3.74927	0.000177347	0.0115508	ENSG00000198589	chr4	150264531	151015727	-	protein_coding	HAVANA	150265725	151014642	ENSP00000421552.1|ENSP00000349629.3|ENSP00000426669.1|ENSP00000425852.1|ENSP00000422180.1|ENSP00000424640.1
ENSG00000204632.11	HLA-G	32.1066	0.659511	0.175901	3.74933	0.000177308	0.0115508	ENSG00000204632	chr6	29826967	29831125	+	protein_coding	HAVANA|ENSEMBL	29827039	29830379	ENSP00000366024.2|ENSP00000412927.1|ENSP00000353472.6|ENSP00000366014.3|ENSP00000436375.1|ENSP00000366011.3
ENSG00000267206.5	LCN6	6.43293	0.851808	0.227054	3.75157	0.00017573	0.0115508	ENSG00000267206	chr9	136744011	136748528	-	protein_coding	HAVANA	136744665	136748483	ENSP00000339621.3|ENSP00000468337.1
ENSG00000110696.9	C11orf58	1306.64	-0.19535	0.0521365	-3.7469	0.000179035	0.0116293	ENSG00000110696	chr11	16613132	16756881	+	protein_coding	HAVANA	16738779	16755101	ENSP00000228136.4|ENSP00000432207.1|ENSP00000431237.2|ENSP00000432534.1
ENSG00000152128.13	TMEM163	35.8394	0.816703	0.217974	3.74679	0.000179113	0.0116293	ENSG00000152128	chr2	134455759	134719000	-	protein_coding	HAVANA	134456719	134718935	ENSP00000281924.6
ENSG00000186226.8	LCE1E	6.97354	1.56145	0.416778	3.74647	0.000179341	0.0116293	ENSG00000186226	chr1	152786214	152788426	+	protein_coding	HAVANA|ENSEMBL	152787300	152787653	ENSP00000357760.1|ENSP00000357759.3|ENSP00000480425.1
ENSG00000224493.1	RP11-87O11.1	5.92557	1.3517	0.36091	3.74525	0.000180217	0.011669	ENSG00000224493	chr1	75521562	75522231	+	processed_pseudogene	HAVANA	NA	NA
ENSG00000065518.7	NDUFB4	193.747	-0.305448	0.0816064	-3.74294	0.000181878	0.0116697	ENSG00000065518	chr3	120596309	120602500	+	protein_coding	HAVANA	120596360	120602267	ENSP00000184266.2|ENSP00000419578.1|ENSP00000419128.1|ENSP00000417714.1|ENSP00000417755.1
ENSG00000100664.10	EIF5	1320.36	-0.261592	0.0698806	-3.74342	0.000181531	0.0116697	ENSG00000100664	chr14	103333544	103345025	+	protein_coding	HAVANA	103335861	103341049	ENSP00000216554.3|ENSP00000453633.1|ENSP00000452636.1|ENSP00000453396.1|ENSP00000453856.1|ENSP00000452883.1|ENSP00000376477.2|ENSP00000452615.1|ENSP00000453468.1|ENSP00000453743.1
ENSG00000148334.14	PTGES2	190.303	-0.269875	0.0720968	-3.74323	0.000181671	0.0116697	ENSG00000148334	chr9	128120693	128128462	-	protein_coding	HAVANA|ENSEMBL	128121148	128127717	ENSP00000345341.6|ENSP00000482913.1|ENSP00000277462.5|ENSP00000411378.1
ENSG00000152620.12	NADK2	487.992	-0.324001	0.0865662	-3.74282	0.00018197	0.0116697	ENSG00000152620	chr5	36192592	36242279	-	protein_coding	HAVANA|ENSEMBL	36195147	36241798	ENSP00000380499.1|ENSP00000282512.3|ENSP00000371362.4|ENSP00000422250.1|ENSP00000424166.1|ENSP00000480506.1|ENSP00000421029.1|ENSP00000426084.1
ENSG00000167074.14	TEF	229.637	-0.429907	0.114866	-3.74268	0.000182072	0.0116697	ENSG00000167074	chr22	41367333	41399326	+	protein_coding	HAVANA	41367533	41395957	ENSP00000385256.3|ENSP00000266304.4|ENSP00000411170.1
ENSG00000177694.14	NAALADL2	1130.19	-0.689523	0.184203	-3.74329	0.000181628	0.0116697	ENSG00000177694	chr3	174438573	175810552	+	protein_coding	HAVANA|ENSEMBL	174859408	175803200	ENSP00000409858.1|ENSP00000404705.1|ENSP00000479989.1|ENSP00000396969.1
ENSG00000260156.1	RP11-394B2.6	8.84535	0.667469	0.178237	3.74484	0.000180506	0.0116697	ENSG00000260156	chr16	70747057	70747926	+	antisense	HAVANA	NA	NA
ENSG00000143870.12	PDIA6	1034.44	-0.29923	0.0799653	-3.74199	0.000182566	0.0116725	ENSG00000143870	chr2	10783391	10837977	-	protein_coding	HAVANA|ENSEMBL	10784261	10837605	ENSP00000272227.3|ENSP00000438778.1|ENSP00000481892.1|ENSP00000385385.2|ENSP00000371024.4|ENSP00000384459.2|ENSP00000389558.1
ENSG00000279353.1	RP11-864N7.4	13.8614	0.829808	0.221762	3.74189	0.000182643	0.0116725	ENSG00000279353	chr11	74698231	74699658	-	TEC	HAVANA	NA	NA
ENSG00000207349.1	RNVU1-17	61.6858	1.04882	0.280344	3.74119	0.000183154	0.0116883	ENSG00000207349	chr1	143699456	143699619	-	snRNA	ENSEMBL	NA	NA
ENSG00000201547.1	Y_RNA	9.65561	0.645015	0.172456	3.74018	0.00018389	0.0117184	ENSG00000201547	chr17	67408774	67408881	-	misc_RNA	ENSEMBL	NA	NA
ENSG00000115128.6	SF3B6	173.29	-0.298141	0.0797311	-3.73933	0.000184514	0.0117357	ENSG00000115128	chr2	24067584	24076443	-	protein_coding	HAVANA	24067765	24076229	ENSP00000233468.4
ENSG00000165219.21	GAPVD1	898.259	-0.18791	0.0502557	-3.73909	0.000184691	0.0117357	ENSG00000165219	chr9	125261794	125367207	+	protein_coding	HAVANA|ENSEMBL	125298922	125362743	ENSP00000419799.1|ENSP00000418969.1|ENSP00000377646.1|ENSP00000377665.2|ENSP00000419767.1|ENSP00000377645.2|ENSP00000419063.1|ENSP00000418747.1|ENSP00000297933.6|ENSP00000377664.2|ENSP00000309582.9|ENSP00000265956.5|ENSP00000413082.1|ENSP00000391251.1
ENSG00000130560.8	UBAC1	224.754	-0.209313	0.0560089	-3.73713	0.000186133	0.0118104	ENSG00000130560	chr9	135932969	135961380	-	protein_coding	HAVANA	135933403	135961162	ENSP00000360821.3
ENSG00000099795.6	NDUFB7	231.971	-0.285791	0.0764854	-3.73654	0.000186573	0.0118213	ENSG00000099795	chr19	14566078	14572062	-	protein_coding	HAVANA	14566136	14572000	ENSP00000473120.1|ENSP00000215565.1
ENSG00000251204.1	CTC-278L1.1	9.54021	1.13131	0.302833	3.73577	0.000187145	0.0118407	ENSG00000251204	chr5	106415576	106417241	-	processed_pseudogene	HAVANA	NA	NA
ENSG00000232434.2	C9orf172	179.242	-0.395676	0.105962	-3.73412	0.000188369	0.0119011	ENSG00000232434	chr9	136844415	136848801	+	protein_coding	HAVANA	136844415	136847342	ENSP00000412388.1
ENSG00000278828.1	HIST1H3H	39.4839	-0.59617	0.159672	-3.73371	0.000188678	0.0119036	ENSG00000278828	chr6	27810064	27811300	+	protein_coding	HAVANA	27810074	27810481	ENSP00000358160.2
ENSG00000201291.1	RNU1-34P	54.1812	1.02745	0.275326	3.73177	0.00019014	0.0119788	ENSG00000201291	chr6	75473738	75473894	-	snRNA	ENSEMBL	NA	NA
ENSG00000235576.1	AC092580.4	3.31275	0.891344	0.238879	3.73137	0.000190444	0.0119809	ENSG00000235576	chr2	7725801	7730705	+	lincRNA	HAVANA	NA	NA
ENSG00000115590.13	IL1R2	54.5756	0.792005	0.212294	3.7307	0.000190945	0.0119827	ENSG00000115590	chr2	101991844	102028544	+	protein_coding	HAVANA	102008576	102028389	ENSP00000330959.3|ENSP00000377066.2|ENSP00000408415.1|ENSP00000414611.1
ENSG00000126858.16	RHOT1	322.518	-0.2035	0.0545539	-3.73026	0.000191283	0.0119827	ENSG00000126858	chr17	32142454	32253374	+	protein_coding	HAVANA	32142693	32253124	ENSP00000334724.6|ENSP00000351132.3|ENSP00000462698.2|ENSP00000439737.2|ENSP00000346215.3|ENSP00000464094.1|ENSP00000462669.1|ENSP00000462612.1|ENSP00000378184.2|ENSP00000464851.1|ENSP00000463532.1|ENSP00000467272.1|ENSP00000464674.1|ENSP00000461992.1
ENSG00000165028.11	NIPSNAP3B	54.8738	-0.354027	0.0949047	-3.73034	0.00019122	0.0119827	ENSG00000165028	chr9	104764157	104777457	+	protein_coding	HAVANA	104764241	104773070	ENSP00000435209.1|ENSP00000363894.3
ENSG00000253710.2	ALG11	194.761	-0.192259	0.051551	-3.72949	0.000191866	0.0120022	ENSG00000253710	chr13	52012398	52029664	+	protein_coding	HAVANA	52012419	52028587	ENSP00000429497.1|ENSP00000481922.1|ENSP00000430236.1
ENSG00000252864.1	RNA5SP278	11.8111	0.59018	0.158276	3.7288	0.000192396	0.0120184	ENSG00000252864	chr8	140940562	140940663	+	rRNA	ENSEMBL	NA	NA
ENSG00000144451.18	SPAG16	219.923	-0.264232	0.0709288	-3.72531	0.000195075	0.0121344	ENSG00000144451	chr2	213284379	214410501	+	protein_coding	HAVANA|ENSEMBL	213284484	214410312	ENSP00000272898.8|ENSP00000332592.5|ENSP00000385496.2|ENSP00000415079.2|ENSP00000390494.1|ENSP00000411077.1|ENSP00000404949.1|ENSP00000398926.1|ENSP00000400847.1|ENSP00000416600.1
ENSG00000162961.13	DPY30	148.283	-0.228876	0.0614284	-3.72589	0.000194627	0.0121344	ENSG00000162961	chr2	31867809	32039812	-	protein_coding	HAVANA	32024187	32039456	ENSP00000345837.5|ENSP00000295066.3
ENSG00000167792.11	NDUFV1	478.335	-0.236577	0.0635051	-3.72532	0.000195064	0.0121344	ENSG00000167792	chr11	67606852	67612535	+	protein_coding	HAVANA	67607005	67612455	ENSP00000322450.6|ENSP00000432015.1|ENSP00000435202.1|ENSP00000436906.1|ENSP00000436766.1|ENSP00000431751.1|ENSP00000395368.2|ENSP00000434575.1|ENSP00000437267.1|ENSP00000434438.1|ENSP00000436936.1|ENSP00000434581.1|ENSP00000435199.1|ENSP00000432637.1
ENSG00000271035.1	CTD-2269E23.3	3.96407	1.96056	0.52638	3.72461	0.000195615	0.0121509	ENSG00000271035	chr5	28897785	28898274	-	processed_pseudogene	HAVANA	NA	NA
ENSG00000123685.8	BATF3	39.7263	0.493697	0.132625	3.7225	0.00019726	0.0122159	ENSG00000123685	chr1	212686418	212699985	-	protein_coding	HAVANA	212686794	212699762	ENSP00000243440.1
ENSG00000167619.11	TMEM145	27.8614	0.964184	0.259007	3.72262	0.000197168	0.0122159	ENSG00000167619	chr19	42313325	42325062	+	protein_coding	HAVANA	42313377	42324814	ENSP00000301204.2|ENSP00000470827.1|ENSP00000470602.1
ENSG00000187240.13	DYNC2H1	844.71	-0.210874	0.0566529	-3.72221	0.000197488	0.0122159	ENSG00000187240	chr11	103109431	103479863	+	protein_coding	HAVANA	103109575	103479250	ENSP00000364887.2|ENSP00000334021.7|ENSP00000381167.3|ENSP00000433451.1|ENSP00000436736.1
ENSG00000078699.21	CBFA2T2	1151.06	-0.368134	0.0989309	-3.72112	0.000198342	0.0122515	ENSG00000078699	chr20	33490075	33650036	+	protein_coding	HAVANA|ENSEMBL	33490268	33644643	ENSP00000345810.5|ENSP00000364428.2|ENSP00000341865.3|ENSP00000262653.7|ENSP00000380902.1|ENSP00000433270.1|ENSP00000352622.3|ENSP00000443398.1
ENSG00000093134.13	VNN3	25.7465	1.01397	0.272823	3.71658	0.000201936	0.0124024	ENSG00000093134	chr6	132722787	132734765	-	protein_coding	HAVANA|ENSEMBL	132722929	132734692	ENSP00000438024.2|ENSP00000440594.1|ENSP00000439449.2|ENSP00000464241.1|ENSP00000463583.1|ENSP00000444505.1|ENSP00000443901.1|ENSP00000444491.1|ENSP00000443073.1|ENSP00000438175.1|ENSP00000441182.1|ENSP00000440245.1|ENSP00000439815.1
ENSG00000099992.15	TBC1D10A	191.641	0.230975	0.0621641	3.71557	0.000202744	0.0124024	ENSG00000099992	chr22	30291990	30327046	-	protein_coding	HAVANA	30292378	30326881	ENSP00000215790.7|ENSP00000384996.3|ENSP00000385050.1|ENSP00000400620.1|ENSP00000389994.1|ENSP00000377484.2
ENSG00000117906.13	RCN2	407.041	-0.271494	0.0730641	-3.71584	0.000202532	0.0124024	ENSG00000117906	chr15	76931619	76954392	+	protein_coding	HAVANA	76931842	76949219	ENSP00000378349.3|ENSP00000319739.5|ENSP00000378347.3|ENSP00000453052.1
ENSG00000129562.10	DAD1	246.831	-0.305987	0.0823356	-3.71634	0.00020213	0.0124024	ENSG00000129562	chr14	22564905	22589269	-	protein_coding	HAVANA	22565115	22589157	ENSP00000250498.4|ENSP00000442074.1|ENSP00000440242.1|ENSP00000440821.1
ENSG00000157954.14	WIPI2	566.866	-0.224974	0.0605444	-3.71584	0.000202529	0.0124024	ENSG00000157954	chr7	5190188	5233826	+	protein_coding	HAVANA	5190420	5230944	ENSP00000288828.4|ENSP00000384945.3|ENSP00000385297.3|ENSP00000371821.2|ENSP00000429654.1
ENSG00000249767.1	ENPP7P10	30.1764	0.487987	0.131306	3.71641	0.000202077	0.0124024	ENSG00000249767	chr4	9079023	9141608	+	unprocessed_pseudogene	HAVANA	NA	NA
ENSG00000270189.1	RP11-258C19.7	86.5242	-0.324761	0.0874044	-3.71561	0.000202715	0.0124024	ENSG00000270189	chrX	53169097	53170914	+	lincRNA	HAVANA	NA	NA
ENSG00000257696.1	RP11-175P13.2	9.13232	0.804096	0.216455	3.71484	0.000203333	0.0124062	ENSG00000257696	chr12	100143058	100144671	+	antisense	HAVANA	NA	NA
ENSG00000265934.1	ARL2BPP1	3.64277	1.52364	0.410153	3.7148	0.000203367	0.0124062	ENSG00000265934	chr18	76703444	76704254	-	processed_pseudogene	HAVANA	NA	NA
ENSG00000119326.14	CTNNAL1	344.851	-0.362515	0.0976148	-3.71373	0.000204225	0.0124261	ENSG00000119326	chr9	108942569	109013529	-	protein_coding	HAVANA	108942772	109013442	ENSP00000363723.4|ENSP00000320434.4|ENSP00000363722.1|ENSP00000363721.4
ENSG00000271075.1	RP11-589M4.4	26.4734	0.500123	0.13467	3.7137	0.000204254	0.0124261	ENSG00000271075	chr14	52871458	52872217	+	processed_pseudogene	HAVANA	NA	NA
ENSG00000160094.14	ZNF362	427.166	-0.25802	0.0695033	-3.71234	0.000205348	0.0124755	ENSG00000160094	chr1	33256545	33300719	+	protein_coding	HAVANA|ENSEMBL	33270575	33299043	ENSP00000438354.1|ENSP00000446335.1|ENSP00000362527.5
ENSG00000175756.13	AURKAIP1	211.14	-0.262755	0.0707881	-3.71185	0.000205749	0.0124828	ENSG00000175756	chr1	1373730	1375495	-	protein_coding	HAVANA	1373804	1374756	ENSP00000342676.3|ENSP00000340656.5|ENSP00000319778.5|ENSP00000368130.3
ENSG00000173511.9	VEGFB	375.834	-0.279583	0.0753404	-3.71093	0.0002065	0.0125112	ENSG00000173511	chr11	64234538	64238793	+	protein_coding	HAVANA	64234834	64238374	ENSP00000311127.2|ENSP00000401550.2|ENSP00000442526.1
ENSG00000270293.1	CTC-360J11.5	2.79024	1.5725	0.423881	3.70976	0.000207454	0.0125518	ENSG00000270293	chr19	57150513	57150978	+	processed_pseudogene	HAVANA	NA	NA
ENSG00000189043.9	NDUFA4	278.497	-0.301302	0.081247	-3.70846	0.000208521	0.0125992	ENSG00000189043	chr7	10931951	10940256	-	protein_coding	HAVANA	10933639	10940057	ENSP00000339720.5
ENSG00000184840.11	TMED9	705.041	-0.324077	0.0874423	-3.70618	0.000210408	0.0126959	ENSG00000184840	chr5	177592158	177596124	+	protein_coding	HAVANA	177592215	177595413	ENSP00000330945.6
ENSG00000049449.8	RCN1	904.025	-0.30192	0.0814719	-3.70581	0.000210714	0.012697	ENSG00000049449	chr11	31812391	32105755	+	protein_coding	HAVANA	31816539	32104469	ENSP00000436482.1|ENSP00000436422.1|ENSP00000054950.3|ENSP00000433249.1|ENSP00000436427.1|ENSP00000433237.1
ENSG00000030582.16	GRN	714.566	-0.333536	0.0900465	-3.70404	0.000212191	0.0127036	ENSG00000030582	chr17	44345086	44353102	+	protein_coding	HAVANA	44349165	44352795	ENSP00000053867.2|ENSP00000466956.1|ENSP00000466271.1|ENSP00000465518.1|ENSP00000465375.1|ENSP00000466405.1|ENSP00000467745.1|ENSP00000467022.1|ENSP00000467870.1|ENSP00000467431.1|ENSP00000466611.1|ENSP00000467616.1|ENSP00000468318.1|ENSP00000465673.1|ENSP00000467837.1
ENSG00000150316.11	CWC15	238.409	-0.202766	0.0547261	-3.7051	0.000211306	0.0127036	ENSG00000150316	chr11	94962622	94973612	-	protein_coding	HAVANA	94963388	94972185	ENSP00000475615.2
ENSG00000169710.7	FASN	6392.55	-0.6782	0.183052	-3.70495	0.000211435	0.0127036	ENSG00000169710	chr17	82078333	82098332	-	protein_coding	HAVANA	82079146	82096445	ENSP00000304592.2|ENSP00000488964.1|ENSP00000462949.1|ENSP00000489514.1
ENSG00000237643.1	RP11-462G2.1	15.7473	-1.67088	0.451106	-3.70396	0.000212257	0.0127036	ENSG00000237643	chr6	70394887	70399417	+	lincRNA	HAVANA	NA	NA
ENSG00000243517.1	RP11-627K11.1	25.5038	0.565865	0.15277	3.70403	0.000212198	0.0127036	ENSG00000243517	chr12	31251992	31252597	-	processed_pseudogene	HAVANA	NA	NA
ENSG00000112312.9	GMNN	188.538	-0.563431	0.152197	-3.70198	0.000213925	0.0127747	ENSG00000112312	chr6	24774931	24786099	+	protein_coding	HAVANA|ENSEMBL	24777247	24785796	ENSP00000348902.3|ENSP00000230056.3|ENSP00000367293.2|ENSP00000477506.1|ENSP00000419584.1|ENSP00000367298.3
ENSG00000145283.7	SLC10A6	19.341	0.641848	0.173417	3.70118	0.000214599	0.0127747	ENSG00000145283	chr4	86823468	86849263	-	protein_coding	HAVANA	86823691	86849115	ENSP00000273905.6
ENSG00000172578.11	KLHL6	201.467	0.436249	0.117857	3.70151	0.000214321	0.0127747	ENSG00000172578	chr3	183487531	183555689	-	protein_coding	HAVANA	183491930	183555653	ENSP00000341342.3|ENSP00000433734.1
ENSG00000228042.2	RP11-441A11.1	2.71405	1.49443	0.403761	3.70129	0.000214507	0.0127747	ENSG00000228042	chrX	110636841	110637672	+	processed_pseudogene	HAVANA	NA	NA
ENSG00000273792.1	RP11-554D20.2	52.2418	0.336218	0.0908546	3.70062	0.000215077	0.0127859	ENSG00000273792	chr15	60847757	60849068	-	sense_intronic	HAVANA	NA	NA
ENSG00000170035.15	UBE2E3	314.809	-0.594008	0.160697	-3.69644	0.000218643	0.0129805	ENSG00000170035	chr2	180967248	181076585	+	protein_coding	HAVANA|ENSEMBL	180982043	181062885	ENSP00000473525.1|ENSP00000473639.1|ENSP00000473345.1|ENSP00000376215.2|ENSP00000473591.1|ENSP00000386788.3|ENSP00000473264.1|ENSP00000473521.1|ENSP00000473623.1|ENSP00000473642.1
ENSG00000171033.12	PKIA	146.144	-0.498954	0.134995	-3.6961	0.00021894	0.0129808	ENSG00000171033	chr8	78516139	78605267	+	protein_coding	HAVANA	78598385	78601818	ENSP00000379696.2|ENSP00000336552.5|ENSP00000430887.1
ENSG00000169862.18	CTNND2	202.833	-0.425806	0.115223	-3.69548	0.000219468	0.0129947	ENSG00000169862	chr5	10971840	11904043	-	protein_coding	HAVANA|ENSEMBL	10973456	11903853	ENSP00000307134.8|ENSP00000421093.1|ENSP00000426510.1|ENSP00000391155.3|ENSP00000421000.1|ENSP00000426887.1|ENSP00000422389.1|ENSP00000426625.1|ENSP00000424296.1
ENSG00000174804.3	FZD4	649.312	-0.53898	0.145881	-3.69465	0.000220193	0.0130202	ENSG00000174804	chr11	86945679	86955391	-	protein_coding	HAVANA	86951145	86955085	ENSP00000434034.1
ENSG00000145287.10	PLAC8	36.7295	0.589058	0.159491	3.69337	0.000221303	0.0130337	ENSG00000145287	chr4	83090048	83137075	-	protein_coding	HAVANA	83094690	83107921	ENSP00000309509.4|ENSP00000412230.2|ENSP00000423459.1|ENSP00000422526.1|ENSP00000399700.2
ENSG00000196821.9	C6orf106	722.575	-0.203644	0.0551276	-3.69404	0.000220718	0.0130337	ENSG00000196821	chr6	34587288	34696859	-	protein_coding	HAVANA	34590568	34696603	ENSP00000363135.3|ENSP00000363138.3|ENSP00000363133.1
ENSG00000251768.1	RNA5SP217	15.5153	0.452832	0.122606	3.69338	0.000221296	0.0130337	ENSG00000251768	chr6	127317883	127317973	-	rRNA	ENSEMBL	NA	NA
ENSG00000106483.11	SFRP4	877.857	-0.746535	0.202156	-3.69287	0.000221739	0.013042	ENSG00000106483	chr7	37905932	38025695	-	protein_coding	HAVANA	37907482	37926722	ENSP00000410715.2|ENSP00000402262.2
ENSG00000020922.12	MRE11A	519.914	-0.228862	0.0620042	-3.69108	0.000223302	0.0130781	ENSG00000020922	chr11	94415578	94493908	-	protein_coding	HAVANA	94420128	94492801	ENSP00000325863.3|ENSP00000385614.3|ENSP00000326094.3|ENSP00000376933.4|ENSP00000440986.1|ENSP00000439511.1|ENSP00000442809.1
ENSG00000120509.10	PDZD11	89.5213	-0.269773	0.0731062	-3.69015	0.000224125	0.0130781	ENSG00000120509	chrX	70286595	70290514	-	protein_coding	HAVANA	70287085	70289341	ENSP00000239666.4|ENSP00000363578.1
ENSG00000149600.11	COMMD7	207.916	-0.200093	0.0542197	-3.69041	0.000223892	0.0130781	ENSG00000149600	chr20	32702691	32743997	-	protein_coding	HAVANA	32703385	32743391	ENSP00000278980.6|ENSP00000476617.1|ENSP00000395339.1|ENSP00000476443.1
ENSG00000166192.14	SENP8	66.3106	0.26748	0.0724789	3.69045	0.000223857	0.0130781	ENSG00000166192	chr15	72114258	72143688	+	protein_coding	HAVANA	72139624	72140259	ENSP00000446057.2|ENSP00000457208.1|ENSP00000456567.1|ENSP00000340505.4|ENSP00000457215.1
ENSG00000173432.10	SAA1	22.4564	1.15788	0.313684	3.69123	0.000223175	0.0130781	ENSG00000173432	chr11	18266174	18269977	+	protein_coding	HAVANA	18266888	18269852	ENSP00000348918.4|ENSP00000436866.1|ENSP00000384906.2
ENSG00000224563.1	LPP-AS1	50.5981	0.41701	0.112985	3.69083	0.000223524	0.0130781	ENSG00000224563	chr3	188562238	188568666	-	antisense	HAVANA	NA	NA
ENSG00000198788.8	MUC2	167.102	1.03085	0.279422	3.68923	0.000224934	0.0131025	ENSG00000198788	chr11	1074875	1110511	+	processed_transcript	HAVANA|ENSEMBL	NA	NA
ENSG00000266920.1	ACTBP9	11.924	0.755038	0.204673	3.689	0.000225135	0.0131025	ENSG00000266920	chr18	62442028	62443126	+	processed_pseudogene	HAVANA	NA	NA
ENSG00000182118.5	FAM89A	43.494	0.368048	0.0998146	3.68732	0.000226628	0.0131654	ENSG00000182118	chr1	231018958	231040246	-	protein_coding	HAVANA	231019866	231040211	ENSP00000355614.4
ENSG00000185467.7	KPNA7	23.2604	0.813659	0.220676	3.68712	0.00022681	0.0131654	ENSG00000185467	chr7	99173574	99207506	-	protein_coding	HAVANA	99173711	99207466	ENSP00000330878.6
ENSG00000021574.11	SPAST	270.044	-0.254916	0.0691478	-3.68653	0.000227329	0.0131665	ENSG00000021574	chr2	32063611	32157637	+	protein_coding	HAVANA|ENSEMBL	32063832	32154493	ENSP00000340817.1|ENSP00000480893.1|ENSP00000320885.3|ENSP00000482496.1
ENSG00000119280.16	C1orf198	575.387	-0.287711	0.0780461	-3.68643	0.000227424	0.0131665	ENSG00000119280	chr1	230837119	230869589	-	protein_coding	HAVANA	230839855	230868512	ENSP00000355623.5|ENSP00000428172.1|ENSP00000411384.2|ENSP00000430967.1|ENSP00000429503.1
ENSG00000237556.1	KCND3-AS1	34.4922	0.424072	0.11508	3.68501	0.000228696	0.0132228	ENSG00000237556	chr1	111909336	111910931	+	antisense	HAVANA	NA	NA
ENSG00000214866.7	DCDC2C	24.0367	0.636159	0.172689	3.68384	0.000229747	0.0132663	ENSG00000214866	chr2	3703592	3847408	+	protein_coding	HAVANA|ENSEMBL	3703752	3847180	ENSP00000382097.4|ENSP00000403984.1
ENSG00000168763.15	CNNM3	302.771	-0.20753	0.05635	-3.68287	0.000230621	0.0132994	ENSG00000168763	chr2	96816245	96833911	+	protein_coding	HAVANA	96816278	96832613	ENSP00000366260.3|ENSP00000305449.3
ENSG00000119396.10	RAB14	675.478	-0.285062	0.0774288	-3.6816	0.000231772	0.0133485	ENSG00000119396	chr9	121178137	121223014	-	protein_coding	HAVANA	121181399	121193412	ENSP00000362946.4|ENSP00000400107.1
ENSG00000157637.12	SLC38A10	800.377	-0.251658	0.068395	-3.67948	0.000233709	0.0134425	ENSG00000157637	chr17	81245000	81295547	-	protein_coding	HAVANA	81245559	81294921	ENSP00000363891.3|ENSP00000437601.1|ENSP00000458273.1|ENSP00000288439.5|ENSP00000444523.1|ENSP00000439115.1
ENSG00000107175.10	CREB3	271.179	-0.21549	0.0585817	-3.67845	0.000234653	0.0134444	ENSG00000107175	chr9	35732320	35737007	+	protein_coding	HAVANA|ENSEMBL	35732773	35736723	ENSP00000484327.1|ENSP00000342136.2
ENSG00000140030.5	GPR65	47.3075	0.498447	0.135495	3.6787	0.000234423	0.0134444	ENSG00000140030	chr14	88005124	88014811	+	protein_coding	HAVANA	88010848	88011858	ENSP00000267549.3
ENSG00000145912.8	NHP2	143.343	-0.283195	0.0769757	-3.67902	0.000234136	0.0134444	ENSG00000145912	chr5	178149460	178153967	-	protein_coding	HAVANA	178149716	178153817	ENSP00000274606.3|ENSP00000366276.2|ENSP00000431126.1|ENSP00000423803.1|ENSP00000423849.1
ENSG00000162521.18	RBBP4	1200.02	-0.242404	0.0659252	-3.67696	0.000236034	0.0135061	ENSG00000162521	chr1	32651142	32686211	+	protein_coding	HAVANA	32651307	32680543	ENSP00000398242.3|ENSP00000362592.4|ENSP00000432780.1|ENSP00000434925.1|ENSP00000436663.1|ENSP00000362584.1|ENSP00000432774.1|ENSP00000396057.2|ENSP00000437210.1|ENSP00000389437.2|ENSP00000436986.1|ENSP00000433805.1|ENSP00000432298.1|ENSP00000436565.1
ENSG00000145354.9	CISD2	79.3145	-0.294812	0.0802103	-3.67549	0.000237395	0.0135141	ENSG00000145354	chr4	102868978	102889242	+	protein_coding	HAVANA	102869085	102887427	ENSP00000273986.4|ENSP00000458976.1|ENSP00000423716.1
ENSG00000196367.12	TRRAP	1738.66	-0.225051	0.0612272	-3.67567	0.000237224	0.0135141	ENSG00000196367	chr7	98877933	99013243	+	protein_coding	HAVANA|ENSEMBL	98881151	99012352	ENSP00000401107.1|ENSP00000352925.4|ENSP00000347733.3|ENSP00000485781.1|ENSP00000403708.3|ENSP00000394645.1
ENSG00000197238.4	HIST1H4J	5.41811	-0.868273	0.23623	-3.67553	0.000237352	0.0135141	ENSG00000197238	chr6	27824108	27824480	+	protein_coding	HAVANA	27824125	27824433	ENSP00000347168.1
ENSG00000236583.1	AP004290.1	26.922	0.352707	0.09596	3.67557	0.000237322	0.0135141	ENSG00000236583	chr8	99233048	99234459	-	processed_pseudogene	HAVANA	NA	NA
ENSG00000108175.16	ZMIZ1	2220.53	-0.304333	0.0828188	-3.67468	0.000238147	0.0135342	ENSG00000108175	chr10	79069035	79316528	+	protein_coding	HAVANA|ENSEMBL	79201633	79314255	ENSP00000334474.5|ENSP00000481736.1|ENSP00000401558.3
ENSG00000230118.1	AC092569.2	3.40192	1.32701	0.361273	3.67315	0.000239582	0.0135342	ENSG00000230118	chr2	30746444	30746701	-	processed_pseudogene	HAVANA	NA	NA
ENSG00000232043.1	RP4-530I15.9	145.45	0.309968	0.0843709	3.67387	0.000238905	0.0135342	ENSG00000232043	chr20	50570975	50578041	-	antisense	HAVANA	NA	NA
ENSG00000249772.1	CTD-2193P3.2	4.21019	0.935078	0.254532	3.67371	0.000239054	0.0135342	ENSG00000249772	chr5	81113385	81114852	-	antisense	HAVANA	NA	NA
ENSG00000260689.2	HNRNPA3P11	22.5405	0.512679	0.139563	3.67345	0.0002393	0.0135342	ENSG00000260689	chr15	57246960	57247893	-	processed_pseudogene	HAVANA	NA	NA
ENSG00000279175.1	CTA-414D7.1	139.36	0.407832	0.111024	3.67336	0.000239385	0.0135342	ENSG00000279175	chr22	44102779	44116232	+	sense_intronic	HAVANA	NA	NA
ENSG00000201939.1	RNA5SP224	16.6372	0.88484	0.240934	3.67253	0.000240159	0.0135495	ENSG00000201939	chr6	153159220	153159345	-	rRNA	ENSEMBL	NA	NA
ENSG00000102699.5	PARP4	906.071	-0.281104	0.0765665	-3.67137	0.000241252	0.0135579	ENSG00000102699	chr13	24420926	24512810	-	protein_coding	HAVANA	24421122	24503776	ENSP00000371419.3
ENSG00000161048.11	NAPEPLD	353.139	-0.265083	0.0722035	-3.67133	0.000241295	0.0135579	ENSG00000161048	chr7	103099776	103149560	-	protein_coding	HAVANA	103103432	103128776	ENSP00000340093.4|ENSP00000407112.1|ENSP00000412376.1|ENSP00000419188.1|ENSP00000395138.1|ENSP00000392775.1|ENSP00000404391.1|ENSP00000414778.1
ENSG00000175221.14	MED16	340.1	-0.207606	0.0565499	-3.6712	0.000241416	0.0135579	ENSG00000175221	chr19	867630	893218	-	protein_coding	HAVANA|ENSEMBL	868104	891131	ENSP00000379153.1|ENSP00000308528.4|ENSP00000478286.1|ENSP00000475725.1|ENSP00000464810.1|ENSP00000269814.5|ENSP00000475528.1|ENSP00000325612.1|ENSP00000479411.1|ENSP00000483533.1|ENSP00000466868.1|ENSP00000465762.1|ENSP00000480766.1|ENSP00000465823.1|ENSP00000465827.1
ENSG00000211818.1	TRAV39	2.38899	1.40461	0.382616	3.67108	0.000241531	0.0135579	ENSG00000211818	chr14	22304054	22304553	+	TR_V_gene	HAVANA	22304054	22304553	ENSP00000450865.1
ENSG00000108604.15	SMARCD2	564.92	-0.195292	0.05321	-3.67021	0.000242349	0.013572	ENSG00000108604	chr17	63832081	63843065	-	protein_coding	HAVANA|ENSEMBL	63832941	63842674	ENSP00000483605.1|ENSP00000392617.2|ENSP00000318451.10|ENSP00000225742.9|ENSP00000398946.3|ENSP00000464503.1|ENSP00000463793.1|ENSP00000462761.1
ENSG00000161057.10	PSMC2	418.447	-0.24737	0.0674113	-3.66956	0.000242964	0.013572	ENSG00000161057	chr7	103344254	103369395	+	protein_coding	HAVANA|ENSEMBL	103347712	103368051	ENSP00000401724.1|ENSP00000393027.1|ENSP00000391211.1|ENSP00000292644.3
ENSG00000231821.1	NPM1P48	7.5391	1.18748	0.323575	3.66987	0.000242672	0.013572	ENSG00000231821	chr2	4514204	4515056	-	processed_pseudogene	HAVANA	NA	NA
ENSG00000260965.1	RPL23AP91	3.44983	1.35661	0.369697	3.66952	0.000243008	0.013572	ENSG00000260965	chr16	57321352	57322117	+	processed_pseudogene	HAVANA	NA	NA
ENSG00000106803.9	SEC61B	247.641	-0.300852	0.0820065	-3.66863	0.00024385	0.0136019	ENSG00000106803	chr9	99222064	99230615	+	protein_coding	HAVANA	99222364	99230421	ENSP00000474122.1|ENSP00000223641.4
ENSG00000200340.1	RNU1-105P	13.5387	0.931464	0.253963	3.66771	0.000244729	0.0136166	ENSG00000200340	chr6	47823390	47823550	+	snRNA	ENSEMBL	NA	NA
ENSG00000275850.1	RP11-543P15.3	44.3912	0.33046	0.0900938	3.66796	0.000244495	0.0136166	ENSG00000275850	chr12	3171657	3174056	+	sense_intronic	HAVANA	NA	NA
ENSG00000201155.1	RNU1-24P	20.2738	1.0628	0.289875	3.66642	0.000245969	0.0136684	ENSG00000201155	chr13	101778884	101779048	-	snRNA	ENSEMBL	NA	NA
ENSG00000267585.1	RP11-115P21.1	6.24818	0.69101	0.188511	3.66561	0.000246747	0.0136827	ENSG00000267585	chr18	34573987	34574523	-	processed_pseudogene	HAVANA	NA	NA
ENSG00000269458.1	CTD-2579N5.4	7.30827	1.20514	0.328778	3.66551	0.000246844	0.0136827	ENSG00000269458	chr19	22925377	22925547	+	unprocessed_pseudogene	HAVANA	NA	NA
ENSG00000101336.12	HCK	71.1459	0.432583	0.11804	3.66472	0.000247608	0.0136908	ENSG00000101336	chr20	32052188	32101856	+	protein_coding	HAVANA|ENSEMBL	32052425	32101516	ENSP00000441169.1|ENSP00000444986.2|ENSP00000365022.2|ENSP00000486627.1|ENSP00000420457.1|ENSP00000262651.3|ENSP00000429848.1|ENSP00000427757.1|ENSP00000365012.2
ENSG00000143363.15	PRUNE	187.424	-0.210967	0.0575642	-3.66489	0.000247442	0.0136908	ENSG00000143363	chr1	151008420	151035713	+	protein_coding	HAVANA	151008633	151034231	ENSP00000387696.1|ENSP00000271620.3|ENSP00000357933.1|ENSP00000392632.1|ENSP00000357932.1|ENSP00000357931.1|ENSP00000357930.1
ENSG00000137409.18	MTCH1	878.591	-0.218092	0.059529	-3.66362	0.000248673	0.0136983	ENSG00000137409	chr6	36968141	36986298	-	protein_coding	HAVANA|ENSEMBL	36968740	36986173	ENSP00000437660.2|ENSP00000362718.5|ENSP00000362730.5|ENSP00000399187.2|ENSP00000419739.1
ENSG00000180879.13	SSR4	413.817	-0.385495	0.105217	-3.66382	0.000248484	0.0136983	ENSG00000180879	chrX	153793516	153798505	+	protein_coding	HAVANA	153794688	153798430	ENSP00000317331.3|ENSP00000359104.1|ENSP00000359103.3|ENSP00000359102.3
ENSG00000254225.1	RP11-11C20.1	4.89774	1.27566	0.348189	3.66371	0.000248589	0.0136983	ENSG00000254225	chr8	51721670	51722164	-	processed_pseudogene	HAVANA	NA	NA
ENSG00000231114.1	AC078842.4	27.3051	0.66106	0.180545	3.66147	0.000250768	0.0137966	ENSG00000231114	chr7	137318592	137326953	+	lincRNA	HAVANA	NA	NA
ENSG00000252510.1	RNA5SP55	4.90035	0.782953	0.213874	3.66081	0.000251418	0.0138152	ENSG00000252510	chr1	116962347	116962471	-	rRNA	ENSEMBL	NA	NA
ENSG00000023516.8	AKAP11	1332.74	-0.248331	0.0678475	-3.66013	0.000252082	0.0138345	ENSG00000023516	chr13	42272153	42323267	+	protein_coding	HAVANA	42286349	42319225	ENSP00000025301.2
ENSG00000165476.13	REEP3	765.713	-0.303896	0.0830464	-3.65935	0.000252854	0.0138597	ENSG00000165476	chr10	63521363	63625123	+	protein_coding	HAVANA	63521546	63620866	ENSP00000362863.4|ENSP00000489394.1
ENSG00000212694.8	LINC01089	206.056	-0.316228	0.0864261	-3.65894	0.000253258	0.0138647	ENSG00000212694	chr12	121795267	121803906	-	lincRNA	HAVANA	NA	NA
ENSG00000087250.8	MT3	16.5819	1.01067	0.276266	3.65834	0.000253857	0.0138663	ENSG00000087250	chr16	56589074	56591088	+	protein_coding	HAVANA	56589120	56590946	ENSP00000455353.1|ENSP00000455980.1|ENSP00000200691.4|ENSP00000457164.1
ENSG00000187504.6	RPL7P48	6.19023	0.887156	0.242506	3.65828	0.000253913	0.0138663	ENSG00000187504	chr17	51502488	51503233	-	processed_pseudogene	HAVANA	NA	NA
ENSG00000183111.11	ARHGEF37	860.751	-0.445822	0.121897	-3.65735	0.000254833	0.013892	ENSG00000183111	chr5	149551947	149634968	+	protein_coding	HAVANA	149597770	149632188	ENSP00000425621.1|ENSP00000328083.6
ENSG00000238825.1	RNU1-13P	315.669	0.837323	0.228954	3.65717	0.000255011	0.013892	ENSG00000238825	chr1	148388490	148388651	-	snRNA	ENSEMBL	NA	NA
ENSG00000231707.4	PABPC1P1	21.3689	0.369192	0.100985	3.65591	0.000256272	0.0139435	ENSG00000231707	chr4	39973444	39974338	+	processed_pseudogene	HAVANA	NA	NA
ENSG00000167851.13	CD300A	58.5906	0.472715	0.129361	3.65422	0.000257963	0.0140183	ENSG00000167851	chr17	74466416	74484796	+	protein_coding	HAVANA	74466704	74484123	ENSP00000353259.3|ENSP00000376401.3|ENSP00000354564.3|ENSP00000308188.5|ENSP00000463189.1
ENSG00000153561.12	RMND5A	648.433	-0.258495	0.070773	-3.65245	0.000259751	0.0140747	ENSG00000153561	chr2	86720173	86778041	+	protein_coding	HAVANA	86720668	86773408	ENSP00000283632.4
ENSG00000164916.10	FOXK1	1036.35	-0.305009	0.0835271	-3.65162	0.000260589	0.0140747	ENSG00000164916	chr7	4682309	4771443	+	protein_coding	HAVANA	4682309	4762461	ENSP00000328720.4|ENSP00000475486.1
ENSG00000196810.4	CTBP1-AS2	223.891	-0.265164	0.0726125	-3.65176	0.000260446	0.0140747	ENSG00000196810	chr4	1249300	1288291	+	antisense	HAVANA|ENSEMBL	NA	NA
ENSG00000224153.2	RP11-433C9.2	10.126	1.188	0.325316	3.65182	0.000260384	0.0140747	ENSG00000224153	chr3	184401537	184439648	+	lincRNA	HAVANA	NA	NA
ENSG00000240950.1	RP11-372E1.1	9.20514	0.768678	0.210502	3.65164	0.000260575	0.0140747	ENSG00000240950	chr3	142827096	142827728	-	processed_pseudogene	HAVANA	NA	NA
ENSG00000072133.10	RPS6KA6	260.086	-0.366456	0.100396	-3.65012	0.000262117	0.0141151	ENSG00000072133	chrX	84058346	84187907	-	protein_coding	HAVANA|ENSEMBL	84064280	84187899	ENSP00000483896.1|ENSP00000262752.2
ENSG00000101441.4	CST4	51.1416	-1.96585	0.538508	-3.65054	0.000261691	0.0141151	ENSG00000101441	chr20	23685640	23689040	-	protein_coding	HAVANA	23685897	23688969	ENSP00000217423.3
ENSG00000146540.14	C7orf50	404.574	-0.28253	0.0774066	-3.64995	0.000262293	0.0141151	ENSG00000146540	chr7	996986	1138260	-	protein_coding	HAVANA|ENSEMBL	997628	1127385	ENSP00000350011.5|ENSP00000380288.2|ENSP00000380286.3|ENSP00000407380.1|ENSP00000396542.1|ENSP00000420130.1
ENSG00000066455.12	GOLGA5	587.311	-0.303208	0.083082	-3.6495	0.000262751	0.0141204	ENSG00000066455	chr14	92794231	92839963	+	protein_coding	HAVANA	92797438	92839443	ENSP00000163416.2|ENSP00000452601.1
ENSG00000105639.18	JAK3	196.076	0.424573	0.116346	3.64923	0.00026303	0.0141204	ENSG00000105639	chr19	17824780	17848071	-	protein_coding	HAVANA|ENSEMBL	17826746	17844417	ENSP00000391676.1|ENSP00000432511.1|ENSP00000436421.1
ENSG00000059588.9	TARBP1	865.522	-0.355218	0.0973503	-3.64886	0.000263403	0.0141233	ENSG00000059588	chr1	234391313	234479103	-	protein_coding	HAVANA	234391580	234479103	ENSP00000040877.1
ENSG00000254006.5	RP11-1D12.2	9.66548	0.916604	0.251235	3.6484	0.00026388	0.0141318	ENSG00000254006	chr8	64801236	64817573	-	lincRNA	HAVANA	NA	NA
ENSG00000227401.1	RPL37P1	4.26021	0.897165	0.24601	3.64686	0.000265465	0.0141995	ENSG00000227401	chr20	35588324	35588607	+	processed_pseudogene	HAVANA	NA	NA
ENSG00000104763.17	ASAH1	1467.12	-0.594297	0.162992	-3.64617	0.000266175	0.0142203	ENSG00000104763	chr8	18056425	18084985	-	protein_coding	HAVANA	18057537	18084801	ENSP00000262097.6|ENSP00000371152.4|ENSP00000427751.1|ENSP00000326970.10
ENSG00000140678.16	ITGAX	239.992	0.417978	0.114656	3.6455	0.000266868	0.014223	ENSG00000140678	chr16	31355134	31382997	+	protein_coding	HAVANA	31355255	31382493	ENSP00000268296.4|ENSP00000483860.1|ENSP00000454623.1
ENSG00000170542.5	SERPINB9	165.849	0.377776	0.10362	3.64578	0.000266582	0.014223	ENSG00000170542	chr6	2887266	2903280	-	protein_coding	HAVANA	2890166	2900611	ENSP00000370074.4
ENSG00000242159.1	ABCF2P1	11.2344	1.18039	0.323832	3.64506	0.000267331	0.0142306	ENSG00000242159	chr3	88317156	88319022	+	processed_pseudogene	HAVANA	NA	NA
ENSG00000122512.14	PMS2	178.534	-0.397687	0.109135	-3.644	0.000268434	0.0142373	ENSG00000122512	chr7	5973239	6009125	-	protein_coding	HAVANA|ENSEMBL	5973402	6009019	ENSP00000265849.7|ENSP00000392843.2|ENSP00000371758.4
ENSG00000140280.13	LYSMD2	61.1117	-0.318435	0.0873848	-3.64406	0.000268372	0.0142373	ENSG00000140280	chr15	51723011	51751585	-	protein_coding	HAVANA	51723610	51751352	ENSP00000267838.3|ENSP00000410424.2|ENSP00000453933.1|ENSP00000452715.1
ENSG00000164815.10	ORC5	204.657	-0.362654	0.0995291	-3.6437	0.000268743	0.0142373	ENSG00000164815	chr7	104126341	104208047	-	protein_coding	HAVANA|ENSEMBL	104126851	104207904	ENSP00000297431.4|ENSP00000393208.1|ENSP00000395747.2|ENSP00000387465.1|ENSP00000486840.1
ENSG00000186815.12	TPCN1	711.309	-0.260382	0.0714509	-3.6442	0.000268222	0.0142373	ENSG00000186815	chr12	113221050	113298585	+	protein_coding	HAVANA|ENSEMBL	113221197	113296073	ENSP00000447806.1|ENSP00000449560.1|ENSP00000447569.1|ENSP00000447073.1|ENSP00000447263.1|ENSP00000447181.1|ENSP00000335300.6|ENSP00000449944.1|ENSP00000448083.1|ENSP00000448704.1|ENSP00000438125.1|ENSP00000376350.4|ENSP00000446767.1|ENSP00000448561.1|ENSP00000449564.1|ENSP00000448010.1
ENSG00000282951.1	CTC-490E21.14	16.1012	0.44056	0.120924	3.64328	0.00026919	0.0142439	ENSG00000282951	chr19	40779780	40796943	-	antisense	HAVANA	NA	NA
ENSG00000050393.11	MCUR1	290.491	-0.28616	0.0785892	-3.64121	0.000271361	0.0143075	ENSG00000050393	chr6	13786557	13814568	-	protein_coding	HAVANA	13788676	13814429	ENSP00000368468.3|ENSP00000476106.1|ENSP00000476162.1
ENSG00000126267.8	COX6B1	349.4	-0.21312	0.0585294	-3.64125	0.000271318	0.0143075	ENSG00000126267	chr19	35648223	35658861	+	protein_coding	HAVANA	35651244	35658644	ENSP00000246554.2|ENSP00000466818.2|ENSP00000376037.2|ENSP00000467776.2
ENSG00000162949.16	CAPN13	83.6182	0.761285	0.209043	3.64177	0.000270773	0.0143075	ENSG00000162949	chr2	30722771	30820542	-	protein_coding	HAVANA	30730763	30787325	ENSP00000403180.1|ENSP00000295055.8|ENSP00000416191.2|ENSP00000440723.1
ENSG00000198719.8	DLL1	182.978	0.415909	0.114239	3.64067	0.000271926	0.0143202	ENSG00000198719	chr6	170282206	170306565	-	protein_coding	HAVANA	170282877	170290139	ENSP00000355718.3|ENSP00000486351.1
ENSG00000126432.13	PRDX5	434.028	-0.244032	0.0670396	-3.64012	0.000272509	0.0143339	ENSG00000126432	chr11	64318088	64321811	+	protein_coding	HAVANA	64318216	64321688	ENSP00000265462.4|ENSP00000335334.6|ENSP00000335363.6
ENSG00000054148.17	PHPT1	237.778	-0.320897	0.0882175	-3.63757	0.000275223	0.0144253	ENSG00000054148	chr9	136848724	136851027	+	protein_coding	HAVANA	136849431	136850844	ENSP00000360724.1|ENSP00000247665.10
ENSG00000125430.8	HS3ST3B1	75.8501	0.363008	0.0997885	3.63778	0.000274999	0.0144253	ENSG00000125430	chr17	14301083	14349404	+	protein_coding	HAVANA	14301519	14345643	ENSP00000436078.1|ENSP00000354213.2
ENSG00000275830.1	RP11-403A3.3	11.6667	0.834776	0.229474	3.63778	0.000274997	0.0144253	ENSG00000275830	chr13	109988097	110057331	-	lincRNA	HAVANA	NA	NA
ENSG00000231565.1	NEK2P2	16.5202	-1.35503	0.372613	-3.63657	0.000276289	0.014464	ENSG00000231565	chr22	15611759	15613096	-	processed_pseudogene	HAVANA	NA	NA
ENSG00000234883.3	MIR155HG	21.0006	0.442837	0.121788	3.63613	0.000276767	0.0144719	ENSG00000234883	chr21	25561909	25575168	+	lincRNA	HAVANA	NA	NA
ENSG00000254305.1	MRPL9P1	3.96969	1.24951	0.343711	3.63535	0.000277599	0.0144983	ENSG00000254305	chr8	76603240	76603852	-	transcribed_processed_pseudogene	HAVANA	NA	NA
ENSG00000232002.1	AC093642.6	3.4101	1.26945	0.349306	3.6342	0.000278845	0.0145291	ENSG00000232002	chr2	242047695	242084138	-	lincRNA	HAVANA	NA	NA
ENSG00000238133.6	MLK7-AS1	32.949	0.424218	0.116729	3.63421	0.000278834	0.0145291	ENSG00000238133	chr2	173166446	173282036	-	antisense	HAVANA	NA	NA
ENSG00000201708.1	RNA5SP359	59.9075	0.781654	0.215124	3.63351	0.000279594	0.0145511	ENSG00000201708	chr12	38163403	38163515	-	rRNA	ENSEMBL	NA	NA
ENSG00000119509.12	INVS	355.902	-0.155127	0.0427012	-3.63285	0.000280303	0.0145708	ENSG00000119509	chr9	100099256	100301000	+	protein_coding	HAVANA	100104522	100300671	ENSP00000262457.2|ENSP00000262456.2|ENSP00000364056.3
ENSG00000238554.1	RNU1-88P	205.953	0.842455	0.232011	3.63109	0.000282225	0.0146535	ENSG00000238554	chr6	36639545	36639672	-	snRNA	ENSEMBL	NA	NA
ENSG00000145050.15	MANF	254.991	-0.32854	0.0905162	-3.62963	0.000283829	0.0147195	ENSG00000145050	chr3	51385047	51389397	+	protein_coding	HAVANA	51385334	51389086	ENSP00000432799.2|ENSP00000405280.1
ENSG00000116237.15	ICMT	452.627	-0.217179	0.0598487	-3.62881	0.000284735	0.0147321	ENSG00000116237	chr1	6221193	6235972	-	protein_coding	HAVANA	6225083	6235911	ENSP00000343552.5|ENSP00000466222.1|ENSP00000467999.1
ENSG00000156313.12	RPGR	387.372	0.381549	0.105137	3.62908	0.000284433	0.0147321	ENSG00000156313	chrX	38269163	38327564	-	protein_coding	HAVANA|ENSEMBL	38269629	38327367	ENSP00000322219.6|ENSP00000343671.3|ENSP00000419276.1|ENSP00000418926.1|ENSP00000417336.1|ENSP00000367766.2|ENSP00000417574.1
ENSG00000240031.1	OR9A3P	5.25553	0.830191	0.22887	3.62735	0.000286348	0.0147982	ENSG00000240031	chr7	141862860	141863737	+	transcribed_unprocessed_pseudogene	HAVANA	NA	NA
ENSG00000171049.8	FPR2	23.8728	0.994141	0.274107	3.62684	0.000286911	0.01481	ENSG00000171049	chr19	51752026	51770526	+	protein_coding	HAVANA	51768659	51769711	ENSP00000470373.1|ENSP00000340191.4|ENSP00000469085.1|ENSP00000468876.1|ENSP00000468897.1|ENSP00000472259.1
ENSG00000138078.15	PREPL	573.723	-0.218701	0.0603194	-3.62572	0.000288162	0.0148573	ENSG00000138078	chr2	44316281	44361862	-	protein_coding	HAVANA|ENSEMBL	44320639	44359715	ENSP00000391456.1|ENSP00000409480.1|ENSP00000439626.1|ENSP00000387095.1|ENSP00000387241.1|ENSP00000386543.1|ENSP00000390618.1|ENSP00000260648.6|ENSP00000386909.1|ENSP00000386509.1|ENSP00000367781.3|ENSP00000367772.3|ENSP00000395692.1|ENSP00000395034.1
ENSG00000244921.2	MTCYBP18	103.453	0.568024	0.156682	3.62534	0.000288585	0.0148618	ENSG00000244921	chr5	134923303	134924049	-	processed_pseudogene	HAVANA	NA	NA
ENSG00000054965.10	FAM168A	924.055	-0.184076	0.0508004	-3.62352	0.00029062	0.0149078	ENSG00000054965	chr11	73400487	73598189	-	protein_coding	HAVANA	73407534	73468474	ENSP00000064778.4|ENSP00000390501.2|ENSP00000348852.4
ENSG00000109684.14	CLNK	51.5642	0.718823	0.198387	3.62334	0.000290824	0.0149078	ENSG00000109684	chr4	10486395	10684865	-	protein_coding	HAVANA|ENSEMBL	10490470	10667869	ENSP00000226951.6|ENSP00000427256.1|ENSP00000390744.3|ENSP00000427208.1
ENSG00000173611.17	SCAI	251.714	-0.264674	0.0730455	-3.62341	0.000290749	0.0149078	ENSG00000173611	chr9	124942608	125143506	-	protein_coding	HAVANA	124952810	125143437	ENSP00000336756.5|ENSP00000419576.1|ENSP00000362650.4|ENSP00000418148.1|ENSP00000419358.2
ENSG00000228219.1	NPM1P30	37.5602	0.46	0.126926	3.62415	0.000289916	0.0149078	ENSG00000228219	chr10	21110682	21113388	+	processed_pseudogene	HAVANA	NA	NA
ENSG00000246477.3	AF131216.6	74.3571	0.315372	0.087102	3.62071	0.000293791	0.0150424	ENSG00000246477	chr8	11315859	11325429	-	antisense	HAVANA	NA	NA
ENSG00000101882.9	NKAP	238.907	-0.184696	0.051017	-3.62029	0.000294268	0.0150494	ENSG00000101882	chrX	119920672	119943772	-	protein_coding	HAVANA	119925223	119943605	ENSP00000360464.3
ENSG00000065150.18	IPO5	1155.49	-0.211592	0.058467	-3.61901	0.000295736	0.0150523	ENSG00000065150	chr13	97953658	98024297	+	protein_coding	HAVANA|ENSEMBL	97953896	98021819	ENSP00000420284.1|ENSP00000419766.1|ENSP00000261574.5|ENSP00000419166.1|ENSP00000419398.1|ENSP00000420149.1|ENSP00000419797.1|ENSP00000417993.1|ENSP00000420043.1|ENSP00000419860.1|ENSP00000417721.1|ENSP00000417162.1|ENSP00000408885.2|ENSP00000350219.3|ENSP00000487097.1|ENSP00000420079.1|ENSP00000419003.1|ENSP00000418393.1|ENSP00000417647.1|ENSP00000385938.3|ENSP00000419764.1|ENSP00000420491.1
ENSG00000156096.12	UGT2B4	21.9633	1.13492	0.313622	3.61876	0.000296023	0.0150523	ENSG00000156096	chr4	69480165	69526014	-	protein_coding	HAVANA	69480637	69495861	ENSP00000421290.1|ENSP00000305221.6|ENSP00000421113.1
ENSG00000198105.11	ZNF248	539.412	-0.231389	0.0639304	-3.61939	0.0002953	0.0150523	ENSG00000198105	chr10	37776526	37858106	-	protein_coding	HAVANA|ENSEMBL	37776540	37856310	ENSP00000477940.1|ENSP00000473904.1|ENSP00000379208.3|ENSP00000484191.1|ENSP00000349882.4|ENSP00000363778.3|ENSP00000379214.3|ENSP00000379215.2
ENSG00000254431.1	RP11-550A5.2	15.052	0.529379	0.146278	3.619	0.000295746	0.0150523	ENSG00000254431	chr8	125348196	125351416	-	antisense	HAVANA	NA	NA
ENSG00000260653.5	RP11-114G11.5	14.4626	1.00544	0.277795	3.61935	0.000295347	0.0150523	ENSG00000260653	chr7	57404771	57416203	+	lincRNA	HAVANA	NA	NA
ENSG00000107014.8	RLN2	30.1565	1.35038	0.373253	3.61787	0.000297035	0.0150569	ENSG00000107014	chr9	5299868	5304969	-	protein_coding	HAVANA	5300101	5304580	ENSP00000371040.3|ENSP00000399616.1
ENSG00000164323.12	CFAP97	652.151	-0.236842	0.0654659	-3.61779	0.000297134	0.0150569	ENSG00000164323	chr4	185159665	185209504	-	protein_coding	HAVANA|ENSEMBL	185162801	185191196	ENSP00000409964.2|ENSP00000423312.1|ENSP00000296775.7|ENSP00000420832.1
ENSG00000279396.1	AC130469.1	11.4102	0.635763	0.175715	3.61814	0.000296725	0.0150569	ENSG00000279396	chr19	8575079	8576170	-	TEC	HAVANA	NA	NA
ENSG00000101972.18	STAG2	1495.68	-0.248293	0.0686428	-3.61717	0.000297842	0.0150756	ENSG00000101972	chrX	123960212	124422664	+	protein_coding	HAVANA	124022628	124100594	ENSP00000377987.1|ENSP00000397265.1|ENSP00000218089.9|ENSP00000405555.1|ENSP00000360202.1|ENSP00000405874.1|ENSP00000360199.3|ENSP00000360187.3|ENSP00000401309.1|ENSP00000360186.3|ENSP00000415103.1|ENSP00000392118.1|ENSP00000377988.1
ENSG00000127914.16	AKAP9	4060.03	-0.280229	0.0774922	-3.61623	0.000298928	0.0150788	ENSG00000127914	chr7	91940867	92110673	+	protein_coding	HAVANA|ENSEMBL	91941100	92110156	ENSP00000348573.3|ENSP00000480807.1|ENSP00000378065.1|ENSP00000350813.3|ENSP00000351922.3|ENSP00000391704.1|ENSP00000378042.2|ENSP00000406937.1
ENSG00000165238.16	WNK2	1325.35	-0.58286	0.161161	-3.61663	0.000298461	0.0150788	ENSG00000165238	chr9	93184916	93320572	+	protein_coding	HAVANA|ENSEMBL	93184930	93320389	ENSP00000412465.1|ENSP00000411181.3|ENSP00000297954.4|ENSP00000378860.2|ENSP00000415038.1|ENSP00000414622.1|ENSP00000390441.1|ENSP00000413325.1
ENSG00000202281.1	RNA5SP235	24.6863	0.684831	0.189371	3.61635	0.000298789	0.0150788	ENSG00000202281	chr7	83017898	83018011	+	rRNA	ENSEMBL	NA	NA
ENSG00000260171.1	RP11-95H11.1	22.0125	0.395837	0.109474	3.61581	0.00029941	0.0150859	ENSG00000260171	chr2	206821190	206822294	-	lincRNA	HAVANA	NA	NA
ENSG00000147955.16	SIGMAR1	321.288	-0.223101	0.0617066	-3.61551	0.000299759	0.0150864	ENSG00000147955	chr9	34634722	34637809	-	protein_coding	HAVANA	34635635	34637697	ENSP00000368170.1|ENSP00000434453.1|ENSP00000277010.4|ENSP00000420022.1
ENSG00000181450.17	ZNF678	299.684	-0.280788	0.0776814	-3.61461	0.000300805	0.0151089	ENSG00000181450	chr1	227563543	227677443	+	protein_coding	HAVANA|ENSEMBL	227563695	227677180	ENSP00000344828.4|ENSP00000477097.1|ENSP00000394651.1|ENSP00000440403.2
ENSG00000186350.9	RXRA	701.053	-0.204099	0.0564662	-3.61453	0.000300888	0.0151089	ENSG00000186350	chr9	134317098	134440585	+	protein_coding	HAVANA	134326632	134436611	ENSP00000419692.1
ENSG00000263368.1	RP11-720N19.1	11.1954	0.662524	0.183312	3.61419	0.000301287	0.0151118	ENSG00000263368	chr17	27526386	27527223	-	processed_pseudogene	HAVANA	NA	NA
ENSG00000143147.14	GPR161	471.635	0.374138	0.103651	3.60961	0.000306658	0.0153291	ENSG00000143147	chr1	168079543	168137667	-	protein_coding	HAVANA|ENSEMBL	168085534	168137421	ENSP00000437576.1|ENSP00000444348.1|ENSP00000271357.6|ENSP00000441039.1|ENSP00000356812.1|ENSP00000356810.1|ENSP00000356809.1
ENSG00000143556.8	S100A7	6.96867	1.47598	0.408896	3.60966	0.000306595	0.0153291	ENSG00000143556	chr1	153457744	153460701	-	protein_coding	HAVANA	153457809	153459013	ENSP00000357711.1|ENSP00000357712.3
ENSG00000196787.3	HIST1H2AG	54.1296	-0.56542	0.156618	-3.61019	0.000305971	0.0153291	ENSG00000196787	chr6	27133042	27135291	+	protein_coding	HAVANA	27133072	27133461	ENSP00000352119.2
ENSG00000058085.14	LAMC2	227.004	0.524156	0.145302	3.60735	0.000309342	0.0153855	ENSG00000058085	chr1	183186238	183244900	+	protein_coding	HAVANA	183186353	183243397	ENSP00000432063.1|ENSP00000264144.4
ENSG00000123131.12	PRDX4	214.094	-0.421226	0.11675	-3.60793	0.000308653	0.0153855	ENSG00000123131	chrX	23664262	23686399	+	protein_coding	HAVANA	23664520	23686332	ENSP00000368654.1|ENSP00000368646.4|ENSP00000368635.3|ENSP00000413736.1
ENSG00000201271.1	RNU1-112P	7.32459	1.10825	0.307204	3.60753	0.000309129	0.0153855	ENSG00000201271	chrX	72740706	72740869	-	snRNA	ENSEMBL	NA	NA
ENSG00000271028.1	RP11-111A24.2	4.71564	1.42415	0.394809	3.6072	0.000309524	0.0153855	ENSG00000271028	chr11	43063637	43065932	-	processed_pseudogene	HAVANA	NA	NA
ENSG00000272419.5	RP11-403I13.8	69.9104	-0.346009	0.0959003	-3.60801	0.000308555	0.0153855	ENSG00000272419	chr1	145164099	145216058	-	processed_transcript	HAVANA	NA	NA
ENSG00000090989.17	EXOC1	430.316	-0.226301	0.0627713	-3.60516	0.00031196	0.0154546	ENSG00000090989	chr4	55853616	55905034	+	protein_coding	HAVANA	55858324	55904492	ENSP00000370695.2|ENSP00000326514.7|ENSP00000334431.6
ENSG00000167770.11	OTUB1	225.676	-0.163219	0.0452701	-3.60545	0.000311613	0.0154546	ENSG00000167770	chr11	63985853	64001811	+	protein_coding	HAVANA|ENSEMBL	63986457	64001730	ENSP00000416973.3|ENSP00000439142.1|ENSP00000440211.1|ENSP00000402551.2|ENSP00000444357.1|ENSP00000437453.1|ENSP00000441328.1|ENSP00000444968.1
ENSG00000178597.5	PSAPL1	16.3059	0.717718	0.199064	3.60546	0.000311596	0.0154546	ENSG00000178597	chr4	7432258	7434945	-	protein_coding	HAVANA	7433317	7434879	ENSP00000317445.4
ENSG00000198556.13	ZNF789	353.611	-0.228578	0.0634327	-3.60347	0.000313999	0.0155209	ENSG00000198556	chr7	99472841	99503650	+	protein_coding	HAVANA	99476457	99503584	ENSP00000331927.5|ENSP00000417227.1|ENSP00000405206.1|ENSP00000419500.1|ENSP00000401255.2|ENSP00000369047.3
ENSG00000252816.1	RNA5SP337	126.654	0.954654	0.264912	3.60366	0.000313767	0.0155209	ENSG00000252816	chr11	21383801	21383909	-	rRNA	ENSEMBL	NA	NA
ENSG00000099800.7	TIMM13	213.027	-0.311845	0.0865848	-3.60161	0.000316249	0.0155856	ENSG00000099800	chr19	2425624	2427894	-	protein_coding	HAVANA	2426951	2427533	ENSP00000215570.2|ENSP00000464881.1
ENSG00000252274.1	SCARNA24	4.97257	0.632183	0.175509	3.60199	0.000315786	0.0155856	ENSG00000252274	chr17	72818836	72818972	-	scaRNA	ENSEMBL	NA	NA
ENSG00000275142.1	RP5-999L4.2	15.913	0.395131	0.109712	3.60152	0.000316364	0.0155856	ENSG00000275142	chr20	19871891	19872284	+	lincRNA	HAVANA	NA	NA
ENSG00000133606.10	MKRN1	902.317	-0.254746	0.0707387	-3.60122	0.000316727	0.0155861	ENSG00000133606	chr7	140453040	140479569	-	protein_coding	HAVANA	140454520	140479344	ENSP00000255977.2|ENSP00000417640.1|ENSP00000417863.1|ENSP00000417346.1|ENSP00000419894.1|ENSP00000417907.1|ENSP00000416369.2|ENSP00000418864.1|ENSP00000418588.1|ENSP00000419843.1|ENSP00000419695.1|ENSP00000418620.1|ENSP00000419259.1
ENSG00000173681.16	CXorf23	476.759	-0.212742	0.0590799	-3.60093	0.000317081	0.0155863	ENSG00000173681	chrX	19912860	19970298	-	protein_coding	HAVANA	19917308	19970264	ENSP00000369009.3|ENSP00000437272.1|ENSP00000369004.4|ENSP00000342104.3
ENSG00000224001.2	RP11-270F18.2	7.09009	0.853997	0.237215	3.60009	0.000318104	0.0156192	ENSG00000224001	chr9	98234709	98235567	+	processed_pseudogene	HAVANA	NA	NA
ENSG00000187650.3	VMAC	140.006	-0.283309	0.0787092	-3.59944	0.000318904	0.0156411	ENSG00000187650	chr19	5904858	5910853	+	protein_coding	HAVANA	5904891	5909139	ENSP00000343348.2
ENSG00000127920.5	GNG11	87.0354	-0.376615	0.104658	-3.59853	0.000320024	0.0156787	ENSG00000127920	chr7	93921699	93928610	+	protein_coding	HAVANA	93922138	93926213	ENSP00000248564.4
ENSG00000231207.1	RP1-144C9.2	4.70422	1.35538	0.376683	3.5982	0.000320425	0.015681	ENSG00000231207	chr1	27389468	27390145	+	processed_pseudogene	HAVANA	NA	NA
ENSG00000198521.11	ZNF43	447.928	-0.22307	0.0620102	-3.59731	0.00032152	0.0156999	ENSG00000198521	chr19	21804949	21852125	-	protein_coding	HAVANA|ENSEMBL	21807610	21851934	ENSP00000350085.7|ENSP00000469578.1|ENSP00000469645.1|ENSP00000347045.3|ENSP00000470275.1|ENSP00000469424.1|ENSP00000470996.1|ENSP00000471373.1|ENSP00000471176.1
ENSG00000248546.3	ANP32C	12.0358	0.799274	0.222175	3.59749	0.000321298	0.0156999	ENSG00000248546	chr4	164197007	164197711	-	processed_pseudogene	HAVANA	NA	NA
ENSG00000179387.9	ELMOD2	290.375	-0.282597	0.0785831	-3.59615	0.000322961	0.0157529	ENSG00000179387	chr4	140524158	140553770	+	protein_coding	HAVANA	140525429	140550372	ENSP00000326342.3|ENSP00000476419.1|ENSP00000427265.1|ENSP00000422582.1|ENSP00000427592.1
ENSG00000078319.8	PMS2P1	68.7985	-0.357333	0.0993754	-3.59579	0.000323413	0.0157576	ENSG00000078319	chr7	100320992	100341908	-	unprocessed_pseudogene	HAVANA	NA	NA
ENSG00000217653.1	RP11-63K6.1	13.5388	0.555557	0.154539	3.59493	0.000324473	0.0157745	ENSG00000217653	chr6	89814709	89815463	+	processed_pseudogene	HAVANA	NA	NA
ENSG00000242634.1	RPS24P16	5.57571	0.564543	0.157038	3.59495	0.000324449	0.0157745	ENSG00000242634	chr15	67232446	67232837	+	processed_pseudogene	HAVANA	NA	NA
ENSG00000111245.14	MYL2	25.6632	1.39624	0.38846	3.59429	0.000325275	0.0157962	ENSG00000111245	chr12	110910819	110920722	-	protein_coding	HAVANA	110911080	110920529	ENSP00000228841.7|ENSP00000447154.1
ENSG00000165684.3	SNAPC4	284.256	-0.309288	0.0861071	-3.5919	0.000328276	0.0158867	ENSG00000165684	chr9	136375577	136398797	-	protein_coding	HAVANA	136376359	136398428	ENSP00000298532.2
ENSG00000167578.17	RAB4B	62.1423	0.344839	0.0959964	3.5922	0.000327897	0.0158867	ENSG00000167578	chr19	40778216	40796938	+	protein_coding	HAVANA	40778376	40786960	ENSP00000470246.1|ENSP00000349560.2|ENSP00000367557.4|ENSP00000471504.1
ENSG00000231397.1	AC004941.5	4.4689	1.30531	0.363498	3.59097	0.000329445	0.0158867	ENSG00000231397	chr7	149321865	149322092	-	processed_pseudogene	HAVANA	NA	NA
ENSG00000239035.1	snoU13	7.37295	0.601002	0.167364	3.59099	0.000329418	0.0158867	ENSG00000239035	chr15	57278570	57278673	-	snoRNA	ENSEMBL	NA	NA
ENSG00000240163.1	RP11-745A24.1	10.5827	0.631252	0.175781	3.59114	0.000329237	0.0158867	ENSG00000240163	chr15	60390371	60390682	+	processed_pseudogene	HAVANA	NA	NA
ENSG00000241472.6	PTPRG-AS1	41.8884	0.368576	0.102612	3.59193	0.000328243	0.0158867	ENSG00000241472	chr3	62260865	62369330	-	processed_transcript	HAVANA	NA	NA
ENSG00000276291.5	FRG1HP	156.486	-0.240514	0.0669804	-3.59081	0.000329651	0.0158867	ENSG00000276291	chr9	40992249	41218410	+	transcribed_unprocessed_pseudogene	HAVANA	NA	NA
ENSG00000237664.1	LINC00316	4.04346	1.02725	0.286137	3.59006	0.000330599	0.0159151	ENSG00000237664	chr21	45338590	45341990	-	lincRNA	HAVANA	NA	NA
ENSG00000102996.4	MMP15	105.249	-0.404825	0.112855	-3.58714	0.000334329	0.016025	ENSG00000102996	chr16	58025566	58046901	+	protein_coding	HAVANA	58026351	58045443	ENSP00000219271.3|ENSP00000457084.1
ENSG00000164188.8	RANBP3L	241.078	-0.485107	0.135225	-3.58741	0.000333978	0.016025	ENSG00000164188	chr5	36248434	36302114	-	protein_coding	HAVANA	36249657	36301416	ENSP00000296604.3|ENSP00000421853.1|ENSP00000421149.1|ENSP00000427147.1
ENSG00000216184.1	AC048346.1	25.5482	0.699425	0.194939	3.58791	0.000333341	0.016025	ENSG00000216184	chr3	140490052	140490144	-	miRNA	ENSEMBL	NA	NA
ENSG00000237499.6	RP11-356I2.4	66.5528	0.462472	0.128924	3.58718	0.000334279	0.016025	ENSG00000237499	chr6	137823673	137868233	-	antisense	HAVANA	NA	NA
ENSG00000099821.13	POLRMT	251.88	-0.213668	0.059599	-3.58509	0.000336966	0.0160302	ENSG00000099821	chr19	617224	633604	-	protein_coding	HAVANA	617277	633512	ENSP00000465759.2|ENSP00000468658.2|ENSP00000466504.4|ENSP00000473524.2
ENSG00000143110.11	C1orf162	67.6774	0.457354	0.127538	3.58602	0.000335761	0.0160302	ENSG00000143110	chr1	111473792	111478512	+	protein_coding	HAVANA	111476029	111478120	ENSP00000344218.5|ENSP00000358732.3
ENSG00000169727.12	GPS1	415.746	-0.222449	0.0620529	-3.58483	0.000337301	0.0160302	ENSG00000169727	chr17	82050691	82057470	+	protein_coding	HAVANA	82051932	82057124	ENSP00000464575.1|ENSP00000462391.1|ENSP00000463690.1|ENSP00000463381.1|ENSP00000462265.1|ENSP00000313569.4|ENSP00000485641.1|ENSP00000464571.1|ENSP00000461965.1|ENSP00000462029.1|ENSP00000485330.1|ENSP00000462896.1|ENSP00000464530.1|ENSP00000463823.1|ENSP00000462705.1|ENSP00000302873.6|ENSP00000462213.1|ENSP00000462297.1|ENSP00000376167.2|ENSP00000463514.1|ENSP00000485035.1|ENSP00000463937.1
ENSG00000188342.11	GTF2F2	169.286	-0.247143	0.0689526	-3.58424	0.000338057	0.0160302	ENSG00000188342	chr13	45120515	45284909	+	protein_coding	HAVANA	45120656	45283558	ENSP00000340823.6
ENSG00000206762.1	RNU6-418P	15.4788	-0.861784	0.240363	-3.58534	0.000336634	0.0160302	ENSG00000206762	chr1	205595041	205595147	+	snRNA	ENSEMBL	NA	NA
ENSG00000213619.9	NDUFS3	146.734	-0.189372	0.0528293	-3.58459	0.000337602	0.0160302	ENSG00000213619	chr11	47565336	47584562	+	protein_coding	HAVANA	47579092	47584478	ENSP00000263774.4|ENSP00000433753.1|ENSP00000432099.1|ENSP00000431588.1|ENSP00000433405.1|ENSP00000434970.2
ENSG00000227232.5	WASH7P	10.4398	0.74767	0.208498	3.58598	0.000335813	0.0160302	ENSG00000227232	chr1	14404	29570	-	unprocessed_pseudogene	HAVANA	NA	NA
ENSG00000258464.1	RP11-388E23.2	4.97306	1.52025	0.423894	3.58639	0.000335287	0.0160302	ENSG00000258464	chr14	23729038	23729741	-	processed_transcript	HAVANA	NA	NA
ENSG00000260741.1	CTC-391G2.1	12.2318	1.20375	0.335725	3.58552	0.000336413	0.0160302	ENSG00000260741	chr16	23194878	23213104	-	antisense	HAVANA	NA	NA
ENSG00000261002.5	RP11-546B15.1	31.1435	0.312815	0.0872692	3.58449	0.000337739	0.0160302	ENSG00000261002	chr15	42208413	42226990	+	antisense	HAVANA	NA	NA
ENSG00000163875.15	MEAF6	850.39	-0.400869	0.111868	-3.5834	0.000339153	0.016065	ENSG00000163875	chr1	37492575	37514774	-	protein_coding	HAVANA|ENSEMBL	37493772	37514746	ENSP00000362166.2|ENSP00000296214.5|ENSP00000362165.1|ENSP00000362164.4|ENSP00000394966.2
ENSG00000258297.1	RP11-658F2.8	159.863	-0.281919	0.0786943	-3.58245	0.000340382	0.0161059	ENSG00000258297	chr11	66666036	66668374	+	antisense	HAVANA	NA	NA
ENSG00000166557.12	TMED3	658.188	-0.358412	0.100104	-3.58041	0.00034306	0.0162153	ENSG00000166557	chr15	79311062	79427432	+	protein_coding	HAVANA	79311250	79411501	ENSP00000299705.5|ENSP00000414983.2|ENSP00000446062.1|ENSP00000440228.1
ENSG00000119772.16	DNMT3A	771.906	-0.192048	0.0536651	-3.57864	0.000345383	0.0162818	ENSG00000119772	chr2	25227855	25342590	-	protein_coding	HAVANA	25234282	25313984	ENSP00000264709.3|ENSP00000370122.4|ENSP00000324375.5|ENSP00000370132.3|ENSP00000384237.1|ENSP00000384852.3
ENSG00000177830.17	CHID1	332.057	-0.181757	0.0507914	-3.5785	0.000345569	0.0162818	ENSG00000177830	chr11	867860	915058	-	protein_coding	HAVANA|ENSEMBL	869861	904816	ENSP00000398722.2|ENSP00000391255.1|ENSP00000433879.1|ENSP00000431169.1|ENSP00000325055.8|ENSP00000431356.1|ENSP00000416034.2|ENSP00000435503.1|ENSP00000388156.2|ENSP00000435336.1|ENSP00000434651.1|ENSP00000432697.1|ENSP00000432431.1|ENSP00000436017.1|ENSP00000435731.1|ENSP00000436752.1|ENSP00000433570.1|ENSP00000435607.1|ENSP00000431766.1
ENSG00000225178.5	RPSAP58	53.731	-0.521897	0.145832	-3.57875	0.000345238	0.0162818	ENSG00000225178	chr19	23827162	23828049	+	processed_pseudogene	HAVANA	NA	NA
ENSG00000042832.11	TG	162.406	0.680045	0.190118	3.57696	0.000347617	0.0163215	ENSG00000042832	chr8	132866958	133134903	+	protein_coding	HAVANA	132867001	133134791	ENSP00000427871.1|ENSP00000220616.4|ENSP00000428628.1|ENSP00000429605.1|ENSP00000430523.1|ENSP00000429164.1|ENSP00000430430.1|ENSP00000430087.1|ENSP00000429761.1|ENSP00000430161.1
ENSG00000105705.15	SUGP1	247.623	-0.243051	0.0679554	-3.57663	0.000348058	0.0163215	ENSG00000105705	chr19	19276018	19320844	-	protein_coding	HAVANA	19276651	19320496	ENSP00000466402.3|ENSP00000247001.3|ENSP00000465413.2|ENSP00000466188.1|ENSP00000439172.1|ENSP00000477290.1|ENSP00000468499.1|ENSP00000468771.1
ENSG00000130520.10	LSM4	205.539	-0.240128	0.067137	-3.57668	0.000347989	0.0163215	ENSG00000130520	chr19	18306230	18323274	-	protein_coding	HAVANA	18307467	18323020	ENSP00000469468.1|ENSP00000475950.1|ENSP00000469028.1|ENSP00000477443.1|ENSP00000476184.1
ENSG00000160712.12	IL6R	285.893	0.392309	0.109706	3.57599	0.000348905	0.0163215	ENSG00000160712	chr1	154405193	154469450	+	protein_coding	HAVANA|ENSEMBL	154405630	154465377	ENSP00000477739.1|ENSP00000357470.3|ENSP00000340589.4|ENSP00000423184.1|ENSP00000423668.1|ENSP00000423036.1
ENSG00000189077.10	TMEM120A	141.444	-0.189237	0.0529204	-3.57587	0.000349065	0.0163215	ENSG00000189077	chr7	75986837	75994659	-	protein_coding	HAVANA	75987035	75994570	ENSP00000473983.1|ENSP00000480803.1|ENSP00000482622.1|ENSP00000484736.1|ENSP00000480239.1|ENSP00000481336.1|ENSP00000479079.1|ENSP00000482497.1
ENSG00000251309.1	RP11-498M5.2	11.1174	-1.01577	0.284081	-3.57565	0.00034936	0.0163215	ENSG00000251309	chr4	101976894	102036903	-	antisense	HAVANA	NA	NA
ENSG00000261242.1	CTD-2302E22.4	8.04702	0.888919	0.248564	3.57622	0.000348594	0.0163215	ENSG00000261242	chr14	63543569	63544664	+	antisense	HAVANA	NA	NA
ENSG00000262919.7	FAM58A	63.1999	-0.277653	0.0776278	-3.57672	0.000347936	0.0163215	ENSG00000262919	chrX	153587919	153600045	-	protein_coding	HAVANA	153588163	153599073	ENSP00000461135.1|ENSP00000483391.1|ENSP00000484108.1|ENSP00000402949.2|ENSP00000478747.1|ENSP00000412865.1|ENSP00000484506.1|ENSP00000481634.1|ENSP00000466345.1
ENSG00000163624.5	CDS1	241.292	-0.353586	0.0989021	-3.57511	0.000350081	0.016338	ENSG00000163624	chr4	84582979	84651338	+	protein_coding	HAVANA	84583402	84648683	ENSP00000295887.5|ENSP00000421316.1
ENSG00000130714.15	POMT1	329.856	-0.14672	0.0410446	-3.57465	0.00035069	0.0163492	ENSG00000130714	chr9	131502902	131523806	+	protein_coding	HAVANA|ENSEMBL	131504219	131523103	ENSP00000384531.2|ENSP00000404119.1|ENSP00000395060.1|ENSP00000343034.7|ENSP00000361302.3|ENSP00000385797.3|ENSP00000390737.1|ENSP00000405149.1|ENSP00000403736.1|ENSP00000402083.1|ENSP00000361294.4
ENSG00000181773.6	GPR3	16.3587	0.867637	0.242891	3.57212	0.000354098	0.0164734	ENSG00000181773	chr1	27392644	27395814	+	protein_coding	HAVANA	27393799	27394788	ENSP00000363136.3
ENSG00000218213.1	FTH1P26	4.7014	1.03281	0.289117	3.57228	0.000353882	0.0164734	ENSG00000218213	chr6	133676729	133677429	-	processed_pseudogene	HAVANA	NA	NA
ENSG00000202198.1	RN7SK	96362.7	-0.367844	0.102986	-3.57181	0.000354529	0.0164761	ENSG00000202198	chr6	52995620	52995950	+	misc_RNA	ENSEMBL	NA	NA
ENSG00000074181.8	NOTCH3	979.957	-0.338513	0.094888	-3.5675	0.000360405	0.0165951	ENSG00000074181	chr19	15159038	15200981	-	protein_coding	HAVANA	15160665	15200905	ENSP00000263388.1|ENSP00000470661.1|ENSP00000468879.1|ENSP00000473138.1
ENSG00000109062.9	SLC9A3R1	338.825	-0.38163	0.106968	-3.5677	0.000360127	0.0165951	ENSG00000109062	chr17	74748652	74769353	+	protein_coding	HAVANA	74748847	74768653	ENSP00000464321.1|ENSP00000262613.5|ENSP00000464982.1|ENSP00000464117.1
ENSG00000120324.7	PCDHB10	62.1699	-0.542961	0.152136	-3.56892	0.000358459	0.0165951	ENSG00000120324	chr5	141182560	141195642	+	protein_coding	HAVANA|ENSEMBL	141182560	141194952	ENSP00000444518.3|ENSP00000239446.4
ENSG00000143799.12	PARP1	1149.35	-0.24284	0.0680754	-3.56722	0.000360794	0.0165951	ENSG00000143799	chr1	226360691	226408079	-	protein_coding	HAVANA|ENSEMBL	226361463	226407929	ENSP00000355759.5|ENSP00000355757.1|ENSP00000485852.1|ENSP00000355755.3
ENSG00000163932.13	PRKCD	497.177	-0.315524	0.0884686	-3.56651	0.000361774	0.0165951	ENSG00000163932	chr3	53156009	53192717	+	protein_coding	HAVANA	53178423	53192263	ENSP00000419726.1|ENSP00000378217.2|ENSP00000331602.3|ENSP00000418106.1|ENSP00000419629.1
ENSG00000166471.10	TMEM41B	382.287	-0.349412	0.0978922	-3.56935	0.000357863	0.0165951	ENSG00000166471	chr11	9280654	9314780	-	protein_coding	HAVANA|ENSEMBL	9283427	9314441	ENSP00000299596.4|ENSP00000431934.1|ENSP00000480141.1|ENSP00000433126.1|ENSP00000435685.1|ENSP00000436480.1
ENSG00000185551.12	NR2F2	1441.21	-0.302767	0.0848424	-3.56859	0.000358914	0.0165951	ENSG00000185551	chr15	96325938	96340263	+	protein_coding	HAVANA|ENSEMBL	96326310	96337619	ENSP00000401674.2|ENSP00000377721.3|ENSP00000457112.1|ENSP00000377726.2|ENSP00000389853.2
ENSG00000196611.4	MMP1	13.9484	1.04449	0.292871	3.56637	0.00036196	0.0165951	ENSG00000196611	chr11	102789920	102798160	-	protein_coding	HAVANA	102790415	102798092	ENSP00000322788.6
ENSG00000213130.3	EEF1DP5	9.53049	1.40075	0.392706	3.56691	0.000361217	0.0165951	ENSG00000213130	chr6	128580113	128580884	-	processed_pseudogene	HAVANA	NA	NA
ENSG00000242841.1	KRT8P35	14.6197	0.80424	0.225506	3.56638	0.000361948	0.0165951	ENSG00000242841	chr3	63096374	63097711	-	processed_pseudogene	HAVANA	NA	NA
ENSG00000254349.5	MIR2052HG	85.431	1.15	0.322443	3.56651	0.000361772	0.0165951	ENSG00000254349	chr8	74599775	74823313	+	lincRNA	HAVANA	NA	NA
ENSG00000255175.5	RP11-277K23.1	3.42171	1.26359	0.354238	3.56706	0.000361015	0.0165951	ENSG00000255175	chr11	38618264	38646356	-	lincRNA	HAVANA	NA	NA
ENSG00000267209.5	RP11-693L9.2	5.86749	1.34857	0.378062	3.56705	0.000361019	0.0165951	ENSG00000267209	chr18	57961231	57964434	-	lincRNA	HAVANA	NA	NA
ENSG00000173530.5	TNFRSF10D	88.7796	0.36121	0.101312	3.56531	0.000363432	0.0166281	ENSG00000173530	chr8	23135588	23164030	-	protein_coding	HAVANA	23137873	23163935	ENSP00000310263.3
ENSG00000207339.1	RNU1-69P	12.0067	0.982273	0.275491	3.56554	0.000363111	0.0166281	ENSG00000207339	chr12	55874678	55874841	+	snRNA	ENSEMBL	NA	NA
ENSG00000260298.2	ACTG1P16	6.5959	1.14453	0.321061	3.56482	0.000364102	0.0166416	ENSG00000260298	chr16	50058150	50059231	-	transcribed_processed_pseudogene	HAVANA	NA	NA
ENSG00000110514.19	MADD	890.981	-0.179947	0.0504899	-3.56403	0.00036521	0.0166592	ENSG00000110514	chr11	47269161	47330031	+	protein_coding	HAVANA	47273915	47329147	ENSP00000388255.1|ENSP00000343902.4|ENSP00000398167.1|ENSP00000385585.1|ENSP00000384435.1|ENSP00000304505.6|ENSP00000310933.4|ENSP00000384204.3|ENSP00000378753.3|ENSP00000413116.1|ENSP00000378745.3|ENSP00000384287.2|ENSP00000402364.1|ENSP00000384483.2|ENSP00000489300.1
ENSG00000115365.11	LANCL1	580.392	-0.250744	0.0703545	-3.56401	0.000365238	0.0166592	ENSG00000115365	chr2	210431249	210477652	-	protein_coding	HAVANA	210434490	210476396	ENSP00000388713.1|ENSP00000393323.3|ENSP00000393597.2|ENSP00000233714.4|ENSP00000397646.2|ENSP00000405364.1|ENSP00000396518.1|ENSP00000395442.1
ENSG00000154217.14	PITPNC1	403.961	0.342082	0.0959905	3.5637	0.00036566	0.0166612	ENSG00000154217	chr17	67377281	67697261	+	protein_coding	HAVANA|ENSEMBL	67378155	67692885	ENSP00000299954.10|ENSP00000463626.1|ENSP00000464006.1|ENSP00000464584.1|ENSP00000464364.1
ENSG00000200225.1	RNA5SP382	333.07	0.828015	0.232373	3.56331	0.000366213	0.0166693	ENSG00000200225	chr14	20414987	20415098	+	rRNA	ENSEMBL	NA	NA
ENSG00000224039.1	AC091493.1	8.77369	1.25056	0.35109	3.56193	0.000368141	0.0167227	ENSG00000224039	chr3	16692745	16694202	-	unprocessed_pseudogene	HAVANA	NA	NA
ENSG00000260658.5	RP11-368L12.1	45.1035	-1.03113	0.28948	-3.562	0.000368035	0.0167227	ENSG00000260658	chr16	63314264	63618046	-	lincRNA	HAVANA	NA	NA
ENSG00000163755.8	HPS3	240.377	-0.27531	0.0773006	-3.56155	0.000368674	0.0167297	ENSG00000163755	chr3	149129584	149173732	+	protein_coding	HAVANA	149129724	149172219	ENSP00000296051.2|ENSP00000418230.1|ENSP00000419824.1
ENSG00000133318.13	RTN3	681.291	-0.295636	0.083044	-3.56	0.000370861	0.0167774	ENSG00000133318	chr11	63681446	63759891	+	protein_coding	HAVANA|ENSEMBL	63681637	63758388	ENSP00000340903.2|ENSP00000348279.3|ENSP00000437971.1|ENSP00000367050.5|ENSP00000344106.4|ENSP00000442733.1|ENSP00000441614.1|ENSP00000442080.1|ENSP00000440960.1|ENSP00000440874.1|ENSP00000346492.4
ENSG00000151414.14	NEK7	643.254	-0.261126	0.0733465	-3.56017	0.000370616	0.0167774	ENSG00000151414	chr1	198156963	198322420	+	protein_coding	HAVANA	198232581	198319519	ENSP00000356355.4|ENSP00000392745.1|ENSP00000444621.1|ENSP00000356353.1|ENSP00000439095.1|ENSP00000375835.3
ENSG00000253797.2	UTP14C	443.452	-0.216884	0.0609189	-3.56021	0.000370554	0.0167774	ENSG00000253797	chr13	52024691	52033600	+	protein_coding	HAVANA	52028805	52031102	ENSP00000428619.1
ENSG00000235240.1	AC026185.1	13.351	1.10379	0.310112	3.55933	0.000371805	0.0167985	ENSG00000235240	chr3	11488300	11488473	-	unprocessed_pseudogene	HAVANA	NA	NA
ENSG00000277062.1	RN7SL88P	5.20772	0.778055	0.218608	3.55913	0.000372087	0.0167985	ENSG00000277062	chr12	96101951	96102249	-	misc_RNA	ENSEMBL	NA	NA
ENSG00000130733.10	YIPF2	140.907	-0.217355	0.0611006	-3.55734	0.000374635	0.0168666	ENSG00000130733	chr19	10922185	10928681	-	protein_coding	HAVANA	10923097	10928410	ENSP00000253031.1|ENSP00000466055.1|ENSP00000467829.1|ENSP00000467156.1|ENSP00000465257.1|ENSP00000467019.1|ENSP00000466408.1|ENSP00000465943.1|ENSP00000468436.1|ENSP00000464839.1
ENSG00000137601.15	NEK1	513.991	-0.204805	0.0575693	-3.55755	0.000374331	0.0168666	ENSG00000137601	chr4	169393275	169612629	-	protein_coding	HAVANA	169394513	169602630	ENSP00000408020.2|ENSP00000423332.1|ENSP00000427653.1|ENSP00000424757.1|ENSP00000424938.1|ENSP00000421525.1|ENSP00000424152.1
ENSG00000278535.4	DHRS11	108.634	0.279069	0.0784503	3.55726	0.000374736	0.0168666	ENSG00000278535	chr17	36591798	36600806	+	protein_coding	HAVANA	36592010	36600200	ENSP00000482704.1|ENSP00000477603.1|ENSP00000482124.1|ENSP00000482777.1|ENSP00000483596.1
ENSG00000103363.14	TCEB2	203.792	-0.294074	0.0826763	-3.55694	0.000375199	0.0168703	ENSG00000103363	chr16	2771414	2777297	-	protein_coding	HAVANA	2771475	2777239	ENSP00000262306.7|ENSP00000386652.4|ENSP00000387189.1|ENSP00000458213.1|ENSP00000458443.1
ENSG00000198843.12	SELT	484.698	-0.438564	0.12333	-3.55602	0.000376522	0.0169126	ENSG00000198843	chr3	150602875	150630445	+	protein_coding	HAVANA|ENSEMBL	150603363	150627131	ENSP00000417762.1|ENSP00000479292.1|ENSP00000418910.1|ENSP00000417932.1|ENSP00000417703.1|ENSP00000420390.1
ENSG00000182463.15	TSHZ2	774.056	-0.337857	0.095028	-3.55534	0.000377484	0.0169386	ENSG00000182463	chr20	52972407	53495330	+	protein_coding	HAVANA|ENSEMBL	52973294	53489199	ENSP00000360552.3|ENSP00000475114.1|ENSP00000333114.5|ENSP00000474159.2|ENSP00000487408.1
ENSG00000173674.10	EIF1AX	415.604	-0.268462	0.0755214	-3.55478	0.000378294	0.0169578	ENSG00000173674	chrX	20124518	20141844	-	protein_coding	HAVANA	20128309	20141640	ENSP00000368927.5|ENSP00000368912.1
ENSG00000146587.17	RBAK	363.815	-0.290001	0.0816026	-3.55381	0.000379688	0.0170031	ENSG00000146587	chr7	5045821	5069488	+	protein_coding	HAVANA|ENSEMBL	5048077	5065598	ENSP00000275423.4|ENSP00000380120.1
ENSG00000222078.1	RN7SKP110	7.37099	0.630253	0.177369	3.55334	0.000380371	0.0170164	ENSG00000222078	chr6	90001222	90001506	-	misc_RNA	ENSEMBL	NA	NA
ENSG00000128731.15	HERC2	1727.39	-0.200007	0.0563141	-3.55164	0.00038284	0.0171096	ENSG00000128731	chr15	28111040	28322152	-	protein_coding	HAVANA	28111766	28321433	ENSP00000261609.7|ENSP00000457745.1|ENSP00000456237.1
ENSG00000241111.1	PRICKLE2-AS1	25.8164	0.616169	0.173562	3.55014	0.00038502	0.0171897	ENSG00000241111	chr3	64067964	64103131	+	antisense	HAVANA	NA	NA
ENSG00000143545.8	RAB13	904.582	0.379035	0.106788	3.54942	0.000386085	0.0172199	ENSG00000143545	chr1	153981617	153986358	-	protein_coding	HAVANA|ENSEMBL	153982102	153986236	ENSP00000480103.1|ENSP00000357564.3
ENSG00000067829.18	IDH3G	189.668	-0.231328	0.0651927	-3.54837	0.000387619	0.0172709	ENSG00000067829	chrX	153785766	153794523	-	protein_coding	HAVANA|ENSEMBL	153785875	153794326	ENSP00000359110.3|ENSP00000217901.5|ENSP00000400115.1|ENSP00000359111.1|ENSP00000408529.2|ENSP00000482665.2|ENSP00000401862.1|ENSP00000402747.1
ENSG00000179913.10	B3GNT3	27.6596	0.84267	0.237545	3.54742	0.000389025	0.0173042	ENSG00000179913	chr19	17794828	17813082	+	protein_coding	HAVANA	17807808	17812119	ENSP00000471733.1|ENSP00000321874.5|ENSP00000468914.1|ENSP00000472638.1
ENSG00000232934.7	RP11-324O2.3	53.3545	0.53686	0.151342	3.54734	0.000389149	0.0173042	ENSG00000232934	chr10	112395813	112425589	-	antisense	HAVANA	NA	NA
ENSG00000077238.13	IL4R	559.349	0.379038	0.106881	3.54635	0.000390605	0.0173229	ENSG00000077238	chr16	27313668	27364778	+	protein_coding	HAVANA|ENSEMBL	27340204	27364272	ENSP00000455632.1|ENSP00000379111.2|ENSP00000457131.1|ENSP00000454725.1|ENSP00000454684.1|ENSP00000441667.2|ENSP00000455714.1|ENSP00000456248.1|ENSP00000456930.1|ENSP00000486645.1|ENSP00000170630.3|ENSP00000456669.1|ENSP00000461607.1|ENSP00000461268.1
ENSG00000161682.14	FAM171A2	62.6906	0.515717	0.145413	3.54656	0.000390292	0.0173229	ENSG00000161682	chr17	44353215	44363875	-	protein_coding	HAVANA	44353736	44363714	ENSP00000293443.6|ENSP00000466195.1|ENSP00000466493.1
ENSG00000197933.12	ZNF823	88.5557	-0.315715	0.0890277	-3.54626	0.000390741	0.0173229	ENSG00000197933	chr19	11721265	11739009	-	protein_coding	HAVANA	11721704	11738819	ENSP00000340683.5|ENSP00000410654.1|ENSP00000466840.1|ENSP00000387514.1
ENSG00000130723.17	PRRC2B	3725.18	-0.262778	0.0741122	-3.54568	0.000391599	0.0173435	ENSG00000130723	chr9	131394093	131500197	+	protein_coding	HAVANA|ENSEMBL	131430145	131495871	ENSP00000384606.1|ENSP00000349856.4|ENSP00000391063.1|ENSP00000400608.1|ENSP00000388579.1|ENSP00000398853.2|ENSP00000326101.7
ENSG00000124171.8	PARD6B	138.969	-0.34974	0.0986705	-3.54452	0.000393325	0.0174026	ENSG00000124171	chr20	50731544	50756795	+	protein_coding	HAVANA	50731787	50756740	ENSP00000360672.2|ENSP00000379354.1
ENSG00000265182.1	SRP72P1	6.50037	1.20139	0.339027	3.54365	0.000394629	0.0174428	ENSG00000265182	chr18	49495147	49496896	-	processed_pseudogene	HAVANA	NA	NA
ENSG00000260977.1	RP11-333I13.1	30.5724	0.473115	0.133547	3.54268	0.000396078	0.0174894	ENSG00000260977	chr2	46777783	46780245	+	lincRNA	HAVANA	NA	NA
ENSG00000224097.5	RP11-472B18.1	11.1833	0.844969	0.238543	3.5422	0.000396798	0.0175038	ENSG00000224097	chr4	39480255	39481905	+	transcribed_processed_pseudogene	HAVANA	NA	NA
ENSG00000131042.13	LILRB2	64.6767	0.477247	0.134742	3.54193	0.000397206	0.0175043	ENSG00000131042	chr19	54238904	54281184	-	protein_coding	HAVANA|ENSEMBL	54238956	54280496	ENSP00000484266.1|ENSP00000375628.1|ENSP00000410117.1|ENSP00000319960.5|ENSP00000394130.1|ENSP00000375626.1|ENSP00000375629.4
ENSG00000108100.17	CCNY	589.79	-0.172297	0.048657	-3.54105	0.000398545	0.0175111	ENSG00000108100	chr10	35247025	35572669	+	protein_coding	HAVANA|ENSEMBL	35337054	35569167	ENSP00000473487.1|ENSP00000363838.1|ENSP00000473625.1|ENSP00000363836.4|ENSP00000265375.9|ENSP00000344275.5
ENSG00000128581.15	IFT22	152.967	-0.226842	0.0640601	-3.54108	0.000398489	0.0175111	ENSG00000128581	chr7	101313367	101321823	-	protein_coding	HAVANA|ENSEMBL	101315137	101321709	ENSP00000478948.1|ENSP00000392087.1|ENSP00000429202.1|ENSP00000320359.4|ENSP00000429648.1|ENSP00000390770.2|ENSP00000389170.1
ENSG00000213183.3	RPS7P8	3.89894	1.09567	0.309409	3.54115	0.000398384	0.0175111	ENSG00000213183	chr6	96648489	96649069	-	processed_pseudogene	HAVANA	NA	NA
ENSG00000273295.1	AP000350.5	134.12	0.844679	0.23856	3.54074	0.000399005	0.0175139	ENSG00000273295	chr22	23901432	23907068	-	lincRNA	HAVANA	NA	NA
ENSG00000114374.12	USP9Y	1493.21	-0.383014	0.108187	-3.54029	0.000399694	0.0175266	ENSG00000114374	chrY	12701231	12860839	+	protein_coding	HAVANA	12709448	12859413	ENSP00000342812.3|ENSP00000406876.1
ENSG00000174080.10	CTSF	366.511	-0.295131	0.0833758	-3.53977	0.000400481	0.0175266	ENSG00000174080	chr11	66563463	66568841	-	protein_coding	HAVANA	66563936	66568486	ENSP00000310832.5|ENSP00000434936.1|ENSP00000433082.1|ENSP00000435822.1
ENSG00000274267.1	HIST1H3B	56.5572	-0.839069	0.237038	-3.53981	0.000400409	0.0175266	ENSG00000274267	chr6	26031650	26032060	-	protein_coding	HAVANA	26031653	26032060	ENSP00000484841.1
ENSG00000254759.1	NAP1L1P1	22.6661	0.508962	0.143809	3.53915	0.000401411	0.0175499	ENSG00000254759	chr11	126067539	126068601	+	processed_pseudogene	HAVANA	NA	NA
ENSG00000069275.12	NUCKS1	4524.22	-0.280106	0.0791613	-3.53842	0.000402527	0.0175608	ENSG00000069275	chr1	205712819	205750276	-	protein_coding	HAVANA	205718283	205749973	ENSP00000356110.4
ENSG00000234540.1	RP3-448I9.1	7.36261	0.802784	0.22692	3.53774	0.000403567	0.0175608	ENSG00000234540	chr6	14394326	14404289	+	lincRNA	HAVANA	NA	NA
ENSG00000259295.6	CSPG4P12	24.7578	-0.613063	0.173295	-3.53769	0.000403642	0.0175608	ENSG00000259295	chr15	85191438	85213905	+	transcribed_unprocessed_pseudogene	HAVANA	NA	NA
ENSG00000264727.1	RP11-680C21.1	49.9362	0.652251	0.184346	3.53819	0.000402881	0.0175608	ENSG00000264727	chr17	11288205	11290811	+	lincRNA	HAVANA	NA	NA
ENSG00000279415.1	RP11-1102P22.1	15.77	0.649996	0.183692	3.53851	0.000402397	0.0175608	ENSG00000279415	chr16	17227023	17228000	-	TEC	HAVANA	NA	NA
ENSG00000179859.7	AC025335.1	50.3338	0.2935	0.0829874	3.53668	0.000405189	0.0176108	ENSG00000179859	chr17	7913324	7915953	-	antisense	HAVANA	NA	NA
ENSG00000179979.8	CRIPAK	235.975	-0.46269	0.130837	-3.53638	0.000405651	0.0176136	ENSG00000179979	chr4	1391552	1395989	+	protein_coding	HAVANA	1394512	1395849	ENSP00000323978.4
ENSG00000224081.8	LINC01057	132.579	0.409725	0.115904	3.53503	0.000407724	0.0176863	ENSG00000224081	chr1	94613814	94855426	-	transcribed_processed_pseudogene	HAVANA	NA	NA
ENSG00000161929.14	SCIMP	64.1984	0.277708	0.0785678	3.53463	0.000408341	0.0176957	ENSG00000161929	chr17	5208961	5234860	-	protein_coding	HAVANA	5210804	5234755	ENSP00000461269.1|ENSP00000382509.4|ENSP00000459605.1|ENSP00000459153.1
ENSG00000119801.12	YPEL5	770.43	-0.231966	0.0656749	-3.53204	0.000412366	0.0178353	ENSG00000119801	chr2	30146941	30160533	+	protein_coding	HAVANA	30156652	30158840	ENSP00000368835.3|ENSP00000368834.3|ENSP00000261353.4|ENSP00000383974.3|ENSP00000385278.1
ENSG00000250312.6	ZNF718	156.876	-0.376494	0.106589	-3.5322	0.000412112	0.0178353	ENSG00000250312	chr4	124480	163989	+	protein_coding	HAVANA	124671	162119	ENSP00000480556.1|ENSP00000476435.1
ENSG00000187720.14	THSD4	1545.29	0.455116	0.128871	3.53157	0.000413095	0.0178493	ENSG00000187720	chr15	71096952	71783383	+	protein_coding	HAVANA|ENSEMBL	71141528	71780931	ENSP00000347484.3|ENSP00000484438.1|ENSP00000350413.4|ENSP00000261862.7
ENSG00000149489.8	ROM1	29.8323	0.413298	0.117041	3.53124	0.000413619	0.0178545	ENSG00000149489	chr11	62611722	62615120	+	protein_coding	HAVANA	62613282	62614836	ENSP00000433566.1|ENSP00000432151.1|ENSP00000278833.3|ENSP00000432983.1
ENSG00000101346.11	POFUT1	492.492	-0.200535	0.0567975	-3.53071	0.000414454	0.0178732	ENSG00000101346	chr20	32207880	32238667	+	protein_coding	HAVANA	32207942	32234658	ENSP00000364902.3|ENSP00000364882.3
ENSG00000201447.1	RNA5SP509	6.35003	0.919135	0.260366	3.53017	0.000415299	0.0178922	ENSG00000201447	chrX	77066709	77066827	+	rRNA	ENSEMBL	NA	NA
ENSG00000162892.15	IL24	31.3664	0.56985	0.161438	3.52984	0.000415814	0.017897	ENSG00000162892	chr1	206897443	206904139	+	protein_coding	HAVANA|ENSEMBL	206897833	206903056	ENSP00000375795.3|ENSP00000484900.1|ENSP00000294984.2|ENSP00000356062.3|ENSP00000356060.3|ENSP00000418933.1
ENSG00000259284.1	RP11-162I7.1	6.18579	1.64023	0.464747	3.5293	0.000416666	0.0179162	ENSG00000259284	chr15	61729850	61731389	+	lincRNA	HAVANA	NA	NA
ENSG00000170430.9	MGMT	158.113	-0.279739	0.0792767	-3.52864	0.000417703	0.017926	ENSG00000170430	chr10	129467184	129768007	+	protein_coding	HAVANA	129467216	129766994	ENSP00000302111.7
ENSG00000177888.7	ZBTB41	408.258	-0.294435	0.0834397	-3.52872	0.000417578	0.017926	ENSG00000177888	chr1	197153680	197200542	-	protein_coding	HAVANA	197159362	197200473	ENSP00000356375.3
ENSG00000163798.13	SLC4A1AP	302.262	-0.138137	0.0391743	-3.52621	0.000421551	0.0180736	ENSG00000163798	chr2	27663471	27694976	+	protein_coding	HAVANA|ENSEMBL	27663753	27694680	ENSP00000323837.6|ENSP00000479964.1|ENSP00000483501.1|ENSP00000480182.1|ENSP00000404129.1
ENSG00000254929.6	RP11-144G6.12	12.2025	0.450725	0.127834	3.52585	0.000422125	0.0180807	ENSG00000254929	chr10	47517816	47553514	-	processed_transcript	HAVANA	NA	NA
ENSG00000131620.17	ANO1	791.217	-0.788278	0.223665	-3.52436	0.0004245	0.0181594	ENSG00000131620	chr11	70078302	70189528	+	protein_coding	HAVANA	70078607	70188001	ENSP00000347454.5|ENSP00000436392.1|ENSP00000319477.5|ENSP00000435797.1|ENSP00000433445.1|ENSP00000432843.1|ENSP00000435868.1
ENSG00000241685.8	ARPC1A	466.957	-0.272972	0.0774568	-3.52419	0.000424782	0.0181594	ENSG00000241685	chr7	99325898	99388164	+	protein_coding	HAVANA	99333354	99365926	ENSP00000412879.1|ENSP00000262942.5|ENSP00000408711.1
ENSG00000237994.1	RP1-146A15.1	4.32412	-1.15626	0.328211	-3.52292	0.000426824	0.0182116	ENSG00000237994	chrX	28942050	28942568	+	sense_intronic	HAVANA	NA	NA
ENSG00000244036.3	RP11-306G20.1	14.4154	0.807504	0.229223	3.52279	0.00042703	0.0182116	ENSG00000244036	chr7	129953234	130026989	+	antisense	HAVANA	NA	NA
ENSG00000278668.1	RP11-227G15.11	15.7866	-0.509333	0.144588	-3.52266	0.000427237	0.0182116	ENSG00000278668	chr17	32410159	32410746	+	lincRNA	HAVANA	NA	NA
ENSG00000232150.3	ST13P4	10.5285	0.490025	0.13912	3.52231	0.000427811	0.0182186	ENSG00000232150	chr13	50172089	50173181	+	processed_pseudogene	HAVANA	NA	NA
ENSG00000137074.18	APTX	235.679	-0.216516	0.0614861	-3.52138	0.000429315	0.0182249	ENSG00000137074	chr9	32972606	33025168	-	protein_coding	HAVANA|ENSEMBL	32973501	33001604	ENSP00000369153.2|ENSP00000400806.3|ENSP00000311547.4|ENSP00000417634.1|ENSP00000380357.3|ENSP00000419430.1|ENSP00000418144.1|ENSP00000369145.2|ENSP00000418733.1|ENSP00000417804.1|ENSP00000419723.1|ENSP00000419289.1|ENSP00000418311.1|ENSP00000369147.1|ENSP00000420071.1|ENSP00000420263.1|ENSP00000417750.2|ENSP00000419846.1|ENSP00000419042.1|ENSP00000369141.4|ENSP00000419623.1|ENSP00000369140.5|ENS…
ENSG00000140297.12	GCNT3	53.1595	0.724355	0.205724	3.52101	0.000429908	0.0182249	ENSG00000140297	chr15	59594875	59640239	+	protein_coding	HAVANA	59618239	59619552	ENSP00000453453.1|ENSP00000452741.1|ENSP00000379377.1|ENSP00000453928.1|ENSP00000453774.1
ENSG00000163217.1	BMP10	17.416	1.47184	0.417996	3.52118	0.000429624	0.0182249	ENSG00000163217	chr2	68865481	68871517	-	protein_coding	HAVANA	68865634	68871358	ENSP00000295379.1
ENSG00000163956.10	LRPAP1	837.508	-0.220479	0.0626242	-3.52066	0.000430472	0.0182249	ENSG00000163956	chr4	3506376	3532559	-	protein_coding	HAVANA	3512977	3532412	ENSP00000421922.1|ENSP00000421648.1
ENSG00000199809.1	RNA5SP374	168.425	0.700575	0.199017	3.52018	0.000431251	0.0182249	ENSG00000199809	chr12	118829681	118829805	+	rRNA	ENSEMBL	NA	NA
ENSG00000249916.1	CTD-2280E9.1	8.41686	0.687202	0.195207	3.52037	0.000430946	0.0182249	ENSG00000249916	chr5	122369762	122383568	-	antisense	HAVANA	NA	NA
ENSG00000260035.1	CTD-2651B20.6	13.9734	1.03079	0.2928	3.52046	0.000430798	0.0182249	ENSG00000260035	chr15	45200325	45200632	-	sense_intronic	HAVANA	NA	NA
ENSG00000266236.1	NARF-IT1	24.0165	0.366524	0.104116	3.52033	0.000431003	0.0182249	ENSG00000266236	chr17	82482098	82483388	+	sense_intronic	HAVANA	NA	NA
ENSG00000011454.16	RABGAP1	1354.08	-0.191099	0.0543144	-3.51839	0.000434179	0.0183207	ENSG00000011454	chr9	122940833	123104866	+	protein_coding	HAVANA|ENSEMBL	122957060	123103210	ENSP00000414386.1|ENSP00000362751.4|ENSP00000384119.1|ENSP00000416327.2|ENSP00000482287.1
ENSG00000196937.10	FAM3C	314.062	-0.274633	0.0780644	-3.51803	0.00043476	0.0183207	ENSG00000196937	chr7	121348851	121396364	-	protein_coding	HAVANA	121350464	121382969	ENSP00000353025.3|ENSP00000408636.1|ENSP00000414940.1
ENSG00000256771.2	ZNF253	241.371	-0.35414	0.100658	-3.51826	0.000434392	0.0183207	ENSG00000256771	chr19	19865886	19894674	+	protein_coding	HAVANA	19865997	19892744	ENSP00000467235.1|ENSP00000468720.1|ENSP00000347868.4
ENSG00000164647.8	STEAP1	775.478	-0.604854	0.172012	-3.51634	0.000437544	0.0184205	ENSG00000164647	chr7	90154375	90164829	+	protein_coding	HAVANA	90159789	90164731	ENSP00000297205.2|ENSP00000394402.1
ENSG00000144827.8	ABHD10	255.334	-0.34889	0.099235	-3.5158	0.000438439	0.0184407	ENSG00000144827	chr3	111979010	111993363	+	protein_coding	HAVANA	111979062	111991718	ENSP00000418162.1|ENSP00000273359.3|ENSP00000417880.1|ENSP00000418973.1
ENSG00000107331.16	ABCA2	643.469	-0.334483	0.0951479	-3.5154	0.000439099	0.0184509	ENSG00000107331	chr9	137007227	137028922	-	protein_coding	HAVANA|ENSEMBL	137007932	137028872	ENSP00000344155.6|ENSP00000360666.3|ENSP00000265662.5|ENSP00000481105.1|ENSP00000420084.1|ENSP00000418662.1|ENSP00000420360.1|ENSP00000419850.1|ENSP00000420289.2|ENSP00000485459.1
ENSG00000175445.14	LPL	321.595	-1.1667	0.332038	-3.51376	0.000441815	0.0185474	ENSG00000175445	chr8	19901717	19967258	+	protein_coding	HAVANA	19939441	19962217	ENSP00000428496.1|ENSP00000428237.1|ENSP00000428557.1|ENSP00000309757.6|ENSP00000431028.1
ENSG00000185627.17	PSMD13	425.816	-0.26216	0.0746348	-3.51257	0.000443794	0.0186129	ENSG00000185627	chr11	236546	252984	+	protein_coding	HAVANA|ENSEMBL	237050	252597	ENSP00000436186.1|ENSP00000436795.1|ENSP00000396937.2|ENSP00000433364.1|ENSP00000478756.1|ENSP00000434587.1|ENSP00000333811.5|ENSP00000372117.4|ENSP00000433115.1
ENSG00000212571.1	RNA5SP482	9.71091	0.73632	0.209662	3.51193	0.000444862	0.01864	ENSG00000212571	chr20	32050588	32050705	+	rRNA	ENSEMBL	NA	NA
ENSG00000156966.6	B3GNT7	50.0104	0.489464	0.139404	3.51112	0.000446216	0.0186586	ENSG00000156966	chr2	231395543	231401164	+	protein_coding	HAVANA	231395804	231398922	ENSP00000287590.5
ENSG00000200114.1	RNA5SP123	28.6211	0.450771	0.128378	3.51127	0.000445972	0.0186586	ENSG00000200114	chr3	12511095	12511213	-	rRNA	ENSEMBL	NA	NA
ENSG00000254542.1	NAV2-AS3	13.0926	0.539038	0.153532	3.51091	0.00044657	0.0186586	ENSG00000254542	chr11	19978699	19981337	-	antisense	HAVANA	NA	NA
ENSG00000258863.1	SETP1	7.05021	1.06606	0.303699	3.51025	0.00044769	0.0186878	ENSG00000258863	chr14	20528115	20528959	-	processed_pseudogene	HAVANA	NA	NA
ENSG00000125482.12	TTF1	191.914	-0.19637	0.0559583	-3.50923	0.000449407	0.0187418	ENSG00000125482	chr9	132375548	132406851	-	protein_coding	HAVANA|ENSEMBL	132375918	132402821	ENSP00000481441.1|ENSP00000333920.2
ENSG00000084073.8	ZMPSTE24	498.981	-0.325096	0.0926772	-3.50783	0.000451769	0.0188226	ENSG00000084073	chr1	40258107	40294184	+	protein_coding	HAVANA	40258272	40292666	ENSP00000361845.3
ENSG00000170745.11	KCNS3	100.694	0.44401	0.126598	3.50725	0.000452762	0.0188285	ENSG00000170745	chr2	17877847	18361616	+	protein_coding	HAVANA	17931009	17932481	ENSP00000385968.1|ENSP00000305824.4|ENSP00000400098.1
ENSG00000228118.3	MYL6P5	4.82434	0.666627	0.190058	3.5075	0.000452342	0.0188285	ENSG00000228118	chr17	71620978	71621436	+	processed_pseudogene	HAVANA	NA	NA
ENSG00000148950.9	IMMP1L	89.0035	-0.235489	0.0671621	-3.50627	0.000454428	0.0188801	ENSG00000148950	chr11	31432401	31509645	-	protein_coding	HAVANA	31432503	31463276	ENSP00000432670.1|ENSP00000435576.1|ENSP00000434280.1|ENSP00000432673.1|ENSP00000278200.1|ENSP00000432471.1|ENSP00000432001.1|ENSP00000432792.1
ENSG00000158604.14	TMED4	816.972	-0.258402	0.0737196	-3.5052	0.000456268	0.0189388	ENSG00000158604	chr7	44577894	44582287	-	protein_coding	HAVANA	44579482	44582206	ENSP00000404042.2|ENSP00000289577.5|ENSP00000417443.1
ENSG00000129083.12	COPB1	985.516	-0.314713	0.0898013	-3.50455	0.000457372	0.0189668	ENSG00000129083	chr11	14443440	14500027	-	protein_coding	HAVANA	14457827	14498928	ENSP00000249923.3|ENSP00000397873.2|ENSP00000436383.1|ENSP00000431530.1|ENSP00000436401.1
ENSG00000166396.12	SERPINB7	15.7605	1.08703	0.310221	3.50404	0.000458257	0.018968	ENSG00000166396	chr18	63752935	63805376	+	protein_coding	HAVANA|ENSEMBL	63782373	63804632	ENSP00000397301.1|ENSP00000337212.2|ENSP00000444572.1|ENSP00000381101.2|ENSP00000402362.1|ENSP00000444861.1|ENSP00000393947.1
ENSG00000177156.10	TALDO1	474.752	-0.291172	0.0830933	-3.50416	0.000458048	0.018968	ENSG00000177156	chr11	747329	765024	+	protein_coding	HAVANA	747482	764842	ENSP00000321259.3|ENSP00000435042.1|ENSP00000437098.1|ENSP00000433501.1
ENSG00000111669.14	TPI1	1001.75	-0.285802	0.081578	-3.50341	0.000459338	0.018995	ENSG00000111669	chr12	6867119	6870948	+	protein_coding	HAVANA|ENSEMBL	6867456	6870380	ENSP00000229270.4|ENSP00000484435.1|ENSP00000379933.4|ENSP00000475620.1|ENSP00000443599.1|ENSP00000475364.1|ENSP00000475184.1|ENSP00000475829.1
ENSG00000109436.7	TBC1D9	658.12	-0.283514	0.0809694	-3.50149	0.000462666	0.0190121	ENSG00000109436	chr4	140620765	140756120	-	protein_coding	HAVANA	140622198	140756045	ENSP00000411197.2
ENSG00000117877.10	CD3EAP	40.8011	0.46661	0.133266	3.50134	0.000462929	0.0190121	ENSG00000117877	chr19	45406209	45410766	+	protein_coding	HAVANA	45406697	45409498	ENSP00000310966.3|ENSP00000467771.1|ENSP00000465099.1|ENSP00000466503.1
ENSG00000166266.13	CUL5	577.793	-0.249195	0.0711737	-3.50123	0.000463115	0.0190121	ENSG00000166266	chr11	108008733	108107776	+	protein_coding	HAVANA	108009349	108104381	ENSP00000376808.2|ENSP00000436494.1|ENSP00000435376.1|ENSP00000431221.1
ENSG00000198752.10	CDC42BPB	1721.2	-0.225103	0.0642877	-3.50149	0.00046266	0.0190121	ENSG00000198752	chr14	102932379	103057462	-	protein_coding	HAVANA	102933715	103057173	ENSP00000355237.2|ENSP00000453384.1|ENSP00000489452.1
ENSG00000229894.3	RP11-668G10.2	11.9728	0.451802	0.128992	3.50256	0.000460815	0.0190121	ENSG00000229894	chr4	165277984	165279645	-	processed_pseudogene	HAVANA	NA	NA
ENSG00000239823.2	Y_RNA	2.65879	1.02543	0.292879	3.5012	0.00046316	0.0190121	ENSG00000239823	chr17	64390158	64390263	-	misc_RNA	ENSEMBL	NA	NA
ENSG00000255105.1	RP11-5A11.1	7.23718	0.997509	0.284906	3.50119	0.000463186	0.0190121	ENSG00000255105	chr8	103559099	103559389	-	processed_pseudogene	HAVANA	NA	NA
ENSG00000280850.1	RP4-655C5.9	6.3835	1.28106	0.365892	3.50121	0.000463151	0.0190121	ENSG00000280850	chr6	166275462	166277077	-	lincRNA	HAVANA	NA	NA
ENSG00000228294.6	BMS1P17	3.63994	-1.38882	0.396836	-3.49972	0.000465739	0.0190992	ENSG00000228294	chr14	19301704	19316914	+	transcribed_unprocessed_pseudogene	HAVANA	NA	NA
ENSG00000122390.17	NAA60	325.509	-0.209137	0.0597758	-3.49868	0.000467563	0.0191562	ENSG00000122390	chr16	3443611	3486963	+	protein_coding	HAVANA	3443767	3484961	ENSP00000385903.4|ENSP00000458928.1|ENSP00000459750.1|ENSP00000459084.1|ENSP00000461507.1|ENSP00000401237.2|ENSP00000461443.1|ENSP00000458505.1|ENSP00000459275.1|ENSP00000459055.1|ENSP00000482351.1|ENSP00000459544.1|ENSP00000405873.3|ENSP00000354108.5|ENSP00000393224.2|ENSP00000461438.1|ENSP00000459188.1|ENSP00000458717.1|ENSP00000461730.1|ENSP00000461703.1|ENSP00000458667.1|ENSP00000459790.1|ENS…
ENSG00000004864.13	SLC25A13	297.369	-0.272595	0.07798	-3.4957	0.000472813	0.0192295	ENSG00000004864	chr7	96120220	96322147	-	protein_coding	HAVANA|ENSEMBL	96121194	96321956	ENSP00000265631.5|ENSP00000400101.2|ENSP00000473505.1
ENSG00000115607.9	IL18RAP	33.6133	0.680332	0.194633	3.49545	0.000473258	0.0192295	ENSG00000115607	chr2	102418689	102452565	+	protein_coding	HAVANA	102423278	102452178	ENSP00000264260.2|ENSP00000389815.1|ENSP00000387201.1
ENSG00000126878.12	AIF1L	305.133	-0.810495	0.231777	-3.49687	0.000470745	0.0192295	ENSG00000126878	chr9	131096476	131123152	+	protein_coding	HAVANA|ENSEMBL	131096630	131121119	ENSP00000361383.3|ENSP00000361388.3|ENSP00000247291.3|ENSP00000361376.1|ENSP00000361374.1|ENSP00000361372.1|ENSP00000361371.2|ENSP00000361375.2
ENSG00000159692.15	CTBP1	951.031	-0.394028	0.112698	-3.4963	0.000471752	0.0192295	ENSG00000159692	chr4	1211448	1249953	-	protein_coding	HAVANA|ENSEMBL	1212243	1249670	ENSP00000372411.3|ENSP00000290921.6|ENSP00000422148.1|ENSP00000422364.1|ENSP00000424575.1|ENSP00000424684.1|ENSP00000422730.1|ENSP00000426470.1|ENSP00000425053.1|ENSP00000420983.1|ENSP00000423872.1|ENSP00000487417.1
ENSG00000163902.11	RPN1	1254.42	-0.31092	0.0889452	-3.49564	0.000472927	0.0192295	ENSG00000163902	chr3	128619970	128681075	-	protein_coding	HAVANA	128620414	128650800	ENSP00000296255.3|ENSP00000417529.1|ENSP00000419384.1
ENSG00000167617.2	CDC42EP5	143.365	0.652552	0.186656	3.496	0.000472283	0.0192295	ENSG00000167617	chr19	54465026	54473264	-	protein_coding	HAVANA	54465104	54465547	ENSP00000301200.2
ENSG00000198390.4	KRTAP13-1	4.46712	1.30408	0.372966	3.4965	0.000471402	0.0192295	ENSG00000198390	chr21	30396074	30396822	+	protein_coding	HAVANA	30396087	30396602	ENSP00000347635.2
ENSG00000225282.1	AP000350.6	23.9626	0.740023	0.211659	3.4963	0.00047176	0.0192295	ENSG00000225282	chr22	23926900	23929574	+	processed_pseudogene	HAVANA	NA	NA
ENSG00000243446.3	RN7SL284P	15.6653	0.483264	0.138213	3.49652	0.000471365	0.0192295	ENSG00000243446	chr10	77912271	77912545	-	misc_RNA	ENSEMBL	NA	NA
ENSG00000165417.11	GTF2A1	682.428	-0.217027	0.062094	-3.49513	0.000473823	0.0192348	ENSG00000165417	chr14	81175452	81221377	-	protein_coding	HAVANA	81180226	81220518	ENSP00000452454.1|ENSP00000298173.3|ENSP00000409492.2
ENSG00000200800.1	RNU1-130P	14.1992	0.965816	0.27639	3.4944	0.000475133	0.0192527	ENSG00000200800	chr1	96225901	96226060	+	snRNA	ENSEMBL	NA	NA
ENSG00000201000.1	RNA5SP516	8.36813	0.890443	0.254805	3.4946	0.000474777	0.0192527	ENSG00000201000	chrX	142411053	142411171	+	rRNA	ENSEMBL	NA	NA
ENSG00000235001.3	EIF4A1P2	8.18682	0.602867	0.172556	3.49375	0.000476286	0.0192817	ENSG00000235001	chrY	5337745	5338964	-	processed_pseudogene	HAVANA	NA	NA
ENSG00000196549.10	MME	1203.89	-0.65747	0.188213	-3.49322	0.000477237	0.019285	ENSG00000196549	chr3	155024124	155183729	+	protein_coding	HAVANA|ENSEMBL	155084168	155180456	ENSP00000420389.1|ENSP00000485791.1|ENSP00000418525.1|ENSP00000420101.1|ENSP00000480349.1|ENSP00000372450.3|ENSP00000419653.1|ENSP00000417079.1|ENSP00000353679.2|ENSP00000418791.1|ENSP00000420542.1|ENSP00000418238.1|ENSP00000417595.1|ENSP00000478173.1
ENSG00000223843.4	EFCAB6-AS1	13.9616	0.877301	0.251143	3.49323	0.000477206	0.019285	ENSG00000223843	chr22	43516107	43537117	+	antisense	HAVANA	NA	NA
ENSG00000243592.1	RPL17P22	6.71183	0.65894	0.188696	3.49208	0.000479274	0.0193497	ENSG00000243592	chr5	56136979	56137531	+	processed_pseudogene	HAVANA	NA	NA
ENSG00000175182.13	FAM131A	305.7	0.331539	0.0949655	3.49116	0.000480932	0.0193908	ENSG00000175182	chr3	184335926	184346275	+	protein_coding	HAVANA	184337631	184345628	ENSP00000388551.1|ENSP00000414050.1|ENSP00000340974.5|ENSP00000399875.1|ENSP00000414913.1|ENSP00000373360.2|ENSP00000390588.1|ENSP00000310135.4
ENSG00000276765.1	MIR8073	14.5758	0.648356	0.185721	3.49103	0.000481168	0.0193908	ENSG00000276765	chr13	110340958	110341029	+	miRNA	ENSEMBL	NA	NA
ENSG00000076770.14	MBNL3	404.386	-0.465136	0.133298	-3.48945	0.000484023	0.0194646	ENSG00000076770	chrX	132369317	132489968	-	protein_coding	HAVANA|ENSEMBL	132379669	132439611	ENSP00000439618.1|ENSP00000377848.2|ENSP00000359894.3|ENSP00000359890.3|ENSP00000359886.3|ENSP00000359876.3|ENSP00000359881.1|ENSP00000412065.1|ENSP00000406014.1|ENSP00000402128.1
ENSG00000106991.13	ENG	509.647	-0.38322	0.109828	-3.48928	0.000484319	0.0194646	ENSG00000106991	chr9	127815012	127854756	-	protein_coding	HAVANA|ENSEMBL	127815685	127854355	ENSP00000362299.4|ENSP00000479015.1|ENSP00000341917.3
ENSG00000249318.1	AC010468.2	20.6224	0.482139	0.138176	3.48932	0.000484247	0.0194646	ENSG00000249318	chr5	111265809	111270089	-	antisense	HAVANA	NA	NA
ENSG00000253842.1	KB-173C10.1	8.81575	1.18769	0.340462	3.48845	0.000485827	0.0195075	ENSG00000253842	chr8	100428834	100430997	-	lincRNA	HAVANA	NA	NA
ENSG00000010292.12	NCAPD2	387.176	-0.210154	0.0602609	-3.4874	0.00048775	0.0195257	ENSG00000010292	chr12	6493356	6531955	+	protein_coding	HAVANA	6495099	6531409	ENSP00000325017.5|ENSP00000444377.1|ENSP00000371895.4|ENSP00000438495.1
ENSG00000127418.14	FGFRL1	775.891	-0.7859	0.225427	-3.48627	0.000489808	0.0195257	ENSG00000127418	chr4	1009936	1026897	+	protein_coding	HAVANA|ENSEMBL	1012486	1025344	ENSP00000381498.2|ENSP00000425025.1|ENSP00000423091.1|ENSP00000426740.1|ENSP00000424037.1|ENSP00000264748.6
ENSG00000136631.12	VPS45	355.965	-0.198352	0.0568913	-3.4865	0.000489389	0.0195257	ENSG00000136631	chr1	150067293	150145327	+	protein_coding	HAVANA|ENSEMBL	150067858	150144918	ENSP00000440690.2|ENSP00000358126.3|ENSP00000481356.1|ENSP00000358124.5|ENSP00000478403.1|ENSP00000400143.1
ENSG00000178150.8	ZNF114	20.452	0.715036	0.205075	3.48671	0.000489003	0.0195257	ENSG00000178150	chr19	48172318	48287608	+	protein_coding	HAVANA|ENSEMBL	48279800	48286875	ENSP00000472747.1|ENSP00000469998.1|ENSP00000471727.1|ENSP00000469287.1|ENSP00000471469.1|ENSP00000318898.1|ENSP00000471237.1
ENSG00000186160.4	CYP4Z1	20.5637	0.665941	0.190942	3.48766	0.000487261	0.0195257	ENSG00000186160	chr1	47067488	47118319	+	protein_coding	HAVANA	47067491	47117931	ENSP00000334246.3
ENSG00000226031.5	FGF13-AS1	20.1125	0.413182	0.11848	3.48737	0.000487797	0.0195257	ENSG00000226031	chrX	138711452	138716617	+	antisense	HAVANA	NA	NA
ENSG00000229961.1	RP11-71G12.1	6.19251	1.22823	0.352293	3.48638	0.000489605	0.0195257	ENSG00000229961	chr1	157185388	157187405	+	lincRNA	HAVANA	NA	NA
ENSG00000244705.1	RP11-133K1.1	6.30703	0.798803	0.229083	3.48697	0.000488535	0.0195257	ENSG00000244705	chr15	40312352	40313289	-	processed_pseudogene	HAVANA	NA	NA
ENSG00000198203.9	SULT1C2	235.118	-0.755922	0.216873	-3.48556	0.000491113	0.0195374	ENSG00000198203	chr2	108288639	108309915	+	protein_coding	HAVANA	108293668	108308461	ENSP00000251481.6|ENSP00000319622.5|ENSP00000401996.1|ENSP00000387054.1|ENSP00000399651.2|ENSP00000415194.1|ENSP00000387340.2
ENSG00000200649.1	RNA5SP343	9.34228	0.828582	0.237701	3.48582	0.000490629	0.0195374	ENSG00000200649	chr11	74198748	74198854	-	rRNA	ENSEMBL	NA	NA
ENSG00000257558.2	RP11-536C10.15	4.37008	-1.66993	0.479122	-3.48539	0.000491424	0.0195374	ENSG00000257558	chr14	18667249	18667370	+	processed_pseudogene	HAVANA	NA	NA
ENSG00000184083.11	FAM120C	221.777	-0.17111	0.0491054	-3.48455	0.000492972	0.0195814	ENSG00000184083	chrX	54068324	54183281	-	protein_coding	HAVANA	54073036	54183198	ENSP00000364324.2|ENSP00000329896.4|ENSP00000420718.1
ENSG00000164867.10	NOS3	109.69	0.458511	0.131597	3.48419	0.000493622	0.0195896	ENSG00000164867	chr7	150990995	151014588	+	protein_coding	HAVANA	150993804	151014166	ENSP00000297494.3|ENSP00000417143.1|ENSP00000420215.1|ENSP00000420551.1|ENSP00000418245.1
ENSG00000095627.9	TDRD1	234.76	-1.22108	0.350576	-3.48308	0.000495685	0.0196539	ENSG00000095627	chr10	114179270	114232304	+	protein_coding	HAVANA|ENSEMBL	114187832	114231514	ENSP00000358288.1|ENSP00000251864.2|ENSP00000358286.1
ENSG00000027644.4	INSRR	72.913	0.669845	0.192404	3.48146	0.000498694	0.0197202	ENSG00000027644	chr1	156840063	156859018	-	protein_coding	HAVANA	156840876	156858621	ENSP00000357178.3
ENSG00000100453.12	GZMB	18.0528	0.794943	0.228324	3.48164	0.000498344	0.0197202	ENSG00000100453	chr14	24630954	24634267	-	protein_coding	HAVANA|ENSEMBL	24631074	24634160	ENSP00000387385.3|ENSP00000216341.4|ENSP00000479643.1|ENSP00000371980.1|ENSP00000432074.1|ENSP00000450535.1|ENSP00000371982.2|ENSP00000435084.1|ENSP00000434213.1
ENSG00000138495.6	COX17	215.692	-0.295851	0.0849748	-3.48163	0.000498379	0.0197202	ENSG00000138495	chr3	119654513	119677454	-	protein_coding	HAVANA	119675152	119677310	ENSP00000420406.1|ENSP00000417805.1|ENSP00000261070.2|ENSP00000417120.1|ENSP00000417651.1|ENSP00000417923.1
ENSG00000101152.10	DNAJC5	747.841	-0.202319	0.0581253	-3.48074	0.000500026	0.0197311	ENSG00000101152	chr20	63895182	63936031	+	protein_coding	HAVANA	63928346	63931565	ENSP00000354111.4|ENSP00000434744.1
ENSG00000144306.13	SCRN3	225.378	-0.233372	0.0670552	-3.4803	0.000500853	0.0197311	ENSG00000144306	chr2	174395730	174429575	+	protein_coding	HAVANA|ENSEMBL	174395757	174427911	ENSP00000400421.1|ENSP00000447307.1|ENSP00000396884.1|ENSP00000387142.3|ENSP00000272732.6|ENSP00000394024.1|ENSP00000479847.1|ENSP00000402086.1|ENSP00000408376.1|ENSP00000446727.1
ENSG00000181026.14	AEN	175.221	0.300401	0.0863189	3.48013	0.000501173	0.0197311	ENSG00000181026	chr15	88621296	88632282	+	protein_coding	HAVANA	88626210	88630291	ENSP00000331944.3|ENSP00000453631.1
ENSG00000202322.1	RNA5SP131	24.5706	0.684568	0.196676	3.4807	0.000500112	0.0197311	ENSG00000202322	chr3	50419781	50419899	+	rRNA	ENSEMBL	NA	NA
ENSG00000266237.1	RP11-25D3.1	6.72244	0.825943	0.237348	3.47988	0.000501642	0.0197311	ENSG00000266237	chr18	26266009	26267409	+	sense_intronic	HAVANA	NA	NA
ENSG00000269353.1	AC092071.1	9.32265	1.03545	0.29755	3.4799	0.000501596	0.0197311	ENSG00000269353	chr19	40946347	40947450	+	sense_intronic	HAVANA	NA	NA
ENSG00000007944.14	MYLIP	355.099	-0.308953	0.0888307	-3.478	0.000505165	0.0197598	ENSG00000007944	chr6	16129125	16148248	+	protein_coding	HAVANA	16129323	16146748	ENSP00000349298.3|ENSP00000008686.5
ENSG00000074071.13	MRPS34	213.272	-0.300784	0.0864919	-3.4776	0.000505923	0.0197598	ENSG00000074071	chr16	1771890	1773155	-	protein_coding	HAVANA|ENSEMBL	1772224	1773119	ENSP00000177742.3|ENSP00000380531.2|ENSP00000479049.1
ENSG00000110435.11	PDHX	371.394	-0.173849	0.0500002	-3.47697	0.000507119	0.0197598	ENSG00000110435	chr11	34915829	35020591	+	protein_coding	HAVANA	34916372	34995169	ENSP00000431281.1|ENSP00000389404.2|ENSP00000227868.4|ENSP00000415695.2|ENSP00000432277.1|ENSP00000433204.1
ENSG00000115009.11	CCL20	6.45618	0.925761	0.266187	3.47786	0.000505434	0.0197598	ENSG00000115009	chr2	227813842	227817564	+	protein_coding	HAVANA	227813912	227817080	ENSP00000386273.3|ENSP00000351671.4
ENSG00000136811.16	ODF2	534.539	-0.254104	0.0730838	-3.47688	0.00050728	0.0197598	ENSG00000136811	chr9	128455186	128501292	+	protein_coding	HAVANA|ENSEMBL	128455197	128500252	ENSP00000474949.1|ENSP00000377166.2|ENSP00000342581.3|ENSP00000361901.3|ENSP00000473949.2|ENSP00000396687.2|ENSP00000377161.5|ENSP00000403453.2|ENSP00000437579.1|ENSP00000415290.1|ENSP00000395489.2|ENSP00000407852.1|ENSP00000361877.3|ENSP00000475118.1|ENSP00000394506.2|ENSP00000361893.5|ENSP00000474651.1
ENSG00000136937.12	NCBP1	574.673	-0.1821	0.0523737	-3.47693	0.000507187	0.0197598	ENSG00000136937	chr9	97633626	97673748	+	protein_coding	HAVANA|ENSEMBL	97633882	97671196	ENSP00000364289.3|ENSP00000433007.1|ENSP00000487569.1|ENSP00000364272.2
ENSG00000166902.4	MRPL16	153.98	-0.16605	0.0477547	-3.47716	0.000506764	0.0197598	ENSG00000166902	chr11	59806135	59810872	-	protein_coding	HAVANA	59806350	59810658	ENSP00000300151.4|ENSP00000436592.1
ENSG00000222552.1	RNA5SP60	113.789	0.747287	0.214795	3.47907	0.000503152	0.0197598	ENSG00000222552	chr1	159178473	159178559	+	rRNA	ENSEMBL	NA	NA
ENSG00000251377.1	RP11-18H21.3	7.58228	1.20592	0.346789	3.47738	0.000506348	0.0197598	ENSG00000251377	chr4	152207421	152225870	-	lincRNA	HAVANA	NA	NA
ENSG00000260846.2	FRG2HP	17.8768	1.59514	0.458548	3.47868	0.000503891	0.0197598	ENSG00000260846	chr16	35335277	35336889	-	unprocessed_pseudogene	HAVANA	NA	NA
ENSG00000279047.3	CTC-270D5.1	9.26138	0.963644	0.277153	3.47694	0.000507178	0.0197598	ENSG00000279047	chr5	141046260	141096402	-	antisense	HAVANA	NA	NA
ENSG00000152207.7	CYSLTR2	126.942	-0.862052	0.247995	-3.47609	0.000508785	0.0197836	ENSG00000152207	chr13	48653711	48711226	+	protein_coding	HAVANA	48706818	48707855	ENSP00000477930.1|ENSP00000482041.1|ENSP00000479446.1|ENSP00000482031.1|ENSP00000282018.3
ENSG00000251533.2	LINC00605	7.5005	1.04852	0.301633	3.47615	0.000508675	0.0197836	ENSG00000251533	chr14	103187221	103189028	-	lincRNA	HAVANA	NA	NA
ENSG00000232706.3	NUTM2HP	14.1485	1.0512	0.302506	3.47497	0.000510916	0.0198143	ENSG00000232706	chr10	50676743	50686326	+	unprocessed_pseudogene	HAVANA	NA	NA
ENSG00000249026.2	CTNNAP1	10.4409	0.901162	0.259303	3.47532	0.000510243	0.0198143	ENSG00000249026	chr5	115389643	115392370	-	processed_pseudogene	HAVANA	NA	NA
ENSG00000253214.1	RP11-1149M10.2	5.15404	1.21451	0.3495	3.475	0.000510851	0.0198143	ENSG00000253214	chr8	81154279	81164599	+	lincRNA	HAVANA	NA	NA
ENSG00000184432.9	COPB2	1724.43	-0.316006	0.0909529	-3.4744	0.000512003	0.0198194	ENSG00000184432	chr3	139355600	139389732	-	protein_coding	HAVANA	139355681	139389550	ENSP00000426682.1|ENSP00000329419.4|ENSP00000422295.1|ENSP00000422917.1|ENSP00000423271.1|ENSP00000422547.1|ENSP00000424144.1|ENSP00000427185.1|ENSP00000422469.1
ENSG00000211727.3	TRBV7-6	4.42063	1.21233	0.348946	3.47427	0.000512237	0.0198194	ENSG00000211727	chr7	142492132	142492673	+	TR_V_gene	HAVANA	142492177	142492673	ENSP00000374897.3
ENSG00000271195.1	RP11-162I7.2	5.55413	1.61967	0.4662	3.47419	0.00051239	0.0198194	ENSG00000271195	chr15	61674767	61675212	+	processed_pseudogene	HAVANA	NA	NA
ENSG00000141098.12	GFOD2	306.616	0.18947	0.0545553	3.473	0.000514676	0.0198905	ENSG00000141098	chr16	67674531	67719421	-	protein_coding	HAVANA	67675158	67685715	ENSP00000477784.1|ENSP00000268797.7|ENSP00000483913.1|ENSP00000478260.1|ENSP00000473641.1|ENSP00000477581.1
ENSG00000133119.12	RFC3	97.6963	-0.373738	0.107642	-3.47205	0.000516505	0.019909	ENSG00000133119	chr13	33818049	33966558	+	protein_coding	HAVANA|ENSEMBL	33818179	33966122	ENSP00000369411.3|ENSP00000401001.1|ENSP00000484747.1
ENSG00000164221.12	CCDC112	192.509	-0.279178	0.0804004	-3.47235	0.000515927	0.019909	ENSG00000164221	chr5	115267188	115296831	-	protein_coding	HAVANA	115267879	115296543	ENSP00000368931.5|ENSP00000423712.1|ENSP00000424876.1|ENSP00000378925.4
ENSG00000202408.2	RNU1-122P	17.3861	0.781597	0.225102	3.4722	0.000516218	0.019909	ENSG00000202408	chr1	148334612	148334767	-	snRNA	ENSEMBL	NA	NA
ENSG00000032444.15	PNPLA6	274.584	-0.169337	0.0487865	-3.47099	0.000518539	0.01997	ENSG00000032444	chr19	7534004	7561764	+	protein_coding	HAVANA	7535551	7561559	ENSP00000221249.5|ENSP00000470608.1|ENSP00000472631.1|ENSP00000443323.1|ENSP00000470461.1|ENSP00000407509.2|ENSP00000394348.2|ENSP00000472572.1|ENSP00000469794.1|ENSP00000473211.1|ENSP00000472456.1|ENSP00000470060.1|ENSP00000469171.1
ENSG00000197128.11	ZNF772	212.792	-0.304657	0.0877838	-3.47054	0.000519414	0.0199864	ENSG00000197128	chr19	57466663	57477570	-	protein_coding	HAVANA|ENSEMBL	57467044	57477309	ENSP00000471079.1|ENSP00000471647.1|ENSP00000341165.4|ENSP00000395967.2|ENSP00000348992.3|ENSP00000415214.2|ENSP00000480278.1|ENSP00000477730.1|ENSP00000400754.2
ENSG00000239215.1	RPL27P12	4.26285	0.654512	0.188617	3.47006	0.000520341	0.0200047	ENSG00000239215	chr12	123721246	123721639	-	processed_pseudogene	HAVANA	NA	NA
ENSG00000125821.11	DTD1	168.098	-0.20841	0.0600792	-3.46892	0.000522563	0.0200379	ENSG00000125821	chr20	18567453	18763917	+	protein_coding	HAVANA	18567479	18744249	ENSP00000482916.1|ENSP00000366672.3
ENSG00000223003.1	RNA5SP184	10.8562	0.813866	0.234596	3.46922	0.000521963	0.0200379	ENSG00000223003	chr5	56146739	56146846	-	rRNA	ENSEMBL	NA	NA
ENSG00000254106.1	AC011366.3	3.39589	1.37156	0.395364	3.46911	0.000522187	0.0200379	ENSG00000254106	chr5	109883182	109884751	+	lincRNA	HAVANA	NA	NA
ENSG00000163220.10	S100A9	26.0165	0.785196	0.226386	3.4684	0.000523565	0.0200451	ENSG00000163220	chr1	153357854	153361027	+	protein_coding	HAVANA	153358284	153360835	ENSP00000357727.3
ENSG00000185187.12	SIGIRR	119.577	-0.229485	0.0661724	-3.46798	0.000524383	0.0200451	ENSG00000185187	chr11	405716	417455	-	protein_coding	HAVANA	405899	409874	ENSP00000434164.1|ENSP00000433530.1|ENSP00000403104.2|ENSP00000380756.3|ENSP00000333656.3|ENSP00000433022.1|ENSP00000435135.1|ENSP00000434030.1|ENSP00000431698.1
ENSG00000222428.1	RNA5SP231	2.43392	1.45441	0.419393	3.46789	0.000524561	0.0200451	ENSG00000222428	chr7	68723911	68724048	-	rRNA	ENSEMBL	NA	NA
ENSG00000242858.1	CTC-484M2.1	23.0526	0.490502	0.141431	3.46814	0.000524069	0.0200451	ENSG00000242858	chr5	83746388	83746989	-	processed_pseudogene	HAVANA	NA	NA
ENSG00000019169.10	MARCO	39.3058	0.962424	0.277567	3.46736	0.000525597	0.0200583	ENSG00000019169	chr2	118942166	118994660	+	protein_coding	HAVANA	118942301	118994517	ENSP00000318916.4|ENSP00000409192.1
ENSG00000250387.2	RP11-136K7.2	6.66657	-1.17064	0.337627	-3.46725	0.000525811	0.0200583	ENSG00000250387	chr5	71351855	71446342	-	lincRNA	HAVANA	NA	NA
ENSG00000198658.4	ABHD17AP1	16.142	-0.489638	0.141246	-3.46656	0.000527158	0.0200923	ENSG00000198658	chr1	148146395	148149566	+	unprocessed_pseudogene	HAVANA	NA	NA
ENSG00000179571.10	NBPF17P	34.8537	0.609979	0.176061	3.46458	0.000531059	0.0202236	ENSG00000179571	chr1	143595216	143635641	-	unprocessed_pseudogene	HAVANA	NA	NA
ENSG00000223259.1	RNA5SP508	14.4493	0.850192	0.245493	3.4632	0.000533797	0.020293	ENSG00000223259	chrX	76655009	76655127	-	rRNA	ENSEMBL	NA	NA
ENSG00000269986.1	RP11-96H17.3	3.5111	-1.26397	0.364965	-3.46325	0.000533689	0.020293	ENSG00000269986	chr16	63066526	63066990	-	sense_intronic	HAVANA	NA	NA
ENSG00000101182.14	PSMA7	421.152	-0.240869	0.0695583	-3.46284	0.000534507	0.0203026	ENSG00000101182	chr20	62136735	62143440	-	protein_coding	HAVANA	62136860	62143303	ENSP00000397047.1|ENSP00000359910.4|ENSP00000359898.1|ENSP00000359895.3
ENSG00000105251.10	SHD	25.6528	0.848706	0.245112	3.46253	0.00053513	0.0203088	ENSG00000105251	chr19	4278601	4290724	+	protein_coding	HAVANA	4280064	4290630	ENSP00000446058.1|ENSP00000470181.1|ENSP00000472139.1
ENSG00000154099.17	DNAAF1	162.023	0.574439	0.165931	3.46192	0.000536346	0.0203375	ENSG00000154099	chr16	84145287	84178767	+	protein_coding	HAVANA	84145441	84178403	ENSP00000455154.1|ENSP00000457373.1|ENSP00000367815.5|ENSP00000454960.1|ENSP00000457899.1
ENSG00000215790.6	SLC35E2	72.6854	-0.295055	0.0852585	-3.46071	0.000538758	0.0203607	ENSG00000215790	chr1	1724838	1745992	-	protein_coding	HAVANA	1725417	1739557	ENSP00000347614.2|ENSP00000246421.4
ENSG00000248221.1	STX18-IT1	21.1135	0.422949	0.122195	3.46127	0.00053763	0.0203607	ENSG00000248221	chr4	4476121	4481700	-	sense_intronic	HAVANA	NA	NA
ENSG00000256356.1	HSPA8P5	18.8261	0.532845	0.153971	3.46069	0.000538795	0.0203607	ENSG00000256356	chr12	4097451	4099519	+	processed_pseudogene	HAVANA	NA	NA
ENSG00000259278.1	RP11-62C7.2	15.759	0.676262	0.195408	3.46077	0.000538642	0.0203607	ENSG00000259278	chr15	39019233	39024918	+	lincRNA	HAVANA	NA	NA
ENSG00000223718.3	AC093107.7	6.32809	0.979192	0.283294	3.45646	0.000547329	0.0206655	ENSG00000223718	chr7	135660039	135660647	+	processed_pseudogene	HAVANA	NA	NA
ENSG00000205364.3	MT1M	49.4388	0.786252	0.227505	3.45598	0.000548292	0.0206842	ENSG00000205364	chr16	56632233	56633986	+	protein_coding	HAVANA	56632732	56633839	ENSP00000369146.3|ENSP00000457575.1
ENSG00000099377.13	HSD3B7	16.4221	0.389431	0.112702	3.45539	0.000549493	0.0207119	ENSG00000099377	chr16	30985207	30989152	+	protein_coding	HAVANA	30985659	30988180	ENSP00000262520.6|ENSP00000297679.5|ENSP00000459852.1|ENSP00000459689.1
ENSG00000119185.12	ITGB1BP1	201.783	-0.189814	0.0549428	-3.45476	0.000550792	0.0207374	ENSG00000119185	chr2	9403475	9423547	-	protein_coding	HAVANA	9406837	9418697	ENSP00000353850.3|ENSP00000238091.4|ENSP00000347504.4|ENSP00000433814.1|ENSP00000419452.1|ENSP00000352743.3|ENSP00000419524.1|ENSP00000389704.2|ENSP00000420770.1|ENSP00000417940.1|ENSP00000419814.1|ENSP00000418526.1|ENSP00000417850.1|ENSP00000418947.1
ENSG00000259192.1	AC109631.1	9.60255	0.685683	0.198484	3.4546	0.000551105	0.0207374	ENSG00000259192	chr15	38458760	38459540	-	processed_pseudogene	HAVANA	NA	NA
ENSG00000205927.4	OLIG2	29.5695	0.741202	0.214603	3.45383	0.000552682	0.0207791	ENSG00000205927	chr21	33025845	33029196	+	protein_coding	HAVANA	33026863	33027831	ENSP00000371794.3|ENSP00000391183.1|ENSP00000331040.3
ENSG00000083642.18	PDS5B	1179.28	-0.230388	0.0667105	-3.45355	0.000553259	0.0207831	ENSG00000083642	chr13	32586427	32778019	+	protein_coding	HAVANA	32648773	32775049	ENSP00000313851.10|ENSP00000401619.1|ENSP00000407005.1
ENSG00000273356.1	RP11-804H8.6	15.4416	0.554996	0.160755	3.45244	0.000555551	0.0208515	ENSG00000273356	chr3	50669989	50672048	+	lincRNA	HAVANA	NA	NA
ENSG00000229649.1	RP11-107I14.4	14.4057	0.985789	0.285621	3.45139	0.000557709	0.0209148	ENSG00000229649	chr10	101252821	101263550	-	lincRNA	HAVANA	NA	NA
ENSG00000213762.10	ZNF134	290.194	-0.20469	0.0593184	-3.45069	0.000559149	0.0209334	ENSG00000213762	chr19	57614233	57624723	+	protein_coding	HAVANA|ENSEMBL	57619469	57621400	ENSP00000472314.1|ENSP00000379464.4|ENSP00000469065.1|ENSP00000481521.1
ENSG00000279361.1	RP11-360N9.3	25.6667	0.485472	0.140684	3.45081	0.000558913	0.0209334	ENSG00000279361	chr17	67637774	67638973	+	TEC	HAVANA	NA	NA
ENSG00000104901.6	DKKL1	18.7405	0.819247	0.237434	3.45042	0.000559722	0.0209371	ENSG00000104901	chr19	49361783	49375116	+	protein_coding	HAVANA	49363999	49375025	ENSP00000469865.1|ENSP00000472866.1|ENSP00000221498.1|ENSP00000470676.1|ENSP00000472056.1|ENSP00000471812.1
ENSG00000129450.8	SIGLEC9	30.9565	0.637782	0.184908	3.44919	0.000562267	0.0209793	ENSG00000129450	chr19	51124908	51136651	+	protein_coding	HAVANA	51124975	51136195	ENSP00000250360.2|ENSP00000413861.2|ENSP00000472483.1
ENSG00000184575.11	XPOT	820.448	-0.2955	0.0856724	-3.44919	0.000562272	0.0209793	ENSG00000184575	chr12	64404350	64451127	+	protein_coding	HAVANA	64410036	64448128	ENSP00000327821.5|ENSP00000441376.1|ENSP00000383722.2|ENSP00000444345.2
ENSG00000229056.2	AC020571.3	96.1089	0.603435	0.174932	3.44955	0.000561525	0.0209793	ENSG00000229056	chr2	196260024	196264204	+	antisense	HAVANA	NA	NA
ENSG00000204568.11	MRPS18B	229.796	-0.211398	0.0613009	-3.44852	0.000563657	0.0210133	ENSG00000204568	chr6	30617709	30626395	+	protein_coding	HAVANA	30617866	30625794	ENSP00000259873.4
ENSG00000181481.13	RNF135	142.795	-0.213663	0.0619796	-3.44732	0.000566182	0.0210543	ENSG00000181481	chr17	30968785	30999911	+	protein_coding	HAVANA	30971074	30999188	ENSP00000328340.5|ENSP00000411965.2|ENSP00000323693.4|ENSP00000440470.2|ENSP00000464549.1|ENSP00000467799.1
ENSG00000199450.1	RNA5SP276	13.9012	0.82063	0.23804	3.44745	0.000565905	0.0210543	ENSG00000199450	chr8	116022686	116022779	-	rRNA	ENSEMBL	NA	NA
ENSG00000223001.1	RNU2-61P	147.225	0.956492	0.277436	3.44762	0.000565557	0.0210543	ENSG00000223001	chr6	89063500	89063690	-	snRNA	ENSEMBL	NA	NA
ENSG00000111707.11	SUDS3	874.5	-0.19276	0.0559199	-3.44707	0.000566707	0.0210561	ENSG00000111707	chr12	118376380	118418031	+	protein_coding	HAVANA	118376692	118414430	ENSP00000443988.1
ENSG00000119041.10	GTF3C3	343.918	-0.176594	0.0512343	-3.44678	0.000567304	0.0210606	ENSG00000119041	chr2	196763032	196799725	-	protein_coding	HAVANA	196764566	196799628	ENSP00000263956.3|ENSP00000391724.1|ENSP00000394065.1|ENSP00000398385.1|ENSP00000386465.3|ENSP00000389992.2|ENSP00000438797.1|ENSP00000406685.1
ENSG00000276576.1	MRPL30P1	4.61054	0.861166	0.24988	3.44632	0.000568278	0.0210791	ENSG00000276576	chr6	57029521	57029988	+	processed_pseudogene	HAVANA	NA	NA
ENSG00000250360.1	CTD-2089N3.1	11.0302	0.585185	0.169859	3.44513	0.000570784	0.0211543	ENSG00000250360	chr5	50965687	50967008	-	lincRNA	HAVANA	NA	NA
ENSG00000145824.12	CXCL14	300.288	-0.94825	0.27533	-3.44405	0.000573063	0.0212211	ENSG00000145824	chr5	135570679	135579279	-	protein_coding	HAVANA|ENSEMBL	135571856	135578814	ENSP00000423783.1|ENSP00000337065.5
ENSG00000165637.13	VDAC2	360.619	-0.195256	0.0567138	-3.44284	0.000575648	0.0212937	ENSG00000165637	chr10	75210154	75231448	+	protein_coding	HAVANA|ENSEMBL	75211159	75230986	ENSP00000298468.5|ENSP00000443092.1|ENSP00000344876.4|ENSP00000361686.3|ENSP00000361635.1|ENSP00000401492.1|ENSP00000389551.1
ENSG00000200789.1	RNU1-65P	31.733	0.989107	0.287307	3.44268	0.000575987	0.0212937	ENSG00000200789	chr10	84003332	84003479	+	snRNA	ENSEMBL	NA	NA
ENSG00000112299.7	VNN1	27.9734	0.690678	0.200666	3.44192	0.000577596	0.0213354	ENSG00000112299	chr6	132681590	132714049	-	protein_coding	HAVANA	132683143	132714035	ENSP00000356905.4
ENSG00000108406.9	DHX40	366.19	-0.232238	0.0674815	-3.44151	0.000578475	0.0213439	ENSG00000108406	chr17	59565525	59608345	+	protein_coding	HAVANA	59565672	59607169	ENSP00000251241.4|ENSP00000462702.1|ENSP00000462246.1|ENSP00000388749.3|ENSP00000463025.1|ENSP00000462686.1|ENSP00000437958.2
ENSG00000171467.15	ZNF318	620.634	-0.185245	0.0538314	-3.4412	0.000579134	0.0213439	ENSG00000171467	chr6	43307134	43369478	-	protein_coding	HAVANA	43331778	43369365	ENSP00000475748.1|ENSP00000475511.1|ENSP00000354964.2
ENSG00000180616.8	SSTR2	66.0979	0.433094	0.125858	3.44114	0.000579272	0.0213439	ENSG00000180616	chr17	73165012	73176633	+	protein_coding	HAVANA	73169320	73170426	ENSP00000350198.2
ENSG00000171155.7	C1GALT1C1	109.997	-0.316914	0.0921057	-3.44076	0.000580075	0.0213557	ENSG00000171155	chrX	120625793	120630150	-	protein_coding	HAVANA	120626213	120627166	ENSP00000304364.5|ENSP00000360363.2
ENSG00000153982.10	GDPD1	52.5819	-0.465379	0.135273	-3.44029	0.00058109	0.0213576	ENSG00000153982	chr17	59220467	59275967	+	protein_coding	HAVANA	59220610	59275195	ENSP00000462895.1|ENSP00000284116.4|ENSP00000463273.1|ENSP00000463818.1|ENSP00000464690.1|ENSP00000464351.1
ENSG00000263563.5	UBBP4	26.6741	0.427114	0.124145	3.44046	0.000580722	0.0213576	ENSG00000263563	chr17	22202995	22205154	+	transcribed_unprocessed_pseudogene	HAVANA	NA	NA
ENSG00000105388.15	CEACAM5	20.035	1.02717	0.298661	3.43926	0.000583314	0.0213861	ENSG00000105388	chr19	41708585	41729798	+	protein_coding	HAVANA|ENSEMBL	41708732	41727313	ENSP00000381600.4|ENSP00000221992.5|ENSP00000482303.1|ENSP00000482157.1|ENSP00000480800.1|ENSP00000385072.1|ENSP00000468997.1|ENSP00000473252.1
ENSG00000129636.12	ITFG1	426.564	-0.247471	0.0719493	-3.43952	0.000582741	0.0213861	ENSG00000129636	chr16	47154387	47464149	-	protein_coding	HAVANA	47155722	47461045	ENSP00000319918.6|ENSP00000441062.2|ENSP00000457665.1|ENSP00000459192.1|ENSP00000455630.1
ENSG00000253585.1	KB-1184D12.1	6.647	0.997677	0.290066	3.43948	0.000582838	0.0213861	ENSG00000253585	chr8	94097764	94104322	-	lincRNA	HAVANA	NA	NA
ENSG00000173914.11	RBM4B	271.672	-0.181372	0.0527404	-3.43896	0.000583956	0.0213919	ENSG00000173914	chr11	66664998	66677921	-	protein_coding	HAVANA	66665562	66677079	ENSP00000433071.1|ENSP00000310471.4|ENSP00000435239.1|ENSP00000433601.2|ENSP00000433113.1|ENSP00000475784.1
ENSG00000004487.15	KDM1A	951.828	-0.203999	0.0593278	-3.4385	0.000584941	0.0213926	ENSG00000004487	chr1	23019448	23083689	+	protein_coding	HAVANA	23019597	23083361	ENSP00000349049.3|ENSP00000383042.4|ENSP00000473297.1|ENSP00000473294.1
ENSG00000213606.3	AKR1B10P1	4.96203	1.26103	0.366733	3.43855	0.000584849	0.0213926	ENSG00000213606	chr10	67750284	67751225	+	processed_pseudogene	HAVANA	NA	NA
ENSG00000148290.9	SURF1	96.5652	-0.228968	0.0666001	-3.43795	0.000586136	0.021401	ENSG00000148290	chr9	133351755	133356676	-	protein_coding	HAVANA|ENSEMBL	133351916	133356453	ENSP00000361042.3|ENSP00000482067.1
ENSG00000252919.1	Y_RNA	36.6118	0.756194	0.219945	3.43811	0.000585793	0.021401	ENSG00000252919	chr14	49592236	49592337	-	misc_RNA	ENSEMBL	NA	NA
ENSG00000279019.1	RP11-407G23.2	26.1594	0.439741	0.127936	3.4372	0.000587751	0.0214423	ENSG00000279019	chr16	57140896	57144586	-	TEC	HAVANA	NA	NA
ENSG00000253058.1	RNA5SP437	9.06831	0.682577	0.198599	3.43696	0.000588289	0.0214442	ENSG00000253058	chr17	31963805	31963933	-	rRNA	ENSEMBL	NA	NA
ENSG00000056586.15	RC3H2	1092.14	-0.226227	0.0658321	-3.43643	0.000589433	0.0214528	ENSG00000056586	chr9	122844556	122905341	-	protein_coding	HAVANA|ENSEMBL	122849630	122897509	ENSP00000362774.1|ENSP00000474709.1|ENSP00000398081.1|ENSP00000349783.2|ENSP00000411767.1|ENSP00000381663.2|ENSP00000335150.5|ENSP00000474148.1
ENSG00000257084.1	U47924.27	51.8258	-0.492533	0.143328	-3.4364	0.000589493	0.0214528	ENSG00000257084	chr12	6963246	6964447	+	lincRNA	HAVANA	NA	NA
ENSG00000161133.16	USP41	12.7844	0.991209	0.28849	3.43585	0.000590701	0.0214791	ENSG00000161133	chr22	20350578	20390758	-	protein_coding	HAVANA|ENSEMBL	20363624	20390758	ENSP00000292729.8|ENSP00000414922.3
ENSG00000095203.14	EPB41L4B	399.564	-0.414955	0.120789	-3.43538	0.000591716	0.0214984	ENSG00000095203	chr9	109171975	109320964	-	protein_coding	HAVANA	109174557	109320446	ENSP00000363694.3|ENSP00000363685.3
ENSG00000116147.16	TNR	105.076	0.819481	0.238681	3.43337	0.00059612	0.0216338	ENSG00000116147	chr1	175315194	175743770	-	protein_coding	HAVANA|ENSEMBL	175323360	175406714	ENSP00000356646.1|ENSP00000263525.2|ENSP00000403413.2
ENSG00000272724.1	OR7E47P	33.8567	0.531802	0.154898	3.43324	0.000596421	0.0216338	ENSG00000272724	chr12	52084744	52092285	+	sense_intronic	HAVANA	NA	NA
ENSG00000186340.14	THBS2	708.383	-0.562545	0.163864	-3.43299	0.000596958	0.0216356	ENSG00000186340	chr6	169215780	169254044	-	protein_coding	HAVANA|ENSEMBL	169217825	169250784	ENSP00000355751.3|ENSP00000482784.1|ENSP00000398928.1
ENSG00000135049.15	AGTPBP1	237.363	-0.277188	0.0807613	-3.43219	0.000598727	0.0216819	ENSG00000135049	chr9	85546539	85742029	-	protein_coding	HAVANA|ENSEMBL	85547112	85741962	ENSP00000365251.3|ENSP00000338512.5|ENSP00000349592.3|ENSP00000487074.1
ENSG00000023572.8	GLRX2	92.4377	-0.382431	0.111467	-3.43087	0.000601646	0.0217618	ENSG00000023572	chr1	193096468	193106114	-	protein_coding	HAVANA	193096628	193105638	ENSP00000356409.3|ENSP00000356410.3
ENSG00000125445.10	MRPS7	159.978	-0.20991	0.0611927	-3.43031	0.000602897	0.0217618	ENSG00000125445	chr17	75261674	75266373	+	protein_coding	HAVANA	75261901	75265920	ENSP00000463263.1|ENSP00000245539.6|ENSP00000463683.1|ENSP00000462677.1|ENSP00000463870.1|ENSP00000462506.1
ENSG00000260273.1	RP11-425D10.10	8.23782	0.884404	0.257802	3.43055	0.000602349	0.0217618	ENSG00000260273	chr6	109382795	109383666	+	antisense	HAVANA	NA	NA
ENSG00000262158.1	CTD-2318B16.2	5.78323	0.906905	0.264368	3.43047	0.000602546	0.0217618	ENSG00000262158	chr16	10723836	10724617	-	unprocessed_pseudogene	HAVANA	NA	NA
ENSG00000126016.13	AMOT	681.126	-0.637432	0.185951	-3.42795	0.000608161	0.0219003	ENSG00000126016	chrX	112774503	112840815	-	protein_coding	HAVANA|ENSEMBL	112778570	112823126	ENSP00000361027.3|ENSP00000305557.1|ENSP00000361030.1|ENSP00000429013.1|ENSP00000361026.1
ENSG00000142182.8	DNMT3L	9.91633	1.0745	0.313427	3.42823	0.000607527	0.0219003	ENSG00000142182	chr21	44246339	44262216	-	protein_coding	HAVANA	44246400	44261259	ENSP00000411608.1|ENSP00000270172.3|ENSP00000486001.1|ENSP00000400242.1
ENSG00000263823.1	RP11-326K13.4	7.98038	0.819309	0.23901	3.42792	0.000608219	0.0219003	ENSG00000263823	chr18	31942575	31944156	+	antisense	HAVANA	NA	NA
ENSG00000272620.1	AFAP1-AS1	85.1705	0.325499	0.0949746	3.42722	0.000609791	0.0219213	ENSG00000272620	chr4	7754090	7778928	+	antisense	HAVANA	NA	NA
ENSG00000279476.1	RP11-391L3.3	120.365	0.311809	0.0909761	3.42737	0.000609453	0.0219213	ENSG00000279476	chr16	81517824	81520617	+	TEC	HAVANA	NA	NA
ENSG00000151692.14	RNF144A	598.855	-0.327687	0.0956695	-3.42519	0.00061436	0.0220141	ENSG00000151692	chr2	6917392	7068286	+	protein_coding	HAVANA	6996927	7068272	ENSP00000321330.6|ENSP00000414420.1|ENSP00000402645.1|ENSP00000411616.1
ENSG00000160445.10	ZER1	449.494	-0.205635	0.060026	-3.42576	0.000613077	0.0220141	ENSG00000160445	chr9	128729786	128772414	-	protein_coding	HAVANA	128731340	128755565	ENSP00000291900.2|ENSP00000393051.1|ENSP00000389271.1
ENSG00000182979.17	MTA1	577.595	-0.235452	0.0687368	-3.42542	0.000613857	0.0220141	ENSG00000182979	chr14	105419820	105470729	+	protein_coding	HAVANA|ENSEMBL	105420019	105470212	ENSP00000389425.2|ENSP00000333633.7|ENSP00000385702.1|ENSP00000384180.1|ENSP00000393438.1|ENSP00000450094.1|ENSP00000411493.1|ENSP00000394106.1
ENSG00000203710.10	CR1	72.1344	0.660121	0.192718	3.42531	0.000614091	0.0220141	ENSG00000203710	chr1	207496147	207640647	+	protein_coding	HAVANA	207496268	207639406	ENSP00000356018.1|ENSP00000356020.1|ENSP00000356019.1|ENSP00000383744.2|ENSP00000436139.2|ENSP00000356016.4|ENSP00000434718.1
ENSG00000254528.7	RP11-728F11.4	19.135	0.510885	0.149183	3.42455	0.000615814	0.0220483	ENSG00000254528	chr11	117833719	117838942	+	antisense	HAVANA	NA	NA
ENSG00000139684.13	ESD	280.215	-0.226279	0.0660812	-3.42425	0.000616501	0.0220551	ENSG00000139684	chr13	46771256	46797232	-	protein_coding	HAVANA	46771419	46791413	ENSP00000367992.3|ENSP00000367969.1|ENSP00000391350.1|ENSP00000476193.1
ENSG00000240505.8	TNFRSF13B	29.6455	0.812378	0.237286	3.42362	0.000617932	0.0220885	ENSG00000240505	chr17	16929816	16972118	-	protein_coding	HAVANA	16933068	16972075	ENSP00000463582.1|ENSP00000464069.1|ENSP00000261652.2|ENSP00000462952.1
ENSG00000070061.14	IKBKAP	542.303	-0.193358	0.056489	-3.42294	0.000619477	0.0221037	ENSG00000070061	chr9	108867517	108934116	-	protein_coding	HAVANA|ENSEMBL	108869118	108931146	ENSP00000433514.1|ENSP00000363779.5|ENSP00000439367.1
ENSG00000160113.5	NR2F6	179.893	-0.269124	0.078626	-3.42284	0.000619713	0.0221037	ENSG00000160113	chr19	17231883	17245940	-	protein_coding	HAVANA	17232355	17245220	ENSP00000291442.2|ENSP00000471686.1
ENSG00000185666.14	SYN3	52.4612	0.870855	0.254462	3.42233	0.000620865	0.0221037	ENSG00000185666	chr22	32512552	33058372	-	protein_coding	HAVANA|ENSEMBL	32513695	33006662	ENSP00000351614.2|ENSP00000330219.6|ENSP00000477861.1|ENSP00000395794.1|ENSP00000388582.1
ENSG00000198915.11	RASGEF1A	50.347	0.639512	0.186879	3.42206	0.000621475	0.0221037	ENSG00000198915	chr10	43194535	43266919	-	protein_coding	HAVANA	43196247	43229654	ENSP00000363583.1|ENSP00000379155.1|ENSP00000379154.1|ENSP00000363579.2
ENSG00000226049.3	TLK2P1	25.6598	0.334929	0.0978552	3.4227	0.00062002	0.0221037	ENSG00000226049	chr17	34036681	34039872	-	processed_pseudogene	HAVANA	NA	NA
ENSG00000230638.4	RP11-486B10.4	36.0699	0.464831	0.135837	3.42198	0.000621664	0.0221037	ENSG00000230638	chr1	41542069	41544310	+	processed_pseudogene	HAVANA	NA	NA
ENSG00000240870.2	RPL19P14	12.958	0.591048	0.172725	3.4219	0.000621852	0.0221037	ENSG00000240870	chr8	98782055	98782628	+	processed_pseudogene	HAVANA	NA	NA
ENSG00000015676.17	NUDCD3	787.61	-0.165167	0.0482768	-3.42124	0.000623355	0.0221394	ENSG00000015676	chr7	44379121	44490880	-	protein_coding	HAVANA	44386014	44490600	ENSP00000347626.6
ENSG00000267399.1	RP11-456O19.5	3.30283	1.17469	0.343413	3.42064	0.000624749	0.0221711	ENSG00000267399	chr18	56061109	56063078	-	lincRNA	HAVANA	NA	NA
ENSG00000148153.13	INIP	215.704	-0.234552	0.068579	-3.42017	0.000625817	0.0221912	ENSG00000148153	chr9	112683926	112718236	-	protein_coding	HAVANA	112687507	112716485	ENSP00000363360.3|ENSP00000363353.1|ENSP00000363351.1
ENSG00000232593.6	KANTR	47.4537	-0.295087	0.0863238	-3.41838	0.000629956	0.0223201	ENSG00000232593	chrX	53094145	53167014	+	lincRNA	HAVANA	NA	NA
ENSG00000163599.14	CTLA4	37.972	0.464384	0.135918	3.41664	0.000633987	0.0224011	ENSG00000163599	chr2	203867786	203873960	+	protein_coding	HAVANA	203867943	203872809	ENSP00000303939.3|ENSP00000295854.6|ENSP00000417779.1|ENSP00000409707.2
ENSG00000164244.20	PRRC1	676.42	-0.260123	0.0761364	-3.41654	0.000634217	0.0224011	ENSG00000164244	chr5	127517609	127555089	+	protein_coding	HAVANA	127523480	127553882	ENSP00000296666.8|ENSP00000392873.2|ENSP00000421965.2
ENSG00000228238.1	GS1-304P7.2	10.2581	-1.12865	0.330351	-3.41652	0.000634265	0.0224011	ENSG00000228238	chr1	186578279	186579299	+	processed_pseudogene	HAVANA	NA	NA
ENSG00000248701.1	CTC-493L21.2	2.55008	1.50682	0.440965	3.4171	0.00063292	0.0224011	ENSG00000248701	chr5	86797685	86800280	+	lincRNA	HAVANA	NA	NA
ENSG00000138468.15	SENP7	423.908	-0.211091	0.0617911	-3.41621	0.000635002	0.0224092	ENSG00000138468	chr3	101324205	101513241	-	protein_coding	HAVANA	101325946	101513130	ENSP00000377655.2|ENSP00000377651.1|ENSP00000377654.2|ENSP00000313624.7|ENSP00000377647.3|ENSP00000342159.3|ENSP00000402977.1
ENSG00000138764.13	CCNG2	1225	-0.423474	0.123975	-3.41581	0.000635918	0.0224103	ENSG00000138764	chr4	77157151	77433388	+	protein_coding	HAVANA|ENSEMBL	77158533	77179142	ENSP00000315743.5|ENSP00000346379.6|ENSP00000424665.1|ENSP00000379002.1|ENSP00000426085.1|ENSP00000426476.1
ENSG00000235056.1	AC010983.1	11.8064	-1.21638	0.356121	-3.41563	0.000636353	0.0224103	ENSG00000235056	chr2	195003711	195026370	-	lincRNA	HAVANA	NA	NA
ENSG00000265261.1	RP11-162A12.3	34.8754	0.330471	0.096755	3.41554	0.00063655	0.0224103	ENSG00000265261	chr18	76884935	76888724	-	processed_pseudogene	HAVANA	NA	NA
ENSG00000068383.18	INPP5A	295.631	-0.238293	0.0697791	-3.41496	0.000637904	0.0224223	ENSG00000068383	chr10	132537820	132783480	+	protein_coding	HAVANA	132538097	132782107	ENSP00000357583.3|ENSP00000357582.3|ENSP00000390936.1|ENSP00000340707.6|ENSP00000390749.1
ENSG00000177383.4	MAGEF1	334.527	-0.267173	0.0782359	-3.41496	0.000637905	0.0224223	ENSG00000177383	chr3	184710367	184712002	-	protein_coding	HAVANA	184710901	184711821	ENSP00000315064.3
ENSG00000164692.17	COL1A2	8452.58	-0.527326	0.154475	-3.41367	0.00064093	0.0224236	ENSG00000164692	chr7	94394561	94431232	+	protein_coding	HAVANA|ENSEMBL	94395032	94430390	ENSP00000297268.6|ENSP00000477719.1
ENSG00000168273.7	SMIM4	88.2423	-0.290082	0.0849512	-3.41469	0.00063854	0.0224236	ENSG00000168273	chr3	52534013	52579237	+	protein_coding	HAVANA	52536756	52579043	ENSP00000305661.3|ENSP00000417806.1|ENSP00000418000.1
ENSG00000169519.20	METTL15	205.206	-0.197197	0.0577533	-3.41447	0.000639053	0.0224236	ENSG00000169519	chr11	28108248	28527041	+	protein_coding	HAVANA	28113335	28352133	ENSP00000385507.3|ENSP00000385860.1|ENSP00000396550.1|ENSP00000384369.3|ENSP00000489497.1|ENSP00000307251.6|ENSP00000489505.1|ENSP00000489381.1|ENSP00000392806.1|ENSP00000489363.1|ENSP00000489468.1
ENSG00000230519.2	RP11-1060J15.5	4.74969	1.07488	0.314876	3.41365	0.000640979	0.0224236	ENSG00000230519	chr12	27702338	27702906	+	processed_pseudogene	HAVANA	NA	NA
ENSG00000254682.1	RP11-660L16.2	18.4564	-0.420146	0.123055	-3.41429	0.00063949	0.0224236	ENSG00000254682	chr11	71448674	71452157	+	antisense	HAVANA	NA	NA
ENSG00000280321.1	RP11-1110F20.1	44.9662	0.385932	0.113041	3.41408	0.000639975	0.0224236	ENSG00000280321	chr11	36196248	36197901	+	TEC	HAVANA	NA	NA
ENSG00000136875.12	PRPF4	251.845	-0.235743	0.0690655	-3.41333	0.00064175	0.0224329	ENSG00000136875	chr9	113275343	113292905	+	protein_coding	HAVANA	113275744	113291657	ENSP00000363315.3|ENSP00000363313.3
ENSG00000105352.10	CEACAM4	15.2541	0.810549	0.237523	3.41251	0.000643683	0.0224573	ENSG00000105352	chr19	41618971	41627074	-	protein_coding	HAVANA	41619333	41626963	ENSP00000221954.2|ENSP00000473018.1
ENSG00000130038.9	CRACR2A	447.784	0.513517	0.150477	3.4126	0.000643456	0.0224573	ENSG00000130038	chr12	3606633	3764819	-	protein_coding	HAVANA	3615358	3696999	ENSP00000331047.5|ENSP00000409382.2|ENSP00000438777.1|ENSP00000252322.1
ENSG00000131584.18	ACAP3	438.596	-0.28646	0.0839541	-3.4121	0.000644637	0.0224573	ENSG00000131584	chr1	1292376	1309609	-	protein_coding	HAVANA|ENSEMBL	1293567	1307815	ENSP00000346733.5|ENSP00000321139.4|ENSP00000347075.2
ENSG00000151239.13	TWF1	531.402	-0.394857	0.115782	-3.41034	0.000648811	0.0224573	ENSG00000151239	chr12	43793723	43806375	-	protein_coding	HAVANA	43795588	43806245	ENSP00000448750.1|ENSP00000378886.2|ENSP00000446665.1|ENSP00000449428.1|ENSP00000448221.1|ENSP00000448682.1|ENSP00000446696.1|ENSP00000448230.1
ENSG00000154174.7	TOMM70A	673.703	-0.23199	0.0680124	-3.41099	0.000647265	0.0224573	ENSG00000154174	chr3	100363431	100401398	-	protein_coding	HAVANA	100365567	100400949	ENSP00000284320.5
ENSG00000178814.15	OPLAH	143.055	-0.337525	0.0989602	-3.41071	0.000647934	0.0224573	ENSG00000178814	chr8	144051266	144063832	-	protein_coding	HAVANA	144051329	144060032	ENSP00000480476.1|ENSP00000481640.1
ENSG00000196268.11	ZNF493	506.952	-0.2096	0.0614527	-3.41075	0.00064785	0.0224573	ENSG00000196268	chr19	21397119	21427573	+	protein_coding	HAVANA	21397238	21424981	ENSP00000469368.1|ENSP00000376110.2|ENSP00000469170.1|ENSP00000469680.1|ENSP00000347691.4|ENSP00000340651.6|ENSP00000472110.1
ENSG00000225683.5	PACRG-AS3	45.5664	0.578201	0.169482	3.41158	0.000645875	0.0224573	ENSG00000225683	chr6	163165414	163192002	-	antisense	HAVANA	NA	NA
ENSG00000228393.3	LINC01004	99.1201	-0.375371	0.110072	-3.41025	0.000649041	0.0224573	ENSG00000228393	chr7	104950315	105013044	-	antisense	HAVANA	NA	NA
ENSG00000232368.1	FTLP2	4.82034	0.804191	0.235745	3.41127	0.000646604	0.0224573	ENSG00000232368	chrX	30630298	30630825	+	processed_pseudogene	HAVANA	NA	NA
ENSG00000260939.1	RP11-467J12.3	3.80591	1.26843	0.371767	3.4119	0.00064512	0.0224573	ENSG00000260939	chr16	53010395	53011286	-	processed_pseudogene	HAVANA	NA	NA
ENSG00000272017.1	RP1-199J3.7	22.1466	0.436294	0.127927	3.41048	0.000648485	0.0224573	ENSG00000272017	chr6	99568097	99569096	+	antisense	HAVANA	NA	NA
ENSG00000272631.1	RP11-359E3.4	103.488	0.340157	0.0997322	3.41071	0.000647947	0.0224573	ENSG00000272631	chr10	86749754	86756298	-	antisense	HAVANA	NA	NA
ENSG00000065833.8	ME1	164.028	-0.511662	0.150066	-3.40958	0.000650618	0.0224943	ENSG00000065833	chr6	83210389	83431071	-	protein_coding	HAVANA	83211927	83430954	ENSP00000358719.3
ENSG00000165572.7	KBTBD6	130.744	-0.218672	0.0641429	-3.40914	0.000651685	0.0224987	ENSG00000165572	chr13	41127569	41132746	-	protein_coding	HAVANA	41130490	41132511	ENSP00000368799.1
ENSG00000225655.5	PGM5-AS1	8.98255	0.944274	0.276986	3.40911	0.000651761	0.0224987	ENSG00000225655	chr9	41073710	41076392	+	lincRNA	HAVANA	NA	NA
ENSG00000252905.1	RNA5SP330	12.3713	0.820217	0.240627	3.40866	0.000652822	0.0225178	ENSG00000252905	chr11	8845263	8845358	+	rRNA	ENSEMBL	NA	NA
ENSG00000151789.10	ZNF385D	165.117	0.447326	0.131259	3.40797	0.000654487	0.0225576	ENSG00000151789	chr3	21412222	22373321	-	protein_coding	HAVANA	21421217	21750916	ENSP00000281523.2|ENSP00000388232.1
ENSG00000156052.10	GNAQ	1151.75	-0.249368	0.0731799	-3.4076	0.000655361	0.0225702	ENSG00000156052	chr9	77716087	78031458	-	protein_coding	HAVANA	77721326	78031235	ENSP00000286548.4|ENSP00000391501.1
ENSG00000074842.7	MYDGF	272.829	-0.302162	0.0886997	-3.40657	0.000657846	0.0225734	ENSG00000074842	chr19	4641374	4670370	-	protein_coding	HAVANA	4641586	4670334	ENSP00000469136.1|ENSP00000262947.2|ENSP00000469945.1
ENSG00000197142.10	ACSL5	280.677	0.5086	0.149282	3.40697	0.000656879	0.0225734	ENSG00000197142	chr10	112374018	112428380	+	protein_coding	HAVANA|ENSEMBL	112376310	112427355	ENSP00000346680.4|ENSP00000376796.1|ENSP00000348429.1|ENSP00000403647.1|ENSP00000346223.4
ENSG00000253372.5	RP11-44N11.1	160.298	0.285096	0.0836759	3.40714	0.000656465	0.0225734	ENSG00000253372	chr8	122807746	122816517	+	sense_intronic	HAVANA	NA	NA
ENSG00000279412.1	RP11-394B2.5	68.4676	0.272104	0.0798779	3.40651	0.000658003	0.0225734	ENSG00000279412	chr16	70713987	70716890	+	TEC	HAVANA	NA	NA
ENSG00000281649.1	EBLN3	1001.54	-0.33182	0.0974068	-3.40654	0.000657916	0.0225734	ENSG00000281649	chr9	37079857	37090507	+	lincRNA	HAVANA	NA	NA
ENSG00000156298.12	TSPAN7	124.461	0.552192	0.162189	3.40462	0.000662574	0.0226775	ENSG00000156298	chrX	38561370	38688920	+	protein_coding	HAVANA	38561547	38687664	ENSP00000367743.2|ENSP00000419290.1|ENSP00000419321.1|ENSP00000418586.1|ENSP00000286824.6
ENSG00000177721.4	ANXA2R	45.6946	-0.580226	0.170406	-3.40495	0.000661753	0.0226775	ENSG00000177721	chr5	43039081	43043170	-	protein_coding	HAVANA|ENSEMBL	43039468	43040046	ENSP00000479862.1|ENSP00000315915.3
ENSG00000254616.1	RP11-700F16.2	26.4914	0.891856	0.261944	3.40475	0.000662238	0.0226775	ENSG00000254616	chr11	134173095	134173680	+	processed_pseudogene	HAVANA	NA	NA
ENSG00000186854.10	TRABD2A	53.7702	0.677199	0.198943	3.40399	0.000664093	0.0226945	ENSG00000186854	chr2	84821650	84907008	-	protein_coding	HAVANA|ENSEMBL	84821920	84881039	ENSP00000335004.5|ENSP00000387075.2|ENSP00000387183.1
ENSG00000204599.14	TRIM39	156.951	0.171338	0.0503314	3.40419	0.000663603	0.0226945	ENSG00000204599	chr6	30326479	30343729	+	protein_coding	HAVANA|ENSEMBL	30329318	30342256	ENSP00000405928.1|ENSP00000394768.1|ENSP00000365844.4|ENSP00000379800.3|ENSP00000406019.1|ENSP00000379797.1|ENSP00000405498.1|ENSP00000365847.5|ENSP00000397952.1|ENSP00000379796.1|ENSP00000388224.1
ENSG00000125337.16	KIF25	23.3592	1.07638	0.316258	3.4035	0.000665277	0.0227174	ENSG00000125337	chr6	167996241	168045089	+	protein_coding	HAVANA	168029586	168044993	ENSP00000388878.2|ENSP00000346401.2|ENSP00000252688.3|ENSP00000427464.1
ENSG00000140848.16	CPNE2	216.556	0.285315	0.0838646	3.40209	0.000668722	0.0227622	ENSG00000140848	chr16	57092537	57148367	+	protein_coding	HAVANA	57110743	57147655	ENSP00000290776.8|ENSP00000439018.2|ENSP00000455883.1|ENSP00000456042.1|ENSP00000455443.1|ENSP00000457579.1
ENSG00000154438.7	ASZ1	14.9984	1.15295	0.338876	3.40227	0.000668277	0.0227622	ENSG00000154438	chr7	117363222	117428123	-	protein_coding	HAVANA	117363599	117427460	ENSP00000284629.2|ENSP00000389791.2|ENSP00000402919.1
ENSG00000241026.1	CTD-2036J7.1	9.90479	0.645219	0.189662	3.40194	0.000669086	0.0227622	ENSG00000241026	chr8	22389865	22390655	-	unprocessed_pseudogene	HAVANA	NA	NA
ENSG00000241499.1	RP11-85G20.2	3.71763	0.911408	0.267911	3.40191	0.000669159	0.0227622	ENSG00000241499	chr14	93244010	93244323	+	processed_pseudogene	HAVANA	NA	NA
ENSG00000269904.2	MAP2K4P1	7.19068	0.593292	0.174398	3.40193	0.000669107	0.0227622	ENSG00000269904	chrX	73524275	73563085	-	transcribed_processed_pseudogene	HAVANA	NA	NA
ENSG00000148840.10	PPRC1	484.328	0.323556	0.0951194	3.40158	0.000669985	0.022767	ENSG00000148840	chr10	102132994	102150331	+	protein_coding	HAVANA|ENSEMBL	102133069	102150026	ENSP00000399743.2|ENSP00000278070.2|ENSP00000359029.1
ENSG00000223724.1	RAD17P2	44.938	0.308992	0.0908418	3.40144	0.000670329	0.022767	ENSG00000223724	chr13	49044079	49046794	-	processed_pseudogene	HAVANA	NA	NA
ENSG00000225267.1	RPL8P2	5.13424	1.00705	0.296129	3.4007	0.000672144	0.0228112	ENSG00000225267	chr21	30263380	30263881	-	processed_pseudogene	HAVANA	NA	NA
ENSG00000141506.13	PIK3R5	142.6	0.40243	0.118363	3.39995	0.00067397	0.0228381	ENSG00000141506	chr17	8878911	8965712	-	protein_coding	HAVANA|ENSEMBL	8880642	8911494	ENSP00000269300.3|ENSP00000392812.1|ENSP00000485280.1|ENSP00000477795.1|ENSP00000484211.1|ENSP00000462433.1|ENSP00000462824.1|ENSP00000462680.1|ENSP00000461966.1
ENSG00000143158.10	MPC2	379.294	-0.497724	0.146383	-3.40016	0.000673468	0.0228381	ENSG00000143158	chr1	167916729	167937040	-	protein_coding	HAVANA	167918326	167935841	ENSP00000356820.4|ENSP00000271373.4|ENSP00000392874.1
ENSG00000138380.17	CARF	258.368	-0.202941	0.0597049	-3.39907	0.000676143	0.0228942	ENSG00000138380	chr2	202912214	202987063	+	protein_coding	HAVANA|ENSEMBL	202941903	202983621	ENSP00000384006.2|ENSP00000316224.9|ENSP00000413296.1|ENSP00000395276.1|ENSP00000416812.1|ENSP00000391617.1|ENSP00000392274.1|ENSP00000394298.1|ENSP00000408998.1|ENSP00000401918.1|ENSP00000413166.1|ENSP00000387785.1|ENSP00000416160.1|ENSP00000396221.1|ENSP00000394990.1|ENSP00000414789.1|ENSP00000415948.1|ENSP00000409985.1|ENSP00000414644.1
ENSG00000228569.1	AC073133.2	13.121	0.904197	0.26603	3.39886	0.000676674	0.0228948	ENSG00000228569	chr7	156432523	156435833	-	lincRNA	HAVANA	NA	NA
ENSG00000100485.11	SOS2	669.263	-0.195931	0.0576573	-3.3982	0.000678297	0.0229321	ENSG00000100485	chr14	50117120	50231558	-	protein_coding	HAVANA	50118347	50231283	ENSP00000216373.5|ENSP00000445328.1|ENSP00000484766.1|ENSP00000452553.1
ENSG00000172115.8	CYCS	482.24	-0.349407	0.102834	-3.39778	0.000679344	0.0229358	ENSG00000172115	chr7	25120091	25125361	-	protein_coding	HAVANA	25123704	25124119	ENSP00000307786.2|ENSP00000386270.1|ENSP00000387279.1|ENSP00000416479.1
ENSG00000188488.13	SERPINA5	245.457	-1.45713	0.428868	-3.39762	0.000679752	0.0229358	ENSG00000188488	chr14	94561442	94593120	+	protein_coding	HAVANA|ENSEMBL	94587363	94592236	ENSP00000450484.1|ENSP00000450837.1|ENSP00000333203.7|ENSP00000452469.1|ENSP00000451126.1|ENSP00000450745.1|ENSP00000451215.1|ENSP00000451697.1|ENSP00000451650.1|ENSP00000451610.1|ENSP00000450485.1|ENSP00000451487.1
ENSG00000242970.2	AC068522.4	7.95539	0.520693	0.153256	3.39754	0.000679959	0.0229358	ENSG00000242970	chr8	58588420	58588764	-	processed_pseudogene	HAVANA	NA	NA
ENSG00000135077.8	HAVCR2	63.84	0.353522	0.10406	3.39729	0.000680558	0.0229385	ENSG00000135077	chr5	157085832	157142869	-	protein_coding	HAVANA	157087105	157108983	ENSP00000312002.4|ENSP00000430873.1|ENSP00000430328.1
ENSG00000165240.17	ATP7A	405.923	-0.250676	0.0738138	-3.39606	0.000683643	0.0230138	ENSG00000165240	chrX	77910656	78050395	+	protein_coding	HAVANA|ENSEMBL	77971642	78046567	ENSP00000343026.5|ENSP00000345728.6|ENSP00000343678.5
ENSG00000167291.15	TBC1D16	1285.02	-0.266405	0.0784473	-3.39598	0.000683831	0.0230138	ENSG00000167291	chr17	79932343	80035848	-	protein_coding	HAVANA	79940862	80013547	ENSP00000309794.2|ENSP00000461522.1|ENSP00000341517.7|ENSP00000458766.1|ENSP00000458377.1|ENSP00000461531.1|ENSP00000461509.1|ENSP00000458356.1|ENSP00000459342.1
ENSG00000213461.3	RP13-235E23.1	3.81704	1.02217	0.301015	3.39575	0.00068442	0.0230162	ENSG00000213461	chr6	41308166	41308565	-	processed_pseudogene	HAVANA	NA	NA
ENSG00000077232.16	DNAJC10	1742.71	-0.314848	0.0927512	-3.39454	0.000687439	0.0230777	ENSG00000077232	chr2	182716041	182794464	+	protein_coding	HAVANA|ENSEMBL	182718087	182777129	ENSP00000479930.1|ENSP00000264065.6|ENSP00000441560.1|ENSP00000481044.1|ENSP00000389483.1|ENSP00000400096.1
ENSG00000254146.1	HMGB1P46	3.55482	1.26403	0.372388	3.39439	0.000687813	0.0230777	ENSG00000254146	chr8	107173200	107173809	-	processed_pseudogene	HAVANA	NA	NA
ENSG00000276115.1	RP11-817I4.2	92.055	-0.601517	0.177206	-3.39446	0.000687634	0.0230777	ENSG00000276115	chr12	32352349	32354144	+	sense_intronic	HAVANA	NA	NA
ENSG00000155368.16	DBI	1248.45	-0.464737	0.136931	-3.39396	0.00068889	0.0230963	ENSG00000155368	chr2	119366921	119372560	+	protein_coding	HAVANA|ENSEMBL	119367052	119372315	ENSP00000348116.3|ENSP00000439012.1|ENSP00000442917.2|ENSP00000486281.1|ENSP00000386486.1|ENSP00000440698.2|ENSP00000311117.4|ENSP00000486361.1|ENSP00000376815.2
ENSG00000165140.9	FBP1	202.172	-0.420383	0.123885	-3.39334	0.000690453	0.0231312	ENSG00000165140	chr9	94603133	94640249	-	protein_coding	HAVANA|ENSEMBL	94603384	94639310	ENSP00000364475.4|ENSP00000408025.1|ENSP00000411619.1
ENSG00000083857.13	FAT1	4328.14	-0.342814	0.101043	-3.39276	0.000691916	0.0231493	ENSG00000083857	chr4	186587783	186726722	-	protein_coding	HAVANA|ENSEMBL	186588595	186709827	ENSP00000406229.2|ENSP00000479573.1|ENSP00000424157.1|ENSP00000423801.1|ENSP00000421003.1|ENSP00000420869.1|ENSP00000423736.1
ENSG00000118564.14	FBXL5	876.111	-0.238057	0.0701903	-3.3916	0.000694864	0.0231493	ENSG00000118564	chr4	15604539	15681679	-	protein_coding	HAVANA	15605726	15656255	ENSP00000344866.3|ENSP00000425472.1|ENSP00000425027.1|ENSP00000408679.2|ENSP00000426993.1|ENSP00000425541.1|ENSP00000421070.1|ENSP00000423961.1|ENSP00000422049.1|ENSP00000424423.1
ENSG00000119919.10	NKX2-3	31.374	0.710748	0.20962	3.39065	0.000697265	0.0231493	ENSG00000119919	chr10	99532933	99536524	+	protein_coding	HAVANA|ENSEMBL	99533132	99535718	ENSP00000342828.7|ENSP00000479692.1
ENSG00000151303.11	RP11-96C23.13	12.84	0.513916	0.15156	3.39084	0.000696798	0.0231493	ENSG00000151303	chr10	86992406	87010203	+	processed_transcript	HAVANA	NA	NA
ENSG00000162139.9	NEU3	389.007	-0.314895	0.0928166	-3.39266	0.000692177	0.0231493	ENSG00000162139	chr11	74988134	75018893	+	protein_coding	HAVANA	74989061	75006489	ENSP00000294064.4|ENSP00000432097.1|ENSP00000434474.1|ENSP00000436540.1|ENSP00000434907.1|ENSP00000436118.1|ENSP00000434754.1
ENSG00000179271.2	GADD45GIP1	190.387	-0.236305	0.0696708	-3.39173	0.000694522	0.0231493	ENSG00000179271	chr19	12953119	12957236	-	protein_coding	HAVANA	12954211	12957212	ENSP00000323065.1
ENSG00000196455.7	PIK3R4	356.082	-0.201003	0.0592732	-3.39113	0.000696039	0.0231493	ENSG00000196455	chr3	130678935	130746829	-	protein_coding	HAVANA	130679318	130745218	ENSP00000349205.3|ENSP00000427302.1|ENSP00000424274.1|ENSP00000422767.1
ENSG00000213487.3	ASS1P4	3.9839	1.43948	0.424455	3.39137	0.000695452	0.0231493	ENSG00000213487	chrX	3367149	3368382	+	processed_pseudogene	HAVANA	NA	NA
ENSG00000214941.7	ZSWIM7	134.292	0.164193	0.048408	3.39185	0.000694236	0.0231493	ENSG00000214941	chr17	15976560	15999717	-	protein_coding	HAVANA	15978050	15999594	ENSP00000462208.1|ENSP00000464605.1|ENSP00000382218.1|ENSP00000463592.1|ENSP00000464371.1|ENSP00000464500.1|ENSP00000419138.1|ENSP00000462590.1|ENSP00000462598.1|ENSP00000464227.1|ENSP00000463327.1|ENSP00000464463.1|ENSP00000463444.1
ENSG00000215313.3	RPL6P30	3.36781	1.1247	0.331561	3.39215	0.00069347	0.0231493	ENSG00000215313	chrX	16198428	16199289	-	processed_pseudogene	HAVANA	NA	NA
ENSG00000224078.12	SNHG14	3295.81	-0.300801	0.0886685	-3.39242	0.000692776	0.0231493	ENSG00000224078	chr15	24978583	25419462	+	processed_transcript	HAVANA	NA	NA
ENSG00000257923.9	CUX1	1775.75	-0.180735	0.0533001	-3.3909	0.000696628	0.0231493	ENSG00000257923	chr7	101815904	102283957	+	protein_coding	HAVANA|ENSEMBL	101816031	102283087	ENSP00000414091.4|ENSP00000484760.1|ENSP00000292538.4|ENSP00000377410.3|ENSP00000449371.2|ENSP00000353401.3|ENSP00000409745.2|ENSP00000292535.7|ENSP00000446630.2|ENSP00000447373.2|ENSP00000450125.2|ENSP00000451558.1
ENSG00000008018.8	PSMB1	414.513	-0.269528	0.0795233	-3.3893	0.000700722	0.0232424	ENSG00000008018	chr6	170535117	170553341	-	protein_coding	HAVANA	170535223	170553242	ENSP00000262193.6
ENSG00000116141.15	MARK1	187.472	-0.200729	0.0592306	-3.38894	0.000701644	0.0232424	ENSG00000116141	chr1	220528183	220664461	+	protein_coding	HAVANA|ENSEMBL	220528823	220662163	ENSP00000483424.1|ENSP00000386017.2|ENSP00000355885.4|ENSP00000355884.4
ENSG00000253799.1	LINC01030	6.04208	0.913516	0.269544	3.38912	0.000701171	0.0232424	ENSG00000253799	chr8	90592804	90606065	-	lincRNA	HAVANA	NA	NA
ENSG00000227345.8	PARG	332.246	-0.196747	0.0580645	-3.38842	0.00070297	0.0232689	ENSG00000227345	chr10	49818279	49970203	-	protein_coding	HAVANA	49819343	49941725	ENSP00000384408.3|ENSP00000480645.1|ENSP00000481064.1|ENSP00000484285.1
ENSG00000114742.13	WDR48	496.364	-0.193775	0.0571928	-3.38811	0.000703771	0.0232781	ENSG00000114742	chr3	39051998	39096671	+	protein_coding	HAVANA	39052026	39094740	ENSP00000307491.5|ENSP00000401421.2|ENSP00000388720.2|ENSP00000406025.2|ENSP00000415963.2|ENSP00000416900.1
ENSG00000072506.12	HSD17B10	99.9196	-0.285479	0.0842924	-3.38677	0.000707218	0.0233299	ENSG00000072506	chrX	53431258	53434373	-	protein_coding	HAVANA	53431407	53434345	ENSP00000364453.5|ENSP00000168216.6|ENSP00000364447.4
ENSG00000153266.12	FEZF2	30.934	0.7855	0.231958	3.3864	0.000708168	0.0233299	ENSG00000153266	chr3	62369681	62374324	-	protein_coding	HAVANA	62370086	62372868	ENSP00000418589.1|ENSP00000283268.3|ENSP00000418804.1
ENSG00000158158.11	CNNM4	176.028	-0.203586	0.0601072	-3.38705	0.00070649	0.0233299	ENSG00000158158	chr2	96760902	96811891	+	protein_coding	HAVANA	96761000	96809514	ENSP00000366275.2
ENSG00000166401.13	SERPINB8	57.2737	0.414235	0.122293	3.38724	0.000705983	0.0233299	ENSG00000166401	chr18	63969925	64005667	+	protein_coding	HAVANA|ENSEMBL	63978309	64004875	ENSP00000381072.2|ENSP00000331368.3|ENSP00000438328.1|ENSP00000381075.3|ENSP00000414580.1|ENSP00000393456.1|ENSP00000295211.5|ENSP00000478199.1
ENSG00000231731.7	AC010976.2	165.22	0.179984	0.0531466	3.38655	0.000707778	0.0233299	ENSG00000231731	chr2	127455394	127514623	+	antisense	HAVANA	NA	NA
ENSG00000237619.1	OR3B1P	5.99133	0.86017	0.254017	3.38627	0.000708499	0.0233299	ENSG00000237619	chrX	154658790	154659682	-	unprocessed_pseudogene	HAVANA	NA	NA
ENSG00000226564.1	FTH1P20	36.1942	-0.999519	0.295202	-3.38589	0.000709485	0.023345	ENSG00000226564	chr2	180872867	180873414	-	processed_pseudogene	HAVANA	NA	NA
ENSG00000268056.5	CTD-3032J10.2	10.2729	0.468874	0.138489	3.38565	0.000710088	0.0233475	ENSG00000268056	chr19	17152588	17168051	-	antisense	HAVANA	NA	NA
ENSG00000271231.1	KRT18P9	6.85127	1.20105	0.354852	3.38465	0.000712678	0.0234153	ENSG00000271231	chr6	34189780	34191079	+	processed_pseudogene	HAVANA	NA	NA
ENSG00000079277.19	MKNK1	338.778	0.154496	0.0456518	3.38422	0.000713802	0.0234175	ENSG00000079277	chr1	46557408	46616843	-	protein_coding	HAVANA|ENSEMBL	46558578	46594943	ENSP00000339573.6|ENSP00000339197.3|ENSP00000361014.4|ENSP00000361013.4|ENSP00000435069.1|ENSP00000433038.1|ENSP00000411135.2|ENSP00000434493.1|ENSP00000431837.1|ENSP00000436709.1|ENSP00000432665.1|ENSP00000434051.1|ENSP00000435163.1|ENSP00000434021.1|ENSP00000434834.1|ENSP00000432369.1|ENSP00000431985.1
ENSG00000200587.1	RNA5SP514	101.857	0.758568	0.224139	3.38437	0.000713423	0.0234175	ENSG00000200587	chrX	131938846	131938956	-	rRNA	ENSEMBL	NA	NA
ENSG00000252680.1	RNA5SP449	123.357	0.875885	0.258833	3.38397	0.00071445	0.0234214	ENSG00000252680	chr18	9844717	9844846	-	rRNA	ENSEMBL	NA	NA
ENSG00000252021.1	Y_RNA	2.78827	0.843478	0.249331	3.38297	0.000717065	0.0234897	ENSG00000252021	chr20	45004348	45004454	+	misc_RNA	ENSEMBL	NA	NA
ENSG00000274466.1	MIR1273H	1.47109	1.19356	0.352869	3.38244	0.00071846	0.023518	ENSG00000274466	chr16	24203116	24203231	+	miRNA	ENSEMBL	NA	NA
ENSG00000114850.6	SSR3	1330.7	-0.358622	0.106037	-3.38204	0.000719506	0.0235349	ENSG00000114850	chr3	156540140	156555184	-	protein_coding	HAVANA	156543206	156555089	ENSP00000265044.2|ENSP00000420641.1|ENSP00000417530.1|ENSP00000417306.1|ENSP00000420087.1
ENSG00000120053.10	GOT1	145.114	-0.294435	0.0870657	-3.38176	0.000720231	0.0235412	ENSG00000120053	chr10	99396870	99430624	-	protein_coding	HAVANA	99397550	99430565	ENSP00000359539.5
ENSG00000279522.1	CTC-487M23.6	52.811	0.297509	0.0879918	3.3811	0.000721962	0.0235804	ENSG00000279522	chr5	112894933	112896531	+	TEC	HAVANA	NA	NA
ENSG00000087253.11	LPCAT2	225.779	-0.508827	0.150558	-3.37961	0.000725898	0.0236071	ENSG00000087253	chr16	55508998	55586670	+	protein_coding	HAVANA|ENSEMBL	55509182	55583095	ENSP00000262134.5|ENSP00000457496.1|ENSP00000483225.1
ENSG00000100314.3	CABP7	109.11	0.8469	0.250588	3.37966	0.000725768	0.0236071	ENSG00000100314	chr22	29720084	29731839	+	protein_coding	HAVANA	29720425	29729566	ENSP00000216144.3
ENSG00000114251.13	WNT5A	358.768	-0.584998	0.17317	-3.37817	0.000729709	0.0236071	ENSG00000114251	chr3	55465715	55490539	-	protein_coding	HAVANA|ENSEMBL	55470045	55486985	ENSP00000417310.1|ENSP00000264634.4|ENSP00000420104.1|ENSP00000478784.1|ENSP00000418184.1
ENSG00000131459.12	GFPT2	215.42	0.445703	0.131924	3.37848	0.000728864	0.0236071	ENSG00000131459	chr5	180300690	180353387	-	protein_coding	HAVANA	180301567	180353217	ENSP00000253778.8|ENSP00000431125.1|ENSP00000422771.1
ENSG00000189308.10	LIN54	209.115	-0.157973	0.0467531	-3.37887	0.000727845	0.0236071	ENSG00000189308	chr4	82909973	83012926	-	protein_coding	HAVANA	82928105	82984844	ENSP00000341947.3|ENSP00000421651.1|ENSP00000398265.2|ENSP00000407139.2|ENSP00000421045.1|ENSP00000423475.1|ENSP00000427413.1|ENSP00000425844.1
ENSG00000214336.4	FOXI3	17.3136	0.876231	0.259353	3.37852	0.000728766	0.0236071	ENSG00000214336	chr2	88446787	88452656	-	protein_coding	HAVANA	88448210	88452535	ENSP00000478384.2
ENSG00000215158.9	RP11-1023L17.1	442.773	-0.376929	0.111554	-3.37888	0.000727829	0.0236071	ENSG00000215158	chr5	34164698	34244796	-	transcribed_unprocessed_pseudogene	HAVANA	NA	NA
ENSG00000230725.5	RP4-738P15.1	20.9274	0.9901	0.292888	3.38047	0.000723608	0.0236071	ENSG00000230725	chr20	25140789	25149258	-	lincRNA	HAVANA	NA	NA
ENSG00000234513.1	AC073072.7	4.0115	0.895457	0.265072	3.37817	0.000729704	0.0236071	ENSG00000234513	chr7	22773646	22773993	-	processed_pseudogene	HAVANA	NA	NA
ENSG00000241834.3	RN7SL149P	8.85933	0.72071	0.213256	3.37955	0.000726037	0.0236071	ENSG00000241834	chr8	41840059	41840339	-	misc_RNA	ENSEMBL	NA	NA
ENSG00000253577.1	RP11-100L22.3	4.6696	1.30663	0.386741	3.37856	0.000728656	0.0236071	ENSG00000253577	chr8	92765702	92776451	+	lincRNA	HAVANA	NA	NA
ENSG00000257391.1	MIR3180-4	5.9558	1.26479	0.374401	3.37817	0.000729698	0.0236071	ENSG00000257391	chr16	15154903	15157020	+	lincRNA	HAVANA	NA	NA
ENSG00000278408.1	RP11-1123I8.1	57.4142	0.738741	0.218578	3.37976	0.000725501	0.0236071	ENSG00000278408	chr15	71547280	71549832	-	antisense	HAVANA	NA	NA
ENSG00000175699.12	LINC00521	12.8544	1.21729	0.360462	3.37704	0.000732697	0.0236175	ENSG00000175699	chr14	93997270	94008863	+	lincRNA	HAVANA	NA	NA
ENSG00000177352.9	CCDC71	72.5831	-0.229428	0.0679359	-3.37712	0.000732483	0.0236175	ENSG00000177352	chr3	49162535	49166321	-	protein_coding	HAVANA	49162808	49164208	ENSP00000319006.6
ENSG00000213791.4	RP11-941H19.2	6.05595	1.20801	0.357639	3.37773	0.00073086	0.0236175	ENSG00000213791	chr8	80300869	80301481	+	processed_pseudogene	HAVANA	NA	NA
ENSG00000226423.1	AC093642.4	7.45672	0.93948	0.278158	3.3775	0.000731484	0.0236175	ENSG00000226423	chr2	242025183	242026176	-	lincRNA	HAVANA	NA	NA
ENSG00000249592.5	RP11-440L14.1	163.785	-0.343538	0.101717	-3.3774	0.000731746	0.0236175	ENSG00000249592	chr4	762387	781849	-	antisense	HAVANA	NA	NA
ENSG00000073849.14	ST6GAL1	1504.34	0.575776	0.170523	3.37653	0.000734066	0.0236399	ENSG00000073849	chr3	186930485	187078553	+	protein_coding	HAVANA|ENSEMBL	187042704	187075800	ENSP00000169298.3|ENSP00000412221.2|ENSP00000397273.1|ENSP00000412821.1|ENSP00000400547.1|ENSP00000399525.1|ENSP00000407631.1|ENSP00000416163.1|ENSP00000390793.1|ENSP00000388928.1|ENSP00000389337.1|ENSP00000414504.1|ENSP00000411518.1|ENSP00000388789.1|ENSP00000415886.1|ENSP00000403063.1
ENSG00000226266.6	AC009961.3	28.6638	-0.261319	0.0773961	-3.37638	0.000734459	0.0236399	ENSG00000226266	chr2	159670708	159712435	-	lincRNA	HAVANA	NA	NA
ENSG00000163823.3	CCR1	50.5853	0.506899	0.150142	3.37612	0.000735164	0.0236454	ENSG00000163823	chr3	46201709	46208396	-	protein_coding	HAVANA	46203249	46204313	ENSP00000296140.3
ENSG00000224288.2	MTCYBP11	8.25447	1.12088	0.332032	3.37582	0.000735955	0.0236536	ENSG00000224288	chr2	143093056	143094164	-	processed_pseudogene	HAVANA	NA	NA
ENSG00000223547.9	ZNF844	298.551	-0.215416	0.0638171	-3.37552	0.000736766	0.0236625	ENSG00000223547	chr19	12064699	12081565	+	protein_coding	HAVANA	12064874	12077118	ENSP00000392024.3|ENSP00000448588.1|ENSP00000402097.2
ENSG00000232531.3	AC027612.1	8.72588	0.720488	0.213465	3.3752	0.000737625	0.023673	ENSG00000232531	chr2	91747940	91748986	-	processed_pseudogene	HAVANA	NA	NA
ENSG00000230266.1	XXYLT1-AS2	27.4701	0.520773	0.154307	3.37491	0.000738402	0.0236807	ENSG00000230266	chr3	195147871	195152790	+	antisense	HAVANA	NA	NA
ENSG00000101166.15	PRELID3B	243.235	-0.328404	0.097375	-3.37257	0.0007447	0.0238135	ENSG00000101166	chr20	59033145	59042909	-	protein_coding	HAVANA	59035010	59042730	ENSP00000348206.4|ENSP00000360072.5|ENSP00000431440.1
ENSG00000124721.17	DNAH8	368.724	-0.890092	0.263908	-3.37274	0.000744248	0.0238135	ENSG00000124721	chr6	38715341	39030529	+	protein_coding	HAVANA	38722810	39030389	ENSP00000333363.7|ENSP00000362375.4|ENSP00000415331.2|ENSP00000352312.3|ENSP00000377916.3
ENSG00000166181.12	API5	596.216	-0.231349	0.0686049	-3.37219	0.000745725	0.0238135	ENSG00000166181	chr11	43311963	43344529	+	protein_coding	HAVANA	43312128	43342650	ENSP00000436189.1|ENSP00000399341.2|ENSP00000431391.1|ENSP00000402540.2|ENSP00000368129.3|ENSP00000434462.1|ENSP00000436436.1
ENSG00000168936.10	TMEM129	204.666	-0.224426	0.0665378	-3.37291	0.000743784	0.0238135	ENSG00000168936	chr4	1715952	1721358	-	protein_coding	HAVANA|ENSEMBL	1717183	1720837	ENSP00000305243.2|ENSP00000372394.3|ENSP00000441812.1|ENSP00000417412.1|ENSP00000417259.1
ENSG00000175582.19	RAB6A	1043.3	-0.228832	0.0678628	-3.37199	0.000746279	0.0238135	ENSG00000175582	chr11	73675638	73761137	-	protein_coding	HAVANA|ENSEMBL	73677901	73760635	ENSP00000311449.5|ENSP00000336850.3|ENSP00000443782.2|ENSP00000437863.2|ENSP00000445350.1|ENSP00000440469.1|ENSP00000438842.1|ENSP00000443470.1
ENSG00000231619.1	GS1-542M4.3	3.1278	1.19487	0.354353	3.37198	0.000746306	0.0238135	ENSG00000231619	chrX	8856665	8857059	-	processed_pseudogene	HAVANA	NA	NA
ENSG00000250120.6	PCDHA10	106.513	-0.835635	0.2478	-3.37221	0.000745672	0.0238135	ENSG00000250120	chr5	140855883	141012344	+	protein_coding	HAVANA	140856049	141009934	ENSP00000478748.1|ENSP00000421030.2|ENSP00000304234.5
ENSG00000123575.8	FAM199X	742.475	-0.306352	0.0908684	-3.37138	0.000747934	0.0238283	ENSG00000123575	chrX	104166620	104195902	+	protein_coding	HAVANA	104166786	104189775	ENSP00000417581.1
ENSG00000125901.5	MRPS26	237.248	-0.287958	0.0854167	-3.37121	0.000748384	0.0238283	ENSG00000125901	chr20	3045945	3048254	+	protein_coding	HAVANA	3046069	3047866	ENSP00000369682.3
ENSG00000127334.10	DYRK2	376.247	-0.263606	0.078189	-3.37139	0.000747897	0.0238283	ENSG00000127334	chr12	67648338	67665406	+	protein_coding	HAVANA	67649134	67658710	ENSP00000440839.1|ENSP00000342105.3|ENSP00000377186.3|ENSP00000324733.6|ENSP00000443314.1
ENSG00000185201.16	IFITM2	230.771	0.43374	0.128685	3.37055	0.000750175	0.023851	ENSG00000185201	chr11	307631	315272	+	protein_coding	HAVANA|ENSEMBL	308193	315110	ENSP00000434443.1|ENSP00000484689.1|ENSP00000382714.4|ENSP00000473587.1|ENSP00000431850.1|ENSP00000382712.2
ENSG00000243663.1	RPS4XP14	24.3042	0.34732	0.103041	3.3707	0.000749781	0.023851	ENSG00000243663	chr12	1757231	1758011	-	processed_pseudogene	HAVANA	NA	NA
ENSG00000274127.1	uc_338	9.66672	-1.18687	0.352158	-3.37027	0.000750955	0.0238587	ENSG00000274127	chr7	146208665	146208819	-	misc_RNA	ENSEMBL	NA	NA
ENSG00000109685.17	WHSC1	1109.2	-0.27191	0.0807015	-3.36934	0.000753497	0.0239223	ENSG00000109685	chr4	1871424	1982207	+	protein_coding	HAVANA|ENSEMBL	1900655	1978906	ENSP00000423972.1|ENSP00000421551.1|ENSP00000421681.1|ENSP00000427434.1|ENSP00000329167.5|ENSP00000372348.2|ENSP00000372347.5|ENSP00000399251.2|ENSP00000308780.6|ENSP00000372351.3|ENSP00000425761.1|ENSP00000422878.1|ENSP00000381311.1|ENSP00000416725.1|ENSP00000427516.1|ENSP00000424482.1|ENSP00000425094.1|ENSP00000372344.3
ENSG00000224430.2	MKRN5P	96.9204	-0.349692	0.103808	-3.36863	0.000755426	0.0239664	ENSG00000224430	chrX	74161062	74162528	-	processed_pseudogene	HAVANA	NA	NA
ENSG00000101365.20	IDH3B	233.123	-0.151121	0.0448746	-3.36763	0.000758173	0.0240363	ENSG00000101365	chr20	2658395	2664219	-	protein_coding	HAVANA|ENSEMBL	2658445	2664188	ENSP00000487187.1|ENSP00000482773.1|ENSP00000370232.5|ENSP00000370223.4|ENSP00000485997.1|ENSP00000484922.1
ENSG00000147130.14	ZMYM3	429.381	-0.205732	0.0610975	-3.36728	0.000759139	0.0240497	ENSG00000147130	chrX	71239624	71255146	-	protein_coding	HAVANA	71240919	71253255	ENSP00000322845.5|ENSP00000363110.1|ENSP00000363096.3|ENSP00000363100.1|ENSP00000363094.1|ENSP00000363093.1|ENSP00000363090.1
ENSG00000183668.17	PSG9	15.3321	1.09394	0.324902	3.36697	0.000759997	0.0240597	ENSG00000183668	chr19	43211791	43269530	-	protein_coding	HAVANA|ENSEMBL	43212462	43269431	ENSP00000400484.2|ENSP00000481887.1|ENSP00000471453.1|ENSP00000270077.3|ENSP00000291752.4|ENSP00000396753.2|ENSP00000244293.7|ENSP00000471174.1
ENSG00000163810.11	TGM4	2615.17	-1.62487	0.482653	-3.36653	0.000761192	0.0240803	ENSG00000163810	chr3	44874608	44914990	+	protein_coding	HAVANA	44874679	44913722	ENSP00000296125.4|ENSP00000403711.1
ENSG00000229259.1	LRRC37A12P	12.0257	0.980673	0.291336	3.36613	0.000762318	0.0240987	ENSG00000229259	chr1	32423214	32426789	-	unprocessed_pseudogene	HAVANA	NA	NA
ENSG00000226680.2	RP11-61D3.1	4.93418	1.3533	0.402128	3.36535	0.000764467	0.0241494	ENSG00000226680	chr7	123069249	123103589	-	lincRNA	HAVANA	NA	NA
ENSG00000001561.6	ENPP4	353.454	-0.557988	0.165815	-3.36511	0.000765125	0.024153	ENSG00000001561	chr6	46129993	46146699	+	protein_coding	HAVANA	46139584	46143637	ENSP00000318066.3
ENSG00000131374.14	TBC1D5	885.931	-0.184643	0.0548853	-3.36416	0.00076776	0.0241673	ENSG00000131374	chr3	17157162	18444817	-	protein_coding	HAVANA	17160966	17508570	ENSP00000253692.6|ENSP00000398127.4|ENSP00000402935.2|ENSP00000411925.2|ENSP00000396239.2|ENSP00000405886.2|ENSP00000414250.1|ENSP00000387395.1|ENSP00000399967.1|ENSP00000411780.1|ENSP00000410596.1|ENSP00000393882.1|ENSP00000424998.1|ENSP00000415379.1|ENSP00000414159.1|ENSP00000396850.1|ENSP00000408603.1
ENSG00000212829.8	RPS26P3	6.32058	0.652793	0.194017	3.36462	0.000766495	0.0241673	ENSG00000212829	chr9	9090898	9091245	+	processed_pseudogene	HAVANA	NA	NA
ENSG00000264017.2	RN7SL336P	18.6241	0.684872	0.203573	3.36425	0.000767515	0.0241673	ENSG00000264017	chr6	89090946	89091242	+	misc_RNA	ENSEMBL	NA	NA
ENSG00000270874.1	RP11-420K10.1	31.5661	0.286699	0.0852119	3.36454	0.000766705	0.0241673	ENSG00000270874	chr10	86854696	86856236	-	processed_pseudogene	HAVANA	NA	NA
ENSG00000149531.15	FRG1BP	94.0246	-0.325142	0.096723	-3.36158	0.00077498	0.0243772	ENSG00000149531	chr20	30377372	30399257	+	unprocessed_pseudogene	HAVANA	NA	NA
ENSG00000155506.16	LARP1	2505.17	-0.194518	0.0578722	-3.36117	0.000776138	0.0243963	ENSG00000155506	chr5	154712902	154817607	+	protein_coding	HAVANA	154712926	154814093	ENSP00000336721.4|ENSP00000428589.1|ENSP00000429852.1|ENSP00000429624.1|ENSP00000428251.1|ENSP00000429710.1|ENSP00000429904.1|ENSP00000430438.1|ENSP00000427731.1|ENSP00000431072.1|ENSP00000430815.1|ENSP00000430169.1
ENSG00000073331.17	ALPK1	357.519	0.226022	0.0672783	3.35951	0.000780815	0.0244493	ENSG00000073331	chr4	112285509	112442620	+	protein_coding	HAVANA|ENSEMBL	112377778	112441207	ENSP00000426044.2|ENSP00000398048.1|ENSP00000177648.9|ENSP00000424492.1|ENSP00000425559.1|ENSP00000423978.1|ENSP00000425273.1
ENSG00000112852.6	PCDHB2	68.5727	-0.705175	0.209929	-3.35911	0.000781944	0.0244493	ENSG00000112852	chr5	141094578	141098703	+	protein_coding	HAVANA	141094791	141097184	ENSP00000194155.4|ENSP00000485040.1|ENSP00000485270.1|ENSP00000485376.1|ENSP00000485480.1
ENSG00000117697.14	NSL1	152.415	-0.183388	0.0545902	-3.35936	0.000781236	0.0244493	ENSG00000117697	chr1	212726153	212791782	-	protein_coding	HAVANA	212727145	212791763	ENSP00000355945.1|ENSP00000355944.3|ENSP00000355943.1|ENSP00000486783.1
ENSG00000219747.1	RP1-292B18.1	16.0559	0.494568	0.147237	3.359	0.000782241	0.0244493	ENSG00000219747	chr6	151099529	151099933	+	processed_pseudogene	HAVANA	NA	NA
ENSG00000247570.2	SDCBPP2	8.19331	0.958154	0.285191	3.35969	0.000780296	0.0244493	ENSG00000247570	chr8	69942948	69944648	+	processed_pseudogene	HAVANA	NA	NA
ENSG00000253553.5	RP11-586K2.1	24.2225	0.714679	0.212733	3.35951	0.000780798	0.0244493	ENSG00000253553	chr8	88326836	88737134	+	antisense	HAVANA	NA	NA
ENSG00000273342.1	KB-1440D3.14	4.21102	1.08041	0.321576	3.35973	0.000780199	0.0244493	ENSG00000273342	chr22	21640844	21641284	+	lincRNA	HAVANA	NA	NA
ENSG00000278467.1	RP11-504P24.9	47.5279	-0.450689	0.134156	-3.35943	0.000781028	0.0244493	ENSG00000278467	chr1	223994262	223995196	+	lincRNA	HAVANA	NA	NA
ENSG00000273890.1	RP11-603J24.21	10.7461	0.524312	0.156102	3.35878	0.00078288	0.024452	ENSG00000273890	chr12	56010091	56010574	-	antisense	HAVANA	NA	NA
ENSG00000112514.15	CUTA	256.594	-0.205885	0.0613119	-3.358	0.000785093	0.0244694	ENSG00000112514	chr6	33416442	33418317	-	protein_coding	HAVANA|ENSEMBL	33416628	33418185	ENSP00000363624.5|ENSP00000480360.1|ENSP00000417544.1|ENSP00000475963.1|ENSP00000418659.1|ENSP00000418612.1|ENSP00000417823.1|ENSP00000363608.4|ENSP00000403268.2|ENSP00000363620.3
ENSG00000181444.12	ZNF467	102.614	-0.482081	0.143557	-3.35811	0.000784764	0.0244694	ENSG00000181444	chr7	149764182	149773479	-	protein_coding	HAVANA	149764503	149771032	ENSP00000418011.1|ENSP00000304769.3
ENSG00000253706.5	RP11-758M4.4	41.8588	0.821991	0.244775	3.35814	0.000784677	0.0244694	ENSG00000253706	chr8	74798784	74866939	-	antisense	HAVANA	NA	NA
ENSG00000154914.16	USP43	285.641	-0.527296	0.15708	-3.35687	0.000788309	0.0244748	ENSG00000154914	chr17	9644698	9729691	+	protein_coding	HAVANA	9645633	9728987	ENSP00000458963.1|ENSP00000285199.6|ENSP00000459328.3|ENSP00000477318.1
ENSG00000155827.11	RNF20	951.214	-0.183667	0.0547153	-3.35677	0.000788583	0.0244748	ENSG00000155827	chr9	101533851	101563344	+	protein_coding	HAVANA	101535424	101562419	ENSP00000373772.3|ENSP00000363952.2|ENSP00000419201.1|ENSP00000418924.1
ENSG00000183496.5	MEX3B	79.6561	-0.414348	0.123403	-3.35768	0.000785997	0.0244748	ENSG00000183496	chr15	82041778	82046141	-	protein_coding	HAVANA	82043163	82045705	ENSP00000329918.4|ENSP00000456938.1
ENSG00000212789.4	ST13P5	12.169	0.434532	0.129446	3.35686	0.000788332	0.0244748	ENSG00000212789	chr11	18261982	18263091	+	processed_pseudogene	HAVANA	NA	NA
ENSG00000233754.2	AP001628.7	9.73777	0.941515	0.280482	3.35678	0.000788563	0.0244748	ENSG00000233754	chr21	42781074	42782229	-	lincRNA	HAVANA	NA	NA
ENSG00000257376.1	RP11-328C8.2	20.6655	0.327482	0.0975467	3.35719	0.000787396	0.0244748	ENSG00000257376	chr12	42431665	42433357	-	processed_pseudogene	HAVANA	NA	NA
ENSG00000153292.15	ADGRF1	135.689	0.750287	0.223544	3.35633	0.000789836	0.0244965	ENSG00000153292	chr6	46997703	47042363	-	protein_coding	HAVANA|ENSEMBL	47000225	47029061	ENSP00000360299.2|ENSP00000283297.5|ENSP00000417732.1|ENSP00000419109.1|ENSP00000360289.2
ENSG00000178409.13	BEND3	127.379	-0.376935	0.112356	-3.35483	0.000794132	0.0246125	ENSG00000178409	chr6	107065182	107115269	-	protein_coding	HAVANA|ENSEMBL	107068707	107099285	ENSP00000358038.1|ENSP00000411268.2
ENSG00000160993.3	ALKBH4	46.6304	-0.215103	0.064123	-3.35455	0.000794953	0.0246208	ENSG00000160993	chr7	102456238	102464876	-	protein_coding	HAVANA	102457397	102464836	ENSP00000292566.3|ENSP00000420362.1
ENSG00000113140.10	SPARC	5601.87	-0.486279	0.144987	-3.35395	0.000796655	0.0246562	ENSG00000113140	chr5	151661096	151687165	-	protein_coding	HAVANA	151663574	151676188	ENSP00000231061.4|ENSP00000440127.1|ENSP00000428119.1|ENSP00000444998.1|ENSP00000429152.1
ENSG00000119681.11	LTBP2	1135.23	-0.425149	0.126778	-3.35348	0.000798021	0.0246812	ENSG00000119681	chr14	74498170	74612378	-	protein_coding	HAVANA	74500887	74611944	ENSP00000261978.4|ENSP00000452110.1|ENSP00000451477.1|ENSP00000450668.1
ENSG00000251497.2	RP11-197N18.7	29.7309	0.544847	0.162498	3.35294	0.000799571	0.0247119	ENSG00000251497	chr12	123081384	123084744	+	lincRNA	HAVANA	NA	NA
ENSG00000047457.13	CP	192.243	0.70647	0.210756	3.35207	0.000802094	0.0247726	ENSG00000047457	chr3	149162410	149222055	-	protein_coding	HAVANA	149165962	149221792	ENSP00000418773.1|ENSP00000420367.1|ENSP00000264613.6|ENSP00000420545.1|ENSP00000426888.1
ENSG00000185278.14	ZBTB37	1069.7	-0.240191	0.0716644	-3.35161	0.000803445	0.0247798	ENSG00000185278	chr1	173868082	173903549	+	protein_coding	HAVANA|ENSEMBL	173870226	173886121	ENSP00000356677.1|ENSP00000415293.1|ENSP00000356675.1|ENSP00000409408.2|ENSP00000356674.4
ENSG00000283096.1	RP11-157J13.1	7.27998	0.797871	0.238055	3.35163	0.000803374	0.0247798	ENSG00000283096	chr10	78176928	78178186	+	lincRNA	HAVANA	NA	NA
ENSG00000255438.2	CTD-2653D5.1	16.6667	0.611918	0.182604	3.35108	0.000804985	0.02481	ENSG00000255438	chr20	47677901	47686297	+	antisense	HAVANA	NA	NA
ENSG00000139998.14	RAB15	237.448	0.202485	0.0604342	3.35051	0.000806633	0.0248435	ENSG00000139998	chr14	64945814	64972776	-	protein_coding	HAVANA	64948357	64972076	ENSP00000267512.5|ENSP00000434103.2|ENSP00000464662.1|ENSP00000433485.2|ENSP00000452195.1
ENSG00000071794.15	HLTF	674.254	-0.335272	0.10008	-3.35004	0.000808006	0.0248685	ENSG00000071794	chr3	149030127	149086554	-	protein_coding	HAVANA	149032223	149086336	ENSP00000420745.1|ENSP00000308944.5|ENSP00000376644.2|ENSP00000420429.1|ENSP00000420106.1
ENSG00000161011.19	SQSTM1	1150.24	-0.312184	0.0932026	-3.34952	0.000809515	0.0248865	ENSG00000161011	chr5	179806398	179838078	+	protein_coding	HAVANA|ENSEMBL	179820937	179836654	ENSP00000427308.1|ENSP00000394534.1|ENSP00000374455.4|ENSP00000424195.1|ENSP00000487071.1|ENSP00000405061.1|ENSP00000425957.1|ENSP00000424477.1|ENSP00000353944.5
ENSG00000182512.4	GLRX5	145.411	-0.215313	0.0642832	-3.34945	0.000809716	0.0248865	ENSG00000182512	chr14	95533503	95544724	+	protein_coding	HAVANA	95535090	95544122	ENSP00000328570.4|ENSP00000451800.1
ENSG00000144840.8	RABL3	209.958	-0.203328	0.0607221	-3.34851	0.000812485	0.0249543	ENSG00000144840	chr3	120686681	120742993	-	protein_coding	HAVANA	120689826	120742507	ENSP00000273375.3|ENSP00000419310.1|ENSP00000417266.1|ENSP00000418854.1|ENSP00000420573.1|ENSP00000419986.1
ENSG00000228349.1	RPS26P4	3.39778	1.10401	0.329767	3.34785	0.000814424	0.0249966	ENSG00000228349	chr21	39491544	39491898	-	processed_pseudogene	HAVANA	NA	NA
ENSG00000232022.7	FAAHP1	37.3602	0.674412	0.20148	3.34729	0.000816061	0.0250295	ENSG00000232022	chr1	46432129	46482493	+	transcribed_unprocessed_pseudogene	HAVANA	NA	NA
ENSG00000170379.19	TCAF2	53.9648	0.371239	0.110929	3.34664	0.000817968	0.0250706	ENSG00000170379	chr7	143620950	143730409	+	protein_coding	HAVANA|ENSEMBL	143620955	143727664	ENSP00000412724.2|ENSP00000431079.1|ENSP00000349902.4|ENSP00000404265.2|ENSP00000389100.1|ENSP00000441099.2
ENSG00000235123.5	DSCAM-AS1	54.5888	-1.11719	0.333873	-3.34616	0.0008194	0.0250971	ENSG00000235123	chr21	40383083	40385358	+	antisense	HAVANA	NA	NA
ENSG00000011451.17	WIZ	422.21	-0.167543	0.0500739	-3.34592	0.000820096	0.0251011	ENSG00000011451	chr19	15419980	15449951	-	protein_coding	HAVANA|ENSEMBL	15423079	15448307	ENSP00000263381.5|ENSP00000445824.1|ENSP00000373933.5|ENSP00000469022.1|ENSP00000469534.2|ENSP00000469138.1
ENSG00000081803.15	CADPS2	759.391	-0.291035	0.0870263	-3.34422	0.000825148	0.0251579	ENSG00000081803	chr7	122318425	122886759	-	protein_coding	HAVANA|ENSEMBL	122320168	122886337	ENSP00000325581.8|ENSP00000333940.7|ENSP00000484355.1|ENSP00000419418.1|ENSP00000400401.2|ENSP00000398481.2|ENSP00000380833.4
ENSG00000138399.17	FASTKD1	126.114	-0.195566	0.0584665	-3.34492	0.000823057	0.0251579	ENSG00000138399	chr2	169529749	169573875	-	protein_coding	HAVANA	169529828	169572029	ENSP00000400513.2|ENSP00000403229.2|ENSP00000408667.1|ENSP00000396769.1|ENSP00000399551.1
ENSG00000163485.15	ADORA1	47.0539	0.594024	0.17764	3.34397	0.000825875	0.0251579	ENSG00000163485	chr1	203090654	203167405	+	protein_coding	HAVANA|ENSEMBL	203128842	203165897	ENSP00000308549.3|ENSP00000356205.4|ENSP00000338435.4|ENSP00000356204.1|ENSP00000483953.1
ENSG00000168398.6	BDKRB2	113.155	0.435477	0.130215	3.3443	0.000824905	0.0251579	ENSG00000168398	chr14	96204679	96244166	+	protein_coding	HAVANA	96237108	96241501	ENSP00000439459.2|ENSP00000450482.1|ENSP00000438376.1
ENSG00000205293.3	LINC01602	10.2059	1.21226	0.362437	3.34474	0.000823599	0.0251579	ENSG00000205293	chr8	57978358	57984126	+	lincRNA	HAVANA	NA	NA
ENSG00000224729.5	PCOLCE-AS1	18.4481	0.577555	0.172734	3.34361	0.000826968	0.0251579	ENSG00000224729	chr7	100589402	100604206	-	antisense	HAVANA	NA	NA
ENSG00000230523.1	RP3-437I16.1	11.957	0.89688	0.268255	3.34338	0.000827635	0.0251579	ENSG00000230523	chr1	29329620	29350114	-	lincRNA	HAVANA	NA	NA
ENSG00000243437.3	RN7SL370P	17.7369	0.391155	0.116994	3.34339	0.000827622	0.0251579	ENSG00000243437	chr1	77645324	77645618	+	misc_RNA	ENSEMBL	NA	NA
ENSG00000279236.1	RP11-120K19.3	136.159	0.315503	0.0943557	3.34376	0.000826513	0.0251579	ENSG00000279236	chr18	62551203	62552505	+	TEC	HAVANA	NA	NA
ENSG00000280091.1	CTC-312O10.3	8.97954	1.20268	0.35958	3.34468	0.000823787	0.0251579	ENSG00000280091	chr19	6894994	6896832	-	TEC	HAVANA	NA	NA
ENSG00000123342.15	MMP19	190.145	0.592389	0.177206	3.34295	0.000828938	0.0251649	ENSG00000123342	chr12	55835433	55842966	-	protein_coding	HAVANA	55837039	55842830	ENSP00000447363.1|ENSP00000313437.4|ENSP00000446776.1|ENSP00000446979.1|ENSP00000386625.3|ENSP00000449752.1
ENSG00000199318.1	RNA5SP52	54.1586	0.824784	0.246725	3.34293	0.000829001	0.0251649	ENSG00000199318	chr1	87453240	87453373	-	rRNA	ENSEMBL	NA	NA
ENSG00000157020.17	SEC13	512.5	-0.183075	0.0547697	-3.34264	0.000829865	0.0251717	ENSG00000157020	chr3	10293131	10321178	-	protein_coding	HAVANA	10301109	10321052	ENSP00000380298.3|ENSP00000336566.4|ENSP00000312122.4|ENSP00000380306.1|ENSP00000373312.2|ENSP00000401368.1|ENSP00000400260.1|ENSP00000398623.1|ENSP00000404141.1
ENSG00000177042.14	TMEM80	179.648	-0.172779	0.051692	-3.34247	0.000830362	0.0251717	ENSG00000177042	chr11	695428	705028	+	protein_coding	HAVANA|ENSEMBL	695609	704643	ENSP00000380646.3|ENSP00000476563.2|ENSP00000380648.3|ENSP00000436199.2|ENSP00000475039.1
ENSG00000101470.9	TNNC2	22.3908	0.783037	0.234285	3.34224	0.000831054	0.0251755	ENSG00000101470	chr20	45823214	45833745	-	protein_coding	HAVANA	45823351	45827248	ENSP00000361636.3|ENSP00000361638.1
ENSG00000160049.11	DFFA	369.004	-0.152054	0.0455007	-3.34179	0.000832387	0.0251986	ENSG00000160049	chr1	10456522	10472526	-	protein_coding	HAVANA	10461493	10472458	ENSP00000366237.3|ENSP00000468395.1|ENSP00000366235.2
ENSG00000214026.10	MRPL23	62.4498	-0.33694	0.100844	-3.34121	0.000834146	0.0252346	ENSG00000214026	chr11	1947278	1984522	+	protein_coding	HAVANA	1947363	1984513	ENSP00000380466.3|ENSP00000370930.1|ENSP00000380465.3|ENSP00000370925.3|ENSP00000380462.3|ENSP00000407156.1
ENSG00000174851.14	YIF1A	138.616	-0.216275	0.0647391	-3.34072	0.000835619	0.0252619	ENSG00000174851	chr11	66284580	66289170	-	protein_coding	HAVANA|ENSEMBL	66284640	66288985	ENSP00000432185.1|ENSP00000437042.1|ENSP00000352437.6|ENSP00000366098.4|ENSP00000431665.1|ENSP00000401953.2|ENSP00000431935.1|ENSP00000478815.1
ENSG00000253816.3	RP11-1415C14.3	29.714	-0.711806	0.213136	-3.33967	0.00083877	0.0253399	ENSG00000253816	chr5	70219918	70258930	-	unprocessed_pseudogene	HAVANA	NA	NA
ENSG00000252546.1	RNA5SP466	25.5404	0.767281	0.229844	3.33827	0.000843024	0.025451	ENSG00000252546	chr19	12070164	12070271	+	rRNA	ENSEMBL	NA	NA
ENSG00000136156.12	ITM2B	2439.65	-0.321148	0.0962538	-3.33646	0.000848512	0.0255448	ENSG00000136156	chr13	48233158	48270357	+	protein_coding	HAVANA	48233361	48261221	ENSP00000367828.4|ENSP00000367811.5|ENSP00000475556.1|ENSP00000476004.1
ENSG00000156959.8	LHFPL4	48.8936	0.750335	0.224886	3.33651	0.000848363	0.0255448	ENSG00000156959	chr3	9498361	9553802	-	protein_coding	HAVANA	9502214	9552679	ENSP00000287585.6
ENSG00000162769.12	FLVCR1	252.894	-0.242504	0.0726946	-3.33592	0.000850167	0.0255448	ENSG00000162769	chr1	212858255	212899363	+	protein_coding	HAVANA	212858453	212895287	ENSP00000355938.4|ENSP00000414680.1
ENSG00000229334.1	AC046143.3	13.1683	0.496238	0.148752	3.33601	0.000849887	0.0255448	ENSG00000229334	chr3	194632923	194645401	+	antisense	HAVANA	NA	NA
ENSG00000237986.3	CELF2-AS2	40.311	0.472898	0.141729	3.33665	0.000847956	0.0255448	ENSG00000237986	chr10	11071541	11105504	-	antisense	HAVANA	NA	NA
ENSG00000259675.1	RP11-507B12.1	6.38337	1.28925	0.386451	3.33614	0.000849503	0.0255448	ENSG00000259675	chr15	61639349	61715171	-	lincRNA	HAVANA	NA	NA
ENSG00000275305.1	5S_rRNA	320.442	0.662617	0.198617	3.33615	0.00084947	0.0255448	ENSG00000275305	chr20	30816156	30816274	-	rRNA	ENSEMBL	NA	NA
ENSG00000244157.1	EIF4E2P2	6.62389	1.05519	0.316365	3.33537	0.000851847	0.0255779	ENSG00000244157	chr3	115279125	115279860	+	processed_pseudogene	HAVANA	NA	NA
ENSG00000176248.8	ANAPC2	358.464	-0.188284	0.0564839	-3.33342	0.000857867	0.0257238	ENSG00000176248	chr9	137174784	137188549	-	protein_coding	HAVANA	137174945	137188532	ENSP00000314004.2
ENSG00000197013.9	ZNF429	215.761	-0.211275	0.06338	-3.33347	0.000857704	0.0257238	ENSG00000197013	chr19	21496682	21556270	+	protein_coding	HAVANA|ENSEMBL	21505772	21555064	ENSP00000351280.3|ENSP00000470300.1|ENSP00000479286.1|ENSP00000469739.1
ENSG00000143742.12	SRP9	633.413	-0.391138	0.11736	-3.33282	0.000859717	0.0257618	ENSG00000143742	chr1	225777813	225790466	+	protein_coding	HAVANA|ENSEMBL	225777941	225789356	ENSP00000485002.1|ENSP00000485985.1|ENSP00000305230.7|ENSP00000355804.4|ENSP00000355803.1
ENSG00000254094.1	AC078852.1	14.1762	-0.498587	0.149614	-3.33249	0.000860718	0.0257744	ENSG00000254094	chr4	1356581	1358075	+	sense_intronic	HAVANA	NA	NA
ENSG00000173011.11	TADA2B	393.333	-0.141976	0.0426167	-3.33146	0.000863919	0.0258018	ENSG00000173011	chr4	7041899	7057952	+	protein_coding	HAVANA	7043580	7055051	ENSP00000422398.1|ENSP00000308022.6|ENSP00000423947.1|ENSP00000423181.1|ENSP00000425731.1
ENSG00000206822.1	Y_RNA	8.83235	0.497606	0.149366	3.33145	0.000863963	0.0258018	ENSG00000206822	chr14	63621760	63621871	+	misc_RNA	ENSEMBL	NA	NA
ENSG00000225308.2	ASS1P11	5.4827	1.26317	0.379147	3.33161	0.00086344	0.0258018	ENSG00000225308	chr7	21220213	21221428	-	processed_pseudogene	HAVANA	NA	NA
ENSG00000230539.1	AOAH-IT1	18.7953	0.531256	0.159462	3.33155	0.000863631	0.0258018	ENSG00000230539	chr7	36597834	36600120	-	sense_intronic	HAVANA	NA	NA
ENSG00000138160.5	KIF11	90.921	-0.456179	0.136969	-3.33054	0.000866781	0.0258225	ENSG00000138160	chr10	92593286	92655395	+	protein_coding	HAVANA	92593376	92653793	ENSP00000260731.3
ENSG00000178104.19	PDE4DIP	587.129	-0.313828	0.0942269	-3.33056	0.000866721	0.0258225	ENSG00000178104	chr1	148808181	149048286	+	protein_coding	HAVANA|ENSEMBL	148808505	149032086	ENSP00000482121.1|ENSP00000480806.1|ENSP00000479601.1|ENSP00000462316.2|ENSP00000479409.1|ENSP00000437202.1|ENSP00000480590.1|ENSP00000480290.1|ENSP00000484652.1|ENSP00000483081.1|ENSP00000480245.1|ENSP00000483413.1|ENSP00000481731.1|ENSP00000435920.1|ENSP00000431777.1|ENSP00000358363.4|ENSP00000435483.1|ENSP00000358360.3|ENSP00000358353.4|ENSP00000358355.3|ENSP00000358357.3|ENSP00000436791.1|ENS…
ENSG00000234382.2	RP11-40F6.1	4.45054	1.18961	0.357189	3.33047	0.000866987	0.0258225	ENSG00000234382	chr10	80233664	80245367	+	unprocessed_pseudogene	HAVANA	NA	NA
ENSG00000271095.1	BNIP3P28	9.97867	0.752961	0.22608	3.33051	0.000866876	0.0258225	ENSG00000271095	chr19	21997648	21998840	+	processed_pseudogene	HAVANA	NA	NA
ENSG00000283052.1	RP11-210L7.3	15.6474	0.524486	0.157492	3.33023	0.00086773	0.0258272	ENSG00000283052	chr12	102304355	102463491	+	lincRNA	HAVANA	NA	NA
ENSG00000200296.1	RNU1-83P	87.8369	0.729772	0.219174	3.32964	0.00086958	0.0258649	ENSG00000200296	chr12	62850738	62850901	-	snRNA	ENSEMBL	NA	NA
ENSG00000158089.14	GALNT14	61.7234	0.622257	0.186909	3.3292	0.000870953	0.0258788	ENSG00000158089	chr2	30910467	31155202	-	protein_coding	HAVANA	30910904	31138086	ENSP00000314500.5|ENSP00000288988.6|ENSP00000385435.1|ENSP00000406399.1|ENSP00000399886.1|ENSP00000398723.1
ENSG00000255819.7	KLRC4-KLRK1	3.39227	0.832483	0.250061	3.32912	0.000871218	0.0258788	ENSG00000255819	chr12	10372353	10410146	-	protein_coding	HAVANA	10407656	10409549	ENSP00000456286.1|ENSP00000455951.1|ENSP00000457500.1|ENSP00000467316.1|ENSP00000467228.1|ENSP00000468432.1|ENSP00000467152.1|ENSP00000468074.1|ENSP00000465254.1|ENSP00000467880.1|ENSP00000465434.1|ENSP00000466326.1
ENSG00000152785.6	BMP3	32.0008	0.614235	0.184533	3.32859	0.000872875	0.0258933	ENSG00000152785	chr4	81030965	81057531	+	protein_coding	HAVANA	81031285	81053533	ENSP00000282701.2
ENSG00000200021.1	RNA5SP448	10.6179	0.569307	0.171035	3.32859	0.000872853	0.0258933	ENSG00000200021	chr17	74417594	74417704	-	rRNA	ENSEMBL	NA	NA
ENSG00000144597.13	EAF1	196.592	-0.305519	0.09181	-3.32773	0.00087556	0.0259546	ENSG00000144597	chr3	15427355	15450635	+	protein_coding	HAVANA	15427780	15439152	ENSP00000380054.2|ENSP00000399636.1
ENSG00000218418.2	RP11-296E7.1	30.9215	0.69798	0.209757	3.32756	0.000876113	0.0259546	ENSG00000218418	chr6	80064286	80070199	-	processed_pseudogene	HAVANA	NA	NA
ENSG00000134308.13	YWHAQ	1169	-0.269829	0.0811109	-3.32666	0.000878922	0.0260204	ENSG00000134308	chr2	9583972	9631014	-	protein_coding	HAVANA	9585289	9630452	ENSP00000371267.4|ENSP00000238081.3|ENSP00000398990.1
ENSG00000262117.5	BCAR4	6.19412	1.12404	0.338007	3.32549	0.000882642	0.0261131	ENSG00000262117	chr16	11819829	11828845	-	lincRNA	HAVANA|ENSEMBL	NA	NA
ENSG00000174514.12	MFSD4	319.319	-0.666509	0.200445	-3.32515	0.000883725	0.0261277	ENSG00000174514	chr1	205568885	205602918	+	protein_coding	HAVANA	205569070	205600458	ENSP00000482239.1|ENSP00000356115.4|ENSP00000445329.1|ENSP00000478732.1|ENSP00000483626.1|ENSP00000440183.2|ENSP00000480554.1
ENSG00000219565.2	ZNF259P1	41.1996	0.578113	0.173871	3.32496	0.000884319	0.0261278	ENSG00000219565	chr6	108782126	108787053	-	transcribed_processed_pseudogene	HAVANA	NA	NA
ENSG00000073910.19	FRY	799.488	-0.330902	0.099532	-3.32458	0.000885529	0.026133	ENSG00000073910	chr13	32031300	32299122	+	protein_coding	HAVANA|ENSEMBL	32031796	32295457	ENSP00000369600.4|ENSP00000445043.2|ENSP00000398010.1|ENSP00000434694.1|ENSP00000369565.1
ENSG00000161010.14	C5orf45	324.045	-0.18439	0.0554634	-3.32453	0.000885675	0.026133	ENSG00000161010	chr5	179835133	179862173	-	protein_coding	HAVANA|ENSEMBL	179837181	179858796	ENSP00000429835.1|ENSP00000430298.1|ENSP00000427849.1|ENSP00000366130.2|ENSP00000428460.1|ENSP00000429107.1|ENSP00000292586.6|ENSP00000482350.1|ENSP00000429563.1|ENSP00000429651.1|ENSP00000430814.1|ENSP00000431019.1|ENSP00000429047.1|ENSP00000430766.1|ENSP00000428081.1|ENSP00000429427.1|ENSP00000430187.1
ENSG00000142583.17	SLC2A5	88.2317	0.607197	0.182664	3.32412	0.000886989	0.0261544	ENSG00000142583	chr1	9035107	9088478	-	protein_coding	HAVANA	9037589	9069536	ENSP00000366641.4|ENSP00000366631.3|ENSP00000467039.1|ENSP00000464880.1|ENSP00000468590.1|ENSP00000465507.1|ENSP00000465382.1|ENSP00000467840.1|ENSP00000465285.1
ENSG00000105835.11	NAMPT	1627.74	0.552382	0.166228	3.32304	0.000890408	0.0262135	ENSG00000105835	chr7	106248285	106286326	-	protein_coding	HAVANA	106251086	106284884	ENSP00000222553.3|ENSP00000346242.4|ENSP00000390591.1|ENSP00000390896.1
ENSG00000205707.10	LYRM5	115.976	-0.252941	0.0761203	-3.3229	0.000890859	0.0262135	ENSG00000205707	chr12	25195216	25209645	+	protein_coding	HAVANA|ENSEMBL	25203957	25209260	ENSP00000370761.4|ENSP00000450584.1|ENSP00000451008.1|ENSP00000451494.1|ENSP00000451550.1|ENSP00000452146.1|ENSP00000450443.1|ENSP00000452580.1|ENSP00000451938.1|ENSP00000452130.1
ENSG00000232973.11	CYP1B1-AS1	241.658	0.319184	0.0960602	3.32275	0.000891363	0.0262135	ENSG00000232973	chr2	38073447	38231651	+	antisense	HAVANA	NA	NA
ENSG00000252260.1	RNA5SP461	2.34552	1.14886	0.345741	3.32288	0.000890941	0.0262135	ENSG00000252260	chr18	77863464	77863567	-	rRNA	ENSEMBL	NA	NA
ENSG00000133895.14	MEN1	239.202	-0.190536	0.0573556	-3.322	0.000893734	0.0262658	ENSG00000133895	chr11	64803510	64811294	-	protein_coding	HAVANA|ENSEMBL	64804337	64810109	ENSP00000366533.1|ENSP00000366538.1|ENSP00000366543.3|ENSP00000308975.6|ENSP00000323747.4|ENSP00000377899.2|ENSP00000377901.1|ENSP00000337088.1|ENSP00000366530.1|ENSP00000413944.1|ENSP00000394933.1|ENSP00000411218.1|ENSP00000402752.1|ENSP00000388016.1
ENSG00000068654.15	POLR1A	788.94	-0.2321	0.0698978	-3.32056	0.000898364	0.0263669	ENSG00000068654	chr2	86020216	86106155	-	protein_coding	HAVANA	86027426	86105776	ENSP00000263857.6|ENSP00000386300.1|ENSP00000397321.1|ENSP00000386423.3
ENSG00000157851.16	DPYSL5	80.5657	0.650737	0.195972	3.32057	0.00089834	0.0263669	ENSG00000157851	chr2	26847747	26950351	+	protein_coding	HAVANA|ENSEMBL	26898500	26946992	ENSP00000407174.1|ENSP00000288699.6|ENSP00000385549.1|ENSP00000399581.1|ENSP00000481305.1|ENSP00000413075.1
ENSG00000266521.1	RP11-650P15.1	5.60421	0.856298	0.257911	3.32013	0.00089975	0.0263822	ENSG00000266521	chr18	31496645	31497195	-	lincRNA	HAVANA	NA	NA
ENSG00000270424.1	RP11-1348G14.6	3.7807	0.992813	0.299037	3.32003	0.000900078	0.0263822	ENSG00000270424	chr16	28749959	28750595	-	processed_pseudogene	HAVANA	NA	NA
ENSG00000090975.12	PITPNM2	219.291	0.307145	0.0925398	3.31906	0.000903217	0.0264297	ENSG00000090975	chr12	122983480	123150015	-	protein_coding	HAVANA|ENSEMBL	122986030	123034590	ENSP00000322218.4|ENSP00000280562.5|ENSP00000437611.1|ENSP00000474962.1|ENSP00000437869.1|ENSP00000445399.1
ENSG00000121068.13	TBX2	386.468	-0.493563	0.14871	-3.31897	0.000903488	0.0264297	ENSG00000121068	chr17	61399896	61409466	+	protein_coding	HAVANA	61400177	61408503	ENSP00000240328.3|ENSP00000404781.1
ENSG00000234612.1	H2AFZP5	4.64698	1.22698	0.369655	3.31925	0.00090258	0.0264297	ENSG00000234612	chr10	77953495	77953876	+	processed_pseudogene	HAVANA	NA	NA
ENSG00000128335.13	APOL2	518.514	0.309189	0.0931724	3.31846	0.000905143	0.026437	ENSG00000128335	chr22	36226203	36239954	-	protein_coding	HAVANA	36227407	36239518	ENSP00000351292.5|ENSP00000249066.6|ENSP00000403153.2|ENSP00000431231.1|ENSP00000400486.1
ENSG00000130159.13	ECSIT	174.603	-0.194359	0.0585651	-3.31869	0.000904405	0.026437	ENSG00000130159	chr19	11505916	11529174	-	protein_coding	HAVANA	11506187	11519170	ENSP00000270517.6|ENSP00000468783.1|ENSP00000252440.6|ENSP00000465162.1|ENSP00000412712.1|ENSP00000466559.1|ENSP00000466762.1|ENSP00000462957.1|ENSP00000464783.1|ENSP00000467436.1|ENSP00000465181.1|ENSP00000466415.1
ENSG00000280109.1	PLAC4	1760.15	0.690497	0.208085	3.31834	0.00090553	0.026437	ENSG00000280109	chr21	41175231	41185239	-	TEC	HAVANA|ENSEMBL	NA	NA
ENSG00000214022.11	REPIN1	553.541	-0.354016	0.106701	-3.31782	0.00090722	0.026469	ENSG00000214022	chr7	150368189	150374044	+	protein_coding	HAVANA|ENSEMBL	150368903	150372942	ENSP00000428562.1|ENSP00000420578.1|ENSP00000380451.2|ENSP00000407714.1|ENSP00000418507.1|ENSP00000417291.2|ENSP00000419789.1|ENSP00000417982.1|ENSP00000419872.1|ENSP00000418279.1|ENSP00000428129.1|ENSP00000427721.1|ENSP00000417786.2|ENSP00000388287.2
ENSG00000202199.1	RNU1-115P	20.5602	0.746125	0.224961	3.31668	0.000910937	0.0265599	ENSG00000202199	chrX	133238657	133238816	-	snRNA	ENSEMBL	NA	NA
ENSG00000171160.17	MORN4	83.8836	-0.256657	0.0773894	-3.31644	0.000911721	0.0265653	ENSG00000171160	chr10	97614553	97633500	-	protein_coding	HAVANA	97616266	97619653	ENSP00000307636.6|ENSP00000441070.1|ENSP00000359669.3
ENSG00000278607.1	RP11-405M12.3	11.3041	0.95922	0.289291	3.31576	0.000913931	0.0266122	ENSG00000278607	chr18	75070197	75071091	-	lincRNA	HAVANA	NA	NA
ENSG00000226986.4	RP11-543B16.2	3.97721	1.08514	0.327295	3.31549	0.00091483	0.0266208	ENSG00000226986	chr1	211207239	211207897	+	processed_pseudogene	HAVANA	NA	NA
ENSG00000172183.14	ISG20	186.643	0.359533	0.108455	3.31506	0.000916243	0.0266445	ENSG00000172183	chr15	88636153	88656483	+	protein_coding	HAVANA	88639367	88655528	ENSP00000453638.1|ENSP00000306565.5|ENSP00000368526.5|ENSP00000453666.1
ENSG00000278540.4	ACACA	3957.38	-0.415292	0.125297	-3.31447	0.000918177	0.0266832	ENSG00000278540	chr17	37084988	37406818	-	protein_coding	HAVANA	37087056	37406299	ENSP00000483300.1|ENSP00000482269.1|ENSP00000478547.1|ENSP00000483969.1|ENSP00000482368.1|ENSP00000480371.1|ENSP00000482064.1|ENSP00000482498.1|ENSP00000483696.1|ENSP00000479621.1|ENSP00000481900.1|ENSP00000477912.1|ENSP00000483852.1|ENSP00000484948.1
ENSG00000212332.1	RNU6-780P	10.6313	0.586109	0.17688	3.31361	0.000921005	0.0267128	ENSG00000212332	chr10	86488446	86488549	+	snRNA	ENSEMBL	NA	NA
ENSG00000228753.1	EIF4BP2	31.4822	0.518868	0.156578	3.3138	0.000920366	0.0267128	ENSG00000228753	chr10	21028999	21030792	+	processed_pseudogene	HAVANA	NA	NA
ENSG00000280683.1	LINC01242	14.355	0.865083	0.261057	3.31377	0.000920463	0.0267128	ENSG00000280683	chr9	30388935	30575012	-	lincRNA	HAVANA	NA	NA
ENSG00000147697.8	GSDMC	27.3789	0.89935	0.271509	3.31241	0.000924965	0.0268101	ENSG00000147697	chr8	129748196	129786888	-	protein_coding	HAVANA|ENSEMBL	129748504	129777587	ENSP00000276708.4|ENSP00000482343.1
ENSG00000112796.9	ENPP5	333.741	-0.49345	0.149009	-3.31155	0.000927792	0.0268744	ENSG00000112796	chr6	46159187	46170971	-	protein_coding	HAVANA	46161329	46168262	ENSP00000360436.1|ENSP00000230565.3
ENSG00000144229.11	THSD7B	96.5658	0.509039	0.153738	3.31108	0.000929372	0.0269026	ENSG00000144229	chr2	136765545	137677717	+	protein_coding	HAVANA|ENSEMBL	136882179	137676602	ENSP00000473349.1|ENSP00000387145.1|ENSP00000272643.4|ENSP00000413841.3
ENSG00000184402.14	SS18L1	269.952	-0.191472	0.0578335	-3.31075	0.000930471	0.0269168	ENSG00000184402	chr20	62143795	62182484	+	protein_coding	HAVANA|ENSEMBL	62143821	62179205	ENSP00000398634.1|ENSP00000333012.3|ENSP00000359885.5|ENSP00000434451.2
ENSG00000201361.1	RNA5SP433	7.49305	0.697512	0.210706	3.31036	0.000931773	0.0269369	ENSG00000201361	chr16	84262815	84262928	-	rRNA	ENSEMBL	NA	NA
ENSG00000273173.5	SNURF	48.942	-0.467026	0.141111	-3.30964	0.000934164	0.0269884	ENSG00000273173	chr15	24954986	24977850	+	protein_coding	HAVANA	24955049	24968034	ENSP00000463201.1|ENSP00000463396.1|ENSP00000342152.4
ENSG00000198908.11	BHLHB9	164.843	-0.189245	0.0571844	-3.30938	0.000935044	0.0269901	ENSG00000198908	chrX	102720688	102753540	+	protein_coding	HAVANA|ENSEMBL	102748996	102750636	ENSP00000403226.1|ENSP00000354675.4|ENSP00000405893.1|ENSP00000391722.1|ENSP00000361820.1
ENSG00000267333.1	ASNSP6	9.04607	0.846666	0.255848	3.30926	0.000935443	0.0269901	ENSG00000267333	chr18	11745626	11747581	+	processed_pseudogene	HAVANA	NA	NA
ENSG00000207220.1	RNU1-57P	6.99874	1.15399	0.348776	3.30868	0.000937372	0.0270152	ENSG00000207220	chrX	113949917	113950082	+	snRNA	ENSEMBL	NA	NA
ENSG00000250803.5	CTC-441N14.4	9.09531	0.9673	0.292356	3.30863	0.000937532	0.0270152	ENSG00000250803	chr5	122157368	122182658	+	transcribed_processed_pseudogene	HAVANA	NA	NA
ENSG00000164651.16	SP8	101.371	0.695538	0.210261	3.30797	0.000939748	0.0270439	ENSG00000164651	chr7	20782283	20786886	-	protein_coding	HAVANA|ENSEMBL	20784293	20786798	ENSP00000483588.1|ENSP00000408792.2|ENSP00000354482.4
ENSG00000274118.1	Y_RNA	13.6772	-1.01081	0.305558	-3.30807	0.00093943	0.0270439	ENSG00000274118	chr7	146311720	146311822	+	misc_RNA	ENSEMBL	NA	NA
ENSG00000137101.12	CD72	50.2039	0.54779	0.165621	3.30749	0.000941364	0.0270552	ENSG00000137101	chr9	35609533	35646810	-	protein_coding	HAVANA|ENSEMBL	35610627	35618811	ENSP00000379980.1|ENSP00000259633.4|ENSP00000483742.1|ENSP00000367688.1|ENSP00000367687.3
ENSG00000257994.1	RP11-626I20.2	2.92328	1.3091	0.395781	3.30765	0.000940817	0.0270552	ENSG00000257994	chr12	103505411	103506174	-	unprocessed_pseudogene	HAVANA	NA	NA
ENSG00000088986.10	DYNLL1	536.132	-0.221267	0.0669296	-3.30597	0.000946482	0.0271847	ENSG00000088986	chr12	120469850	120498493	+	protein_coding	HAVANA	120496422	120498207	ENSP00000376297.2|ENSP00000448834.1|ENSP00000447907.1|ENSP00000242577.6|ENSP00000448608.1|ENSP00000376296.2|ENSP00000446596.1|ENSP00000447494.1|ENSP00000446614.1|ENSP00000449088.1
ENSG00000103241.6	FOXF1	205.277	0.54012	0.163408	3.30534	0.000948597	0.0272224	ENSG00000103241	chr16	86510527	86515418	+	protein_coding	HAVANA	86510570	86513082	ENSP00000262426.4
ENSG00000180543.4	TSPYL5	372.365	-0.260807	0.0789094	-3.30515	0.000949251	0.0272224	ENSG00000180543	chr8	97273474	97277964	-	protein_coding	HAVANA	97276594	97277844	ENSP00000322802.3
ENSG00000238121.5	LINC00426	70.1215	0.526207	0.159214	3.30504	0.00094964	0.0272224	ENSG00000238121	chr13	30340270	30377145	-	lincRNA	HAVANA	NA	NA
ENSG00000213237.4	AC008155.1	8.92599	0.717473	0.217126	3.30441	0.000951752	0.0272653	ENSG00000213237	chr7	138404195	138404523	-	processed_pseudogene	HAVANA	NA	NA
ENSG00000257642.1	RP11-474B16.1	4.66347	0.912195	0.276098	3.30389	0.000953549	0.0272991	ENSG00000257642	chr12	105304867	105327017	-	antisense	HAVANA	NA	NA
ENSG00000054967.12	RELT	77.3874	0.41005	0.12415	3.30287	0.000957007	0.0273275	ENSG00000054967	chr11	73376264	73397474	+	protein_coding	HAVANA	73389137	73395488	ENSP00000064780.2|ENSP00000439352.1|ENSP00000440562.1|ENSP00000377207.2
ENSG00000101843.18	PSMD10	125.552	-0.24527	0.0742512	-3.30325	0.000955715	0.0273275	ENSG00000101843	chrX	108084207	108091618	-	protein_coding	HAVANA	108084977	108091520	ENSP00000217958.3|ENSP00000361370.1|ENSP00000361369.1|ENSP00000354906.5|ENSP00000345963.5
ENSG00000109572.13	CLCN3	1318.49	-0.300008	0.0908281	-3.30303	0.000956476	0.0273275	ENSG00000109572	chr4	169612633	169723673	+	protein_coding	HAVANA|ENSEMBL	169635929	169720062	ENSP00000425160.1|ENSP00000424603.1|ENSP00000261514.5|ENSP00000353857.3|ENSP00000425823.1|ENSP00000425323.1|ENSP00000478336.1|ENSP00000424540.3|ENSP00000422678.1
ENSG00000256571.1	RP11-274J7.2	9.76192	0.44539	0.134844	3.303	0.000956573	0.0273275	ENSG00000256571	chr12	63878787	63879474	+	sense_intronic	HAVANA	NA	NA
ENSG00000237943.6	PRKCQ-AS1	40.5762	0.602411	0.182409	3.30254	0.000958143	0.0273423	ENSG00000237943	chr10	6580419	6616452	+	processed_transcript	HAVANA	NA	NA
ENSG00000231137.1	RBM22P5	19.9805	0.645057	0.195334	3.30232	0.00095887	0.0273454	ENSG00000231137	chr9	76286494	76288081	-	processed_pseudogene	HAVANA	NA	NA
ENSG00000188668.4	OR7E90P	4.88501	1.41033	0.427143	3.30178	0.000960736	0.027381	ENSG00000188668	chr2	158874642	158875670	+	unprocessed_pseudogene	HAVANA	NA	NA
ENSG00000231494.1	AC104634.3	3.695	0.839049	0.254149	3.3014	0.000962022	0.0273824	ENSG00000231494	chr2	231559903	231560364	+	processed_pseudogene	HAVANA	NA	NA
ENSG00000277089.4	AC069363.1	8.24742	1.07005	0.324109	3.30151	0.000961654	0.0273824	ENSG00000277089	chr17	36072866	36090134	+	antisense	HAVANA	NA	NA
ENSG00000237704.1	AP004289.2	32.9218	0.325394	0.0985715	3.3011	0.000963068	0.0273945	ENSG00000237704	chr8	99340305	99341761	-	processed_pseudogene	HAVANA	NA	NA
ENSG00000087589.16	CASS4	53.165	0.438119	0.13275	3.30034	0.000965673	0.0274026	ENSG00000087589	chr20	56412112	56460387	+	protein_coding	HAVANA	56412459	56458744	ENSP00000353462.3|ENSP00000410027.1
ENSG00000172322.13	CLEC12A	26.6522	0.593143	0.179717	3.30042	0.000965395	0.0274026	ENSG00000172322	chr12	9951316	9995694	+	protein_coding	HAVANA	9951347	9985023	ENSP00000347916.4|ENSP00000379764.3|ENSP00000302804.4|ENSP00000405244.2|ENSP00000345448.4
ENSG00000259536.5	RP11-111A22.1	13.1924	0.447598	0.135603	3.3008	0.000964106	0.0274026	ENSG00000259536	chr15	40488041	40558019	+	antisense	HAVANA	NA	NA
ENSG00000279829.1	RP11-63I8.1	16.4547	0.723165	0.219121	3.3003	0.000965825	0.0274026	ENSG00000279829	chr18	46385707	46387083	+	TEC	HAVANA	NA	NA
ENSG00000198830.10	HMGN2	799.502	-0.222752	0.0675016	-3.29995	0.000967036	0.0274194	ENSG00000198830	chr1	26472450	26475972	+	protein_coding	HAVANA|ENSEMBL	26472613	26475145	ENSP00000481160.1|ENSP00000355228.5
ENSG00000078369.17	GNB1	2492.68	-0.214082	0.0648942	-3.29894	0.000970522	0.0275006	ENSG00000078369	chr1	1785285	1891117	-	protein_coding	HAVANA|ENSEMBL	1787334	1825453	ENSP00000481878.1|ENSP00000483532.1|ENSP00000367872.3|ENSP00000399741.2|ENSP00000392765.2|ENSP00000416651.1
ENSG00000141577.13	CEP131	140.109	-0.280399	0.0850062	-3.29858	0.000971767	0.0275183	ENSG00000141577	chr17	81189593	81222999	-	protein_coding	HAVANA	81189772	81220056	ENSP00000363914.3|ENSP00000269392.4|ENSP00000461374.1|ENSP00000460006.1|ENSP00000393583.2|ENSP00000459733.1|ENSP00000460098.1
ENSG00000176986.15	SEC24C	541.082	-0.204101	0.0618907	-3.29776	0.000974596	0.0275496	ENSG00000176986	chr10	73744384	73772161	+	protein_coding	HAVANA	73746833	73771092	ENSP00000437000.1|ENSP00000321845.6|ENSP00000343405.2|ENSP00000489351.1|ENSP00000489340.1
ENSG00000262445.3	CTD-2545H1.2	15.6745	0.579694	0.17577	3.29802	0.000973686	0.0275496	ENSG00000262445	chr17	1995614	2003671	+	antisense	HAVANA	NA	NA
ENSG00000264623.2	AC078986.1	9.2241	0.63379	0.192191	3.29772	0.000974739	0.0275496	ENSG00000264623	chr3	114743433	114743543	-	miRNA	ENSEMBL	NA	NA
ENSG00000203581.7	OR1F2P	4.65766	1.31596	0.399106	3.29726	0.000976315	0.0275765	ENSG00000203581	chr16	3215611	3216543	+	unprocessed_pseudogene	HAVANA	NA	NA
ENSG00000267127.6	RP11-795F19.5	27.3063	0.450914	0.13678	3.29665	0.000978471	0.0276022	ENSG00000267127	chr18	80034346	80097088	+	protein_coding	HAVANA	80034496	80069848	ENSP00000468252.1|ENSP00000464803.1|ENSP00000464868.1
ENSG00000268119.5	CTD-2561J22.5	89.3839	-0.342391	0.103858	-3.29672	0.000978197	0.0276022	ENSG00000268119	chr19	21444241	21463908	-	processed_transcript	HAVANA	NA	NA
ENSG00000248923.1	MTND5P11	152.131	0.503665	0.152792	3.2964	0.000979309	0.0276083	ENSG00000248923	chr5	134924648	134926459	-	processed_pseudogene	HAVANA	NA	NA
ENSG00000277501.1	RP11-697E22.2	8.7311	0.652825	0.198097	3.29548	0.000982528	0.0276814	ENSG00000277501	chr17	37642947	37684252	+	antisense	HAVANA	NA	NA
ENSG00000221869.4	CEBPD	799.583	0.503263	0.152728	3.29515	0.000983686	0.0276964	ENSG00000221869	chr8	47736909	47739086	-	protein_coding	HAVANA	47737314	47738120	ENSP00000386165.3
ENSG00000082898.16	XPO1	1495.24	-0.265358	0.0805423	-3.29464	0.000985462	0.0277288	ENSG00000082898	chr2	61477849	61538626	-	protein_coding	HAVANA	61478823	61533897	ENSP00000384863.2|ENSP00000407170.1|ENSP00000385942.2|ENSP00000385559.1|ENSP00000388927.1|ENSP00000413853.1|ENSP00000406428.1|ENSP00000393484.1|ENSP00000408190.1|ENSP00000394951.1|ENSP00000406819.1|ENSP00000390843.1
ENSG00000223949.6	ROR1-AS1	48.3127	0.456909	0.138694	3.29436	0.000986468	0.0277395	ENSG00000223949	chr1	64094442	64171297	-	antisense	HAVANA	NA	NA
ENSG00000013306.15	SLC25A39	299.787	-0.2602	0.0789958	-3.29384	0.000988292	0.0277555	ENSG00000013306	chr17	44319625	44324870	-	protein_coding	HAVANA	44320004	44323562	ENSP00000225308.8|ENSP00000366299.4|ENSP00000467681.1|ENSP00000466676.1|ENSP00000467964.1|ENSP00000444540.1|ENSP00000466615.1|ENSP00000465182.1|ENSP00000465554.1|ENSP00000465594.1|ENSP00000467956.1|ENSP00000466144.1
ENSG00000163950.12	SLBP	249.817	-0.272116	0.0826271	-3.2933	0.000990172	0.0277555	ENSG00000163950	chr4	1692800	1712555	-	protein_coding	HAVANA	1693600	1712344	ENSP00000406322.2|ENSP00000417686.1|ENSP00000316490.4|ENSP00000426891.1|ENSP00000418658.1|ENSP00000417359.1
ENSG00000164896.19	FASTK	252.339	-0.294687	0.0894702	-3.29369	0.000988815	0.0277555	ENSG00000164896	chr7	151076593	151080866	-	protein_coding	HAVANA|ENSEMBL	151076728	151080766	ENSP00000444498.2|ENSP00000324817.6|ENSP00000297532.6|ENSP00000418516.1
ENSG00000226272.5	ARHGAP26-AS1	32.1224	0.507477	0.154091	3.29336	0.000989981	0.0277555	ENSG00000226272	chr5	142859604	142868922	-	antisense	HAVANA	NA	NA
ENSG00000259308.3	RP11-382A20.1	10.489	0.396479	0.120379	3.29358	0.000989187	0.0277555	ENSG00000259308	chr15	83044368	83044771	+	processed_pseudogene	HAVANA	NA	NA
ENSG00000146469.12	VIP	36.6797	-1.3074	0.397118	-3.29223	0.000993975	0.0278445	ENSG00000146469	chr6	152750798	152759765	+	protein_coding	HAVANA	152752178	152757138	ENSP00000356213.3|ENSP00000356212.3|ENSP00000410356.1
ENSG00000130711.3	PRDM12	17.6352	0.805596	0.244718	3.29194	0.000994988	0.0278553	ENSG00000130711	chr9	130664594	130682981	+	protein_coding	HAVANA	130664654	130681666	ENSP00000253008.2
ENSG00000252745.1	RNA5SP143	266.056	0.781659	0.237483	3.29143	0.000996793	0.0278602	ENSG00000252745	chr3	142591677	142591791	-	rRNA	ENSEMBL	NA	NA
ENSG00000279221.1	RP11-543H23.1	19.0575	0.612752	0.186156	3.2916	0.000996208	0.0278602	ENSG00000279221	chr18	69659837	69663413	+	TEC	HAVANA	NA	NA
ENSG00000279391.1	RP11-236J17.7	13.0081	0.738959	0.224515	3.29136	0.000997051	0.0278602	ENSG00000279391	chr11	8075573	8077781	-	TEC	HAVANA	NA	NA
ENSG00000165118.14	C9orf64	128.774	-0.225795	0.0686074	-3.29111	0.000997933	0.0278656	ENSG00000165118	chr9	83938311	83956986	-	protein_coding	HAVANA	83939514	83956500	ENSP00000365522.3|ENSP00000318375.1|ENSP00000365518.1
ENSG00000213312.3	RPL7AP34	7.14451	0.807404	0.245341	3.29095	0.000998505	0.0278656	ENSG00000213312	chr6	63548708	63549508	-	processed_pseudogene	HAVANA	NA	NA
ENSG00000099194.5	SCD	1969.7	-0.673043	0.204552	-3.29032	0.00100073	0.0278751	ENSG00000099194	chr10	100347124	100364834	+	protein_coding	HAVANA	100347505	100360930	ENSP00000359380.2
ENSG00000222145.1	SNORA73	8.38299	0.737115	0.224016	3.29046	0.00100023	0.0278751	ENSG00000222145	chr6	88714242	88714430	-	snoRNA	ENSEMBL	NA	NA
ENSG00000273760.1	CH17-360D5.3	6.39636	0.871877	0.264973	3.29043	0.00100033	0.0278751	ENSG00000273760	chr10	47970043	47973496	-	lincRNA	HAVANA	NA	NA
ENSG00000144228.8	SPOPL	398.878	-0.314604	0.0956408	-3.28944	0.00100389	0.0279279	ENSG00000144228	chr2	138501801	138573547	+	protein_coding	HAVANA	138550217	138569077	ENSP00000280098.4|ENSP00000410201.1|ENSP00000396006.1
ENSG00000147883.10	CDKN2B	150.613	-0.356556	0.108388	-3.28961	0.00100327	0.0279279	ENSG00000147883	chr9	22002903	22009363	-	protein_coding	HAVANA	22005990	22008953	ENSP00000276925.6|ENSP00000369487.4
ENSG00000237980.1	RP11-338C15.3	7.11639	0.937782	0.285128	3.28898	0.0010055	0.0279547	ENSG00000237980	chr1	212653999	212665434	-	lincRNA	HAVANA	NA	NA
ENSG00000273796.1	LL21NC02-21A1.1	13.5906	0.665432	0.202332	3.28881	0.00100611	0.0279547	ENSG00000273796	chr21	45403809	45404369	-	lincRNA	HAVANA	NA	NA
ENSG00000138814.16	PPP3CA	3903.42	-0.435413	0.1324	-3.28861	0.00100683	0.0279572	ENSG00000138814	chr4	101023409	101348278	-	protein_coding	HAVANA	101025868	101346796	ENSP00000422781.1|ENSP00000378323.3|ENSP00000320580.6|ENSP00000378322.4|ENSP00000422990.1|ENSP00000426565.1|ENSP00000431619.1|ENSP00000434599.1
ENSG00000254372.1	RP11-343P9.1	4.35044	1.34833	0.410024	3.28841	0.00100755	0.0279596	ENSG00000254372	chr8	135455865	135456952	-	antisense	HAVANA	NA	NA
ENSG00000102763.15	VWA8	547.305	-0.185817	0.0565118	-3.28811	0.00100862	0.0279716	ENSG00000102763	chr13	41566837	41961120	-	protein_coding	HAVANA	41568200	41961015	ENSP00000368612.3|ENSP00000281496.6
ENSG00000169964.5	TMEM42	92.4295	-0.295759	0.089981	-3.2869	0.00101296	0.0280695	ENSG00000169964	chr3	44861869	44865670	+	protein_coding	HAVANA	44861925	44865177	ENSP00000306564.4
ENSG00000261838.5	RP11-303E16.6	23.5907	0.497774	0.151447	3.28678	0.00101341	0.0280695	ENSG00000261838	chr16	81069854	81076598	+	antisense	HAVANA	NA	NA
ENSG00000094975.13	SUCO	902.769	-0.35791	0.108904	-3.28648	0.0010145	0.0280819	ENSG00000094975	chr1	172532349	172611833	+	protein_coding	HAVANA|ENSEMBL	172532473	172610256	ENSP00000356696.4|ENSP00000477484.2|ENSP00000479061.1|ENSP00000476704.1|ENSP00000263688.3
ENSG00000105698.15	USF2	657.787	-0.178024	0.0541718	-3.28629	0.00101516	0.0280827	ENSG00000105698	chr19	35268978	35279821	+	protein_coding	HAVANA	35269102	35279253	ENSP00000340633.4|ENSP00000222305.2|ENSP00000471099.1|ENSP00000368429.3|ENSP00000477020.1|ENSP00000471511.1|ENSP00000469585.1|ENSP00000471775.1|ENSP00000469364.2|ENSP00000470277.1|ENSP00000470081.1
ENSG00000163125.15	RPRD2	854.971	-0.181595	0.0552694	-3.28563	0.00101755	0.0280958	ENSG00000163125	chr1	150363091	150476566	+	protein_coding	HAVANA	150364715	150473331	ENSP00000383785.4|ENSP00000358063.3|ENSP00000358064.4
ENSG00000163467.11	TSACC	21.9395	0.493312	0.150138	3.28573	0.00101718	0.0280958	ENSG00000163467	chr1	156337314	156346995	+	protein_coding	HAVANA	156339758	156346979	ENSP00000357238.3|ENSP00000357236.1|ENSP00000477074.1|ENSP00000357237.1|ENSP00000476780.1|ENSP00000357235.1|ENSP00000477010.1|ENSP00000357234.1
ENSG00000170909.13	OSCAR	23.5285	0.675779	0.20566	3.2859	0.00101657	0.0280958	ENSG00000170909	chr19	54094668	54102692	-	protein_coding	HAVANA|ENSEMBL	54095224	54100792	ENSP00000375641.1|ENSP00000348927.3|ENSP00000483558.1|ENSP00000352671.4|ENSP00000351145.4|ENSP00000304523.5|ENSP00000484401.1|ENSP00000479628.1|ENSP00000479089.1|ENSP00000365808.2|ENSP00000375640.1
ENSG00000259530.1	RP11-259A24.1	5.13695	1.41455	0.430549	3.28546	0.00101817	0.0280958	ENSG00000259530	chr15	61598514	61605241	+	lincRNA	HAVANA	NA	NA
ENSG00000157657.14	ZNF618	450.517	-0.273981	0.0834143	-3.28457	0.00102136	0.0281664	ENSG00000157657	chr9	113876282	114056591	+	protein_coding	HAVANA|ENSEMBL	113876381	114050164	ENSP00000363241.5|ENSP00000288466.7|ENSP00000483198.1|ENSP00000395400.1|ENSP00000363239.4
ENSG00000230718.1	RP11-272L13.2	6.65654	0.606009	0.184517	3.28431	0.00102233	0.0281756	ENSG00000230718	chr1	97774669	97775026	+	processed_pseudogene	HAVANA	NA	NA
ENSG00000117748.9	RPA2	169.605	-0.208793	0.063588	-3.28353	0.00102514	0.0282354	ENSG00000117748	chr1	27891524	27914746	-	protein_coding	HAVANA	27892166	27914660	ENSP00000363021.3|ENSP00000413541.1|ENSP00000363017.3|ENSP00000363015.3|ENSP00000387649.1
ENSG00000067248.9	DHX29	493.971	-0.259106	0.0789261	-3.28289	0.00102748	0.0282702	ENSG00000067248	chr5	55256245	55307722	-	protein_coding	HAVANA|ENSEMBL	55256485	55307573	ENSP00000251636.5|ENSP00000481966.1|ENSP00000421435.1
ENSG00000268635.2	RP11-739B23.1	18.4642	0.765517	0.233188	3.28284	0.00102768	0.0282702	ENSG00000268635	chr11	77473371	77477030	+	antisense	HAVANA	NA	NA
ENSG00000110721.11	CHKA	500.951	-0.332019	0.101149	-3.28247	0.001029	0.028289	ENSG00000110721	chr11	68052859	68121444	-	protein_coding	HAVANA	68053991	68121177	ENSP00000265689.4|ENSP00000432631.1|ENSP00000348454.4|ENSP00000435032.1
ENSG00000124209.3	RAB22A	613.684	-0.196192	0.059775	-3.28217	0.00103013	0.0283023	ENSG00000124209	chr20	58309696	58367507	+	protein_coding	HAVANA	58309977	58359700	ENSP00000244040.3
ENSG00000145241.10	CENPC	613.758	-0.202329	0.0616502	-3.28188	0.00103117	0.0283134	ENSG00000145241	chr4	67468748	67545606	-	protein_coding	HAVANA	67472608	67545355	ENSP00000273853.6|ENSP00000421234.1|ENSP00000426078.1|ENSP00000425255.1
ENSG00000054116.11	TRAPPC3	245.263	-0.142629	0.0435037	-3.27855	0.00104343	0.0283585	ENSG00000054116	chr1	36136570	36156053	-	protein_coding	HAVANA|ENSEMBL	36137206	36149378	ENSP00000482052.1|ENSP00000480332.1|ENSP00000480648.1|ENSP00000362261.3|ENSP00000362257.1|ENSP00000362256.1|ENSP00000362253.1
ENSG00000068394.10	GPKOW	142.159	-0.203947	0.0621722	-3.28036	0.00103675	0.0283585	ENSG00000068394	chrX	49113389	49123801	-	protein_coding	HAVANA	49113624	49123722	ENSP00000156109.5
ENSG00000104267.9	CA2	104.399	-1.26215	0.384995	-3.27836	0.00104412	0.0283585	ENSG00000104267	chr8	85463852	85481493	+	protein_coding	HAVANA	85464082	85480786	ENSP00000285379.4|ENSP00000428443.1|ENSP00000428947.1
ENSG00000105695.14	MAG	66.1537	0.650121	0.198269	3.27898	0.00104182	0.0283585	ENSG00000105695	chr19	35292125	35313804	+	protein_coding	HAVANA	35295409	35313451	ENSP00000470772.1|ENSP00000376048.2|ENSP00000355234.4|ENSP00000473125.1|ENSP00000473245.1|ENSP00000440695.1
ENSG00000113583.7	C5orf15	279.458	-0.31924	0.0973884	-3.27801	0.00104542	0.0283585	ENSG00000113583	chr5	133955502	133968787	-	protein_coding	HAVANA	133956862	133968584	ENSP00000231512.3
ENSG00000126790.11	L3HYPDH	129.941	-0.218726	0.0666818	-3.28015	0.00103752	0.0283585	ENSG00000126790	chr14	59460363	59484430	-	protein_coding	HAVANA	59472968	59484316	ENSP00000247194.4|ENSP00000431608.1|ENSP00000423874.1
ENSG00000139289.13	PHLDA1	305.985	0.476554	0.145328	3.27917	0.00104114	0.0283585	ENSG00000139289	chr12	76025447	76033932	-	protein_coding	HAVANA|ENSEMBL	76030539	76031741	ENSP00000473593.1|ENSP00000480767.1|ENSP00000266671.5
ENSG00000141367.11	CLTC	3415.69	-0.263716	0.0803989	-3.28009	0.00103773	0.0283585	ENSG00000141367	chr17	59619689	59696956	+	protein_coding	HAVANA|ENSEMBL	59620132	59693849	ENSP00000479606.1|ENSP00000376763.1|ENSP00000269122.3|ENSP00000462592.1|ENSP00000462252.1|ENSP00000463336.1|ENSP00000463068.2|ENSP00000465200.1|ENSP00000461977.1
ENSG00000154316.14	TDH	18.9275	0.688936	0.210165	3.27806	0.00104522	0.0283585	ENSG00000154316	chr8	11339637	11368452	+	unitary_pseudogene	HAVANA	NA	NA
ENSG00000169548.3	ZNF280A	7.45212	1.17811	0.359311	3.27879	0.00104253	0.0283585	ENSG00000169548	chr22	22513736	22520270	-	protein_coding	HAVANA	22514005	22515630	ENSP00000302855.3
ENSG00000178996.12	SNX18	404.919	-0.242763	0.0739927	-3.28091	0.00103472	0.0283585	ENSG00000178996	chr5	54517759	54546585	+	protein_coding	HAVANA|ENSEMBL	54517953	54543429	ENSP00000317332.3|ENSP00000342276.6|ENSP00000370817.4
ENSG00000198919.12	DZIP3	465.551	-0.208306	0.0635008	-3.28038	0.00103669	0.0283585	ENSG00000198919	chr3	108589682	108694846	+	protein_coding	HAVANA	108605407	108690894	ENSP00000355028.3|ENSP00000418871.1|ENSP00000420030.1|ENSP00000418115.1|ENSP00000417829.1|ENSP00000419981.1
ENSG00000202515.1	VTRNA1-3	11.9093	-0.899135	0.27406	-3.28079	0.00103516	0.0283585	ENSG00000202515	chr5	140726158	140726246	+	misc_RNA	ENSEMBL	NA	NA
ENSG00000205581.10	HMGN1	914.152	-0.20451	0.0623548	-3.27978	0.00103888	0.0283585	ENSG00000205581	chr21	39342315	39349647	-	protein_coding	HAVANA	39343115	39349522	ENSP00000288344.10|ENSP00000395291.1|ENSP00000370125.5|ENSP00000414421.1|ENSP00000370124.1|ENSP00000396693.1|ENSP00000370123.1|ENSP00000395787.1
ENSG00000212664.5	RP11-592N21.1	18.0876	0.445424	0.135824	3.27943	0.00104018	0.0283585	ENSG00000212664	chr15	71341158	71341712	-	processed_pseudogene	HAVANA	NA	NA
ENSG00000213071.10	LPAL2	44.5149	0.584559	0.17822	3.27999	0.00103811	0.0283585	ENSG00000213071	chr6	160453428	160511124	-	transcribed_unprocessed_pseudogene	HAVANA	NA	NA
ENSG00000214110.3	LDHAP4	16.2067	0.488817	0.149123	3.27796	0.00104562	0.0283585	ENSG00000214110	chr9	14921337	14922334	-	processed_pseudogene	HAVANA	NA	NA
ENSG00000214612.3	RPS19P1	11.5248	0.518054	0.158031	3.27817	0.00104482	0.0283585	ENSG00000214612	chr20	18504633	18505066	+	processed_pseudogene	HAVANA	NA	NA
ENSG00000230521.1	HCG4P7	10.2473	-0.49422	0.15075	-3.2784	0.00104397	0.0283585	ENSG00000230521	chr6	29887294	29888268	-	unprocessed_pseudogene	HAVANA	NA	NA
ENSG00000257941.1	RP11-290L1.4	8.32796	0.482972	0.147272	3.27947	0.00104004	0.0283585	ENSG00000257941	chr12	76057538	76058115	+	processed_pseudogene	HAVANA	NA	NA
ENSG00000170265.11	ZNF282	316.449	-0.2765	0.0843558	-3.27778	0.00104627	0.0283587	ENSG00000170265	chr7	149195485	149226248	+	protein_coding	HAVANA	149195590	149224644	ENSP00000477841.1|ENSP00000418840.1
ENSG00000186795.1	KCNK18	12.8386	0.810074	0.247172	3.27737	0.00104779	0.0283651	ENSG00000186795	chr10	117197489	117210299	+	protein_coding	HAVANA	117197489	117210296	ENSP00000334650.1
ENSG00000222378.1	RNA5SP44	21.6347	0.517443	0.15788	3.27744	0.00104752	0.0283651	ENSG00000222378	chr1	39154164	39154296	-	rRNA	ENSEMBL	NA	NA
ENSG00000182220.13	ATP6AP2	409.317	-0.253171	0.0772538	-3.27714	0.00104864	0.0283709	ENSG00000182220	chrX	40580908	40606637	+	protein_coding	HAVANA	40580970	40605752	ENSP00000367697.4|ENSP00000403969.1|ENSP00000411317.1|ENSP00000410105.1
ENSG00000051382.8	PIK3CB	605.897	-0.326508	0.0997167	-3.27435	0.00105905	0.028635	ENSG00000051382	chr3	138652699	138834938	-	protein_coding	HAVANA|ENSEMBL	138655392	138759343	ENSP00000289153.2|ENSP00000418143.1|ENSP00000419513.2|ENSP00000438259.1|ENSP00000420108.1|ENSP00000417869.1|ENSP00000419091.1|ENSP00000418834.1|ENSP00000419857.1|ENSP00000420399.1|ENSP00000417329.1
ENSG00000113845.9	TIMMDC1	361.246	-0.258026	0.0788166	-3.27375	0.00106131	0.0286633	ENSG00000113845	chr3	119498532	119525090	+	protein_coding	HAVANA	119498734	119523753	ENSP00000418803.1|ENSP00000419510.1|ENSP00000264244.3|ENSP00000417083.1|ENSP00000418846.1|ENSP00000420122.1|ENSP00000417205.2|ENSP00000420812.1
ENSG00000264843.1	RP11-856M7.2	8.95083	0.616098	0.188195	3.27373	0.00106139	0.0286633	ENSG00000264843	chr18	10704297	10709599	+	antisense	HAVANA	NA	NA
ENSG00000256612.7	CYP2B7P	41.6122	0.67125	0.205061	3.27342	0.00106254	0.0286769	ENSG00000256612	chr19	40924219	40950660	+	transcribed_unprocessed_pseudogene	HAVANA	NA	NA
ENSG00000085563.14	ABCB1	177.498	0.390774	0.119436	3.27184	0.0010685	0.0288133	ENSG00000085563	chr7	87503633	87713323	-	protein_coding	HAVANA|ENSEMBL	87504246	87600184	ENSP00000478255.1|ENSP00000265724.3|ENSP00000444095.1|ENSP00000399419.1
ENSG00000174226.8	SNX31	41.3964	0.76075	0.232522	3.27174	0.0010689	0.0288133	ENSG00000174226	chr8	100572882	100663415	-	protein_coding	HAVANA	100573868	100657867	ENSP00000312368.2|ENSP00000429110.1|ENSP00000405024.2|ENSP00000428210.1|ENSP00000428855.1|ENSP00000428262.1
ENSG00000156009.9	MAGEA8	8.07765	0.868248	0.265454	3.2708	0.00107243	0.0288402	ENSG00000156009	chrX	149881141	149885835	+	protein_coding	HAVANA|ENSEMBL	149884273	149885226	ENSP00000438293.1|ENSP00000443776.1|ENSP00000286482.1
ENSG00000156531.16	PHF6	338.638	-0.275984	0.0843963	-3.2701	0.0010751	0.0288402	ENSG00000156531	chrX	134373253	134428791	+	protein_coding	HAVANA|ENSEMBL	134377618	134425327	ENSP00000359839.3|ENSP00000329097.3|ENSP00000487420.1|ENSP00000359835.1|ENSP00000359836.4
ENSG00000204604.9	ZNF468	158.922	-0.247315	0.0756017	-3.2713	0.00107056	0.0288402	ENSG00000204604	chr19	52838008	52857649	-	protein_coding	HAVANA|ENSEMBL	52840728	52854272	ENSP00000470381.1|ENSP00000243639.4|ENSP00000469779.1|ENSP00000379690.5|ENSP00000470717.1|ENSP00000471675.1|ENSP00000469733.1
ENSG00000214917.3	RP11-53I6.1	2.97353	0.815366	0.249302	3.2706	0.00107321	0.0288402	ENSG00000214917	chr18	32075885	32076272	-	processed_pseudogene	HAVANA	NA	NA
ENSG00000230185.4	C9orf147	29.5684	0.419577	0.128285	3.27068	0.00107291	0.0288402	ENSG00000230185	chr9	112433816	112487204	-	antisense	HAVANA	NA	NA
ENSG00000252231.1	RNA5SP67	9.7739	0.677343	0.207116	3.27035	0.00107416	0.0288402	ENSG00000252231	chr1	173921070	173921200	+	rRNA	ENSEMBL	NA	NA
ENSG00000254999.3	BRK1	396.858	-0.233715	0.071468	-3.2702	0.00107471	0.0288402	ENSG00000254999	chr3	10115592	10127190	+	protein_coding	HAVANA	10115702	10126292	ENSP00000432472.1
ENSG00000275963.1	RP11-180M15.6	6.42947	0.89213	0.272732	3.27109	0.00107133	0.0288402	ENSG00000275963	chr12	12648939	12649713	+	lincRNA	HAVANA	NA	NA
ENSG00000038002.8	AGA	98.315	-0.27226	0.0832793	-3.26923	0.00107839	0.0288453	ENSG00000038002	chr4	177430770	177442503	-	protein_coding	HAVANA	177431711	177442375	ENSP00000264595.2|ENSP00000423798.1|ENSP00000421471.1
ENSG00000103197.16	TSC2	912.594	-0.229364	0.0701758	-3.26842	0.00108151	0.0288453	ENSG00000103197	chr16	2047465	2088720	+	protein_coding	HAVANA	2048270	2088607	ENSP00000219476.3|ENSP00000371978.6|ENSP00000384468.2|ENSP00000399232.2|ENSP00000344383.4|ENSP00000406980.2|ENSP00000454487.1|ENSP00000387937.2|ENSP00000454997.1|ENSP00000455997.1|ENSP00000460310.1|ENSP00000458541.1|ENSP00000455817.1
ENSG00000117595.10	IRF6	821.091	-0.395295	0.120959	-3.26799	0.00108314	0.0288453	ENSG00000117595	chr1	209785623	209806175	-	protein_coding	HAVANA|ENSEMBL	209788423	209801413	ENSP00000440532.1|ENSP00000355988.3|ENSP00000403855.1
ENSG00000126709.14	IFI6	377.397	-0.712311	0.217982	-3.26775	0.00108407	0.0288453	ENSG00000126709	chr1	27666061	27672218	-	protein_coding	HAVANA	27666384	27669314	ENSP00000354736.6|ENSP00000342513.4|ENSP00000355152.4
ENSG00000142065.13	ZFP14	252.721	-0.218041	0.0667164	-3.26819	0.00108239	0.0288453	ENSG00000142065	chr19	36334453	36379199	-	protein_coding	HAVANA	36340227	36367892	ENSP00000270001.6|ENSP00000466416.1
ENSG00000151967.18	SCHIP1	88.2444	0.480848	0.147103	3.26879	0.00108007	0.0288453	ENSG00000151967	chr3	159839861	159897360	+	protein_coding	HAVANA	159840185	159896771	ENSP00000404860.2|ENSP00000420376.1|ENSP00000419230.1
ENSG00000177192.13	PUS1	169.447	0.275426	0.0842615	3.2687	0.00108041	0.0288453	ENSG00000177192	chr12	131929200	131945896	+	protein_coding	HAVANA	131929723	131943583	ENSP00000392451.2|ENSP00000365837.3|ENSP00000324726.5|ENSP00000438948.1|ENSP00000440326.2|ENSP00000409705.2|ENSP00000445819.1|ENSP00000443969.1|ENSP00000440179.1
ENSG00000180855.15	ZNF443	72.0208	-0.318382	0.0973762	-3.2696	0.00107698	0.0288453	ENSG00000180855	chr19	12429707	12441112	-	protein_coding	HAVANA	12430159	12440914	ENSP00000301547.5|ENSP00000389105.1
ENSG00000183733.6	FIGLA	4.38971	0.999935	0.305835	3.26953	0.00107728	0.0288453	ENSG00000183733	chr2	70777310	70790643	-	protein_coding	HAVANA	70777370	70790638	ENSP00000333097.6
ENSG00000196209.12	SIRPB2	46.3777	0.550145	0.168336	3.26813	0.0010826	0.0288453	ENSG00000196209	chr20	1470741	1491587	-	protein_coding	HAVANA	1473863	1491359	ENSP00000432656.1|ENSP00000435045.1|ENSP00000352849.3|ENSP00000402438.1|ENSP00000477149.1
ENSG00000213875.3	AC005019.2	19.0261	0.621085	0.19007	3.26766	0.00108441	0.0288453	ENSG00000213875	chr7	13871856	13872513	+	processed_pseudogene	HAVANA	NA	NA
ENSG00000215533.8	LINC00189	5.03914	1.02206	0.312577	3.26977	0.00107634	0.0288453	ENSG00000215533	chr21	29193480	29288205	+	sense_overlapping	HAVANA	NA	NA
ENSG00000253287.1	RP11-281N10.1	5.36249	1.32335	0.404899	3.26834	0.0010818	0.0288453	ENSG00000253287	chr8	71779605	71792875	-	lincRNA	HAVANA	NA	NA
ENSG00000253674.1	IGHVII-78-1	4.56457	0.975695	0.298558	3.26802	0.00108301	0.0288453	ENSG00000253674	chr14	106865627	106865895	-	IG_V_pseudogene	HAVANA	NA	NA
ENSG00000280326.1	RP11-642A1.1	66.721	0.272619	0.0834537	3.26672	0.00108803	0.0289242	ENSG00000280326	chr8	140591684	140593201	+	TEC	HAVANA	NA	NA
ENSG00000250267.2	RP11-122A21.2	26.5586	0.471124	0.14424	3.26625	0.00108981	0.0289543	ENSG00000250267	chr8	109298598	109316513	+	antisense	HAVANA	NA	NA
ENSG00000263924.1	RP11-210K20.2	13.5658	0.425208	0.130191	3.26602	0.0010907	0.0289605	ENSG00000263924	chr18	31844388	31845178	+	antisense	HAVANA	NA	NA
ENSG00000233527.8	ZNF529-AS1	70.7776	-0.199241	0.0610084	-3.2658	0.00109155	0.0289656	ENSG00000233527	chr19	36573070	36594708	+	antisense	HAVANA	NA	NA
ENSG00000055211.12	GINM1	320.626	-0.212136	0.0649613	-3.26557	0.00109244	0.0289684	ENSG00000055211	chr6	149566294	149591748	+	protein_coding	HAVANA	149566415	149590835	ENSP00000356389.5|ENSP00000407343.1
ENSG00000225630.1	MTND2P28	936.468	0.589479	0.18053	3.26526	0.00109362	0.0289684	ENSG00000225630	chr1	629640	630683	+	unprocessed_pseudogene	HAVANA	NA	NA
ENSG00000269387.1	RP11-298J23.8	3.42772	1.25701	0.384954	3.26534	0.00109331	0.0289684	ENSG00000269387	chr6	41764292	41764460	-	lincRNA	HAVANA	NA	NA
ENSG00000099246.16	RAB18	778.94	-0.282945	0.0866815	-3.26419	0.00109779	0.0289749	ENSG00000099246	chr10	27504174	27542237	+	protein_coding	HAVANA|ENSEMBL	27504370	27538048	ENSP00000439321.1|ENSP00000483927.1|ENSP00000349415.6|ENSP00000364960.3|ENSP00000478479.1|ENSP00000407872.1
ENSG00000134809.8	TIMM10	68.3521	-0.277594	0.0850406	-3.26426	0.00109751	0.0289749	ENSG00000134809	chr11	57528463	57530803	-	protein_coding	HAVANA	57528720	57530189	ENSP00000257245.4|ENSP00000435678.1|ENSP00000433627.1
ENSG00000226666.1	HSPA9P1	14.3894	0.673579	0.206348	3.26429	0.00109738	0.0289749	ENSG00000226666	chr2	221961737	221963765	+	processed_pseudogene	HAVANA	NA	NA
ENSG00000254055.1	RP11-17A4.4	3.50741	1.39464	0.427168	3.26484	0.00109526	0.0289749	ENSG00000254055	chr8	56639901	56656465	-	lincRNA	HAVANA	NA	NA
ENSG00000280200.1	RP11-243M5.2	11.2805	0.670674	0.205411	3.26503	0.00109453	0.0289749	ENSG00000280200	chr12	130976786	130978812	+	TEC	HAVANA	NA	NA
ENSG00000282774.1	AC126544.4	11.078	-0.566733	0.173614	-3.26433	0.00109723	0.0289749	ENSG00000282774	chr17	45633049	45636444	+	transcribed_unitary_pseudogene	HAVANA	NA	NA
ENSG00000224628.2	RP5-854E16.2	10.4467	0.921591	0.282382	3.26363	0.00109994	0.0290143	ENSG00000224628	chr20	31285317	31286835	-	processed_pseudogene	HAVANA	NA	NA
ENSG00000130703.15	OSBPL2	731.009	-0.109653	0.0336067	-3.26284	0.00110302	0.0290266	ENSG00000130703	chr20	62231922	62296213	+	protein_coding	HAVANA|ENSEMBL	62256185	62293954	ENSP00000479702.1|ENSP00000478158.1|ENSP00000316649.3|ENSP00000397602.2|ENSP00000350755.2|ENSP00000415751.3
ENSG00000170348.8	TMED10	2043.21	-0.257303	0.0788533	-3.26306	0.00110218	0.0290266	ENSG00000170348	chr14	75131470	75176631	-	protein_coding	HAVANA	75134888	75176579	ENSP00000303145.4|ENSP00000450726.1
ENSG00000187116.13	LILRA5	14.568	0.887577	0.271997	3.26318	0.00110168	0.0290266	ENSG00000187116	chr19	54307070	54313139	-	protein_coding	HAVANA	54307416	54313019	ENSP00000404236.4|ENSP00000484372.1
ENSG00000244380.1	RP11-24C3.2	7.48708	0.920751	0.282186	3.26293	0.00110268	0.0290266	ENSG00000244380	chr3	48440352	48446656	-	antisense	HAVANA	NA	NA
ENSG00000275880.1	RP11-90L1.8	27.862	0.499479	0.153093	3.26259	0.001104	0.0290351	ENSG00000275880	chr13	110613082	110616353	-	antisense	HAVANA	NA	NA
ENSG00000100351.16	GRAP2	111.401	0.406784	0.124696	3.2622	0.00110552	0.0290579	ENSG00000100351	chr22	39901082	39973721	+	protein_coding	HAVANA	39947107	39971081	ENSP00000339186.4|ENSP00000396355.1|ENSP00000385607.3
ENSG00000134996.11	OSTF1	183.283	-0.209791	0.0643174	-3.2618	0.00110706	0.0290811	ENSG00000134996	chr9	75088543	75147265	+	protein_coding	HAVANA	75088693	75146738	ENSP00000340836.6
ENSG00000258116.1	RP11-493L12.6	2.6038	1.3366	0.409825	3.2614	0.00110865	0.0291055	ENSG00000258116	chr12	47341614	47342089	-	processed_pseudogene	HAVANA	NA	NA
ENSG00000124702.17	KLHDC3	277.424	-0.143603	0.0440354	-3.26109	0.00110984	0.0291194	ENSG00000124702	chr6	43014103	43021298	+	protein_coding	HAVANA|ENSEMBL	43017193	43021117	ENSP00000244670.8|ENSP00000313995.4|ENSP00000331562.9
ENSG00000267789.1	CTD-2526M8.3	6.17627	1.29277	0.396452	3.26086	0.00111075	0.0291261	ENSG00000267789	chr18	57136322	57146998	-	lincRNA	HAVANA	NA	NA
ENSG00000055917.15	PUM2	1838.68	-0.215129	0.0659898	-3.26003	0.00111402	0.0291428	ENSG00000055917	chr2	20248691	20352234	-	protein_coding	HAVANA|ENSEMBL	20251588	20327360	ENSP00000338173.5|ENSP00000326746.6|ENSP00000354370.3|ENSP00000409905.1|ENSP00000385992.1|ENSP00000387399.1|ENSP00000396727.2|ENSP00000408384.1|ENSP00000413515.1|ENSP00000395098.1
ENSG00000128886.11	ELL3	5.60164	0.782515	0.240017	3.26024	0.00111316	0.0291428	ENSG00000128886	chr15	43772600	43777543	-	protein_coding	HAVANA	43773119	43777142	ENSP00000320346.3|ENSP00000404209.1
ENSG00000136068.14	FLNB	6283.61	-0.318611	0.097729	-3.26014	0.00111356	0.0291428	ENSG00000136068	chr3	58008400	58172251	+	protein_coding	HAVANA|ENSEMBL	58008565	58170859	ENSP00000420213.1|ENSP00000295956.4|ENSP00000351339.3|ENSP00000415599.2|ENSP00000418510.1|ENSP00000420199.1|ENSP00000419954.1|ENSP00000414532.3
ENSG00000202054.1	RNA5SP152	101.353	0.810228	0.248503	3.26043	0.00111243	0.0291428	ENSG00000202054	chr4	8393015	8393124	+	rRNA	ENSEMBL	NA	NA
ENSG00000254826.1	CTD-2530H12.2	6.9265	0.913017	0.280142	3.25913	0.00111756	0.0292181	ENSG00000254826	chr11	75775904	75776929	+	sense_intronic	HAVANA	NA	NA
ENSG00000182552.14	RWDD4	100.259	-0.260595	0.0799649	-3.25887	0.00111859	0.0292278	ENSG00000182552	chr4	183639635	183659225	-	protein_coding	HAVANA|ENSEMBL	183641439	183658952	ENSP00000388920.2|ENSP00000332177.9|ENSP00000426329.1|ENSP00000427164.1|ENSP00000423598.1|ENSP00000420945.1|ENSP00000422970.1
ENSG00000167384.10	ZNF180	150.47	-0.288027	0.088396	-3.25837	0.00112054	0.0292615	ENSG00000167384	chr19	44474428	44500524	-	protein_coding	HAVANA	44476405	44500240	ENSP00000221327.3|ENSP00000375818.3|ENSP00000466516.1|ENSP00000468523.1|ENSP00000468021.1|ENSP00000466726.1|ENSP00000467916.1|ENSP00000465426.1
ENSG00000135070.13	ISCA1	224.547	-0.273859	0.084058	-3.25798	0.0011221	0.0292851	ENSG00000135070	chr9	86264546	86282538	-	protein_coding	HAVANA	86266046	86282458	ENSP00000365159.4|ENSP00000339003.4|ENSP00000365157.1
ENSG00000236035.2	RP11-90O23.1	9.41769	0.528811	0.162333	3.25757	0.0011237	0.0293095	ENSG00000236035	chr1	203656969	203657760	-	processed_pseudogene	HAVANA	NA	NA
ENSG00000111276.10	CDKN1B	410.419	-0.199795	0.0613408	-3.25713	0.00112546	0.0293382	ENSG00000111276	chr12	12715058	12722371	+	protein_coding	HAVANA	12717840	12721204	ENSP00000228872.4|ENSP00000379629.1|ENSP00000407597.1
ENSG00000231530.1	RP11-187A9.3	5.12642	0.663672	0.203797	3.25654	0.00112778	0.0293545	ENSG00000231530	chr13	42043727	42044247	-	antisense	HAVANA	NA	NA
ENSG00000248966.1	BCLAF1P1	21.8749	0.74118	0.227602	3.25647	0.00112808	0.0293545	ENSG00000248966	chr5	110948029	110950780	-	processed_pseudogene	HAVANA	NA	NA
ENSG00000253260.1	RP11-379I19.1	6.20142	1.00287	0.307949	3.25661	0.00112751	0.0293545	ENSG00000253260	chr8	59561327	59593701	-	lincRNA	HAVANA	NA	NA
ENSG00000152332.15	UHMK1	1391.5	-0.387103	0.118892	-3.25592	0.00113025	0.0293939	ENSG00000152332	chr1	162497251	162529629	+	protein_coding	HAVANA|ENSEMBL	162497251	162522547	ENSP00000441226.1|ENSP00000446416.1|ENSP00000420270.1
ENSG00000243797.6	CTB-111H14.1	21.59	0.909576	0.279424	3.25518	0.00113321	0.0294535	ENSG00000243797	chr7	106372251	106770207	-	sense_overlapping	HAVANA	NA	NA
ENSG00000256433.2	RP1-102E24.8	36.8131	0.333444	0.10252	3.25247	0.00114408	0.0297185	ENSG00000256433	chr12	6393905	6396148	+	lincRNA	HAVANA	NA	NA
ENSG00000132953.16	XPO4	464.942	-0.168602	0.0518414	-3.25226	0.00114491	0.0297228	ENSG00000132953	chr13	20777329	20903048	-	protein_coding	HAVANA|ENSEMBL	20783725	20902738	ENSP00000255305.6|ENSP00000383444.2
ENSG00000201223.1	RNU6-1305P	9.30325	0.598066	0.183932	3.25156	0.00114774	0.0297788	ENSG00000201223	chr5	36155119	36155222	+	snRNA	ENSEMBL	NA	NA
ENSG00000148481.13	FAM188A	349.809	-0.236673	0.0727965	-3.25116	0.00114934	0.0298027	ENSG00000148481	chr10	15778170	15860520	-	protein_coding	HAVANA	15778995	15860299	ENSP00000367275.1|ENSP00000277632.3|ENSP00000388661.1|ENSP00000389883.1
ENSG00000254636.1	ARMS2	8.99825	0.972932	0.299348	3.25016	0.00115338	0.0298901	ENSG00000254636	chr10	122454653	122457352	+	protein_coding	HAVANA	122454728	122456930	ENSP00000436682.1
ENSG00000223711.1	AC091633.3	11.9891	0.79539	0.244774	3.24949	0.00115611	0.0299433	ENSG00000223711	chr3	195544048	195550581	+	antisense	HAVANA	NA	NA
ENSG00000121060.14	TRIM25	411.433	-0.201647	0.0620632	-3.24906	0.00115787	0.0299539	ENSG00000121060	chr17	56887909	56914038	-	protein_coding	HAVANA|ENSEMBL	56891703	56913988	ENSP00000323889.4|ENSP00000445961.1|ENSP00000459980.1
ENSG00000236687.1	RP11-323H21.3	4.93618	1.26847	0.390396	3.2492	0.00115732	0.0299539	ENSG00000236687	chr9	131816192	131820988	+	lincRNA	HAVANA	NA	NA
ENSG00000237254.2	TRBV30	7.20832	1.08706	0.334613	3.2487	0.00115935	0.0299745	ENSG00000237254	chr7	142812586	142813399	-	TR_V_gene	HAVANA	142812586	142813287	ENSP00000397118.2
ENSG00000281325.1	AC016549.1	56.7215	0.326365	0.100478	3.24811	0.00116173	0.0300186	ENSG00000281325	chr5	14341288	14343089	+	protein_coding	ENSEMBL	14342436	14342798	ENSP00000486279.1
ENSG00000106780.8	MEGF9	404.877	-0.231431	0.0712882	-3.24641	0.0011687	0.0300972	ENSG00000106780	chr9	120600813	120714470	-	protein_coding	HAVANA	120605193	120714358	ENSP00000363040.3
ENSG00000107223.12	EDF1	911.469	-0.230443	0.0709716	-3.24698	0.00116639	0.0300972	ENSG00000107223	chr9	136862119	136866286	-	protein_coding	HAVANA	136862287	136866258	ENSP00000360712.1|ENSP00000224073.1|ENSP00000360711.4
ENSG00000164032.11	H2AFZ	174.018	-0.266221	0.0819985	-3.24665	0.0011677	0.0300972	ENSG00000164032	chr4	99948086	99950388	-	protein_coding	HAVANA	99948465	99950170	ENSP00000296417.5
ENSG00000225144.2	AC018643.4	5.55252	0.842938	0.25964	3.24656	0.00116807	0.0300972	ENSG00000225144	chr7	132264152	132271269	+	antisense	HAVANA	NA	NA
ENSG00000236364.3	RP11-525G13.2	59.0485	0.357266	0.110051	3.24637	0.00116885	0.0300972	ENSG00000236364	chr1	165890795	165900683	-	antisense	HAVANA	NA	NA
ENSG00000260664.2	AC004158.3	27.9138	0.654991	0.201745	3.24663	0.00116779	0.0300972	ENSG00000260664	chr16	72425948	72533892	+	lincRNA	HAVANA	NA	NA
ENSG00000207651.1	MIR28	5.9257	0.564233	0.173821	3.24606	0.00117015	0.030113	ENSG00000207651	chr3	188688781	188688866	+	miRNA	ENSEMBL	NA	NA
ENSG00000264743.2	DPRXP4	18.343	-0.32126	0.0989846	-3.24555	0.00117222	0.030149	ENSG00000264743	chr17	30975387	30975954	+	processed_pseudogene	HAVANA	NA	NA
ENSG00000271687.1	MTND5P10	19.2383	0.743873	0.229214	3.24533	0.00117317	0.0301557	ENSG00000271687	chr5	100046977	100048785	-	processed_pseudogene	HAVANA	NA	NA
ENSG00000166105.15	GLB1L3	447.094	0.542435	0.167169	3.24484	0.00117516	0.0301894	ENSG00000166105	chr11	134274245	134319564	+	protein_coding	HAVANA	134276741	134318939	ENSP00000374537.5|ENSP00000396615.2|ENSP00000397929.2
ENSG00000136327.6	NKX2-8	8.87299	0.93048	0.286808	3.24426	0.00117755	0.0301905	ENSG00000136327	chr14	36580579	36582607	-	protein_coding	HAVANA	36580905	36582389	ENSP00000258829.4
ENSG00000242866.9	STRC	25.5481	0.723276	0.222924	3.2445	0.00117659	0.0301905	ENSG00000242866	chr15	43599398	43618800	-	protein_coding	HAVANA|ENSEMBL	43599675	43618722	ENSP00000401513.2|ENSP00000440413.1|ENSP00000415991.1|ENSP00000394866.1|ENSP00000394755.1|ENSP00000407303.1
ENSG00000258926.1	RP11-47I22.1	20.5194	0.328382	0.101219	3.24426	0.00117756	0.0301905	ENSG00000258926	chr14	61537508	61545287	-	antisense	HAVANA	NA	NA
ENSG00000272304.1	RP11-19C24.1	4.30266	-1.38509	0.426948	-3.24417	0.00117793	0.0301905	ENSG00000272304	chr4	66003281	66016792	+	lincRNA	HAVANA	NA	NA
ENSG00000107164.15	FUBP3	726.408	-0.166243	0.0512491	-3.24383	0.00117934	0.0302092	ENSG00000107164	chr9	130578965	130638352	+	protein_coding	HAVANA	130579681	130637019	ENSP00000318177.9
ENSG00000235831.6	BHLHE40-AS1	28.3587	0.63148	0.194728	3.24289	0.00118326	0.0302921	ENSG00000235831	chr3	4896809	4979961	-	antisense	HAVANA	NA	NA
ENSG00000250899.3	RP11-253E3.3	50.4733	0.500891	0.154488	3.24226	0.00118585	0.0303409	ENSG00000250899	chr12	3041437	3044950	+	lincRNA	HAVANA	NA	NA
ENSG00000196642.16	RABL6	274.694	-0.22975	0.0708684	-3.24192	0.00118726	0.0303468	ENSG00000196642	chr9	136807943	136957733	+	protein_coding	HAVANA|ENSEMBL	136808197	136840965	ENSP00000360736.4|ENSP00000433031.1|ENSP00000311134.7|ENSP00000360727.5|ENSP00000350056.2|ENSP00000431675.1|ENSP00000486100.1|ENSP00000412757.1|ENSP00000414081.3
ENSG00000233851.1	LATS2-AS1	23.6276	0.388971	0.119983	3.24188	0.00118745	0.0303468	ENSG00000233851	chr13	21005157	21018122	+	antisense	HAVANA	NA	NA
ENSG00000224383.7	PRR29	19.6127	0.691853	0.213427	3.24164	0.00118842	0.0303542	ENSG00000224383	chr17	63998351	64004304	+	protein_coding	HAVANA	63998365	64001972	ENSP00000463279.1|ENSP00000464103.1|ENSP00000462097.1|ENSP00000396936.3|ENSP00000400986.1|ENSP00000462130.1|ENSP00000461973.1
ENSG00000251189.1	CTD-2196P11.2	4.99947	0.896124	0.276524	3.24067	0.00119249	0.0304406	ENSG00000251189	chr5	38682070	38685126	+	lincRNA	HAVANA	NA	NA
ENSG00000124731.12	TREM1	36.9931	0.701932	0.216666	3.2397	0.00119655	0.0304523	ENSG00000124731	chr6	41267926	41286719	-	protein_coding	HAVANA	41267938	41286655	ENSP00000465688.1|ENSP00000244709.3|ENSP00000334284.5|ENSP00000465345.1
ENSG00000130725.7	UBE2M	309.878	-0.198308	0.0612109	-3.23975	0.00119636	0.0304523	ENSG00000130725	chr19	58555712	58558960	-	protein_coding	HAVANA	58556092	58558381	ENSP00000253023.2|ENSP00000468940.1|ENSP00000469855.1
ENSG00000147044.20	CASK	477.001	-0.187663	0.057918	-3.24015	0.00119466	0.0304523	ENSG00000147044	chrX	41514934	41923463	-	protein_coding	HAVANA	41520423	41922988	ENSP00000400526.2|ENSP00000367405.1|ENSP00000367421.3|ENSP00000367410.2|ENSP00000367400.1|ENSP00000367408.4|ENSP00000398007.2|ENSP00000367396.1
ENSG00000236318.1	AC019117.1	4.72593	1.0281	0.317368	3.23946	0.00119755	0.0304523	ENSG00000236318	chr7	17374867	17466664	+	lincRNA	HAVANA	NA	NA
ENSG00000251324.1	LINC01386	5.39965	1.29956	0.401172	3.23941	0.00119777	0.0304523	ENSG00000251324	chr5	73454187	73472896	-	antisense	HAVANA	NA	NA
ENSG00000265378.1	RP11-123I22.1	2.11727	1.71176	0.52833	3.23994	0.00119553	0.0304523	ENSG00000265378	chr18	78505165	78506410	+	lincRNA	HAVANA	NA	NA
ENSG00000280208.1	GGT4P	12.638	0.942058	0.290742	3.24018	0.00119453	0.0304523	ENSG00000280208	chr13	18253526	18270822	-	unprocessed_pseudogene	HAVANA	NA	NA
ENSG00000229989.3	MIR181A1HG	32.6239	0.456115	0.140826	3.23886	0.00120009	0.0304938	ENSG00000229989	chr1	198807493	198937429	-	lincRNA	HAVANA	NA	NA
ENSG00000005206.16	SPPL2B	306.133	-0.198843	0.0614284	-3.23698	0.00120801	0.0306297	ENSG00000005206	chr19	2328615	2354806	+	protein_coding	HAVANA	2328710	2353206	ENSP00000478298.1|ENSP00000480311.1|ENSP00000482470.1|ENSP00000482362.1|ENSP00000478510.1|ENSP00000480813.1|ENSP00000477658.1
ENSG00000102024.17	PLS3	488.036	-0.378992	0.117116	-3.23602	0.00121207	0.0306297	ENSG00000102024	chrX	115561174	115650861	+	protein_coding	HAVANA|ENSEMBL	115610251	115649558	ENSP00000420458.1|ENSP00000487343.1|ENSP00000348163.3|ENSP00000289290.4|ENSP00000419051.1|ENSP00000445339.2|ENSP00000475900.1|ENSP00000398945.3|ENSP00000417728.1
ENSG00000124875.9	CXCL6	22.5594	0.62974	0.194584	3.23635	0.00121071	0.0306297	ENSG00000124875	chr4	73836497	73849064	+	protein_coding	HAVANA	73836751	73837638	ENSP00000226317.5|ENSP00000424819.1
ENSG00000149212.11	SESN3	1232.35	-0.336454	0.103948	-3.23676	0.00120895	0.0306297	ENSG00000149212	chr11	95165513	95232541	-	protein_coding	HAVANA	95173258	95230860	ENSP00000441927.1|ENSP00000278499.2|ENSP00000407008.2|ENSP00000489281.1|ENSP00000439580.1
ENSG00000171316.11	CHD7	840.638	0.190336	0.058797	3.23717	0.00120723	0.0306297	ENSG00000171316	chr8	60678778	60868028	+	protein_coding	HAVANA	60741433	60865930	ENSP00000392028.1|ENSP00000436492.1|ENSP00000437061.1|ENSP00000436027.1|ENSP00000432627.1|ENSP00000433336.1
ENSG00000228667.1	RP11-129O7.2	5.11402	0.760502	0.235039	3.23564	0.00121371	0.0306297	ENSG00000228667	chr10	24867645	24868190	+	processed_pseudogene	HAVANA	NA	NA
ENSG00000234801.3	MORF4	7.28351	0.944846	0.292012	3.23564	0.00121371	0.0306297	ENSG00000234801	chr4	173615936	173616906	-	processed_pseudogene	HAVANA	NA	NA
ENSG00000256128.5	LINC00944	16.7494	0.704882	0.217808	3.23625	0.00121111	0.0306297	ENSG00000256128	chr12	126729787	126772411	-	lincRNA	HAVANA	NA	NA
ENSG00000257564.1	RP11-123M21.2	5.8322	1.01876	0.314762	3.23662	0.00120955	0.0306297	ENSG00000257564	chr12	78793526	78794114	-	processed_pseudogene	HAVANA	NA	NA
ENSG00000259347.5	RP11-798K3.2	11.6404	0.789293	0.243906	3.23605	0.00121195	0.0306297	ENSG00000259347	chr15	66984108	67059253	-	lincRNA	HAVANA	NA	NA
ENSG00000260440.2	LINC01544	30.6325	0.821744	0.253898	3.23651	0.00121002	0.0306297	ENSG00000260440	chr18	61748176	61756646	+	lincRNA	HAVANA	NA	NA
ENSG00000261673.1	RP11-328J14.1	9.04293	0.76237	0.235629	3.23547	0.00121443	0.0306297	ENSG00000261673	chr16	72224565	72225144	-	lincRNA	HAVANA	NA	NA
ENSG00000266965.1	RP11-712P20.2	70.24	0.300608	0.0929085	3.23553	0.00121417	0.0306297	ENSG00000266965	chr18	35595901	35597599	+	sense_intronic	HAVANA	NA	NA
ENSG00000186594.12	MIR22HG	172.458	0.4254	0.131505	3.23485	0.00121706	0.0306787	ENSG00000186594	chr17	1711493	1717174	-	lincRNA	HAVANA	NA	NA
ENSG00000110651.11	CD81	1808.7	-0.356512	0.110223	-3.23446	0.00121873	0.0306989	ENSG00000110651	chr11	2376177	2397419	+	protein_coding	HAVANA	2377550	2396863	ENSP00000433178.1|ENSP00000432723.1|ENSP00000263645.4|ENSP00000435633.1|ENSP00000437242.1|ENSP00000433767.1|ENSP00000433904.1|ENSP00000432497.1|ENSP00000370424.3|ENSP00000432249.1|ENSP00000431780.1|ENSP00000432033.1
ENSG00000145777.14	TSLP	35.2751	0.569668	0.176146	3.23406	0.00122042	0.0306989	ENSG00000145777	chr5	111070062	111078024	+	protein_coding	HAVANA	111071484	111076071	ENSP00000399099.2|ENSP00000339804.3|ENSP00000427827.1
ENSG00000200248.1	RNA5SP214	77.8672	0.682076	0.210907	3.23401	0.00122064	0.0306989	ENSG00000200248	chr6	117060682	117060799	+	rRNA	ENSEMBL	NA	NA
ENSG00000281131.1	SCHLAP1	108.189	-1.34149	0.414785	-3.23418	0.00121992	0.0306989	ENSG00000281131	chr2	180692104	180916939	+	lincRNA	HAVANA	NA	NA
ENSG00000198237.8	RP11-98J23.2	13.7419	-0.664334	0.205504	-3.23271	0.00122622	0.0307826	ENSG00000198237	chr5	69875271	69920867	+	unprocessed_pseudogene	HAVANA	NA	NA
ENSG00000244607.5	CCDC13	38.8489	0.700092	0.216573	3.23259	0.00122675	0.0307826	ENSG00000244607	chr3	42692663	42773253	-	protein_coding	HAVANA	42708983	42758345	ENSP00000309836.6
ENSG00000264188.1	RP11-13N13.5	9.15242	0.64245	0.198738	3.23265	0.00122649	0.0307826	ENSG00000264188	chr18	21661787	21662395	-	sense_intronic	HAVANA	NA	NA
ENSG00000280303.2	ERICD	22.9535	0.490221	0.151648	3.23262	0.00122661	0.0307826	ENSG00000280303	chr8	140636281	140638283	+	lincRNA	HAVANA	NA	NA
ENSG00000204899.5	MZT1	91.7427	-0.360976	0.111679	-3.23228	0.00122808	0.0307987	ENSG00000204899	chr13	72708357	72727687	-	protein_coding	HAVANA	72710325	72727602	ENSP00000367049.3
ENSG00000009694.13	TENM1	1365.57	-0.778627	0.240913	-3.23198	0.00122935	0.0308131	ENSG00000009694	chrX	124375903	124963817	-	protein_coding	HAVANA|ENSEMBL	124380539	124963753	ENSP00000360171.3|ENSP00000403954.2
ENSG00000176101.11	SSNA1	114.306	-0.250008	0.0773718	-3.23126	0.00123248	0.0308739	ENSG00000176101	chr9	137188647	137190370	+	protein_coding	HAVANA	137188727	137189911	ENSP00000313752.5|ENSP00000479123.1
ENSG00000183379.8	SYNDIG1L	17.435	0.83132	0.257317	3.23072	0.00123478	0.0309142	ENSG00000183379	chr14	74405893	74426102	-	protein_coding	HAVANA|ENSEMBL	74407538	74409744	ENSP00000331474.3|ENSP00000450439.1|ENSP00000451519.1
ENSG00000224675.1	AC009227.2	17.0292	0.675155	0.209029	3.22995	0.00123811	0.0309801	ENSG00000224675	chr2	154435853	154457438	-	antisense	HAVANA	NA	NA
ENSG00000273855.1	RP11-133K1.12	3.58052	1.01534	0.314449	3.22896	0.0012424	0.0310697	ENSG00000273855	chr15	40285468	40285909	-	sense_intronic	HAVANA	NA	NA
ENSG00000230730.1	AC074011.2	8.50002	0.839081	0.259882	3.2287	0.00124353	0.0310805	ENSG00000230730	chr2	28633282	28664540	-	antisense	HAVANA	NA	NA
ENSG00000140379.7	BCL2A1	16.6797	0.626202	0.193986	3.22808	0.00124626	0.0311208	ENSG00000140379	chr15	79960889	79971446	-	protein_coding	HAVANA	79961070	79971119	ENSP00000267953.3|ENSP00000335250.6
ENSG00000267226.2	RP11-126O1.5	13.0429	0.660335	0.204564	3.22801	0.00124655	0.0311208	ENSG00000267226	chr18	58670009	58671877	-	antisense	HAVANA	NA	NA
ENSG00000255595.1	RP4-809F18.1	8.31681	1.11782	0.346351	3.22742	0.00124911	0.0311321	ENSG00000255595	chr12	126359302	126361065	+	lincRNA	HAVANA	NA	NA
ENSG00000265093.2	RN7SL246P	10.6299	0.496044	0.153689	3.22758	0.00124842	0.0311321	ENSG00000265093	chr12	45874035	45874330	+	misc_RNA	ENSEMBL	NA	NA
ENSG00000269072.1	CTD-3187F8.14	8.4973	1.13735	0.352384	3.22759	0.00124837	0.0311321	ENSG00000269072	chr19	51152923	51181966	-	antisense	HAVANA	NA	NA
ENSG00000141582.14	CBX4	396.696	-0.298629	0.0925666	-3.2261	0.0012549	0.0311888	ENSG00000141582	chr17	79833156	79839429	-	protein_coding	HAVANA	79833962	79839251	ENSP00000269397.4|ENSP00000415348.1|ENSP00000461198.1
ENSG00000168298.6	HIST1H1E	449.939	-0.396348	0.122834	-3.22671	0.00125222	0.0311888	ENSG00000168298	chr6	26156354	26157107	+	protein_coding	HAVANA	26156391	26157047	ENSP00000307705.3
ENSG00000236003.1	AC007050.17	15.6173	0.405939	0.125812	3.22656	0.00125289	0.0311888	ENSG00000236003	chr22	20522070	20523870	-	antisense	HAVANA	NA	NA
ENSG00000252366.1	RNA5SP367	2.8392	1.18766	0.368136	3.22614	0.0012547	0.0311888	ENSG00000252366	chr12	101472339	101472456	+	rRNA	ENSEMBL	NA	NA
ENSG00000258531.2	BANF1P1	24.0565	0.417679	0.129457	3.22639	0.00125362	0.0311888	ENSG00000258531	chr14	68936602	68936864	+	processed_pseudogene	HAVANA	NA	NA
ENSG00000126759.12	CFP	33.5305	0.512867	0.158982	3.22594	0.00125562	0.031189	ENSG00000126759	chrX	47624213	47630305	-	protein_coding	HAVANA|ENSEMBL	47624278	47629844	ENSP00000380189.3|ENSP00000247153.3|ENSP00000366204.2|ENSP00000418258.1
ENSG00000223723.1	BX842568.2	6.89378	-0.965035	0.2992	-3.22539	0.00125803	0.0312315	ENSG00000223723	chrX	36962196	36963425	-	processed_pseudogene	HAVANA	NA	NA
ENSG00000078808.16	SDF4	894.763	-0.218672	0.0678156	-3.22451	0.00126187	0.0312917	ENSG00000078808	chr1	1216908	1232031	-	protein_coding	HAVANA	1217515	1228793	ENSP00000353094.6|ENSP00000435962.1|ENSP00000263741.7|ENSP00000384207.2
ENSG00000255342.1	RP11-762B21.5	7.57829	0.685833	0.212689	3.22458	0.00126158	0.0312917	ENSG00000255342	chr11	123135923	123136376	-	processed_pseudogene	HAVANA	NA	NA
ENSG00000184900.15	SUMO3	378.208	-0.219144	0.0679733	-3.22396	0.00126429	0.0313166	ENSG00000184900	chr21	44805617	44818779	-	protein_coding	HAVANA|ENSEMBL	44806908	44817968	ENSP00000380995.3|ENSP00000330343.6|ENSP00000409666.2|ENSP00000380990.3
ENSG00000201170.1	RNU1-132P	5.2205	0.803921	0.249357	3.22398	0.00126422	0.0313166	ENSG00000201170	chr1	245133927	245134090	-	snRNA	ENSEMBL	NA	NA
ENSG00000234457.1	AC006960.5	3.84775	0.917601	0.284635	3.22378	0.0012651	0.0313192	ENSG00000234457	chr7	36305631	36305904	+	processed_pseudogene	HAVANA	NA	NA
ENSG00000259202.1	RP11-342M21.2	31.8175	0.344972	0.107019	3.22346	0.0012665	0.0313364	ENSG00000259202	chr15	67142734	67146939	-	antisense	HAVANA	NA	NA
ENSG00000205412.5	HNRNPA1P20	5.95575	0.953297	0.2958	3.22278	0.00126954	0.0313589	ENSG00000205412	chr3	148166344	148167298	-	processed_pseudogene	HAVANA	NA	NA
ENSG00000222583.1	RN7SKP222	3.08459	1.31952	0.409412	3.22297	0.0012687	0.0313589	ENSG00000222583	chr3	192093122	192093436	+	misc_RNA	ENSEMBL	NA	NA
ENSG00000236939.2	BAALC-AS2	4.257	1.34549	0.417492	3.22279	0.00126949	0.0313589	ENSG00000236939	chr8	103132963	103141475	-	antisense	HAVANA	NA	NA
ENSG00000079112.9	CDH17	37.9139	0.714417	0.221705	3.22237	0.00127133	0.0313783	ENSG00000079112	chr8	94127171	94217303	-	protein_coding	HAVANA	94128243	94194685	ENSP00000027335.3|ENSP00000392811.2|ENSP00000401468.2|ENSP00000429730.1|ENSP00000428189.1
ENSG00000206688.1	SNORD116-18	494.159	-1.45857	0.45265	-3.22228	0.00127174	0.0313783	ENSG00000206688	chr15	25085385	25085476	+	snoRNA	ENSEMBL	NA	NA
ENSG00000154822.15	PLCL2	161.001	0.31844	0.0988739	3.22067	0.00127891	0.03152	ENSG00000154822	chr3	16802651	17090594	+	protein_coding	HAVANA	16885040	17089909	ENSP00000478458.1|ENSP00000412836.1|ENSP00000404433.1
ENSG00000188177.13	ZC3H6	761.984	-0.222248	0.0690054	-3.22073	0.00127866	0.03152	ENSG00000188177	chr2	112275594	112340063	+	protein_coding	HAVANA|ENSEMBL	112275995	112332485	ENSP00000386764.1|ENSP00000340298.4
ENSG00000236241.1	RP11-744O11.2	50.2821	-0.629042	0.195335	-3.22033	0.00128042	0.0315311	ENSG00000236241	chr3	175675087	175676801	-	processed_pseudogene	HAVANA	NA	NA
ENSG00000250328.5	MGC32805	30.8772	0.620069	0.192553	3.22025	0.00128078	0.0315311	ENSG00000250328	chr5	122436497	122479087	-	antisense	HAVANA	NA	NA
ENSG00000177575.12	CD163	762.005	0.605748	0.188127	3.21988	0.00128244	0.031537	ENSG00000177575	chr12	7470813	7503893	-	protein_coding	HAVANA	7479872	7503690	ENSP00000352071.4|ENSP00000445438.1|ENSP00000439226.1|ENSP00000444071.1|ENSP00000379863.3|ENSP00000403885.2
ENSG00000183337.16	BCOR	824.709	-0.274584	0.0852776	-3.21988	0.00128244	0.031537	ENSG00000183337	chrX	40049815	40177329	-	protein_coding	HAVANA|ENSEMBL	40049919	40077929	ENSP00000408006.1|ENSP00000367724.1|ENSP00000380512.3|ENSP00000367716.4|ENSP00000367705.4|ENSP00000345923.4|ENSP00000387552.1|ENSP00000403823.1|ENSP00000384485.2|ENSP00000483217.1|ENSP00000390273.1
ENSG00000088992.17	TESC	85.6296	-0.542958	0.168665	-3.21915	0.0012857	0.0315995	ENSG00000088992	chr12	117038923	117099479	-	protein_coding	HAVANA|ENSEMBL	117039136	117099282	ENSP00000432716.1|ENSP00000334785.7|ENSP00000445689.1|ENSP00000450386.1|ENSP00000432608.1
ENSG00000241666.2	RP3-455J7.4	20.0637	0.597117	0.185513	3.21873	0.00128758	0.0316283	ENSG00000241666	chr1	167627385	167630674	-	antisense	HAVANA	NA	NA
ENSG00000029364.11	SLC39A9	780.496	-0.260056	0.0808147	-3.21793	0.0012912	0.0316609	ENSG00000029364	chr14	69398015	69462388	+	protein_coding	HAVANA	69399370	69461699	ENSP00000452385.1|ENSP00000486416.1|ENSP00000336887.5|ENSP00000468864.1|ENSP00000450639.1|ENSP00000451833.1
ENSG00000033122.18	LRRC7	159.831	-0.653684	0.203134	-3.218	0.00129088	0.0316609	ENSG00000033122	chr1	69568398	70151945	+	protein_coding	HAVANA|ENSEMBL	69568640	70128551	ENSP00000309245.4|ENSP00000359997.1|ENSP00000035383.5|ENSP00000394867.2|ENSP00000466082.1|ENSP00000476660.1|ENSP00000476307.1|ENSP00000477399.1
ENSG00000177707.10	PVRL3	331.497	-0.418748	0.130117	-3.21823	0.00128985	0.0316609	ENSG00000177707	chr3	111070071	111275563	+	protein_coding	HAVANA	111070311	111275342	ENSP00000418691.1|ENSP00000418327.1|ENSP00000418070.1|ENSP00000321514.3|ENSP00000417572.1|ENSP00000420579.1|ENSP00000420479.1|ENSP00000419829.1
ENSG00000233471.2	KRT18P62	12.7694	0.666548	0.207164	3.21748	0.0012932	0.0316609	ENSG00000233471	chr22	19257520	19258806	+	processed_pseudogene	HAVANA	NA	NA
ENSG00000234303.2	CLYBL-AS1	7.81907	0.781637	0.242925	3.21761	0.00129266	0.0316609	ENSG00000234303	chr13	99726247	99727491	-	antisense	HAVANA	NA	NA
ENSG00000279985.1	CTC-436P18.4	37.4025	0.311333	0.0967598	3.21759	0.00129275	0.0316609	ENSG00000279985	chr5	61114432	61116753	-	TEC	HAVANA	NA	NA
ENSG00000206150.3	RNASE13	7.83547	1.00591	0.312685	3.21702	0.00129532	0.0316952	ENSG00000206150	chr14	21032820	21034785	-	protein_coding	HAVANA	21033821	21034288	ENSP00000372410.3
ENSG00000128487.16	SPECC1	624.711	-0.233869	0.0727024	-3.2168	0.0012963	0.0317017	ENSG00000128487	chr17	20009344	20319026	+	protein_coding	HAVANA	20096652	20314062	ENSP00000378898.4|ENSP00000463006.2|ENSP00000461918.1|ENSP00000464489.1|ENSP00000462266.1|ENSP00000464639.1|ENSP00000378900.3|ENSP00000261503.5|ENSP00000464341.2|ENSP00000461944.1|ENSP00000378901.2|ENSP00000463130.1|ENSP00000378893.2|ENSP00000378896.3|ENSP00000462471.1|ENSP00000462092.1|ENSP00000463799.1|ENSP00000462987.1
ENSG00000102837.6	OLFM4	499.957	1.24089	0.385841	3.21608	0.00129957	0.0317542	ENSG00000102837	chr13	53028759	53052057	+	protein_coding	HAVANA	53028837	53050768	ENSP00000219022.2
ENSG00000111666.10	CHPT1	487.36	-0.38077	0.118398	-3.21601	0.00129988	0.0317542	ENSG00000111666	chr12	101696947	101744140	+	protein_coding	HAVANA	101697862	101730550	ENSP00000229266.3|ENSP00000448766.1|ENSP00000446994.1|ENSP00000447887.1|ENSP00000448831.1|ENSP00000447920.1|ENSP00000448369.1
ENSG00000248699.1	CTD-2313D3.1	8.86756	0.804486	0.250207	3.21528	0.00130318	0.0318172	ENSG00000248699	chr5	15450701	15451811	+	processed_pseudogene	HAVANA	NA	NA
ENSG00000044574.7	HSPA5	2600.77	-0.310111	0.0964672	-3.21467	0.00130593	0.0318281	ENSG00000044574	chr9	125234853	125241330	-	protein_coding	HAVANA	125236595	125241126	ENSP00000324173.6
ENSG00000129535.12	NRL	24.1562	0.553259	0.17215	3.21381	0.00130985	0.0318281	ENSG00000129535	chr14	24080107	24115014	-	protein_coding	HAVANA	24081239	24082848	ENSP00000380197.2|ENSP00000454062.1|ENSP00000380193.1|ENSP00000452966.1|ENSP00000380191.1|ENSP00000454180.1
ENSG00000131747.14	TOP2A	188.468	-0.618602	0.192461	-3.21416	0.00130826	0.0318281	ENSG00000131747	chr17	40388516	40417950	-	protein_coding	HAVANA	40389522	40417791	ENSP00000411532.1|ENSP00000464055.1|ENSP00000462908.1
ENSG00000146085.7	MUT	362.566	-0.223723	0.0696226	-3.21337	0.00131189	0.0318281	ENSG00000146085	chr6	49430360	49463191	-	protein_coding	HAVANA	49431731	49459466	ENSP00000274813.3
ENSG00000153822.13	KCNJ16	111.829	-1.33952	0.416794	-3.21387	0.0013096	0.0318281	ENSG00000153822	chr17	70053429	70135608	+	protein_coding	HAVANA|ENSEMBL	70096903	70133341	ENSP00000465646.1|ENSP00000283936.1|ENSP00000376439.1|ENSP00000479817.1|ENSP00000465967.1|ENSP00000467568.1|ENSP00000376438.1|ENSP00000465295.1|ENSP00000466132.1|ENSP00000465163.1
ENSG00000182180.13	MRPS16	243.21	-0.194484	0.0604925	-3.21501	0.0013044	0.0318281	ENSG00000182180	chr10	73248843	73252693	-	protein_coding	HAVANA	73249296	73252482	ENSP00000362036.3|ENSP00000362031.3
ENSG00000185078.3	AC093698.1	3.44774	1.19109	0.370536	3.21451	0.00130665	0.0318281	ENSG00000185078	chr2	208031383	208031953	-	processed_pseudogene	HAVANA	NA	NA
ENSG00000213867.4	RP11-829H16.2	3.87726	0.838224	0.260841	3.21354	0.00131111	0.0318281	ENSG00000213867	chr14	30821419	30821843	+	processed_pseudogene	HAVANA	NA	NA
ENSG00000225953.2	SATB2-AS1	23.3915	0.819231	0.254934	3.2135	0.00131128	0.0318281	ENSG00000225953	chr2	199457700	199476935	+	antisense	HAVANA	NA	NA
ENSG00000235616.1	ST13P2	7.71014	0.906311	0.281993	3.21395	0.00130921	0.0318281	ENSG00000235616	chr2	187825341	187826449	+	processed_pseudogene	HAVANA	NA	NA
ENSG00000253777.1	RP11-758M4.3	4.01858	1.28613	0.400177	3.21391	0.00130942	0.0318281	ENSG00000253777	chr8	74804287	74804811	-	processed_pseudogene	HAVANA	NA	NA
ENSG00000266896.1	RP1-266L20.9	21.9512	-0.296518	0.0922786	-3.21329	0.00131225	0.0318281	ENSG00000266896	chr6	169770413	169772042	+	sense_intronic	HAVANA	NA	NA
ENSG00000108395.13	TRIM37	416.155	-0.210477	0.0655082	-3.21298	0.00131365	0.0318447	ENSG00000108395	chr17	58982638	59106921	-	protein_coding	HAVANA|ENSEMBL	58982921	59106461	ENSP00000464666.1|ENSP00000462778.1|ENSP00000376785.3|ENSP00000462340.1|ENSP00000262294.7|ENSP00000376784.2|ENSP00000462863.1|ENSP00000464590.1|ENSP00000464688.1|ENSP00000464263.1|ENSP00000485901.1
ENSG00000280383.1	CTA-941F9.10	384.632	0.188929	0.0588057	3.21277	0.00131459	0.0318501	ENSG00000280383	chr22	45657019	45680130	+	sense_overlapping	HAVANA	NA	NA
ENSG00000261298.1	RP11-309M7.1	5.09216	1.24466	0.387437	3.21256	0.00131558	0.0318567	ENSG00000261298	chr2	234222838	234224514	+	lincRNA	HAVANA	NA	NA
ENSG00000253105.5	KB-1448A5.1	13.7352	0.794707	0.247403	3.21219	0.00131727	0.03188	ENSG00000253105	chr8	96371865	96387438	-	lincRNA	HAVANA	NA	NA
ENSG00000250629.1	RP11-122C5.3	8.93859	0.746068	0.232311	3.21151	0.0013204	0.0319383	ENSG00000250629	chr5	38783580	38792754	+	antisense	HAVANA	NA	NA
ENSG00000213068.3	RP11-277B15.1	6.8232	0.810055	0.252262	3.21116	0.00132199	0.0319594	ENSG00000213068	chr1	167162423	167162837	-	processed_pseudogene	HAVANA	NA	NA
ENSG00000148300.11	REXO4	228.11	-0.204336	0.0636567	-3.20997	0.0013275	0.0319742	ENSG00000148300	chr9	133406059	133418096	-	protein_coding	HAVANA|ENSEMBL	133406956	133417844	ENSP00000361003.2|ENSP00000361010.3|ENSP00000394229.1|ENSP00000391534.1
ENSG00000196951.10	SCOC-AS1	23.7262	0.725038	0.225873	3.20993	0.00132766	0.0319742	ENSG00000196951	chr4	140283724	140373381	-	antisense	HAVANA	NA	NA
ENSG00000222810.1	RNU2-68P	13.8628	0.715883	0.223012	3.21007	0.00132702	0.0319742	ENSG00000222810	chrX	72376979	72377169	-	snRNA	ENSEMBL	NA	NA
ENSG00000232556.1	AC092570.4	4.51299	1.31477	0.409556	3.21024	0.00132624	0.0319742	ENSG00000232556	chr2	101520834	101521976	-	processed_pseudogene	HAVANA	NA	NA
ENSG00000261714.2	CTD-2562G15.2	16.8818	0.408642	0.127282	3.21052	0.00132495	0.0319742	ENSG00000261714	chr15	75415249	75416020	+	processed_pseudogene	HAVANA	NA	NA
ENSG00000266988.5	RP11-749H17.1	27.4483	0.607613	0.189247	3.21069	0.00132416	0.0319742	ENSG00000266988	chr18	45483345	45529855	+	sense_intronic	HAVANA	NA	NA
ENSG00000270244.1	RP11-123J14.4	2.97047	1.29959	0.404809	3.21039	0.00132557	0.0319742	ENSG00000270244	chr4	76886029	76886370	-	processed_pseudogene	HAVANA	NA	NA
ENSG00000141526.14	SLC16A3	196.529	0.296087	0.0922661	3.20906	0.00133171	0.0320543	ENSG00000141526	chr17	82228397	82261129	+	protein_coding	HAVANA|ENSEMBL	82236009	82261092	ENSP00000464625.1|ENSP00000376152.1|ENSP00000462854.1|ENSP00000462405.1|ENSP00000463912.1|ENSP00000463063.1|ENSP00000464326.1|ENSP00000463880.1|ENSP00000376150.1|ENSP00000463978.1|ENSP00000463508.1|ENSP00000483212.1|ENSP00000464112.1|ENSP00000464381.1|ENSP00000482013.1|ENSP00000463005.1
ENSG00000128654.13	MTX2	154.932	-0.236553	0.0737302	-3.20837	0.00133491	0.032114	ENSG00000128654	chr2	176269395	176338025	+	protein_coding	HAVANA	176269630	176337661	ENSP00000403545.1|ENSP00000249442.6|ENSP00000402204.2|ENSP00000414176.1|ENSP00000398757.1
ENSG00000222205.1	RNA5SP266	6.46985	0.904992	0.282122	3.2078	0.00133755	0.0321287	ENSG00000222205	chr8	57126655	57126762	-	rRNA	ENSEMBL	NA	NA
ENSG00000237424.1	FOXD2-AS1	30.2224	0.541267	0.16872	3.20807	0.00133628	0.0321287	ENSG00000237424	chr1	47432133	47434641	-	antisense	HAVANA	NA	NA
ENSG00000254781.1	GVINP2	8.71926	0.895094	0.279052	3.20763	0.00133835	0.0321287	ENSG00000254781	chr11	6748131	6750324	+	processed_pseudogene	HAVANA	NA	NA
ENSG00000255060.1	RP11-219O3.2	5.93685	0.840617	0.262069	3.20761	0.00133842	0.0321287	ENSG00000255060	chr11	36425447	36426122	-	antisense	HAVANA	NA	NA
ENSG00000240738.1	RP1-273G13.1	6.13363	0.828573	0.258371	3.20691	0.0013417	0.0321827	ENSG00000240738	chr8	33859480	33860223	-	processed_pseudogene	HAVANA	NA	NA
ENSG00000253748.2	CYP4F44P	3.7411	1.29447	0.403719	3.20636	0.00134427	0.0321827	ENSG00000253748	chr8	43539973	43540927	+	unprocessed_pseudogene	HAVANA	NA	NA
ENSG00000257885.1	PHBP18	7.67201	0.970124	0.302538	3.20662	0.00134305	0.0321827	ENSG00000257885	chr12	48168847	48169659	-	processed_pseudogene	HAVANA	NA	NA
ENSG00000264095.1	AP000560.1	3.61257	-0.696581	0.21725	-3.20635	0.00134431	0.0321827	ENSG00000264095	chr11	74753474	74753584	-	miRNA	ENSEMBL	NA	NA
[truncated: 42,440 more rows]
